# Supplementary material for: Chromosome Level Assembly of Homozygous Inbred Line ‘Wongyo 3115’ Facilitates the Construction of a High-Density Linkage Map and Identification of QTLs Associated With Fruit Firmness in Octoploid Strawberry (Fragaria × ananassa)
Source: Front Plant Sci. 2021 Jul 14;12:696229. doi: 10.3389/fpls.2021.696229 (PMC8317996; doi:10.3389/fpls.2021.696229)
Supplement: Supplementary file 1 [file Data_Sheet_1.ZIP › Supplementary dataset 1.xlsx]

## Sheet: IStraw90_GBS_genotype_BSF2(I)
Supplementary dataset 1. Genotype of 'BS F2 (I)' population employed for the bin map construction
Marker_ID	Chromosome	Marker_position_(bp)	Genotype of F2 individuals
			1	2	3	4	5	6	7	8	9	10	11	12	13	14	15	16	17	18	19	20	21	22	23	24	25	26	27	28	29	30	31	32	33	34	35	36	37	38	39	40	41	42	43	44	45	46	47
AX-89875806	Chr1-1	75109	A	H	B	H	B	H	H	B	A	B	H	H	A	H	A	H	H	H	A	H	B	H	H	B	A	B	H	H	A	A	B	B	H	H	H	B	H	H	B	H	A	A	H	H	A	H	H
AX-89818495	Chr1-1	116344	A	H	B	H	B	H	H	B	A	B	H	H	A	H	A	H	B	H	A	H	B	H	H	B	A	B	H	H	A	A	B	B	H	H	H	B	H	H	B	H	A	A	H	H	A	H	H
AX-89818444	Chr1-1	143160	A	H	B	H	B	H	H	H	A	-	H	H	A	H	A	H	H	H	A	H	B	H	H	B	A	B	H	H	A	A	B	B	H	H	H	B	H	H	B	H	A	A	H	-	A	H	B
AX-89875380	Chr1-1	164224	A	H	B	H	B	H	H	B	A	B	H	H	A	H	A	H	H	H	A	H	B	H	H	B	A	B	H	H	A	A	B	B	B	H	H	B	H	H	B	H	A	A	H	H	A	H	H
AX-89875351	Chr1-1	178443	A	H	B	H	B	H	H	B	A	B	H	H	A	H	A	H	H	H	A	H	B	H	H	B	A	B	H	H	A	A	B	B	H	H	H	B	H	H	B	H	A	A	H	H	A	H	H
AX-89779994	Chr1-1	228756	A	H	B	H	B	H	H	B	A	B	H	H	A	H	A	H	H	H	A	H	B	H	H	B	A	B	H	H	A	A	B	B	H	H	H	B	H	H	B	H	A	A	H	H	A	H	H
AX-89875239	Chr1-1	228832	A	H	B	H	B	H	H	B	A	B	H	H	A	H	A	H	H	H	A	H	B	H	H	B	A	B	H	H	A	A	B	B	H	H	H	B	H	H	-	H	A	A	H	H	A	H	H
AX-89818086	Chr1-1	236145	A	H	B	H	B	H	H	B	A	B	H	H	A	H	A	H	H	H	A	H	B	H	H	B	A	B	H	H	A	A	B	B	H	-	H	B	H	H	B	H	A	A	H	H	A	H	H
AX-89818075	Chr1-1	242434	A	H	B	H	B	H	H	B	-	B	H	H	A	H	A	H	H	H	A	H	B	H	H	B	A	B	-	H	A	A	B	-	H	H	H	B	H	H	B	H	A	A	H	H	A	H	H
AX-89875110	Chr1-1	280941	A	H	-	H	B	H	H	H	-	B	H	H	A	H	A	H	H	H	A	H	B	-	H	B	A	H	H	H	A	A	B	B	H	H	H	B	H	H	-	H	A	A	H	H	A	H	-
AX-89817983	Chr1-1	281382	A	H	B	H	B	H	H	-	A	B	H	H	A	H	A	H	H	H	A	H	B	H	H	B	A	-	H	H	A	A	B	-	H	H	H	B	H	H	-	H	A	A	H	H	A	H	H
AX-89860600	Chr1-1	282199	H	H	H	A	H	B	H	-	H	H	B	H	H	B	A	A	H	H	B	H	A	H	B	B	H	A	A	-	H	B	B	H	H	H	H	H	A	B	A	H	H	A	H	H	B	A	H
AX-89874905	Chr1-1	360164	A	H	B	H	B	H	H	B	A	B	H	H	A	H	A	H	H	H	A	H	B	H	H	B	A	B	H	H	A	A	B	B	-	H	H	B	H	H	B	H	A	A	H	B	A	H	H
AX-89817775	Chr1-1	369200	H	H	H	A	H	B	A	A	H	H	B	H	-	B	-	A	H	H	B	H	A	H	-	B	H	A	A	A	A	B	B	H	H	H	H	H	A	B	H	A	H	A	A	H	B	A	H
AX-89779678	Chr1-1	882402	A	H	B	H	B	H	H	B	-	B	H	H	A	H	H	H	H	H	A	H	B	H	H	B	A	B	H	H	-	A	B	-	H	H	H	B	H	H	B	H	A	-	H	H	A	H	H
AX-89874775	Chr1-1	1093391	A	H	B	H	B	H	H	-	A	B	H	H	A	H	H	H	H	H	-	H	B	H	H	B	A	B	-	H	A	A	B	B	H	H	H	B	H	H	B	H	A	-	H	-	A	-	H
AX-89779639	Chr1-1	1110630	H	H	H	A	H	B	A	H	H	H	B	H	H	B	A	A	H	H	B	H	A	H	H	B	H	A	A	A	A	B	B	H	H	A	H	H	A	B	A	A	-	A	A	H	B	A	H
AX-89847037	Chr1-1	1197808	A	H	B	H	B	H	H	B	A	B	H	H	A	H	A	H	H	H	A	H	B	H	H	B	A	B	H	H	A	A	B	B	H	H	H	B	H	H	B	H	A	A	H	H	A	H	H
AX-89822616	Chr1-1	1697454	B	A	H	A	A	H	H	-	H	-	H	H	B	H	B	A	A	H	B	-	H	H	A	B	H	H	A	H	B	A	H	A	H	A	B	H	-	A	H	H	-	H	H	H	H	B	H
AX-89874466	Chr1-1	1861656	A	H	-	H	B	H	H	B	A	H	H	H	A	-	A	H	H	H	-	H	H	H	H	-	A	B	H	H	A	A	B	-	H	H	H	B	H	H	B	H	A	A	-	H	H	H	H
AX-89817205	Chr1-1	1957101	A	H	B	H	B	H	H	B	A	H	H	H	A	H	A	H	H	H	A	H	H	H	H	B	A	B	H	H	A	A	B	B	H	H	H	B	H	H	B	H	A	-	H	H	H	H	H
AX-89817083	Chr1-1	2040038	H	H	H	H	H	H	H	B	H	A	H	A	H	B	A	H	A	B	H	H	H	A	H	H	A	-	B	A	H	H	A	A	A	H	H	B	A	H	B	B	H	H	B	H	H	H	A
AX-89817010	Chr1-1	2069313	H	H	H	H	H	H	H	B	H	A	H	A	H	B	A	H	A	B	H	H	H	A	H	H	A	A	B	A	H	H	A	A	A	H	H	B	A	H	B	-	B	-	-	H	H	H	A
AX-89873855	Chr1-1	2191270	A	H	B	H	B	H	H	B	A	H	H	H	A	H	A	H	-	H	A	H	H	H	H	-	A	B	H	H	A	A	B	H	H	H	H	B	H	H	B	H	A	A	H	-	H	H	H
AX-89816564	Chr1-1	2284809	H	H	H	H	H	H	H	B	H	A	H	A	-	B	A	B	A	B	H	H	H	-	H	H	A	-	B	A	H	H	-	A	A	H	H	H	A	H	B	B	B	H	B	H	H	H	A
Chr1-1_2384282	Chr1-1	2384282	A	H	B	-	B	H	H	B	A	H	H	-	A	H	A	H	H	-	A	A	H	H	H	B	A	-	-	H	A	A	-	-	H	A	H	B	H	H	B	H	A	A	H	H	H	H	H
AX-89875368	Chr1-1	2385665	H	H	H	H	H	H	H	-	-	A	H	A	H	B	A	H	A	B	H	H	H	A	H	H	A	A	B	A	H	H	A	A	A	H	H	H	A	A	B	B	B	H	B	H	H	H	A
AX-89875366	Chr1-1	2392962	H	H	H	H	H	H	H	B	H	A	H	A	H	B	A	B	A	B	H	H	H	A	H	H	A	H	B	A	H	H	A	A	A	H	H	H	A	A	B	B	B	H	B	H	H	H	A
AX-89818230	Chr1-1	2417735	A	H	B	A	B	H	H	B	A	H	H	H	A	H	A	H	H	H	A	H	H	H	H	B	A	-	H	H	A	A	B	H	H	H	H	B	H	H	B	H	A	A	H	H	H	H	H
AX-89875352	Chr1-1	2447156	A	H	B	A	-	H	H	-	A	H	H	H	A	H	A	H	H	H	A	H	H	H	H	B	A	B	H	H	A	A	B	H	H	H	H	B	H	H	B	H	A	A	H	H	H	H	H
AX-89891485	Chr1-1	2767693	A	H	B	A	B	H	H	B	A	H	H	H	A	H	A	H	H	H	H	H	H	H	H	B	A	B	H	H	A	A	B	H	H	H	H	B	H	H	B	H	A	A	H	H	H	H	H
Chr1-1_2964123	Chr1-1	2964123	-	H	B	A	H	H	H	B	A	H	-	-	A	H	A	H	H	H	H	-	H	-	H	B	A	H	H	H	A	A	-	H	-	H	A	B	H	H	-	H	A	A	H	H	H	H	H
Chr1-1_2964124	Chr1-1	2964124	-	H	B	A	H	H	H	B	A	H	-	-	A	H	A	H	H	H	H	-	H	-	H	B	A	B	H	H	A	A	-	H	-	H	A	B	H	H	-	H	A	A	H	H	H	H	H
AX-89875128	Chr1-1	3028926	A	H	B	A	B	H	H	-	A	H	H	H	A	H	A	H	H	H	H	H	H	H	H	B	A	B	H	H	A	A	B	H	H	H	H	B	H	H	-	H	A	A	H	H	H	H	H
AX-89818011	Chr1-1	3045953	A	H	B	A	B	H	H	H	A	H	H	H	A	H	A	H	H	H	H	H	H	H	H	B	A	B	H	H	A	A	H	H	H	H	H	-	H	H	B	H	A	-	H	H	H	H	H
AX-89875150	Chr1-1	3092540	H	H	H	H	H	H	H	H	H	A	A	A	H	B	A	H	A	B	H	H	H	A	H	H	A	A	B	A	H	H	A	A	A	H	H	H	A	A	B	B	B	H	B	-	H	H	A
AX-89818049	Chr1-1	3173772	A	H	B	A	B	H	H	B	A	-	H	H	A	H	-	H	H	H	H	-	H	-	H	B	A	B	H	H	A	A	B	H	H	H	H	B	H	H	B	B	A	A	H	-	H	H	H
AX-89779963	Chr1-1	3204039	H	H	H	H	H	H	H	H	H	A	A	A	H	B	-	B	A	B	H	-	H	A	H	H	A	A	B	A	H	H	A	A	A	H	H	H	A	A	B	B	-	A	B	B	A	H	-
Chr1-1_3204508	Chr1-1	3204508	A	H	B	A	B	H	H	B	A	H	A	-	A	H	B	H	H	H	-	H	H	H	A	B	A	B	-	A	A	A	B	B	H	H	H	B	H	H	B	B	A	A	H	H	H	H	H
AX-89780008	Chr1-1	3351090	H	H	H	H	H	H	H	H	H	A	A	A	H	B	A	H	A	B	H	H	H	H	H	H	A	A	B	A	H	H	A	A	A	H	H	H	A	A	B	B	B	H	B	B	A	H	A
AX-89875445	Chr1-1	3570550	A	H	B	A	B	H	H	B	A	H	H	H	A	H	H	H	H	H	H	H	H	H	-	B	A	B	H	H	-	H	B	H	H	H	H	B	H	H	H	H	-	-	H	H	H	H	H
AX-89780177	Chr1-1	3672608	H	H	H	H	H	H	H	H	H	A	A	A	H	H	A	H	A	B	H	H	H	H	H	B	A	A	B	A	H	H	A	A	A	H	H	H	A	A	B	B	B	H	B	B	A	H	A
AX-89875484	Chr1-1	3711990	H	H	H	H	H	H	H	H	H	A	A	A	H	H	A	H	A	B	H	H	H	H	H	B	-	A	B	A	H	H	A	A	A	H	H	H	A	A	B	B	B	H	B	B	A	H	A
AX-89780230	Chr1-1	3829623	H	H	H	H	H	B	H	H	H	A	A	H	A	-	H	H	H	A	H	A	H	A	H	B	H	A	A	A	A	B	A	H	A	A	H	H	A	H	A	A	-	H	H	H	B	A	B
AX-89875536	Chr1-1	3881530	H	H	H	H	H	H	H	H	H	A	A	A	H	H	A	B	A	B	H	H	H	H	H	B	A	A	B	-	H	H	A	A	A	H	H	H	A	A	B	H	B	H	B	B	A	H	A
AX-89875541	Chr1-1	3920141	H	H	H	H	H	B	H	H	H	A	A	H	A	B	H	H	H	A	H	A	H	A	H	B	H	A	A	A	A	B	A	H	A	A	H	H	A	H	A	A	H	H	H	A	B	A	B
AX-89818414	Chr1-1	3942534	H	H	H	H	H	H	H	H	H	A	A	A	H	H	A	H	A	B	H	H	H	H	H	B	A	A	B	A	H	H	A	A	A	H	H	H	A	A	B	H	B	H	B	B	A	H	A
AX-89780254	Chr1-1	3943885	H	H	H	H	H	B	H	H	H	A	A	H	A	B	H	-	H	A	H	A	H	A	H	-	H	A	A	A	A	B	A	H	A	A	H	H	A	H	A	A	H	H	H	A	B	A	B
Chr1-1_4192535	Chr1-1	4192535	-	H	B	A	B	H	H	B	-	H	-	-	H	H	H	H	A	H	H	H	H	-	H	B	-	-	B	H	H	H	-	-	B	A	H	-	H	-	H	H	A	A	B	-	H	H	H
AX-89818505	Chr1-1	4220001	H	H	H	H	H	H	H	H	H	A	A	A	H	H	A	B	A	B	H	H	H	H	H	B	A	A	H	A	H	H	A	A	A	H	H	H	A	A	B	H	B	H	B	B	A	H	A
AX-89875716	Chr1-1	4458951	H	H	-	H	H	B	H	H	H	-	A	H	A	B	H	H	H	A	H	A	H	-	H	B	H	A	A	A	A	B	A	H	A	A	H	H	A	H	A	-	H	H	H	A	B	A	B
Chr1-1_4496525	Chr1-1	4496525	A	H	B	A	-	H	H	B	A	H	H	-	H	A	H	H	H	H	B	H	H	H	H	B	H	H	H	B	H	H	B	H	H	A	H	B	H	H	H	H	A	A	H	H	H	H	H
Chr1-1_4515074	Chr1-1	4515074	-	H	B	A	-	A	H	B	A	-	B	-	B	H	H	H	H	H	-	-	H	-	A	B	A	H	H	B	H	H	-	H	-	A	-	B	H	H	H	H	A	A	H	H	H	-	H
Chr1-1_4515076	Chr1-1	4515076	-	H	B	A	-	A	H	B	A	-	B	-	B	H	H	H	H	H	-	-	H	-	A	B	H	H	H	B	H	H	-	H	-	A	-	B	H	H	H	H	A	A	H	H	H	-	H
Chr1-1_4515078	Chr1-1	4515078	-	H	B	A	-	A	H	B	A	-	B	-	B	H	H	H	H	H	-	-	H	-	A	B	H	H	H	B	H	H	-	H	-	A	-	H	H	H	H	H	A	A	H	H	H	-	H
Chr1-1_4580532	Chr1-1	4580532	A	H	B	A	B	H	B	B	A	H	H	-	H	H	H	H	H	H	H	H	H	H	H	B	A	H	H	B	H	H	B	H	H	A	H	B	H	H	H	H	A	A	H	H	H	H	H
AX-89818648	Chr1-1	4623608	H	H	H	H	H	B	H	H	H	A	A	H	A	-	H	H	H	A	H	A	H	-	H	B	H	-	-	-	A	B	A	H	-	A	H	H	A	H	-	A	H	H	H	-	B	A	B
AX-89780434	Chr1-1	4628597	H	H	H	H	H	B	H	H	H	A	A	H	A	B	H	H	H	A	H	A	H	A	H	B	H	A	A	A	A	-	A	H	A	A	H	H	A	H	A	A	H	H	H	A	B	A	B
AX-89847121	Chr1-1	4692490	A	H	B	A	B	H	H	B	A	H	H	A	H	H	H	H	B	H	H	H	H	H	H	B	A	H	H	B	B	H	B	H	H	A	H	B	H	H	H	H	A	A	H	H	H	H	H
AX-89854652	Chr1-1	5159484	H	H	B	H	-	B	H	H	H	A	A	H	A	B	H	H	H	A	H	A	H	A	H	B	H	A	A	A	A	B	A	B	A	A	H	H	A	H	A	A	H	H	H	A	B	A	B
AX-89818834	Chr1-1	5467855	H	H	H	H	H	B	H	H	H	A	A	H	H	B	H	H	H	A	H	A	H	A	H	B	H	A	A	H	A	B	A	B	-	A	H	H	A	H	A	A	H	H	H	A	H	A	B
AX-89818891	Chr1-1	5708816	H	H	H	H	H	B	H	H	H	A	A	H	H	-	H	H	H	A	H	A	H	-	H	-	H	A	A	H	-	-	A	B	H	A	H	H	A	H	A	A	H	H	H	A	-	H	B
AX-89876051	Chr1-1	5843306	H	H	H	H	H	H	H	H	H	A	A	H	H	B	H	H	H	A	H	A	H	A	H	B	H	A	A	H	A	B	A	B	H	A	H	H	A	H	A	A	H	H	H	A	H	H	B
AX-89818948	Chr1-1	5970082	H	H	A	B	H	A	H	H	H	H	A	A	A	B	A	H	A	H	A	H	H	H	H	H	A	H	H	H	H	H	H	B	A	A	A	A	H	A	B	H	B	H	H	B	B	H	B
AX-89818949	Chr1-1	5973483	H	H	A	B	H	A	H	A	H	H	A	A	A	B	A	H	A	H	A	H	H	A	H	H	A	H	H	H	H	H	H	-	A	A	A	A	H	A	B	H	B	H	B	B	B	H	B
AX-89780728	Chr1-1	6163875	H	H	H	H	H	H	H	H	-	A	A	H	H	B	H	H	H	A	H	A	H	A	H	B	H	A	A	B	A	B	A	B	H	A	H	H	A	H	A	A	H	H	H	A	H	H	B
AX-89818982	Chr1-1	6165979	H	H	H	H	H	H	H	H	H	A	A	H	H	B	H	H	H	A	H	A	H	A	H	B	H	A	A	B	-	-	A	B	H	A	-	H	A	H	A	A	H	-	H	A	H	H	B
AX-89876163	Chr1-1	6409715	H	H	A	B	H	A	H	A	H	H	A	A	A	B	A	H	A	H	A	H	H	A	H	H	A	H	H	H	H	H	H	H	A	A	A	A	H	H	B	H	B	H	H	B	B	H	B
AX-89860674	Chr1-1	6539805	H	H	H	H	B	H	H	H	H	A	A	H	H	B	H	H	H	A	H	A	H	A	H	B	H	A	A	B	A	B	A	B	-	A	H	H	A	H	A	A	H	H	H	A	H	H	B
AX-89780815	Chr1-1	6635046	H	H	A	B	B	A	H	A	H	-	A	A	A	B	A	H	-	H	A	H	H	A	-	H	A	B	H	H	H	H	H	A	A	A	A	A	A	H	B	H	B	H	H	B	B	H	-
AX-89780824	Chr1-1	6689543	H	H	A	B	B	H	H	A	H	H	A	A	A	B	A	H	A	H	A	H	H	A	H	H	A	B	H	H	H	H	H	A	A	A	A	A	A	H	B	H	B	H	-	B	B	H	B
AX-89876273	Chr1-1	6739716	H	H	H	H	B	H	H	H	H	A	A	H	H	B	H	H	H	A	H	A	H	A	H	H	H	H	A	B	A	B	A	B	-	A	A	H	A	H	A	A	H	H	H	A	H	H	-
AX-89780837	Chr1-1	6749785	H	H	H	H	B	H	H	H	H	A	A	H	H	B	H	H	H	A	H	A	H	A	H	H	H	H	A	B	A	B	A	B	H	A	A	H	A	H	A	A	H	H	H	A	H	H	B
Chr1-1_6804456	Chr1-1	6804456	A	H	H	A	H	A	H	B	A	A	H	-	-	H	H	B	B	H	H	B	H	H	-	A	A	H	B	-	B	A	-	-	H	A	H	H	A	H	H	H	A	A	A	H	H	-	H
Chr1-1_7435022	Chr1-1	7435022	-	A	H	A	H	A	H	B	A	H	H	-	B	H	H	B	B	H	-	-	H	-	H	A	A	-	H	B	B	H	-	H	-	A	H	A	H	B	H	H	A	A	H	B	H	A	H
AX-89898799	Chr1-1	7706510	H	H	H	H	B	H	H	H	H	A	A	H	H	B	H	H	H	A	A	A	H	A	H	H	H	H	A	B	A	B	A	B	H	A	A	H	A	H	A	A	H	H	H	A	H	H	B
Chr1-1_8540748	Chr1-1	8540748	A	A	H	A	H	A	H	B	A	H	H	-	B	H	H	H	B	H	H	B	H	H	H	A	A	B	H	B	B	B	H	H	H	A	H	H	H	H	H	H	A	A	H	H	H	H	H
AX-89841331	Chr1-1	8625267	H	H	H	H	B	H	H	H	-	-	-	H	H	B	H	H	H	A	A	A	H	-	H	H	H	H	-	B	A	B	-	B	A	A	A	H	-	H	H	A	H	H	H	H	-	H	B
AX-89873601	Chr1-1	9243411	H	H	H	H	B	H	H	H	H	A	A	H	H	B	H	H	H	A	A	A	H	A	H	H	H	H	A	B	A	B	A	B	H	A	A	H	A	H	A	A	H	-	H	A	H	H	B
AX-89873626	Chr1-1	9332004	A	A	H	A	H	A	H	B	A	H	H	A	B	H	B	H	-	H	B	B	A	H	B	A	A	B	H	B	B	B	A	H	A	A	H	H	H	H	H	H	A	H	H	H	H	H	H
Chr1-1_10011514	Chr1-1	10011514	A	A	H	A	H	A	H	B	A	H	H	-	B	A	B	H	B	B	B	B	A	H	B	A	A	B	H	B	B	H	A	H	A	A	H	A	H	H	H	H	A	H	H	H	H	H	H
Chr1-1_10011622	Chr1-1	10011622	A	A	H	A	H	A	H	B	A	H	H	-	B	A	B	H	B	H	B	B	A	H	B	A	A	B	H	B	B	H	A	B	A	A	H	A	H	H	H	H	A	H	H	H	B	H	H
Chr1-1_10011626	Chr1-1	10011626	A	A	H	A	H	A	H	B	A	H	H	-	B	A	B	H	B	H	B	B	A	H	B	A	A	B	H	B	B	H	A	B	A	A	H	A	H	H	H	H	A	H	H	H	B	H	H
AX-89816880	Chr1-1	10679826	H	H	A	B	B	H	H	H	H	H	A	A	A	B	A	H	A	H	A	H	H	A	H	H	A	-	A	-	H	H	H	A	A	A	A	A	A	H	H	H	B	H	H	B	B	H	B
AX-89846917	Chr1-1	10682004	A	A	H	A	H	A	B	B	-	H	H	A	B	A	B	H	B	H	B	B	A	H	B	A	A	B	H	B	B	H	A	H	A	A	H	A	A	H	-	H	A	A	-	H	H	H	H
Chr1-1_10925906	Chr1-1	10925906	A	A	H	A	-	A	B	B	A	H	H	-	B	A	B	H	B	H	B	B	A	H	B	-	A	B	H	H	B	H	-	-	A	A	H	A	A	H	H	H	A	H	H	-	H	H	H
Chr1-1_10925935	Chr1-1	10925935	A	A	H	A	-	A	B	B	A	H	H	-	B	A	B	H	B	H	B	B	A	H	B	-	A	B	H	B	B	H	-	-	A	A	H	A	A	H	H	H	A	H	H	-	H	H	H
AX-89816726	Chr1-1	11528227	A	A	H	A	H	A	-	B	A	H	-	A	B	A	B	H	B	H	B	-	A	H	B	A	A	B	H	B	B	H	A	H	A	A	B	A	A	H	A	H	H	H	H	H	H	H	H
AX-89816722	Chr1-1	11568316	A	A	H	A	H	A	B	B	A	H	H	A	B	A	B	H	B	H	B	B	A	H	B	A	A	B	H	B	B	H	A	H	A	A	B	A	A	H	A	H	H	H	H	H	H	H	H
AX-89817051	Chr1-1	11798261	A	A	H	A	H	A	B	B	A	H	H	A	B	A	B	H	B	H	H	B	A	H	-	A	A	B	H	B	B	H	A	H	A	A	B	A	A	H	A	H	H	H	H	H	H	H	H
AX-89865056	Chr1-1	11804947	H	H	-	H	B	H	H	H	H	H	A	A	A	B	A	H	A	H	A	H	H	A	H	H	A	B	H	B	H	H	H	A	A	A	A	A	A	H	H	H	B	H	H	B	B	H	B
AX-89874198	Chr1-1	11949081	A	A	H	A	H	A	B	B	A	H	H	A	B	A	B	H	B	H	B	B	A	H	B	A	A	B	H	B	B	H	A	H	-	A	B	A	A	H	A	H	H	H	H	B	H	H	H
Chr1-1_13021313	Chr1-1	13021313	A	A	H	A	A	A	B	B	A	H	B	-	B	A	H	H	B	H	B	B	A	H	B	A	A	B	H	B	B	H	A	H	A	A	B	A	A	H	A	H	H	H	H	B	H	H	B
Chr1-1_13021330	Chr1-1	13021330	A	A	H	A	A	A	B	B	A	H	B	-	B	A	H	H	B	H	B	B	A	H	B	A	A	B	H	B	B	H	A	H	A	A	B	A	A	H	A	H	H	H	H	B	H	H	B
Chr1-1_13021345	Chr1-1	13021345	A	A	H	A	A	A	B	B	A	H	B	-	B	A	H	H	B	H	B	B	A	H	B	A	A	B	H	B	B	H	A	H	A	A	B	A	A	H	A	H	H	H	H	B	H	H	B
AX-89816389	Chr1-1	13083585	H	H	A	H	B	H	H	H	H	H	H	A	A	B	A	H	A	H	A	H	H	A	H	H	-	B	H	B	H	H	H	A	A	A	A	A	A	H	H	H	B	H	H	H	B	H	B
Chr1-1_13435458	Chr1-1	13435458	A	A	H	A	H	A	B	B	A	H	B	-	B	A	B	H	B	H	B	B	A	H	B	A	A	B	H	B	B	H	A	H	A	A	-	A	A	H	A	A	B	H	H	B	H	A	B
AX-89816757	Chr1-1	13488212	A	A	H	A	H	A	B	-	A	H	B	A	B	A	B	H	B	H	B	B	A	H	B	A	A	B	H	B	B	H	A	H	A	A	B	A	A	H	A	H	H	H	H	B	H	H	B
AX-89869313	Chr1-1	13851655	H	B	B	H	H	A	H	H	A	A	A	B	B	A	H	H	H	B	B	A	H	H	A	H	H	H	H	H	H	A	H	A	A	H	A	H	H	H	B	H	B	A	B	-	A	H	H
Chr1-1_14072557	Chr1-1	14072557	A	A	H	A	H	A	B	B	A	H	B	-	B	A	B	H	B	H	B	B	A	H	B	A	A	B	H	B	B	H	A	H	A	A	B	A	A	H	A	H	H	H	H	B	H	H	B
Chr1-1_14113488	Chr1-1	14113488	A	A	H	A	H	A	B	B	A	H	B	-	B	A	B	H	B	H	B	B	A	H	B	A	A	B	H	B	B	H	A	H	A	A	B	A	A	H	A	H	H	H	H	B	H	H	B
AX-89815897	Chr1-1	14386713	H	H	A	-	B	H	H	H	H	B	H	A	A	B	A	H	H	H	A	A	H	A	B	H	A	B	H	B	H	H	H	A	A	A	A	A	A	H	H	H	B	H	B	H	B	H	B
AX-89873011	Chr1-1	14476373	H	B	B	B	H	A	H	H	A	A	A	B	B	A	H	H	H	B	B	A	H	H	A	H	H	H	H	H	H	A	H	H	A	H	A	H	H	H	B	H	B	A	H	B	A	H	H
AX-89815923	Chr1-1	14548773	H	H	A	H	B	H	-	H	H	-	-	A	A	B	A	H	H	H	A	A	H	A	B	H	A	B	H	-	H	H	H	A	A	A	A	A	A	H	H	H	B	H	H	H	B	B	-
Chr1-1_14723362	Chr1-1	14723362	A	A	H	A	A	H	B	B	A	A	B	-	B	A	B	H	B	H	B	B	A	A	H	A	A	B	H	-	B	H	A	A	-	A	B	A	A	H	A	H	H	H	-	B	H	H	-
AX-89803155	Chr1-1	14762860	H	H	A	H	B	H	H	H	H	B	H	A	A	B	A	H	H	H	A	A	H	A	-	H	A	-	H	-	H	H	H	A	A	A	A	A	A	H	H	H	B	H	H	H	B	H	B
AX-89779158	Chr1-1	15076334	H	H	B	-	H	A	H	H	-	A	A	-	B	A	H	H	H	B	B	A	H	H	A	H	H	H	H	H	H	A	H	-	A	H	A	H	H	H	B	H	B	A	H	B	A	H	H
AX-89803062	Chr1-1	15853663	H	H	A	H	B	H	H	H	H	-	H	A	A	-	A	H	H	H	A	-	H	A	H	H	A	B	H	B	H	H	H	A	A	A	A	A	A	H	H	H	B	H	-	-	-	H	B
AX-89778599	Chr1-1	15854610	H	H	A	H	B	H	H	H	H	B	B	A	A	B	-	H	H	H	A	H	H	A	H	H	A	B	H	B	H	-	H	A	A	A	A	A	A	H	H	H	B	H	-	H	B	H	B
AX-89873284	Chr1-1	16165484	A	A	H	A	H	A	B	B	A	H	B	A	B	-	B	H	B	H	B	B	A	H	H	A	A	B	H	B	B	H	A	H	H	A	B	A	A	H	H	H	H	H	H	B	H	-	B
AX-89846819	Chr1-1	16356584	A	A	H	A	H	A	B	B	A	H	B	A	B	A	B	H	B	H	B	B	A	H	H	A	A	B	-	B	B	H	A	H	H	A	B	A	A	H	A	H	H	H	H	B	H	H	B
AX-89873275	Chr1-1	16367843	A	A	H	A	H	A	B	B	A	H	B	A	B	A	B	H	B	H	B	B	A	H	H	A	A	-	H	B	B	H	A	H	H	A	B	A	A	H	A	H	H	H	H	B	H	H	B
AX-89778552	Chr1-1	16645311	H	H	A	H	B	H	H	H	H	B	H	A	A	B	A	H	A	H	-	H	H	A	H	H	A	B	H	B	H	H	H	A	A	A	A	A	A	H	H	H	B	H	H	H	B	H	B
Chr1-1_16816124	Chr1-1	16816124	A	A	H	A	H	A	B	B	A	H	B	-	B	H	B	H	B	H	B	B	A	H	H	H	A	B	H	B	B	H	A	H	H	A	B	A	A	H	A	H	H	H	H	B	H	H	B
Chr1-1_16816161	Chr1-1	16816161	A	A	H	A	H	A	B	B	A	H	B	-	B	H	B	H	B	H	B	B	A	H	H	H	A	B	H	B	B	H	A	H	H	A	B	A	A	H	A	H	H	H	H	B	H	H	B
Chr1-1_16816209	Chr1-1	16816209	-	A	H	-	H	-	B	B	A	H	B	-	-	H	B	B	-	-	B	-	A	-	H	A	A	B	-	-	B	H	-	-	-	-	B	A	A	H	A	H	B	H	H	B	A	H	B
Chr1-1_16816243	Chr1-1	16816243	-	A	H	-	H	-	B	B	A	H	B	-	-	H	B	B	-	-	B	-	A	-	H	A	A	B	-	-	B	H	-	-	-	-	B	A	A	H	A	H	B	H	H	B	A	H	B
Chr1-1_16816244	Chr1-1	16816244	-	A	H	-	H	-	B	B	A	H	B	-	-	H	B	B	-	-	B	-	A	-	H	A	A	B	-	-	B	H	-	-	-	-	B	A	A	H	A	H	B	H	H	B	A	H	B
Chr1-1_16816245	Chr1-1	16816245	-	A	H	-	H	-	B	B	A	H	B	-	-	H	B	B	-	-	B	-	A	-	H	A	A	B	-	-	B	H	-	-	-	-	B	A	A	H	A	H	B	H	H	B	A	H	B
Chr1-1_17467117	Chr1-1	17467117	A	A	H	A	-	A	B	-	A	H	-	-	B	H	B	H	B	H	B	B	-	H	B	-	A	-	H	B	B	H	-	H	H	A	B	A	A	H	A	H	H	H	H	B	B	H	B
AX-89873235	Chr1-1	18324524	H	B	B	B	H	A	H	H	A	A	A	-	B	A	H	H	H	B	B	A	H	H	A	H	H	H	H	H	H	A	H	H	A	H	A	H	H	H	B	H	B	A	H	H	A	H	H
AX-89816070	Chr1-1	18689068	H	H	-	H	B	H	H	H	H	B	H	A	A	H	A	H	H	H	A	A	H	A	B	H	A	B	H	H	H	H	H	A	A	A	A	A	A	H	H	H	B	H	H	H	B	H	B
AX-89873163	Chr1-1	18966474	H	B	B	B	H	A	H	H	A	A	A	B	B	A	H	H	H	B	B	A	H	H	A	H	H	H	H	H	H	A	H	H	A	H	A	H	H	H	B	H	B	A	H	B	A	H	H
AX-89874523	Chr1-1	19200684	A	A	H	A	H	A	B	B	A	A	B	A	B	H	B	H	B	H	B	H	A	H	H	A	A	B	H	B	B	H	A	B	H	A	B	A	A	H	A	H	H	H	H	B	H	H	B
AX-89873153	Chr1-1	19661963	H	B	B	-	H	A	H	-	A	A	A	B	B	A	H	H	H	B	B	A	H	H	A	H	H	H	H	H	H	A	H	H	A	H	A	H	H	H	H	H	B	A	H	B	A	H	H
Chr1-1_19917602	Chr1-1	19917602	B	H	H	H	H	A	B	H	A	-	A	-	H	H	H	H	H	H	H	H	H	H	A	-	A	H	H	H	H	A	A	-	-	A	B	A	A	A	B	B	A	H	A	H	-	H	A
AX-89817367	Chr1-1	20334155	H	B	B	B	A	A	H	H	A	-	A	B	B	A	H	B	H	B	B	A	H	H	A	-	H	H	H	H	H	A	H	H	-	H	A	H	H	H	B	H	B	A	H	B	A	H	H
AX-89872928	Chr1-1	20536676	H	H	A	H	B	H	H	H	H	B	H	A	A	H	A	H	A	H	A	A	H	A	B	H	H	B	H	H	H	H	H	A	A	A	A	A	A	H	H	H	B	H	B	H	B	H	B
Chr1-1_20669052	Chr1-1	20669052	A	A	A	A	H	A	B	B	A	A	B	-	B	H	B	H	B	H	B	H	A	H	H	A	A	B	H	B	B	H	A	B	H	A	B	A	A	H	A	H	H	H	H	B	H	H	B
AX-89815837	Chr1-1	20775363	A	A	A	A	H	A	B	B	A	A	B	A	B	H	B	H	B	H	B	H	A	H	H	A	A	B	H	B	B	H	A	B	H	A	B	A	A	H	A	H	H	H	H	B	H	H	B
AX-89778406	Chr1-1	21003677	H	B	-	B	H	A	H	H	A	A	H	B	B	A	H	H	H	B	B	A	H	B	A	H	H	H	H	H	H	A	H	H	A	H	A	H	H	H	B	H	B	A	H	B	A	H	H
AX-89815943	Chr1-1	21004450	A	A	A	A	H	A	B	B	A	A	B	A	B	H	B	H	B	H	B	H	A	H	H	A	A	B	H	B	B	H	A	B	H	A	B	A	A	H	A	H	H	H	H	B	H	H	B
AX-89895299	Chr1-1	21257167	A	A	A	A	H	A	B	B	A	A	B	A	B	H	B	H	B	H	B	H	A	H	H	A	A	B	H	B	B	H	A	B	H	A	B	A	A	H	A	H	H	H	H	B	H	H	B
Chr1-1_21314652	Chr1-1	21314652	A	A	A	A	-	A	B	H	A	A	B	-	B	H	H	H	B	B	B	H	A	A	H	A	A	B	B	-	B	H	A	-	A	A	B	A	A	H	A	H	H	H	H	-	H	H	B
Chr1-1_21328790	Chr1-1	21328790	A	A	A	A	-	A	B	B	A	A	B	-	B	H	B	H	B	H	B	-	H	-	H	A	H	B	B	H	B	H	A	B	H	-	B	-	A	H	-	A	-	B	H	B	-	H	-
AX-89838144	Chr1-1	21484358	H	-	-	A	H	-	B	-	H	A	B	A	-	H	B	H	B	B	B	H	A	H	H	-	A	B	H	B	B	H	A	H	H	A	-	A	A	H	A	H	H	H	H	B	H	H	B
AX-89838150	Chr1-1	21579916	H	H	A	H	B	H	H	H	H	B	H	A	A	H	A	H	A	H	A	A	H	A	B	H	H	B	H	H	H	H	H	A	A	A	A	A	A	H	H	H	B	H	H	H	B	H	B
AX-89838151	Chr1-1	21580582	H	B	B	-	H	A	H	H	A	A	H	B	B	A	-	H	H	B	B	A	H	B	A	H	H	H	H	H	H	A	H	H	A	H	A	H	H	H	B	H	H	A	H	B	A	H	H
AX-89838153	Chr1-1	21582262	H	B	B	B	H	A	H	H	A	A	H	B	B	A	H	H	H	B	B	A	-	-	A	H	H	H	H	H	H	A	H	H	A	H	A	H	H	H	B	H	B	A	H	H	A	H	H
AX-89873105	Chr1-1	21762479	H	B	B	B	H	A	H	H	-	A	A	B	B	A	H	B	H	-	B	A	H	B	A	H	H	H	H	H	H	A	H	H	H	H	A	H	H	H	B	H	B	A	H	B	-	H	H
AX-89876316	Chr1-1	22252297	H	H	A	H	B	H	H	H	H	B	H	A	A	H	A	H	A	H	A	A	H	A	B	H	H	-	H	H	H	H	H	A	A	A	A	A	A	H	H	H	B	H	B	H	B	H	B
AX-89876319	Chr1-1	22278399	A	A	A	A	H	A	B	B	A	-	B	-	B	H	-	H	B	H	-	-	A	H	-	A	A	B	H	-	B	H	A	B	-	A	B	-	A	H	-	H	H	H	H	B	H	H	B
AX-89803391	Chr1-1	22576065	H	H	A	H	B	H	H	H	H	B	H	A	A	H	-	H	A	H	A	A	H	A	B	H	H	B	H	H	H	H	H	A	A	A	A	A	A	H	H	H	B	H	B	H	B	H	B
AX-89876335	Chr1-1	22596381	A	A	A	A	H	A	B	B	A	A	B	A	B	H	B	H	B	H	B	H	A	H	-	A	A	B	H	B	B	H	A	B	H	A	B	A	A	H	A	H	H	H	H	B	H	H	B
Chr1-1_22620518	Chr1-1	22620518	A	A	A	A	H	A	B	B	A	A	B	-	B	H	B	H	B	H	B	H	A	H	H	A	A	B	H	B	B	H	A	B	H	A	B	A	A	H	A	H	H	H	H	B	H	H	B
Chr1-1_22620560	Chr1-1	22620560	A	A	A	A	H	A	B	B	A	A	B	-	B	H	B	H	B	H	B	H	A	H	H	A	A	B	H	B	B	H	A	B	H	A	B	A	A	H	A	H	H	H	H	B	H	H	B
Chr1-1_22620584	Chr1-1	22620584	A	A	A	A	H	A	B	B	A	A	B	-	B	H	B	H	B	H	B	H	A	H	H	A	A	B	H	B	B	H	A	B	H	A	B	A	A	H	A	H	H	H	H	B	H	H	B
AX-89819216	Chr1-1	22719421	A	A	A	A	H	A	B	B	A	A	B	A	B	H	B	H	B	H	B	H	A	H	H	A	A	B	H	B	B	H	A	B	H	A	B	A	A	H	-	H	H	H	H	B	H	H	B
AX-89819244	Chr1-1	23104610	A	A	A	A	H	A	B	B	A	A	B	A	B	H	B	H	-	H	B	H	A	H	H	A	A	B	H	-	B	H	A	B	H	A	B	A	A	H	A	H	H	H	H	B	H	H	B
AX-89854382	Chr1-1	23342207	A	A	A	A	H	A	B	B	A	A	B	A	B	H	B	-	B	H	B	H	A	H	H	A	A	B	H	B	B	H	A	B	H	A	B	A	A	H	A	H	H	H	H	B	H	H	B
AX-89874572	Chr1-1	23609569	H	B	B	B	H	A	H	H	A	A	H	B	B	A	H	H	H	B	B	A	H	B	A	H	H	H	H	H	H	A	H	H	A	H	A	H	H	H	B	H	B	A	H	B	A	H	H
AX-89779503	Chr1-1	24030320	H	H	A	H	B	H	H	H	H	B	H	A	A	H	A	H	A	B	A	A	H	A	B	H	H	-	-	H	H	H	H	A	A	A	A	A	A	H	H	H	B	H	-	H	B	H	B
AX-89873131	Chr1-1	24465084	A	A	A	A	-	A	B	B	A	A	B	A	B	H	B	H	B	H	B	H	A	H	H	A	A	-	H	B	B	H	A	B	H	A	B	A	A	H	A	H	H	H	H	B	H	H	B
AX-89785154	Chr1-1	25122377	A	A	A	A	H	A	B	B	A	A	B	A	B	H	B	H	B	H	-	H	A	H	H	A	A	B	H	B	-	H	A	B	H	A	H	A	A	H	A	H	H	-	H	B	H	H	B
AX-89824863	Chr1-1	25124589	A	A	A	A	H	A	B	B	A	A	B	A	B	H	B	-	B	H	B	H	A	H	H	-	A	B	-	B	B	H	A	B	H	A	B	A	A	H	A	H	H	H	H	B	H	H	B
AX-89881992	Chr1-1	25170627	H	-	B	B	H	A	H	H	A	A	A	B	B	A	H	H	H	B	B	A	H	B	A	H	H	H	H	H	H	A	H	H	A	B	A	H	H	H	B	H	-	A	H	B	A	H	H
AX-89863203	Chr1-1	25173873	A	A	A	A	H	A	B	B	A	A	B	A	B	H	B	H	B	H	B	H	A	H	H	A	A	B	H	B	B	H	A	B	H	A	B	A	A	H	A	H	H	H	H	B	H	H	B
AX-89785149	Chr1-1	25175065	A	A	A	A	H	A	B	B	A	A	B	A	B	H	B	H	B	H	B	H	A	H	H	A	A	B	H	B	B	H	A	B	-	A	B	A	A	H	A	H	H	H	H	B	H	H	B
Chr1-1_25490543	Chr1-1	25490543	A	A	A	A	H	A	B	B	A	A	B	-	B	H	B	H	B	H	B	H	A	H	H	A	A	B	H	B	B	H	A	B	H	A	B	A	A	H	A	H	H	H	H	B	H	H	B
AX-89815863	Chr1-1	25863946	-	A	A	A	H	A	H	-	H	-	B	-	B	H	B	H	B	H	B	H	A	H	H	-	A	B	H	-	B	H	A	B	-	A	B	A	A	H	A	H	H	H	H	B	H	H	B
AX-89875806	Chr1-2	14089	A	H	B	H	B	H	H	B	A	B	H	H	A	H	A	H	H	H	A	H	B	H	H	B	A	B	H	H	A	A	B	B	H	H	H	B	H	H	B	H	A	A	H	H	A	H	H
AX-89818628	Chr1-2	41312	H	H	H	A	H	B	A	A	H	H	B	H	H	B	A	A	H	H	B	H	A	H	B	B	H	A	A	A	A	H	B	H	H	A	H	H	A	B	A	A	H	A	A	H	-	A	H
AX-89818495	Chr1-2	74751	A	H	B	H	B	H	H	B	A	B	H	H	A	H	A	H	B	H	A	H	B	H	H	B	A	B	H	H	A	A	B	B	H	H	H	B	H	H	B	H	A	A	H	H	A	H	H
AX-89818444	Chr1-2	133732	A	H	B	H	B	H	H	H	A	-	H	H	A	H	A	H	H	H	A	H	B	H	H	B	A	B	H	H	A	A	B	B	H	H	H	B	H	H	B	H	A	A	H	-	A	H	B
AX-89875380	Chr1-2	193074	A	H	B	H	B	H	H	B	A	B	H	H	A	H	A	H	H	H	A	H	B	H	H	B	A	B	H	H	A	A	B	B	B	H	H	B	H	H	B	H	A	A	H	H	A	H	H
AX-89818086	Chr1-2	251506	A	H	B	H	B	H	H	B	A	B	H	H	A	H	A	H	H	H	A	H	B	H	H	B	A	B	H	H	A	A	B	B	H	-	H	B	H	H	B	H	A	A	H	H	A	H	H
AX-89875151	Chr1-2	271267	A	H	B	H	B	H	H	B	A	B	H	H	A	H	A	H	H	H	A	H	B	H	H	B	A	B	H	H	A	A	B	B	H	H	H	B	H	H	B	H	A	A	H	H	A	H	H
AX-89875110	Chr1-2	283577	A	H	-	H	B	H	H	H	-	B	H	H	A	H	A	H	H	H	A	H	B	-	H	B	A	H	H	H	A	A	B	B	H	H	H	B	H	H	-	H	A	A	H	H	A	H	-
AX-89860600	Chr1-2	284835	H	H	H	A	H	B	H	-	H	H	B	H	H	B	A	A	H	H	B	H	A	H	B	B	H	A	A	-	H	B	B	H	H	H	H	H	A	B	A	H	H	A	H	H	B	A	H
AX-89817687	Chr1-2	379448	A	H	B	H	B	H	H	B	A	B	H	-	A	H	A	H	H	H	A	H	B	H	H	B	A	B	-	H	A	A	B	B	H	H	-	B	-	H	B	H	-	-	H	H	-	H	H
AX-89817530	Chr1-2	444780	H	H	H	A	H	B	A	A	H	H	B	H	H	B	A	A	H	H	B	-	A	-	H	B	H	-	A	A	A	B	B	H	H	-	H	-	A	B	A	A	H	A	A	H	B	-	H
AX-89874466	Chr1-2	1655031	A	H	-	H	B	H	H	B	A	H	H	H	A	-	A	H	H	H	-	H	H	H	H	-	A	B	H	H	A	A	B	-	H	H	H	B	H	H	B	H	A	A	-	H	H	H	H
AX-89817205	Chr1-2	1744140	A	H	B	H	B	H	H	B	A	H	H	H	A	H	A	H	H	H	A	H	H	H	H	B	A	B	H	H	A	A	B	B	H	H	H	B	H	H	B	H	A	-	H	H	H	H	H
Chr1-2_1800907	Chr1-2	1800907	-	H	H	-	-	B	B	-	B	A	-	-	H	-	A	-	A	-	B	H	-	A	H	-	A	-	-	A	B	-	-	A	A	-	H	B	A	H	-	B	B	H	B	-	H	H	A
AX-89817083	Chr1-2	1837547	H	H	H	H	H	H	H	B	H	A	H	A	H	B	A	H	A	B	H	H	H	A	H	H	A	-	B	A	H	H	A	A	A	H	H	B	A	H	B	B	H	H	B	H	H	H	A
AX-89817047	Chr1-2	1852101	H	H	H	H	H	H	H	B	H	A	H	A	H	B	A	B	A	B	H	H	H	-	H	H	-	A	B	A	H	H	A	-	A	H	H	B	A	H	B	B	B	H	B	H	H	H	-
AX-89817010	Chr1-2	1867959	H	H	H	H	H	H	H	B	H	A	H	A	H	B	A	H	A	B	H	H	H	A	H	H	A	A	B	A	H	H	A	A	A	H	H	B	A	H	B	-	B	-	-	H	H	H	A
Chr1-2_2066842	Chr1-2	2066842	H	H	H	H	-	H	H	B	H	A	H	-	H	B	H	B	A	B	H	H	H	A	H	H	A	A	B	A	H	H	A	A	A	H	H	H	A	H	B	B	B	H	-	H	H	H	A
AX-89816608	Chr1-2	2070737	H	H	H	H	H	H	H	B	H	A	H	A	H	B	A	H	A	B	H	H	H	A	H	H	A	A	B	A	H	H	A	A	A	H	H	H	A	H	B	B	B	H	B	H	H	B	A
AX-89816564	Chr1-2	2106536	H	H	H	H	H	H	H	B	H	A	H	A	-	B	A	B	A	B	H	H	H	-	H	H	A	-	B	A	H	H	-	A	A	H	H	H	A	H	B	B	B	H	B	H	H	H	A
AX-89875368	Chr1-2	2211255	H	H	H	H	H	H	H	-	-	A	H	A	H	B	A	H	A	B	H	H	H	A	H	H	A	A	B	A	H	H	A	A	A	H	H	H	A	A	B	B	B	H	B	H	H	H	A
AX-89875366	Chr1-2	2216940	H	H	H	H	H	H	H	B	H	A	H	A	H	B	A	B	A	B	H	H	H	A	H	H	A	H	B	A	H	H	A	A	A	H	H	H	A	A	B	B	B	H	B	H	H	H	A
Chr1-2_2284054	Chr1-2	2284054	-	H	H	H	H	B	H	B	H	A	H	-	H	B	A	B	A	B	H	H	H	A	H	H	A	-	B	A	H	H	H	A	-	H	H	H	A	A	B	B	B	B	B	H	H	H	A
AX-89875107	Chr1-2	2721341	A	H	B	A	B	H	H	B	A	H	H	H	A	H	A	H	H	H	H	H	H	H	H	B	A	B	H	H	A	A	B	H	H	H	H	B	H	H	B	H	A	A	H	H	H	H	H
AX-89875128	Chr1-2	2804926	A	H	B	A	B	H	H	-	A	H	H	H	A	H	A	H	H	H	H	H	H	H	H	B	A	B	H	H	A	A	B	H	H	H	H	B	H	H	-	H	A	A	H	H	H	H	H
AX-89818011	Chr1-2	2819682	A	H	B	A	B	H	H	H	A	H	H	H	A	H	A	H	H	H	H	H	H	H	H	B	A	B	H	H	A	A	H	H	H	H	H	-	H	H	B	H	A	-	H	H	H	H	H
AX-89875150	Chr1-2	2867816	H	H	H	H	H	H	H	H	H	A	A	A	H	B	A	H	A	B	H	H	H	A	H	H	A	A	B	A	H	H	A	A	A	H	H	H	A	A	B	B	B	H	B	-	H	H	A
AX-89818049	Chr1-2	2942845	A	H	B	A	B	H	H	B	A	-	H	H	A	H	-	H	H	H	H	-	H	-	H	B	A	B	H	H	A	A	B	H	H	H	H	B	H	H	B	B	A	A	H	-	H	H	H
Chr1-2_3011626	Chr1-2	3011626	H	H	H	H	H	H	H	H	H	A	A	-	H	B	A	B	A	B	H	H	H	A	H	H	A	A	B	A	H	H	A	A	A	H	H	H	A	A	B	B	B	H	B	B	A	H	A
AX-89875437	Chr1-2	3330361	A	H	B	A	B	H	H	B	A	H	H	H	A	-	H	H	H	H	H	H	H	H	H	B	A	B	H	H	A	H	B	H	H	H	H	B	H	H	H	H	A	A	H	H	H	H	H
AX-89875484	Chr1-2	3480991	H	H	H	H	H	H	H	H	H	A	A	A	H	H	A	H	A	B	H	H	H	H	H	B	-	A	B	A	H	H	A	A	A	H	H	H	A	A	B	B	B	H	B	B	A	H	A
AX-89780230	Chr1-2	3615698	H	H	H	H	H	B	H	H	H	A	A	H	A	-	H	H	H	A	H	A	H	A	H	B	H	A	A	A	A	B	A	H	A	A	H	H	A	H	A	A	-	H	H	H	B	A	B
AX-89875536	Chr1-2	3672053	H	H	H	H	H	H	H	H	H	A	A	A	H	H	A	B	A	B	H	H	H	H	H	B	A	A	B	-	H	H	A	A	A	H	H	H	A	A	B	H	B	H	B	B	A	H	A
AX-89818414	Chr1-2	3701177	H	H	H	H	H	H	H	H	H	A	A	A	H	H	A	H	A	B	H	H	H	H	H	B	A	A	B	A	H	H	A	A	A	H	H	H	A	A	B	H	B	H	B	B	A	H	A
AX-89780254	Chr1-2	3702510	H	H	H	H	H	B	H	H	H	A	A	H	A	B	H	-	H	A	H	A	H	A	H	-	H	A	A	A	A	B	A	H	A	A	H	H	A	H	A	A	H	H	H	A	B	A	B
AX-89818456	Chr1-2	3820027	H	H	H	H	H	B	H	H	H	A	A	H	A	B	H	H	H	A	H	H	H	A	H	-	H	A	A	A	A	B	A	H	A	A	H	H	A	H	A	A	H	H	H	A	B	A	-
AX-89818505	Chr1-2	3998340	H	H	H	H	H	H	H	H	H	A	A	A	H	H	A	B	A	B	H	H	H	H	H	B	A	A	H	A	H	H	A	A	A	H	H	H	A	A	B	H	B	H	B	B	A	H	A
AX-89875716	Chr1-2	4205725	H	H	-	H	H	B	H	H	H	-	A	H	A	B	H	H	H	A	H	A	H	-	H	B	H	A	A	A	A	B	A	H	A	A	H	H	A	H	A	-	H	H	H	A	B	A	B
AX-89780394	Chr1-2	4210739	H	H	H	H	H	B	H	H	H	A	A	H	A	B	H	H	H	A	H	A	H	A	H	B	H	A	A	A	A	B	A	H	A	A	H	H	A	H	A	A	H	H	H	A	B	A	B
AX-89818648	Chr1-2	4476687	H	H	H	H	H	B	H	H	H	A	A	H	A	-	H	H	H	A	H	A	H	-	H	B	H	-	-	-	A	B	A	H	-	A	H	H	A	H	-	A	H	H	H	-	B	A	B
AX-89780434	Chr1-2	4481656	H	H	H	H	H	B	H	H	H	A	A	H	A	B	H	H	H	A	H	A	H	A	H	B	H	A	A	A	A	-	A	H	A	A	H	H	A	H	A	A	H	H	H	A	B	A	B
AX-89818834	Chr1-2	5199683	H	H	H	H	H	B	H	H	H	A	A	H	H	B	H	H	H	A	H	A	H	A	H	B	H	A	A	H	A	B	A	B	-	A	H	H	A	H	A	A	H	H	H	A	H	A	B
AX-89818891	Chr1-2	5428628	H	H	H	H	H	B	H	H	H	A	A	H	H	-	H	H	H	A	H	A	H	-	H	-	H	A	A	H	-	-	A	B	H	A	H	H	A	H	A	A	H	H	H	A	-	H	B
AX-89876051	Chr1-2	5542177	H	H	H	H	H	H	H	H	H	A	A	H	H	B	H	H	H	A	H	A	H	A	H	B	H	A	A	H	A	B	A	B	H	A	H	H	A	H	A	A	H	H	H	A	H	H	B
AX-89818948	Chr1-2	5715044	H	H	A	B	H	A	H	H	H	H	A	A	A	B	A	H	A	H	A	H	H	H	H	H	A	H	H	H	H	H	H	B	A	A	A	A	H	A	B	H	B	H	H	B	B	H	B
AX-89818949	Chr1-2	5719498	H	H	A	B	H	A	H	A	H	H	A	A	A	B	A	H	A	H	A	H	H	A	H	H	A	H	H	H	H	H	H	-	A	A	A	A	H	A	B	H	B	H	B	B	B	H	B
AX-89780728	Chr1-2	5845272	H	H	H	H	H	H	H	H	-	A	A	H	H	B	H	H	H	A	H	A	H	A	H	B	H	A	A	B	A	B	A	B	H	A	H	H	A	H	A	A	H	H	H	A	H	H	B
AX-89818982	Chr1-2	5847364	H	H	H	H	H	H	H	H	H	A	A	H	H	B	H	H	H	A	H	A	H	A	H	B	H	A	A	B	-	-	A	B	H	A	-	H	A	H	A	A	H	-	H	A	H	H	B
AX-89876158	Chr1-2	5964194	H	H	A	B	H	A	H	A	H	H	A	A	A	B	-	H	A	H	A	H	H	A	H	H	A	H	H	H	H	H	H	H	A	A	A	A	H	H	B	H	B	H	H	B	B	H	B
AX-89876159	Chr1-2	5968210	H	H	A	B	H	A	H	A	H	H	A	A	A	B	A	-	A	H	A	H	H	A	H	-	A	H	H	H	H	H	H	H	-	A	A	A	H	H	B	H	B	H	-	B	H	H	-
AX-89876163	Chr1-2	6020893	H	H	A	B	H	A	H	A	H	H	A	A	A	B	A	H	A	H	A	H	H	A	H	H	A	H	H	H	H	H	H	H	A	A	A	A	H	H	B	H	B	H	H	B	B	H	B
AX-89780758	Chr1-2	6030994	H	H	H	H	H	H	H	H	H	A	A	H	H	B	H	H	H	A	H	A	H	A	H	B	H	A	A	B	A	B	A	B	H	A	H	H	A	H	A	A	H	B	H	A	-	H	B
AX-89876173	Chr1-2	6035182	H	H	A	B	H	A	H	A	H	H	A	A	A	B	-	H	A	H	-	H	H	A	H	H	A	H	H	H	H	H	H	H	A	-	A	A	H	H	B	H	B	H	H	B	B	H	B
AX-89780788	Chr1-2	6242416	H	H	A	B	B	H	H	A	H	H	A	A	A	B	A	H	A	H	A	H	H	A	H	H	A	B	H	H	H	H	H	H	A	A	A	A	H	H	B	H	B	H	H	B	B	H	B
AX-89819096	Chr1-2	6243133	H	H	A	B	B	H	H	A	H	H	A	A	A	B	A	H	A	H	A	H	H	A	H	H	A	B	H	H	H	H	H	H	A	A	A	A	H	H	B	H	B	H	H	B	B	H	B
AX-89819121	Chr1-2	6321768	H	H	A	B	B	H	H	A	H	H	A	A	A	B	A	H	A	H	A	H	H	A	H	H	A	B	H	H	H	H	H	A	A	A	A	A	A	H	B	H	B	H	H	B	B	H	B
AX-89780815	Chr1-2	6339410	H	H	A	B	B	A	H	A	H	-	A	A	A	B	A	H	-	H	A	H	H	A	-	H	A	B	H	H	H	H	H	A	A	A	A	A	A	H	B	H	B	H	H	B	B	H	-
AX-89780832	Chr1-2	6439439	H	H	A	B	B	H	H	A	H	H	A	A	A	B	A	H	A	H	A	H	H	A	H	H	A	B	H	H	H	H	H	A	A	A	A	A	A	H	B	H	B	H	H	B	B	H	B
AX-89876271	Chr1-2	6444890	H	H	H	H	B	H	H	H	H	A	A	H	H	-	H	H	H	A	H	A	H	A	H	H	H	H	A	B	A	B	A	B	H	A	A	H	A	H	A	A	H	H	H	A	H	H	H
AX-89876273	Chr1-2	6447953	H	H	H	H	B	H	H	H	H	A	A	H	H	B	H	H	H	A	H	A	H	A	H	H	H	H	A	B	A	B	A	B	-	A	A	H	A	H	A	A	H	H	H	A	H	H	-
AX-89805685	Chr1-2	7341527	A	A	H	-	H	A	H	-	A	H	H	H	-	H	H	H	B	H	H	B	H	H	H	A	A	H	H	B	-	-	H	H	A	A	H	H	H	H	H	H	A	A	H	H	H	H	H
AX-89898807	Chr1-2	7353183	H	H	A	B	B	H	H	H	H	H	A	A	A	B	A	H	A	H	A	H	H	A	H	H	A	B	H	H	H	H	H	A	-	A	A	A	A	H	B	H	B	-	H	B	B	H	B
AX-89898799	Chr1-2	7385666	H	H	H	H	B	H	H	H	H	A	A	H	H	B	H	H	H	A	A	A	H	A	H	H	H	H	A	B	A	B	A	B	H	A	A	H	A	H	A	A	H	H	H	A	H	H	B
AX-89798472	Chr1-2	7954550	H	H	A	B	B	H	H	H	H	H	A	A	A	B	A	H	A	H	A	H	H	A	H	H	A	B	H	H	H	H	H	A	A	A	A	A	A	H	B	H	B	H	H	B	B	H	B
AX-89798467	Chr1-2	7978551	H	H	A	B	B	H	H	H	H	H	A	A	A	B	A	H	A	H	A	H	H	A	H	H	A	B	H	H	H	H	H	A	A	A	A	A	A	H	B	H	-	H	B	B	B	H	B
AX-89862125	Chr1-2	8008822	H	H	A	B	-	H	H	H	H	H	A	A	A	-	A	B	A	H	A	H	H	A	H	H	A	H	H	H	H	H	H	A	A	A	A	A	A	H	B	H	B	H	-	B	-	H	H
AX-89798446	Chr1-2	8065744	H	H	A	B	B	H	H	H	H	H	A	A	A	B	A	H	A	H	A	H	H	-	H	H	A	B	H	H	H	H	H	A	A	A	A	A	A	H	B	H	B	H	H	B	B	H	B
AX-89841331	Chr1-2	8352807	H	H	H	H	B	H	H	H	-	-	-	H	H	B	H	H	H	A	A	A	H	-	H	H	H	H	-	B	A	B	-	B	A	A	A	H	-	H	H	A	H	H	H	H	-	H	B
AX-89898576	Chr1-2	8352843	H	H	-	H	B	H	A	H	H	A	A	H	H	B	H	H	H	A	A	A	H	A	H	H	H	H	A	B	A	B	A	B	H	A	A	H	A	H	A	A	H	H	H	A	H	H	B
AX-89898556	Chr1-2	8425886	H	H	H	H	B	H	H	H	H	A	A	H	H	B	H	H	H	-	A	A	H	A	H	H	H	H	A	B	A	B	A	B	H	A	A	H	A	H	A	A	H	H	H	A	H	H	B
AX-89873626	Chr1-2	8943499	A	A	H	A	H	A	H	B	A	H	H	A	B	H	B	H	-	H	B	B	A	H	B	A	A	B	H	B	B	B	A	H	A	A	H	H	H	H	H	H	A	H	H	H	H	H	H
AX-89778956	Chr1-2	9733240	H	H	A	B	B	H	H	H	H	H	A	A	A	B	A	H	A	H	A	H	H	A	H	H	A	B	A	H	H	H	H	A	A	A	A	A	A	H	H	H	B	H	-	B	B	H	B
AX-89778967	Chr1-2	9846858	H	H	A	B	B	H	H	H	H	H	A	A	A	B	A	H	A	H	A	H	H	A	H	H	-	B	A	H	H	H	H	-	H	A	A	A	A	H	H	H	B	H	H	B	B	H	B
AX-89816880	Chr1-2	10109302	H	H	A	B	B	H	H	H	H	H	A	A	A	B	A	H	A	H	A	H	H	A	H	H	A	-	A	-	H	H	H	A	A	A	A	A	A	H	H	H	B	H	H	B	B	H	B
Chr1-2_10156556	Chr1-2	10156556	A	B	B	H	-	A	H	H	A	A	A	-	B	A	H	H	B	B	B	A	H	A	H	H	H	H	H	B	H	A	-	A	A	H	A	H	H	H	B	H	B	A	B	B	A	H	H
Chr1-2_10516996	Chr1-2	10516996	H	B	B	H	H	A	H	H	A	A	A	-	B	A	H	-	H	B	H	H	H	H	H	H	H	H	-	H	H	A	-	A	A	H	A	H	H	H	H	H	B	H	B	B	A	H	H
Chr1-2_10654155	Chr1-2	10654155	H	B	B	H	H	A	H	H	A	A	A	-	B	A	H	B	H	B	H	A	H	H	H	H	H	H	H	H	H	A	H	A	A	H	A	H	H	H	B	H	B	A	B	B	A	H	H
Chr1-2_10654167	Chr1-2	10654167	H	B	B	H	-	A	H	H	A	A	A	-	B	A	H	B	H	B	H	A	H	H	H	H	H	H	H	H	H	A	H	A	A	H	A	H	H	H	B	H	B	A	B	B	A	H	H
AX-89816726	Chr1-2	10799760	A	A	H	A	H	A	-	B	A	H	-	A	B	A	B	H	B	H	B	-	A	H	B	A	A	B	H	B	B	H	A	H	A	A	B	A	A	H	A	H	H	H	H	H	H	H	H
Chr1-2_10838834	Chr1-2	10838834	-	B	B	H	-	A	H	H	-	A	H	-	B	A	H	B	H	B	H	-	H	A	H	-	H	-	A	-	H	A	-	-	A	H	A	-	H	H	B	H	B	A	-	B	A	H	H
Chr1-2_10838883	Chr1-2	10838883	-	B	B	H	-	A	H	H	-	A	H	-	B	A	H	B	H	B	H	-	H	A	H	-	H	-	A	-	H	A	-	-	A	H	A	-	H	H	B	H	B	A	-	B	A	H	H
Chr1-2_10838890	Chr1-2	10838890	-	B	B	H	-	A	H	H	-	A	H	-	B	A	A	B	H	B	H	-	H	A	H	-	H	-	A	-	H	A	-	-	A	H	A	-	H	H	B	A	B	A	-	B	A	H	H
Chr1-2_10838891	Chr1-2	10838891	-	B	B	H	-	A	H	H	-	A	H	-	B	A	H	B	H	B	H	-	H	A	H	-	H	-	A	-	H	A	-	-	A	H	A	-	H	H	B	A	B	A	-	B	A	H	H
AX-89816722	Chr1-2	10868043	A	A	H	A	H	A	B	B	A	H	H	A	B	A	B	H	B	H	B	B	A	H	B	A	A	B	H	B	B	H	A	H	A	A	B	A	A	H	A	H	H	H	H	H	H	H	H
AX-89817051	Chr1-2	11121643	A	A	H	A	H	A	B	B	A	H	H	A	B	A	B	H	B	H	H	B	A	H	-	A	A	B	H	B	B	H	A	H	A	A	B	A	A	H	A	H	H	H	H	H	H	H	H
AX-89874176	Chr1-2	11143243	H	H	A	H	B	H	H	H	H	H	A	A	A	B	A	H	A	H	A	-	H	A	H	-	A	B	H	B	H	H	-	A	A	A	A	A	A	H	H	H	-	-	-	B	B	H	B
Chr1-2_11251315	Chr1-2	11251315	H	B	B	H	H	A	H	H	A	A	A	-	B	A	H	B	H	B	H	H	H	H	H	H	H	H	H	H	H	A	H	A	A	H	A	H	H	H	B	H	B	A	B	B	A	H	H
AX-89874218	Chr1-2	11397969	H	B	B	H	H	A	H	H	A	A	A	B	B	A	H	H	H	B	H	A	H	H	H	H	H	H	H	H	H	A	H	A	A	H	A	H	H	H	B	H	B	A	B	B	A	H	H
AX-89874219	Chr1-2	11398753	-	B	B	H	H	A	H	H	A	A	A	B	B	A	H	H	H	B	H	A	H	H	H	H	H	H	H	H	H	A	H	A	A	H	A	H	H	H	B	H	B	A	-	B	A	H	H
AX-89817139	Chr1-2	11628492	H	H	A	H	B	H	H	H	H	H	H	A	A	B	A	H	A	H	A	H	H	A	H	H	A	B	H	B	H	H	H	A	A	A	A	A	A	H	H	H	B	H	H	B	B	H	B
AX-89816389	Chr1-2	12347024	H	H	A	H	B	H	H	H	H	H	H	A	A	B	A	H	A	H	A	H	H	A	H	H	-	B	H	B	H	H	H	A	A	A	A	A	A	H	H	H	B	H	H	H	B	H	B
Chr1-2_12432434	Chr1-2	12432434	H	B	B	H	H	A	H	H	A	A	A	H	B	A	H	B	H	B	H	A	H	H	A	H	H	H	H	H	H	A	H	A	A	H	A	H	H	H	B	H	B	A	B	B	A	H	H
AX-89816692	Chr1-2	12976519	H	H	A	H	B	H	H	H	H	B	H	A	A	B	A	H	A	H	A	H	H	A	H	H	A	B	H	B	H	H	H	A	A	A	A	A	A	H	H	H	B	H	-	H	B	H	B
AX-89816757	Chr1-2	13095330	A	A	H	A	H	A	B	-	A	H	B	A	B	A	B	H	B	H	B	B	A	H	B	A	A	B	H	B	B	H	A	H	A	A	B	A	A	H	A	H	H	H	H	B	H	H	B
AX-89873785	Chr1-2	13133671	H	H	A	H	B	H	H	H	H	B	H	-	A	B	A	H	-	H	A	H	H	A	H	H	-	B	H	B	H	H	H	A	A	A	A	-	A	H	H	H	B	H	H	H	B	H	B
AX-89869313	Chr1-2	13302419	H	B	B	H	H	A	H	H	A	A	A	B	B	A	H	H	H	B	B	A	H	H	A	H	H	H	H	H	H	A	H	A	A	H	A	H	H	H	B	H	B	A	B	-	A	H	H
AX-89816157	Chr1-2	14184442	A	A	H	A	H	A	B	B	A	H	B	A	B	A	B	H	B	H	B	B	A	H	H	A	A	B	H	B	B	H	A	H	H	A	B	A	A	H	A	H	H	H	H	B	H	H	B
AX-89778561	Chr1-2	14274621	A	A	H	A	H	A	B	B	A	-	B	A	-	A	B	H	B	H	H	B	A	H	H	A	A	H	H	B	B	H	A	H	H	A	B	A	A	H	A	H	H	H	H	-	H	H	B
AX-89873284	Chr1-2	14347929	A	A	H	A	H	A	B	B	A	H	B	A	B	-	B	H	B	H	B	B	A	H	H	A	A	B	H	B	B	H	A	H	H	A	B	A	A	H	H	H	H	H	H	B	H	-	B
Chr1-2_14415771	Chr1-2	14415771	H	B	B	B	H	A	H	H	A	A	A	-	B	A	H	B	H	B	B	H	H	H	A	H	H	B	H	H	H	A	B	H	A	H	A	H	H	H	B	H	B	A	H	B	A	H	H
AX-89873299	Chr1-2	14482640	H	H	A	H	B	H	H	H	H	B	H	A	A	B	A	H	H	H	A	H	H	A	H	H	A	B	H	B	H	H	H	A	A	A	A	-	A	H	H	H	B	H	H	H	B	H	B
AX-89874006	Chr1-2	14760346	H	B	B	B	H	A	H	H	A	A	A	B	B	A	H	H	H	B	B	A	H	H	A	H	H	H	H	H	H	A	H	H	A	H	A	H	H	H	B	H	B	A	H	B	A	H	H
AX-89816943	Chr1-2	14990581	H	H	A	H	B	H	H	H	H	B	H	A	A	B	A	H	H	H	A	A	H	A	B	H	A	B	H	B	H	H	H	A	A	A	A	A	A	H	H	H	B	H	B	H	B	H	B
AX-89779158	Chr1-2	15081525	H	H	B	-	H	A	H	H	-	A	A	-	B	A	H	H	H	B	B	A	H	H	A	H	H	H	H	H	H	A	H	-	A	H	A	H	H	H	B	H	B	A	H	B	A	H	H
AX-89779172	Chr1-2	15141509	A	A	H	A	H	A	-	B	A	H	B	A	B	A	B	H	B	H	B	B	A	H	H	A	A	B	H	B	B	H	A	-	B	A	B	A	A	H	A	H	H	B	H	B	H	H	B
AX-89816977	Chr1-2	15168065	H	H	A	H	B	H	H	H	H	B	H	A	A	B	A	H	H	H	A	A	H	A	B	H	A	B	H	B	H	H	H	A	A	A	A	A	A	H	H	H	B	H	B	H	B	H	B
Chr1-2_15251513	Chr1-2	15251513	H	-	B	B	H	A	H	H	A	-	A	-	B	A	B	-	H	-	B	-	H	B	A	H	H	A	A	H	H	A	-	H	-	H	-	-	-	H	-	H	B	A	H	B	-	H	H
AX-89803155	Chr1-2	15371627	H	H	A	H	B	H	H	H	H	B	H	A	A	B	A	H	H	H	A	A	H	A	-	H	A	-	H	-	H	H	H	A	A	A	A	A	A	H	H	H	B	H	H	H	B	H	B
AX-89815923	Chr1-2	15442056	H	H	A	H	B	H	-	H	H	-	-	A	A	B	A	H	H	H	A	A	H	A	B	H	A	B	H	-	H	H	H	A	A	A	A	A	A	H	H	H	B	H	H	H	B	B	-
AX-89815897	Chr1-2	15774641	H	H	A	-	B	H	H	H	H	B	H	A	A	B	A	H	H	H	A	A	H	A	B	H	A	B	H	B	H	H	H	A	A	A	A	A	A	H	H	H	B	H	B	H	B	H	B
AX-89872996	Chr1-2	15839628	H	H	A	H	B	H	H	H	H	B	H	A	A	B	A	H	H	H	A	A	H	A	B	H	A	B	H	B	H	H	H	A	A	A	A	A	A	H	H	H	B	H	H	H	B	H	B
Chr1-2_15844374	Chr1-2	15844374	H	B	B	B	H	H	H	H	A	H	A	-	B	A	A	B	H	B	B	H	A	H	A	H	A	A	A	H	H	A	A	H	H	H	H	H	H	H	B	H	-	H	H	B	A	H	H
Chr1-2_16607170	Chr1-2	16607170	H	B	B	B	A	A	H	H	A	A	A	-	B	A	H	B	H	B	B	A	H	H	A	H	H	H	H	H	H	A	A	H	A	H	A	H	H	H	B	H	B	A	H	B	A	H	H
AX-89873163	Chr1-2	17232008	H	B	B	B	H	A	H	H	A	A	A	B	B	A	H	H	H	B	B	A	H	H	A	H	H	H	H	H	H	A	H	H	A	H	A	H	H	H	B	H	B	A	H	B	A	H	H
AX-89816053	Chr1-2	17232260	A	A	H	A	H	A	B	B	A	A	B	A	B	H	B	H	B	H	B	H	A	H	H	A	A	B	H	B	B	H	A	H	H	A	B	A	A	H	A	H	H	H	H	B	H	H	B
AX-89874523	Chr1-2	17660028	A	A	H	A	H	A	B	B	A	A	B	A	B	H	B	H	B	H	B	H	A	H	H	A	A	B	H	B	B	H	A	B	H	A	B	A	A	H	A	H	H	H	H	B	H	H	B
AX-89817377	Chr1-2	17838430	H	B	B	-	H	H	H	H	A	A	A	B	B	A	B	H	H	-	-	A	H	H	A	H	H	H	H	H	H	A	H	H	A	H	A	H	H	H	-	H	B	A	H	-	A	H	H
AX-89817367	Chr1-2	17958245	H	B	B	B	A	A	H	H	A	-	A	B	B	A	H	B	H	B	B	A	H	H	A	-	H	H	H	H	H	A	H	H	-	H	A	H	H	H	B	H	B	A	H	B	A	H	H
AX-89779464	Chr1-2	18040938	H	H	A	H	B	H	H	H	H	B	H	A	A	H	A	H	H	H	A	A	H	A	B	H	H	B	H	H	H	H	H	A	A	A	A	A	A	H	H	H	B	H	H	H	B	H	B
AX-89872928	Chr1-2	18222665	H	H	A	H	B	H	H	H	H	B	H	A	A	H	A	H	A	H	A	A	H	A	B	H	H	B	H	H	H	H	H	A	A	A	A	A	A	H	H	H	B	H	B	H	B	H	B
AX-89872947	Chr1-2	18362613	H	B	B	B	H	A	H	H	A	A	A	B	B	A	H	H	H	B	B	A	H	B	A	H	H	H	H	H	H	A	H	H	A	H	A	H	H	H	B	H	B	A	H	B	A	H	H
AX-89815831	Chr1-2	18365210	H	B	B	B	H	A	H	H	A	A	A	B	B	A	H	B	H	B	B	A	H	B	A	H	H	H	H	H	H	A	H	H	A	H	A	H	H	H	B	H	B	A	H	B	A	H	H
AX-89895299	Chr1-2	18619721	A	A	A	A	H	A	B	B	A	A	B	A	B	H	B	H	B	H	B	H	A	H	H	A	A	B	H	B	B	H	A	B	H	A	B	A	A	H	A	H	H	H	H	B	H	H	B
AX-89873105	Chr1-2	19107185	H	B	B	B	H	A	H	H	-	A	A	B	B	A	H	B	H	-	B	A	H	B	A	H	H	H	H	H	H	A	H	H	H	H	A	H	H	H	B	H	B	A	H	B	-	H	H
AX-89904320	Chr1-2	19468016	H	B	B	B	H	A	H	H	A	A	A	B	B	A	H	B	H	B	B	A	H	B	A	H	H	H	H	H	H	A	H	H	A	H	A	H	H	H	B	H	B	A	H	B	A	H	H
AX-89876316	Chr1-2	19479336	H	H	A	H	B	H	H	H	H	B	H	A	A	H	A	H	A	H	A	A	H	A	B	H	H	-	H	H	H	H	H	A	A	A	A	A	A	H	H	H	B	H	B	H	B	H	B
AX-89876319	Chr1-2	19493270	A	A	A	A	H	A	B	B	A	-	B	-	B	H	-	H	B	H	-	-	A	H	-	A	A	B	H	-	B	H	A	B	-	A	B	-	A	H	-	H	H	H	H	B	H	H	B
AX-89819216	Chr1-2	19746315	A	A	A	A	H	A	B	B	A	A	B	A	B	H	B	H	B	H	B	H	A	H	H	A	A	B	H	B	B	H	A	B	H	A	B	A	A	H	-	H	H	H	H	B	H	H	B
Chr1-2_19823281	Chr1-2	19823281	H	B	B	B	H	A	H	H	A	A	H	-	B	H	H	B	H	B	B	A	H	B	A	H	H	H	H	H	H	A	H	H	A	H	A	H	H	H	B	H	B	A	B	B	A	H	H
Chr1-2_20187373	Chr1-2	20187373	H	B	B	B	H	A	H	H	A	A	A	-	-	A	H	B	A	-	B	A	H	-	A	H	H	A	H	H	H	A	H	-	A	H	A	H	-	H	B	A	B	A	H	B	A	H	H
Chr1-2_20187397	Chr1-2	20187397	H	B	B	B	H	A	H	H	A	A	A	-	-	A	H	B	A	-	B	A	H	-	A	H	H	A	H	H	H	A	H	-	A	H	A	H	-	H	B	A	B	A	H	B	A	H	H
Chr1-2_20187407	Chr1-2	20187407	H	B	B	B	H	A	H	H	A	A	A	-	-	A	H	B	A	-	B	A	H	-	A	H	H	A	H	H	H	A	H	-	A	H	A	H	-	H	B	A	B	A	H	B	A	H	H
AX-89904088	Chr1-2	20498913	H	B	B	B	H	A	H	H	A	A	A	B	B	A	H	B	H	B	B	A	H	B	A	H	H	H	H	H	H	A	H	H	A	H	A	H	H	H	B	H	B	A	H	B	A	H	H
AX-89904793	Chr1-2	20525200	H	B	-	B	H	A	H	H	A	A	A	B	B	A	-	B	H	B	B	A	H	B	A	H	H	H	H	H	-	A	H	H	-	H	A	H	H	-	B	H	H	A	H	-	A	H	H
AX-89824863	Chr1-2	20543847	A	A	A	A	H	A	B	B	A	A	B	A	B	H	B	-	B	H	B	H	A	H	H	-	A	B	-	B	B	H	A	B	H	A	B	A	A	H	A	H	H	H	H	B	H	H	B
AX-89881992	Chr1-2	20556327	H	-	B	B	H	A	H	H	A	A	A	B	B	A	H	H	H	B	B	A	H	B	A	H	H	H	H	H	H	A	H	H	A	B	A	H	H	H	B	H	-	A	H	B	A	H	H
AX-89824847	Chr1-2	20746989	A	A	A	A	H	A	B	B	A	A	B	A	B	H	B	H	B	H	B	H	A	H	H	A	A	B	H	B	B	H	A	B	H	A	B	A	A	H	A	H	H	H	H	B	H	H	B
AX-89815943	Chr1-2	20942507	A	A	A	A	H	A	B	B	A	A	B	A	B	H	B	H	B	H	B	H	A	H	H	A	A	B	H	B	B	H	A	B	H	A	B	A	A	H	A	H	H	H	H	B	H	H	B
AX-89778406	Chr1-2	20943278	H	B	-	B	H	A	H	H	A	A	H	B	B	A	H	H	H	B	B	A	H	B	A	H	H	H	H	H	H	A	H	H	A	H	A	H	H	H	B	H	B	A	H	B	A	H	H
Chr1-2_21127102	Chr1-2	21127102	B	B	B	B	H	A	H	H	A	A	H	-	B	A	B	B	H	B	B	A	H	B	A	A	H	H	H	H	H	A	A	A	-	H	A	A	B	H	B	H	B	A	H	B	A	H	H
AX-89838153	Chr1-2	21135728	H	B	B	B	H	A	H	H	A	A	H	B	B	A	H	H	H	B	B	A	-	-	A	H	H	H	H	H	H	A	H	H	A	H	A	H	H	H	B	H	B	A	H	H	A	H	H
AX-89838151	Chr1-2	21137411	H	B	B	-	H	A	H	H	A	A	H	B	B	A	-	H	H	B	B	A	H	B	A	H	H	H	H	H	H	A	H	H	A	H	A	H	H	H	B	H	H	A	H	B	A	H	H
AX-89838150	Chr1-2	21138072	H	H	A	H	B	H	H	H	H	B	H	A	A	H	A	H	A	H	A	A	H	A	B	H	H	B	H	H	H	H	H	A	A	A	A	A	A	H	H	H	B	H	H	H	B	H	B
AX-89838144	Chr1-2	21256658	H	-	-	A	H	-	B	-	H	A	B	A	-	H	B	H	B	B	B	H	A	H	H	-	A	B	H	B	B	H	A	H	H	A	-	A	A	H	A	H	H	H	H	B	H	H	B
AX-89815837	Chr1-2	21406772	A	A	A	A	H	A	B	B	A	A	B	A	B	H	B	H	B	H	B	H	A	H	H	A	A	B	H	B	B	H	A	B	H	A	B	A	A	H	A	H	H	H	H	B	H	H	B
Chr1-2_21438761	Chr1-2	21438761	H	B	B	B	-	A	H	H	A	A	H	-	B	A	H	B	H	B	B	A	H	B	A	H	H	H	H	H	H	A	A	H	A	H	A	H	H	H	B	H	B	A	H	B	A	H	H
Chr1-2_21438862	Chr1-2	21438862	H	B	B	B	H	A	H	H	A	A	H	-	B	A	H	B	H	B	B	A	H	B	A	H	H	H	H	H	H	A	H	H	A	H	A	H	H	H	B	H	B	A	H	B	H	H	H
Chr1-2_21566173	Chr1-2	21566173	A	B	B	B	A	A	H	H	A	A	H	-	B	A	B	B	H	B	B	A	H	B	A	H	H	H	H	H	H	A	B	H	A	H	A	H	H	H	B	H	B	A	H	B	A	H	B
AX-89815863	Chr1-2	21670488	-	A	A	A	H	A	H	-	H	-	B	-	B	H	B	H	B	H	B	H	A	H	H	-	A	B	H	-	B	H	A	B	-	A	B	A	A	H	A	H	H	H	H	B	H	H	B
AX-89904333	Chr1-2	21966862	H	B	B	B	H	A	H	H	A	A	H	B	B	A	H	B	H	B	B	A	H	B	A	H	H	H	H	H	H	A	H	H	A	H	A	H	H	H	B	H	B	A	H	B	A	H	H
AX-89819244	Chr1-2	21990753	A	A	A	A	H	A	B	B	A	A	B	A	B	H	B	H	-	H	B	H	A	H	H	A	A	B	H	-	B	H	A	B	H	A	B	A	A	H	A	H	H	H	H	B	H	H	B
AX-89873131	Chr1-2	22836223	A	A	A	A	-	A	B	B	A	A	B	A	B	H	B	H	B	H	B	H	A	H	H	A	A	-	H	B	B	H	A	B	H	A	B	A	A	H	A	H	H	H	H	B	H	H	B
AX-89874568	Chr1-2	23645178	H	B	B	B	H	A	H	H	A	A	H	B	B	A	H	H	H	B	B	A	H	H	A	H	H	H	H	H	H	A	H	H	A	H	A	H	H	H	B	H	B	A	H	B	A	H	H
AX-89874572	Chr1-2	23697973	H	B	B	B	H	A	H	H	A	A	H	B	B	A	H	H	H	B	B	A	H	B	A	H	H	H	H	H	H	A	H	H	A	H	A	H	H	H	B	H	B	A	H	B	A	H	H
Chr1-2_23783095	Chr1-2	23783095	H	B	B	B	B	A	H	H	A	A	H	-	B	A	B	B	-	-	-	-	H	-	A	A	A	H	H	-	-	-	-	H	A	H	A	A	A	H	B	H	B	-	H	B	A	H	H
Chr1-2_23783124	Chr1-2	23783124	H	B	B	B	B	A	H	H	A	A	H	-	B	A	B	B	-	-	-	-	H	-	A	A	A	A	H	-	-	-	-	H	A	H	A	A	A	H	B	H	B	-	H	B	A	A	H
Chr1-2_23783131	Chr1-2	23783131	H	B	B	B	B	A	H	H	A	A	H	-	B	A	B	B	-	-	-	-	H	-	A	A	A	H	H	-	-	-	-	H	A	H	A	A	A	H	B	H	B	-	H	B	A	H	H
Chr1-2_23783140	Chr1-2	23783140	H	B	B	B	-	A	H	H	A	A	H	-	B	A	B	B	-	-	-	-	H	-	A	A	A	H	H	-	-	-	-	H	A	H	A	A	A	H	B	H	B	-	H	B	A	H	H
Chr1-2_23783155	Chr1-2	23783155	H	B	B	B	-	A	H	H	A	A	H	-	B	A	B	B	-	-	-	-	H	-	A	A	A	H	H	-	-	-	-	H	A	H	A	A	A	H	B	H	B	-	H	B	A	-	H
AX-89854382	Chr1-2	23908473	A	A	A	A	H	A	B	B	A	A	B	A	B	H	B	-	B	H	B	H	A	H	H	A	A	B	H	B	B	H	A	B	H	A	B	A	A	H	A	H	H	H	H	B	H	H	B
Chr1-2_23990120	Chr1-2	23990120	H	-	B	B	H	A	H	H	A	A	H	-	B	A	H	B	H	B	B	A	H	B	A	H	H	H	H	A	H	A	H	B	A	H	A	H	A	H	B	H	-	A	H	B	A	H	H
Chr1-2_23990157	Chr1-2	23990157	H	-	B	B	H	A	H	H	A	A	H	-	B	A	H	B	H	B	B	A	H	B	A	H	H	H	H	A	A	A	H	B	A	H	A	H	A	H	B	H	-	A	H	B	A	H	H
AX-89874593	Chr1-2	24027440	A	A	A	A	H	A	B	B	A	-	B	A	B	H	B	H	B	H	B	H	A	H	H	A	A	B	H	B	B	H	A	B	A	A	B	A	A	H	A	A	H	H	H	B	H	-	B
AX-89817460	Chr1-2	24059969	H	B	B	B	H	A	H	H	A	A	H	B	B	A	H	H	H	-	B	A	H	-	A	H	H	H	H	H	H	A	H	H	A	H	A	H	H	H	B	H	-	H	H	B	A	H	H
AX-89778421	Chr1-2	24307254	H	B	B	B	H	A	H	H	A	A	-	B	B	A	H	-	H	B	B	A	H	B	A	H	H	H	H	H	H	A	H	H	A	H	A	H	H	H	B	H	B	A	H	-	A	H	H
AX-89847175	Chr1-2	24341566	H	B	B	B	H	A	H	H	A	A	H	B	B	A	H	B	H	B	B	A	H	B	A	H	H	H	H	H	H	A	H	H	A	H	A	H	H	H	B	H	B	A	H	B	A	H	H
AX-89876298	Chr1-2	24491867	H	B	B	B	H	A	H	H	A	A	H	B	B	A	H	B	H	B	B	A	H	B	A	H	H	H	H	H	H	A	H	H	A	H	A	H	H	H	B	H	B	A	H	B	A	H	H
AX-89875806	Chr1-3	35965	A	H	B	H	B	H	H	B	A	B	H	H	A	H	A	H	H	H	A	H	B	H	H	B	A	B	H	H	A	A	B	B	H	H	H	B	H	H	B	H	A	A	H	H	A	H	H
AX-89818628	Chr1-3	64657	H	H	H	A	H	B	A	A	H	H	B	H	H	B	A	A	H	H	B	H	A	H	B	B	H	A	A	A	A	H	B	H	H	A	H	H	A	B	A	A	H	A	A	H	-	A	H
AX-89818495	Chr1-3	104226	A	H	B	H	B	H	H	B	A	B	H	H	A	H	A	H	B	H	A	H	B	H	H	B	A	B	H	H	A	A	B	B	H	H	H	B	H	H	B	H	A	A	H	H	A	H	H
AX-89818444	Chr1-3	129468	A	H	B	H	B	H	H	H	A	-	H	H	A	H	A	H	H	H	A	H	B	H	H	B	A	B	H	H	A	A	B	B	H	H	H	B	H	H	B	H	A	A	H	-	A	H	B
AX-89875380	Chr1-3	173795	A	H	B	H	B	H	H	B	A	B	H	H	A	H	A	H	H	H	A	H	B	H	H	B	A	B	H	H	A	A	B	B	B	H	H	B	H	H	B	H	A	A	H	H	A	H	H
AX-89818086	Chr1-3	237285	A	H	B	H	B	H	H	B	A	B	H	H	A	H	A	H	H	H	A	H	B	H	H	B	A	B	H	H	A	A	B	B	H	-	H	B	H	H	B	H	A	A	H	H	A	H	H
AX-89818075	Chr1-3	243608	A	H	B	H	B	H	H	B	-	B	H	H	A	H	A	H	H	H	A	H	B	H	H	B	A	B	-	H	A	A	B	-	H	H	H	B	H	H	B	H	A	A	H	H	A	H	H
AX-89874905	Chr1-3	322899	A	H	B	H	B	H	H	B	A	B	H	H	A	H	A	H	H	H	A	H	B	H	H	B	A	B	H	H	A	A	B	B	-	H	H	B	H	H	B	H	A	A	H	B	A	H	H
AX-89817687	Chr1-3	367307	A	H	B	H	B	H	H	B	A	B	H	-	A	H	A	H	H	H	A	H	B	H	H	B	A	B	-	H	A	A	B	B	H	H	-	B	-	H	B	H	-	-	H	H	-	H	H
AX-89817530	Chr1-3	431593	H	H	H	A	H	B	A	A	H	H	B	H	H	B	A	A	H	H	B	-	A	-	H	B	H	-	A	A	A	B	B	H	H	-	H	-	A	B	A	A	H	A	A	H	B	-	H
AX-89874775	Chr1-3	954413	A	H	B	H	B	H	H	-	A	B	H	H	A	H	H	H	H	H	-	H	B	H	H	B	A	B	-	H	A	A	B	B	H	H	H	B	H	H	B	H	A	-	H	-	A	-	H
Chr1-3_973078	Chr1-3	973078	H	H	H	A	H	B	A	A	H	H	B	-	H	B	A	A	H	H	B	H	A	H	H	B	H	A	A	A	A	B	B	H	H	A	H	H	A	B	A	A	H	A	A	H	B	A	H
Chr1-3_1003185	Chr1-3	1003185	H	H	H	A	H	B	A	H	H	H	B	-	H	B	A	A	H	H	B	H	H	H	H	B	H	A	A	A	A	B	B	H	H	A	H	H	A	B	A	A	H	A	A	H	B	A	H
AX-89822616	Chr1-3	1484084	B	A	H	A	A	H	H	-	H	-	H	H	B	H	B	A	A	H	B	-	H	H	A	B	H	H	A	H	B	A	H	A	H	A	B	H	-	A	H	H	-	H	H	H	H	B	H
AX-89874466	Chr1-3	1661395	A	H	-	H	B	H	H	B	A	H	H	H	A	-	A	H	H	H	-	H	H	H	H	-	A	B	H	H	A	A	B	-	H	H	H	B	H	H	B	H	A	A	-	H	H	H	H
AX-89817205	Chr1-3	1741159	A	H	B	H	B	H	H	B	A	H	H	H	A	H	A	H	H	H	A	H	H	H	H	B	A	B	H	H	A	A	B	B	H	H	H	B	H	H	B	H	A	-	H	H	H	H	H
AX-89817047	Chr1-3	1814766	H	H	H	H	H	H	H	B	H	A	H	A	H	B	A	B	A	B	H	H	H	-	H	H	-	A	B	A	H	H	A	-	A	H	H	B	A	H	B	B	B	H	B	H	H	H	-
AX-89817010	Chr1-3	1831129	H	H	H	H	H	H	H	B	H	A	H	A	H	B	A	H	A	B	H	H	H	A	H	H	A	A	B	A	H	H	A	A	A	H	H	B	A	H	B	-	B	-	-	H	H	H	A
AX-89873763	Chr1-3	2004940	H	H	H	H	H	H	H	B	H	A	H	A	H	-	A	H	A	B	H	H	H	A	H	H	A	A	B	A	H	-	A	A	A	H	H	H	A	H	-	B	H	H	H	H	H	H	A
AX-89816564	Chr1-3	2074821	H	H	H	H	H	H	H	B	H	A	H	A	-	B	A	B	A	B	H	H	H	-	H	H	A	-	B	A	H	H	-	A	A	H	H	H	A	H	B	B	B	H	B	H	H	H	A
AX-89818230	Chr1-3	2267569	A	H	B	A	B	H	H	B	A	H	H	H	A	H	A	H	H	H	A	H	H	H	H	B	A	-	H	H	A	A	B	H	H	H	H	B	H	H	B	H	A	A	H	H	H	H	H
AX-89875352	Chr1-3	2301925	A	H	B	A	-	H	H	-	A	H	H	H	A	H	A	H	H	H	A	H	H	H	H	B	A	B	H	H	A	A	B	H	H	H	H	B	H	H	B	H	A	A	H	H	H	H	H
AX-89891485	Chr1-3	2583737	A	H	B	A	B	H	H	B	A	H	H	H	A	H	A	H	H	H	H	H	H	H	H	B	A	B	H	H	A	A	B	H	H	H	H	B	H	H	B	H	A	A	H	H	H	H	H
AX-89875107	Chr1-3	2775180	A	H	B	A	B	H	H	B	A	H	H	H	A	H	A	H	H	H	H	H	H	H	H	B	A	B	H	H	A	A	B	H	H	H	H	B	H	H	B	H	A	A	H	H	H	H	H
AX-89818011	Chr1-3	2856912	A	H	B	A	B	H	H	H	A	H	H	H	A	H	A	H	H	H	H	H	H	H	H	B	A	B	H	H	A	A	H	H	H	H	H	-	H	H	B	H	A	-	H	H	H	H	H
AX-89875150	Chr1-3	2902708	H	H	H	H	H	H	H	H	H	A	A	A	H	B	A	H	A	B	H	H	H	A	H	H	A	A	B	A	H	H	A	A	A	H	H	H	A	A	B	B	B	H	B	-	H	H	A
AX-89818049	Chr1-3	3007401	A	H	B	A	B	H	H	B	A	-	H	H	A	H	-	H	H	H	H	-	H	-	H	B	A	B	H	H	A	A	B	H	H	H	H	B	H	H	B	B	A	A	H	-	H	H	H
AX-89780008	Chr1-3	3239308	H	H	H	H	H	H	H	H	H	A	A	A	H	B	A	H	A	B	H	H	H	H	H	H	A	A	B	A	H	H	A	A	A	H	H	H	A	A	B	B	B	H	B	B	A	H	A
AX-89875437	Chr1-3	3447955	A	H	B	A	B	H	H	B	A	H	H	H	A	-	H	H	H	H	H	H	H	H	H	B	A	B	H	H	A	H	B	H	H	H	H	B	H	H	H	H	A	A	H	H	H	H	H
AX-89875445	Chr1-3	3531305	A	H	B	A	B	H	H	B	A	H	H	H	A	H	H	H	H	H	H	H	H	H	-	B	A	B	H	H	-	H	B	H	H	H	H	B	H	H	H	H	-	-	H	H	H	H	H
AX-89780177	Chr1-3	3604905	H	H	H	H	H	H	H	H	H	A	A	A	H	H	A	H	A	B	H	H	H	H	H	B	A	A	B	A	H	H	A	A	A	H	H	H	A	A	B	B	B	H	B	B	A	H	A
AX-89875484	Chr1-3	3654552	H	H	H	H	H	H	H	H	H	A	A	A	H	H	A	H	A	B	H	H	H	H	H	B	-	A	B	A	H	H	A	A	A	H	H	H	A	A	B	B	B	H	B	B	A	H	A
AX-89780230	Chr1-3	3785540	H	H	H	H	H	B	H	H	H	A	A	H	A	-	H	H	H	A	H	A	H	A	H	B	H	A	A	A	A	B	A	H	A	A	H	H	A	H	A	A	-	H	H	H	B	A	B
Chr1-3_3808342	Chr1-3	3808342	H	H	H	-	H	H	H	A	H	A	H	-	A	B	H	-	H	A	H	A	H	A	H	B	H	A	A	-	A	B	-	H	A	A	H	H	H	H	A	A	-	H	H	A	B	A	B
AX-89875536	Chr1-3	3841837	H	H	H	H	H	H	H	H	H	A	A	A	H	H	A	B	A	B	H	H	H	H	H	B	A	A	B	-	H	H	A	A	A	H	H	H	A	A	B	H	B	H	B	B	A	H	A
AX-89875541	Chr1-3	3870943	H	H	H	H	H	B	H	H	H	A	A	H	A	B	H	H	H	A	H	A	H	A	H	B	H	A	A	A	A	B	A	H	A	A	H	H	A	H	A	A	H	H	H	A	B	A	B
AX-89851161	Chr1-3	3887948	H	H	H	H	H	B	H	H	H	A	A	H	A	B	H	H	H	A	H	A	H	A	H	B	H	A	A	A	A	B	A	H	A	A	H	H	A	H	A	A	H	H	H	A	B	A	B
AX-89818414	Chr1-3	3894950	H	H	H	H	H	H	H	H	H	A	A	A	H	H	A	H	A	B	H	H	H	H	H	B	A	A	B	A	H	H	A	A	A	H	H	H	A	A	B	H	B	H	B	B	A	H	A
Chr1-3_3939952	Chr1-3	3939952	H	H	H	H	H	B	H	H	H	A	H	-	A	B	H	H	H	A	H	A	H	A	H	B	H	A	A	H	A	B	A	H	A	A	H	H	A	H	A	A	H	H	H	A	B	A	B
Chr1-3_3953968	Chr1-3	3953968	H	H	H	H	H	B	H	H	H	A	A	-	A	B	H	H	H	A	H	A	H	A	H	B	H	A	A	A	A	B	A	H	A	A	H	H	A	H	A	A	H	H	H	A	B	A	B
AX-89847985	Chr1-3	3955318	H	H	H	H	H	B	H	H	H	A	A	H	A	B	H	H	H	A	H	-	H	A	H	B	H	-	A	A	A	B	A	H	A	A	H	H	-	H	A	A	H	H	H	A	B	A	B
AX-89780286	Chr1-3	4044483	A	H	B	A	B	H	H	B	-	H	H	H	H	H	-	H	H	H	H	H	H	H	H	B	A	H	H	H	H	H	B	H	H	A	H	B	H	H	H	H	H	A	H	H	H	H	H
AX-89818456	Chr1-3	4061705	H	H	H	H	H	B	H	H	H	A	A	H	A	B	H	H	H	A	H	H	H	A	H	-	H	A	A	A	A	B	A	H	A	A	H	H	A	H	A	A	H	H	H	A	B	A	-
Chr1-3_4078617	Chr1-3	4078617	H	H	H	H	H	B	H	H	H	A	H	-	A	B	H	H	H	A	H	A	H	A	H	B	H	A	A	A	A	B	A	H	A	A	H	H	A	H	A	A	H	H	H	A	B	A	B
Chr1-3_4078685	Chr1-3	4078685	H	H	H	H	H	B	H	H	H	A	H	-	A	B	H	H	H	A	H	A	H	A	H	B	H	A	A	A	A	B	A	H	A	A	H	H	A	H	A	A	H	H	H	A	B	A	B
AX-89818469	Chr1-3	4113128	H	H	H	H	H	H	H	H	H	A	A	A	H	H	A	B	A	B	H	H	H	H	H	B	A	A	H	A	H	H	A	A	A	H	H	H	A	A	B	H	B	H	B	B	A	H	-
AX-89818481	Chr1-3	4144352	H	H	H	H	H	B	H	H	H	A	A	H	A	B	H	H	H	A	H	A	H	A	H	B	H	A	A	A	A	B	A	H	A	A	H	H	A	H	A	A	H	H	H	A	B	A	B
AX-89818505	Chr1-3	4223600	H	H	H	H	H	H	H	H	H	A	A	A	H	H	A	B	A	B	H	H	H	H	H	B	A	A	H	A	H	H	A	A	A	H	H	H	A	A	B	H	B	H	B	B	A	H	A
AX-89875716	Chr1-3	4511770	H	H	-	H	H	B	H	H	H	-	A	H	A	B	H	H	H	A	H	A	H	-	H	B	H	A	A	A	A	B	A	H	A	A	H	H	A	H	A	-	H	H	H	A	B	A	B
AX-89818648	Chr1-3	4632585	H	H	H	H	H	B	H	H	H	A	A	H	A	-	H	H	H	A	H	A	H	-	H	B	H	-	-	-	A	B	A	H	-	A	H	H	A	H	-	A	H	H	H	-	B	A	B
AX-89780434	Chr1-3	4637533	H	H	H	H	H	B	H	H	H	A	A	H	A	B	H	H	H	A	H	A	H	A	H	B	H	A	A	A	A	-	A	H	A	A	H	H	A	H	A	A	H	H	H	A	B	A	B
Chr1-3_4787766	Chr1-3	4787766	H	H	H	H	H	B	H	H	H	A	A	-	A	B	H	H	H	A	H	H	H	A	H	B	H	A	A	A	A	B	A	H	A	A	H	H	A	H	A	A	H	H	H	A	B	A	B
AX-89907168	Chr1-3	4871738	H	H	H	H	H	B	H	H	H	A	A	H	A	B	H	H	H	A	H	A	H	A	H	B	H	A	A	A	A	B	A	B	A	-	H	H	A	H	H	H	H	H	H	A	B	A	B
Chr1-3_4872614	Chr1-3	4872614	-	-	-	H	-	B	H	H	H	A	H	-	A	-	H	H	H	A	H	A	H	A	H	-	-	-	-	A	A	B	-	-	A	A	H	H	-	H	A	A	-	H	H	A	B	-	B
Chr1-3_4872618	Chr1-3	4872618	-	-	-	-	-	B	H	H	A	A	H	-	A	-	H	H	H	A	H	A	H	A	A	-	-	-	-	A	A	-	-	-	A	A	H	H	-	H	A	A	-	H	H	A	B	-	B
AX-89854652	Chr1-3	5117424	H	H	B	H	-	B	H	H	H	A	A	H	A	B	H	H	H	A	H	A	H	A	H	B	H	A	A	A	A	B	A	B	A	A	H	H	A	H	A	A	H	H	H	A	B	A	B
Chr1-3_5182984	Chr1-3	5182984	H	H	H	H	H	B	H	H	H	A	A	-	A	B	H	H	H	A	H	A	H	A	H	B	H	A	A	A	A	B	A	H	A	A	H	H	A	H	A	A	H	H	H	A	B	H	B
Chr1-3_5191585	Chr1-3	5191585	B	H	H	-	H	B	H	H	H	A	H	-	A	B	H	H	H	A	H	-	B	A	-	B	H	A	-	A	-	B	A	B	A	A	H	-	A	H	A	A	B	H	H	A	B	A	B
AX-89818834	Chr1-3	5483011	H	H	H	H	H	B	H	H	H	A	A	H	H	B	H	H	H	A	H	A	H	A	H	B	H	A	A	H	A	B	A	B	-	A	H	H	A	H	A	A	H	H	H	A	H	A	B
AX-89904301	Chr1-3	5574079	H	H	H	H	H	B	H	H	H	A	A	H	H	B	H	H	H	A	H	A	H	A	H	B	H	A	A	H	A	B	A	B	H	A	H	H	A	H	A	A	H	H	H	A	H	A	B
AX-89904302	Chr1-3	5596021	H	H	H	H	H	B	H	H	H	A	A	H	H	B	H	H	H	A	H	A	H	A	H	B	H	A	A	H	A	B	A	B	H	A	H	H	A	H	A	A	H	H	H	A	H	A	B
AX-89876051	Chr1-3	5778006	H	H	H	H	H	H	H	H	H	A	A	H	H	B	H	H	H	A	H	A	H	A	H	B	H	A	A	H	A	B	A	B	H	A	H	H	A	H	A	A	H	H	H	A	H	H	B
AX-89818948	Chr1-3	5957040	H	H	A	B	H	A	H	H	H	H	A	A	A	B	A	H	A	H	A	H	H	H	H	H	A	H	H	H	H	H	H	B	A	A	A	A	H	A	B	H	B	H	H	B	B	H	B
AX-89818949	Chr1-3	5960424	H	H	A	B	H	A	H	A	H	H	A	A	A	B	A	H	A	H	A	H	H	A	H	H	A	H	H	H	H	H	H	-	A	A	A	A	H	A	B	H	B	H	B	B	B	H	B
Chr1-3_6102778	Chr1-3	6102778	H	H	H	H	H	H	H	H	H	A	A	-	H	B	H	H	H	A	H	H	H	A	H	B	H	A	A	B	A	B	A	B	H	A	H	H	A	H	A	A	H	H	H	A	H	H	B
AX-89818974	Chr1-3	6113126	H	H	H	H	H	H	H	H	H	A	A	H	H	B	H	H	H	A	H	A	H	A	H	B	H	A	-	B	A	B	H	B	H	A	H	H	A	H	A	A	H	H	H	H	H	H	B
AX-89818982	Chr1-3	6141869	H	H	H	H	H	H	H	H	H	A	A	H	H	B	H	H	H	A	H	A	H	A	H	B	H	A	A	B	-	-	A	B	H	A	-	H	A	H	A	A	H	-	H	A	H	H	B
AX-89876163	Chr1-3	6421842	H	H	A	B	H	A	H	A	H	H	A	A	A	B	A	H	A	H	A	H	H	A	H	H	A	H	H	H	H	H	H	H	A	A	A	A	H	H	B	H	B	H	H	B	B	H	B
AX-89876173	Chr1-3	6447059	H	H	A	B	H	A	H	A	H	H	A	A	A	B	-	H	A	H	-	H	H	A	H	H	A	H	H	H	H	H	H	H	A	-	A	A	H	H	B	H	B	H	H	B	B	H	B
Chr1-3_6458355	Chr1-3	6458355	H	H	H	H	H	H	H	H	H	A	A	-	H	B	H	H	H	A	H	A	H	A	H	B	H	A	A	B	A	B	A	B	H	A	H	H	A	H	A	A	H	H	H	A	H	H	B
Chr1-3_6597444	Chr1-3	6597444	H	H	H	H	B	H	H	H	H	A	A	-	B	B	H	H	H	A	H	-	H	A	H	B	H	A	A	B	A	B	-	B	B	A	H	H	A	H	A	A	H	H	H	A	H	H	B
AX-89780815	Chr1-3	6802803	H	H	A	B	B	A	H	A	H	-	A	A	A	B	A	H	-	H	A	H	H	A	-	H	A	B	H	H	H	H	H	A	A	A	A	A	A	H	B	H	B	H	H	B	B	H	-
AX-89847168	Chr1-3	6834247	H	H	H	H	B	H	H	H	H	A	A	H	H	B	H	H	H	A	H	A	H	A	H	B	H	H	A	B	A	B	A	B	H	A	A	H	A	H	A	A	H	H	H	A	H	H	B
AX-89780827	Chr1-3	6854872	H	H	H	H	B	-	H	H	H	A	A	H	H	B	H	H	H	A	H	A	H	A	H	B	H	-	A	B	A	B	A	B	H	A	A	H	A	H	A	A	H	H	H	A	H	H	B
AX-89780832	Chr1-3	6902657	H	H	A	B	B	H	H	A	H	H	A	A	A	B	A	H	A	H	A	H	H	A	H	H	A	B	H	H	H	H	H	A	A	A	A	A	A	H	B	H	B	H	H	B	B	H	B
AX-89876271	Chr1-3	6908596	H	H	H	H	B	H	H	H	H	A	A	H	H	-	H	H	H	A	H	A	H	A	H	H	H	H	A	B	A	B	A	B	H	A	A	H	A	H	A	A	H	H	H	A	H	H	H
AX-89876273	Chr1-3	6911754	H	H	H	H	B	H	H	H	H	A	A	H	H	B	H	H	H	A	H	A	H	A	H	H	H	H	A	B	A	B	A	B	-	A	A	H	A	H	A	A	H	H	H	A	H	H	-
AX-89904311	Chr1-3	6912335	H	H	H	H	B	H	H	H	H	A	A	H	H	B	H	H	H	A	H	A	H	A	H	H	H	H	A	B	A	B	A	B	H	A	A	H	A	H	A	A	H	H	H	A	H	H	B
AX-89780837	Chr1-3	6921301	H	H	H	H	B	H	H	H	H	A	A	H	H	B	H	H	H	A	H	A	H	A	H	H	H	H	A	B	A	B	A	B	H	A	A	H	A	H	A	A	H	H	H	A	H	H	B
Chr1-3_7015901	Chr1-3	7015901	H	H	-	-	B	B	H	-	H	A	H	-	H	B	H	H	H	A	H	A	H	A	H	H	H	H	H	B	-	B	A	B	H	A	A	-	A	H	-	A	B	H	H	A	H	H	B
Chr1-3_7015945	Chr1-3	7015945	H	H	-	-	B	B	H	H	H	A	H	-	H	H	H	H	H	A	H	A	H	A	H	H	H	H	A	B	-	H	A	B	H	A	A	-	A	H	-	A	H	H	H	A	H	H	B
Chr1-3_7032709	Chr1-3	7032709	H	H	H	H	B	H	H	H	H	A	A	-	H	B	H	H	H	A	H	A	H	A	H	H	H	H	A	B	A	B	A	B	H	A	A	H	A	H	A	A	H	H	H	A	H	H	B
Chr1-3_7032712	Chr1-3	7032712	H	H	H	H	B	H	H	H	H	A	A	-	H	B	H	H	H	A	H	A	H	A	H	H	H	H	A	B	A	B	A	B	H	A	A	H	A	H	A	A	H	H	H	A	H	H	B
Chr1-3_7587779	Chr1-3	7587779	H	H	H	H	B	H	H	H	H	A	H	-	H	B	H	H	H	A	H	A	H	A	H	H	H	H	A	B	A	B	A	B	H	A	A	H	A	H	A	A	H	H	H	A	H	H	B
Chr1-3_7739419	Chr1-3	7739419	H	B	H	H	-	H	H	H	H	H	H	-	H	B	A	B	H	H	H	H	H	A	H	B	B	H	H	B	A	B	A	B	H	H	A	H	H	H	A	H	H	H	H	H	H	H	B
AX-89898799	Chr1-3	8012214	H	H	H	H	B	H	H	H	H	A	A	H	H	B	H	H	H	A	A	A	H	A	H	H	H	H	A	B	A	B	A	B	H	A	A	H	A	H	A	A	H	H	H	A	H	H	B
AX-89898760	Chr1-3	8168998	H	H	H	H	B	H	H	H	H	A	A	H	H	B	H	H	H	A	A	A	H	A	H	H	H	H	A	B	A	B	A	B	H	A	A	H	A	H	A	A	H	H	H	A	H	H	B
Chr1-3_8191611	Chr1-3	8191611	H	H	H	H	B	H	H	H	H	A	A	-	H	B	H	H	H	A	A	A	H	A	H	H	H	H	A	B	A	B	-	H	H	A	A	H	A	H	A	A	H	H	H	A	H	H	B
Chr1-3_8677108	Chr1-3	8677108	B	H	H	B	B	H	H	H	H	A	A	-	H	B	H	H	H	A	A	H	H	A	B	H	H	H	A	B	A	B	A	H	H	A	A	H	-	H	A	A	H	H	B	A	H	H	B
Chr1-3_8786051	Chr1-3	8786051	H	H	H	H	B	H	H	H	H	A	H	-	H	B	H	H	H	A	A	A	H	A	H	H	H	H	A	B	A	B	A	B	H	A	A	H	A	H	A	A	H	H	H	A	H	H	B
AX-89898599	Chr1-3	8890373	H	H	H	H	B	H	H	H	H	A	-	H	H	B	H	H	H	A	A	A	H	A	H	H	H	H	A	B	A	B	A	B	H	A	A	H	A	H	A	A	H	H	H	A	H	H	B
AX-89841331	Chr1-3	8969425	H	H	H	H	B	H	H	H	-	-	-	H	H	B	H	H	H	A	A	A	H	-	H	H	H	H	-	B	A	B	-	B	A	A	A	H	-	H	H	A	H	H	H	H	-	H	B
AX-89898576	Chr1-3	8969461	H	H	-	H	B	H	A	H	H	A	A	H	H	B	H	H	H	A	A	A	H	A	H	H	H	H	A	B	A	B	A	B	H	A	A	H	A	H	A	A	H	H	H	A	H	H	B
AX-89898523	Chr1-3	9147848	H	H	A	B	B	H	H	H	-	H	A	A	A	B	A	H	A	H	A	-	H	A	H	H	A	B	H	H	H	H	H	H	A	A	A	A	-	H	B	H	B	H	H	B	B	H	B
Chr1-3_9241441	Chr1-3	9241441	-	H	H	-	B	-	H	H	-	A	A	-	H	B	H	-	H	A	H	H	-	A	H	-	-	A	-	B	A	-	-	-	-	A	A	B	A	-	A	A	H	H	H	A	-	B	B
Chr1-3_9241463	Chr1-3	9241463	-	H	H	-	B	-	H	H	-	A	A	-	H	B	H	-	H	A	H	H	-	A	H	-	-	A	-	B	A	-	-	-	-	A	A	B	A	-	A	A	H	H	H	A	-	B	B
Chr1-3_9528861	Chr1-3	9528861	H	H	H	H	B	H	H	H	H	A	A	-	H	B	H	H	H	A	A	A	H	A	H	H	H	H	A	B	A	B	A	H	H	A	A	H	A	H	A	A	H	H	H	A	H	H	B
Chr1-3_9529062	Chr1-3	9529062	H	H	H	H	B	H	H	H	H	A	H	-	H	B	H	H	H	A	A	H	H	A	H	H	H	H	A	B	A	B	H	B	H	A	A	H	A	H	A	A	H	H	H	A	H	H	B
AX-89873626	Chr1-3	9621590	A	A	H	A	H	A	H	B	A	H	H	A	B	H	B	H	-	H	B	B	A	H	B	A	A	B	H	B	B	B	A	H	A	A	H	H	H	H	H	H	A	H	H	H	H	H	H
Chr1-3_9630025	Chr1-3	9630025	H	H	H	H	B	H	H	H	H	A	H	-	H	B	H	H	H	A	A	H	H	A	H	H	H	H	A	B	A	B	-	H	H	A	A	H	A	H	A	A	H	H	H	A	H	H	B
Chr1-3_10087844	Chr1-3	10087844	H	H	H	H	B	H	H	H	H	A	H	-	H	B	H	H	H	A	A	A	H	A	H	H	H	H	A	B	A	B	A	B	H	A	A	H	A	H	H	A	H	H	H	A	H	H	B
AX-89778967	Chr1-3	10747948	H	H	A	B	B	H	H	H	H	H	A	A	A	B	A	H	A	H	A	H	H	A	H	H	-	B	A	H	H	H	H	-	H	A	A	A	A	H	H	H	B	H	H	B	B	H	B
AX-89816880	Chr1-3	10996534	H	H	A	B	B	H	H	H	H	H	A	A	A	B	A	H	A	H	A	H	H	A	H	H	A	-	A	-	H	H	H	A	A	A	A	A	A	H	H	H	B	H	H	B	B	H	B
AX-89817017	Chr1-3	11666702	H	B	B	H	H	A	H	H	-	A	A	B	B	A	H	B	H	B	H	A	H	H	H	H	H	H	H	H	H	A	H	A	A	H	A	H	H	H	B	H	B	A	B	B	A	H	H
AX-89865056	Chr1-3	11958262	H	H	-	H	B	H	H	H	H	H	A	A	A	B	A	H	A	H	A	H	H	A	H	H	A	B	H	B	H	H	H	A	A	A	A	A	A	H	H	H	B	H	H	B	B	H	B
AX-89874176	Chr1-3	11968069	H	H	A	H	B	H	H	H	H	H	A	A	A	B	A	H	A	H	A	-	H	A	H	-	A	B	H	B	H	H	-	A	A	A	A	A	A	H	H	H	-	-	-	B	B	H	B
Chr1-3_12015033	Chr1-3	12015033	H	A	A	H	B	H	H	H	H	H	H	-	A	B	H	A	H	-	H	H	H	H	H	H	H	-	H	B	-	H	B	H	H	H	H	H	H	H	A	H	-	H	A	-	B	H	B
Chr1-3_12015069	Chr1-3	12015069	H	A	A	H	B	H	H	H	H	H	H	-	A	H	H	A	H	-	H	H	H	A	H	H	H	B	H	B	-	H	B	H	H	H	H	H	H	H	A	H	-	H	A	-	B	H	B
Chr1-3_12015080	Chr1-3	12015080	H	A	A	H	B	H	H	H	H	H	H	-	A	H	H	A	A	-	H	H	H	A	H	H	H	-	H	B	B	H	B	H	H	H	H	H	H	H	A	H	-	H	A	-	B	H	B
AX-89874218	Chr1-3	12305002	H	B	B	H	H	A	H	H	A	A	A	B	B	A	H	H	H	B	H	A	H	H	H	H	H	H	H	H	H	A	H	A	A	H	A	H	H	H	B	H	B	A	B	B	A	H	H
AX-89874219	Chr1-3	12305784	-	B	B	H	H	A	H	H	A	A	A	B	B	A	H	H	H	B	H	A	H	H	H	H	H	H	H	H	H	A	H	A	A	H	A	H	H	H	B	H	B	A	-	B	A	H	H
AX-89817139	Chr1-3	12514617	H	H	A	H	B	H	H	H	H	H	H	A	A	B	A	H	A	H	A	H	H	A	H	H	A	B	H	B	H	H	H	A	A	A	A	A	A	H	H	H	B	H	H	B	B	H	B
AX-89816469	Chr1-3	13120531	H	H	A	H	B	H	H	H	H	-	H	A	A	B	A	H	A	H	A	H	H	A	H	H	A	B	H	B	H	H	H	A	A	A	A	A	A	H	H	H	B	H	B	H	B	H	B
AX-89816452	Chr1-3	13226273	H	H	A	H	B	H	H	H	-	H	H	A	A	B	A	H	A	H	A	H	H	A	H	H	A	B	H	B	H	H	H	A	A	A	A	A	A	H	H	H	B	H	H	H	B	H	B
AX-89816413	Chr1-3	13315442	H	H	A	-	H	H	-	H	H	H	H	A	A	B	-	H	A	H	-	H	H	A	H	H	A	-	H	B	H	H	H	A	A	A	H	A	A	H	H	H	B	H	B	-	B	H	B
AX-89873484	Chr1-3	13494926	H	H	A	H	B	H	H	H	H	H	H	A	A	B	A	H	A	H	A	H	H	A	H	H	A	B	H	B	H	H	H	A	A	A	A	A	A	H	H	H	B	H	H	H	B	H	B
AX-89873567	Chr1-3	13852324	H	H	A	H	B	-	-	H	H	B	H	A	A	B	A	-	A	H	A	-	H	A	H	H	A	B	H	B	H	H	H	A	A	A	A	A	A	H	-	H	B	B	B	H	B	H	B
AX-89779020	Chr1-3	13878141	H	H	A	H	B	H	H	H	H	B	H	A	A	B	A	H	A	H	A	H	H	A	H	H	A	B	H	B	H	H	H	A	H	A	-	A	A	H	H	H	B	H	H	H	B	H	B
AX-89816757	Chr1-3	13941189	A	A	H	A	H	A	B	-	A	H	B	A	B	A	B	H	B	H	B	B	A	H	B	A	A	B	H	B	B	H	A	H	A	A	B	A	A	H	A	H	H	H	H	B	H	H	B
AX-89873805	Chr1-3	14007351	H	H	A	H	B	H	-	H	H	B	H	A	A	B	A	H	A	H	A	H	H	A	H	H	A	B	H	B	H	H	H	A	A	A	A	A	A	H	H	H	B	H	B	H	B	H	B
AX-89816701	Chr1-3	14012951	H	H	A	H	B	H	H	H	-	B	H	A	A	B	A	H	-	H	-	H	H	-	H	H	A	B	H	B	H	H	H	A	H	A	A	A	A	H	H	H	B	H	H	H	B	H	B
AX-89816692	Chr1-3	14063867	H	H	A	H	B	H	H	H	H	B	H	A	A	B	A	H	A	H	A	H	H	A	H	H	A	B	H	B	H	H	H	A	A	A	A	A	A	H	H	H	B	H	-	H	B	H	B
AX-89873785	Chr1-3	14094396	H	H	A	H	B	H	H	H	H	B	H	-	A	B	A	H	-	H	A	H	H	A	H	H	-	B	H	B	H	H	H	A	A	A	A	-	A	H	H	H	B	H	H	H	B	H	B
AX-89869313	Chr1-3	14236264	H	B	B	H	H	A	H	H	A	A	A	B	B	A	H	H	H	B	B	A	H	H	A	H	H	H	H	H	H	A	H	A	A	H	A	H	H	H	B	H	B	A	B	-	A	H	H
AX-89816157	Chr1-3	15081664	A	A	H	A	H	A	B	B	A	H	B	A	B	A	B	H	B	H	B	B	A	H	H	A	A	B	H	B	B	H	A	H	H	A	B	A	A	H	A	H	H	H	H	B	H	H	B
AX-89873275	Chr1-3	15198181	A	A	H	A	H	A	B	B	A	H	B	A	B	A	B	H	B	H	B	B	A	H	H	A	A	-	H	B	B	H	A	H	H	A	B	A	A	H	A	H	H	H	H	B	H	H	B
AX-89778561	Chr1-3	15208030	A	A	H	A	H	A	B	B	A	-	B	A	-	A	B	H	B	H	H	B	A	H	H	A	A	H	H	B	B	H	A	H	H	A	B	A	A	H	A	H	H	H	H	-	H	H	B
AX-89873284	Chr1-3	15252127	A	A	H	A	H	A	B	B	A	H	B	A	B	-	B	H	B	H	B	B	A	H	H	A	A	B	H	B	B	H	A	H	H	A	B	A	A	H	H	H	H	H	H	B	H	-	B
AX-89873299	Chr1-3	15426917	H	H	A	H	B	H	H	H	H	B	H	A	A	B	A	H	H	H	A	H	H	A	H	H	A	B	H	B	H	H	H	A	A	A	A	-	A	H	H	H	B	H	H	H	B	H	B
AX-89779158	Chr1-3	16117662	H	H	B	-	H	A	H	H	-	A	A	-	B	A	H	H	H	B	B	A	H	H	A	H	H	H	H	H	H	A	H	-	A	H	A	H	H	H	B	H	B	A	H	B	A	H	H
AX-89874077	Chr1-3	16119480	A	A	H	A	H	A	B	B	A	H	B	A	B	A	B	H	B	H	B	B	A	H	H	A	A	B	-	B	H	H	A	H	H	A	B	A	A	H	A	H	H	H	H	B	H	H	B
AX-89815923	Chr1-3	16527673	H	H	A	H	B	H	-	H	H	-	-	A	A	B	A	H	H	H	A	A	H	A	B	H	A	B	H	-	H	H	H	A	A	A	A	A	A	H	H	H	B	H	H	H	B	B	-
AX-89873235	Chr1-3	18009543	H	B	B	B	H	A	H	H	A	A	A	-	B	A	H	H	H	B	B	A	H	H	A	H	H	H	H	H	H	A	H	H	A	H	A	H	H	H	B	H	B	A	H	H	A	H	H
AX-89817367	Chr1-3	18618677	H	B	B	B	A	A	H	H	A	-	A	B	B	A	H	B	H	B	B	A	H	H	A	-	H	H	H	H	H	A	H	H	-	H	A	H	H	H	B	H	B	A	H	B	A	H	H
AX-89874523	Chr1-3	18821532	A	A	H	A	H	A	B	B	A	A	B	A	B	H	B	H	B	H	B	H	A	H	H	A	A	B	H	B	B	H	A	B	H	A	B	A	A	H	A	H	H	H	H	B	H	H	B
AX-89873153	Chr1-3	19095841	H	B	B	-	H	A	H	-	A	A	A	B	B	A	H	H	H	B	B	A	H	H	A	H	H	H	H	H	H	A	H	H	A	H	A	H	H	H	H	H	B	A	H	B	A	H	H
AX-89779464	Chr1-3	19111373	H	H	A	H	B	H	H	H	H	B	H	A	A	H	A	H	H	H	A	A	H	A	B	H	H	B	H	H	H	H	H	A	A	A	A	A	A	H	H	H	B	H	H	H	B	H	B
AX-89874568	Chr1-3	19658414	H	B	B	B	H	A	H	H	A	A	H	B	B	A	H	H	H	B	B	A	H	H	A	H	H	H	H	H	H	A	H	H	A	H	A	H	H	H	B	H	B	A	H	B	A	H	H
AX-89779503	Chr1-3	19936829	H	H	A	H	B	H	H	H	H	B	H	A	A	H	A	H	A	B	A	A	H	A	B	H	H	-	-	H	H	H	H	A	A	A	A	A	A	H	H	H	B	H	-	H	B	H	B
AX-89881992	Chr1-3	21189683	H	-	B	B	H	A	H	H	A	A	A	B	B	A	H	H	H	B	B	A	H	B	A	H	H	H	H	H	H	A	H	H	A	B	A	H	H	H	B	H	-	A	H	B	A	H	H
AX-89815943	Chr1-3	21545570	A	A	A	A	H	A	B	B	A	A	B	A	B	H	B	H	B	H	B	H	A	H	H	A	A	B	H	B	B	H	A	B	H	A	B	A	A	H	A	H	H	H	H	B	H	H	B
AX-89778406	Chr1-3	21546346	H	B	-	B	H	A	H	H	A	A	H	B	B	A	H	H	H	B	B	A	H	B	A	H	H	H	H	H	H	A	H	H	A	H	A	H	H	H	B	H	B	A	H	B	A	H	H
AX-89895299	Chr1-3	21987127	A	A	A	A	H	A	B	B	A	A	B	A	B	H	B	H	B	H	B	H	A	H	H	A	A	B	H	B	B	H	A	B	H	A	B	A	A	H	A	H	H	H	H	B	H	H	B
AX-89838144	Chr1-3	22269840	H	-	-	A	H	-	B	-	H	A	B	A	-	H	B	H	B	B	B	H	A	H	H	-	A	B	H	B	B	H	A	H	H	A	-	A	A	H	A	H	H	H	H	B	H	H	B
AX-89838150	Chr1-3	22414323	H	H	A	H	B	H	H	H	H	B	H	A	A	H	A	H	A	H	A	A	H	A	B	H	H	B	H	H	H	H	H	A	A	A	A	A	A	H	H	H	B	H	H	H	B	H	B
AX-89838151	Chr1-3	22414985	H	B	B	-	H	A	H	H	A	A	H	B	B	A	-	H	H	B	B	A	H	B	A	H	H	H	H	H	H	A	H	H	A	H	A	H	H	H	B	H	H	A	H	B	A	H	H
AX-89876316	Chr1-3	22852055	H	H	A	H	B	H	H	H	H	B	H	A	A	H	A	H	A	H	A	A	H	A	B	H	H	-	H	H	H	H	H	A	A	A	A	A	A	H	H	H	B	H	B	H	B	H	B
AX-89876326	Chr1-3	22944826	H	H	A	H	B	H	H	H	H	B	H	A	A	H	A	H	A	H	A	A	H	A	B	H	H	B	H	H	H	H	H	A	A	A	A	A	A	H	H	H	B	H	B	H	B	H	B
AX-89780870	Chr1-3	22976323	H	-	A	H	B	-	H	H	-	B	H	A	H	H	A	-	A	H	A	A	H	A	B	H	H	B	H	H	-	H	H	-	A	A	A	A	A	H	H	-	B	H	B	H	B	H	B
AX-89819216	Chr1-3	23313086	A	A	A	A	H	A	B	B	A	A	B	A	B	H	B	H	B	H	B	H	A	H	H	A	A	B	H	B	B	H	A	B	H	A	B	A	A	H	-	H	H	H	H	B	H	H	B
AX-89815863	Chr1-3	23948160	-	A	A	A	H	A	H	-	H	-	B	-	B	H	B	H	B	H	B	H	A	H	H	-	A	B	H	-	B	H	A	B	-	A	B	A	A	H	A	H	H	H	H	B	H	H	B
AX-89874593	Chr1-3	24696880	A	A	A	A	H	A	B	B	A	-	B	A	B	H	B	H	B	H	B	H	A	H	H	A	A	B	H	B	B	H	A	B	A	A	B	A	A	H	A	A	H	H	H	B	H	-	B
AX-89874572	Chr1-3	24900260	H	B	B	B	H	A	H	H	A	A	H	B	B	A	H	H	H	B	B	A	H	B	A	H	H	H	H	H	H	A	H	H	A	H	A	H	H	H	B	H	B	A	H	B	A	H	H
AX-89875806	Chr1-4	64923	A	H	B	H	B	H	H	B	A	B	H	H	A	H	A	H	H	H	A	H	B	H	H	B	A	B	H	H	A	A	B	B	H	H	H	B	H	H	B	H	A	A	H	H	A	H	H
AX-89818628	Chr1-4	87706	H	H	H	A	H	B	A	A	H	H	B	H	H	B	A	A	H	H	B	H	A	H	B	B	H	A	A	A	A	H	B	H	H	A	H	H	A	B	A	A	H	A	A	H	-	A	H
AX-89818495	Chr1-4	134494	A	H	B	H	B	H	H	B	A	B	H	H	A	H	A	H	B	H	A	H	B	H	H	B	A	B	H	H	A	A	B	B	H	H	H	B	H	H	B	H	A	A	H	H	A	H	H
AX-89780309	Chr1-4	139973	A	H	-	H	B	H	H	B	A	B	H	H	A	H	A	H	H	H	A	H	B	H	H	B	A	B	H	H	A	A	B	B	-	H	H	B	H	H	B	H	A	A	H	H	A	H	H
AX-89818444	Chr1-4	156209	A	H	B	H	B	H	H	H	A	-	H	H	A	H	A	H	H	H	A	H	B	H	H	B	A	B	H	H	A	A	B	B	H	H	H	B	H	H	B	H	A	A	H	-	A	H	B
AX-89780280	Chr1-4	156982	A	H	B	H	B	H	H	B	A	B	H	H	A	H	A	H	H	H	A	H	B	H	H	B	A	B	H	H	A	A	B	B	H	H	H	-	H	H	B	H	-	A	H	H	A	H	H
AX-89780125	Chr1-4	238052	A	H	B	H	B	H	H	-	A	B	H	H	A	H	A	H	H	H	A	H	B	H	H	-	A	B	H	H	A	A	B	-	H	H	H	B	H	H	B	H	A	A	H	H	A	H	H
AX-89875380	Chr1-4	243167	A	H	B	H	B	H	H	B	A	B	H	H	A	H	A	H	H	H	A	H	B	H	H	B	A	B	H	H	A	A	B	B	B	H	H	B	H	H	B	H	A	A	H	H	A	H	H
AX-89875351	Chr1-4	256156	A	H	B	H	B	H	H	B	A	B	H	H	A	H	A	H	H	H	A	H	B	H	H	B	A	B	H	H	A	A	B	B	H	H	H	B	H	H	B	H	A	A	H	H	A	H	H
AX-89779994	Chr1-4	309373	A	H	B	H	B	H	H	B	A	B	H	H	A	H	A	H	H	H	A	H	B	H	H	B	A	B	H	H	A	A	B	B	H	H	H	B	H	H	B	H	A	A	H	H	A	H	H
AX-89875239	Chr1-4	309449	A	H	B	H	B	H	H	B	A	B	H	H	A	H	A	H	H	H	A	H	B	H	H	B	A	B	H	H	A	A	B	B	H	H	H	B	H	H	-	H	A	A	H	H	A	H	H
AX-89818103	Chr1-4	312107	A	H	B	H	-	H	H	B	A	B	H	H	A	B	A	H	-	H	-	H	-	H	H	B	A	B	H	H	A	A	B	B	B	H	H	B	H	H	B	H	A	A	H	H	A	H	H
AX-89818086	Chr1-4	316725	A	H	B	H	B	H	H	B	A	B	H	H	A	H	A	H	H	H	A	H	B	H	H	B	A	B	H	H	A	A	B	B	H	-	H	B	H	H	B	H	A	A	H	H	A	H	H
AX-89818075	Chr1-4	323037	A	H	B	H	B	H	H	B	-	B	H	H	A	H	A	H	H	H	A	H	B	H	H	B	A	B	-	H	A	A	B	-	H	H	H	B	H	H	B	H	A	A	H	H	A	H	H
AX-89875151	Chr1-4	336018	A	H	B	H	B	H	H	B	A	B	H	H	A	H	A	H	H	H	A	H	B	H	H	B	A	B	H	H	A	A	B	B	H	H	H	B	H	H	B	H	A	A	H	H	A	H	H
AX-89875110	Chr1-4	351493	A	H	-	H	B	H	H	H	-	B	H	H	A	H	A	H	H	H	A	H	B	-	H	B	A	H	H	H	A	A	B	B	H	H	H	B	H	H	-	H	A	A	H	H	A	H	-
AX-89817983	Chr1-4	351934	A	H	B	H	B	H	H	-	A	B	H	H	A	H	A	H	H	H	A	H	B	H	H	B	A	-	H	H	A	A	B	-	H	H	H	B	H	H	-	H	A	A	H	H	A	H	H
AX-89860600	Chr1-4	352751	H	H	H	A	H	B	H	-	H	H	B	H	H	B	A	A	H	H	B	H	A	H	B	B	H	A	A	-	H	B	B	H	H	H	H	H	A	B	A	H	H	A	H	H	B	A	H
AX-89817775	Chr1-4	449595	H	H	H	A	H	B	A	A	H	H	B	H	-	B	-	A	H	H	B	H	A	H	-	B	H	A	A	A	A	B	B	H	H	H	H	H	A	B	H	A	H	A	A	H	B	A	H
AX-89817687	Chr1-4	481507	A	H	B	H	B	H	H	B	A	B	H	-	A	H	A	H	H	H	A	H	B	H	H	B	A	B	-	H	A	A	B	B	H	H	-	B	-	H	B	H	-	-	H	H	-	H	H
AX-89817530	Chr1-4	544383	H	H	H	A	H	B	A	A	H	H	B	H	H	B	A	A	H	H	B	-	A	-	H	B	H	-	A	A	A	B	B	H	H	-	H	-	A	B	A	A	H	A	A	H	B	-	H
AX-89816775	Chr1-4	611620	A	H	B	H	-	H	H	B	A	B	H	H	A	H	A	H	H	H	A	H	B	H	H	B	A	-	H	H	A	A	B	B	H	H	H	B	H	H	B	H	H	A	H	H	A	H	H
AX-89779678	Chr1-4	1012470	A	H	B	H	B	H	H	B	-	B	H	H	A	H	H	H	H	H	A	H	B	H	H	B	A	B	H	H	-	A	B	-	H	H	H	B	H	H	B	H	A	-	H	H	A	H	H
AX-89779647	Chr1-4	1121670	H	H	-	A	B	B	A	A	H	H	B	-	H	-	A	A	H	H	B	H	A	H	H	B	H	A	A	A	A	B	B	H	-	A	H	H	A	-	A	A	H	A	A	H	B	A	H
AX-89874775	Chr1-4	1186662	A	H	B	H	B	H	H	-	A	B	H	H	A	H	H	H	H	H	-	H	B	H	H	B	A	B	-	H	A	A	B	B	H	H	H	B	H	H	B	H	A	-	H	-	A	-	H
AX-89779639	Chr1-4	1235708	H	H	H	A	H	B	A	H	H	H	B	H	H	B	A	A	H	H	B	H	A	H	H	B	H	A	A	A	A	B	B	H	H	A	H	H	A	B	A	A	-	A	A	H	B	A	H
AX-89817599	Chr1-4	1393374	A	H	B	H	B	H	H	B	A	B	H	H	A	H	A	H	H	H	-	H	B	H	H	B	A	B	H	H	A	A	B	B	H	H	H	B	H	H	B	H	A	A	H	-	A	H	H
AX-89874640	Chr1-4	1668420	A	H	B	H	B	H	H	B	A	B	H	H	A	H	A	H	H	H	A	H	B	H	H	B	A	B	H	H	A	A	B	B	H	H	H	B	H	H	B	H	A	A	H	H	H	H	H
AX-89874466	Chr1-4	1961679	A	H	-	H	B	H	H	B	A	H	H	H	A	-	A	H	H	H	-	H	H	H	H	-	A	B	H	H	A	A	B	-	H	H	H	B	H	H	B	H	A	A	-	H	H	H	H
AX-89817205	Chr1-4	2041858	A	H	B	H	B	H	H	B	A	H	H	H	A	H	A	H	H	H	A	H	H	H	H	B	A	B	H	H	A	A	B	B	H	H	H	B	H	H	B	H	A	-	H	H	H	H	H
AX-89817083	Chr1-4	2127587	H	H	H	H	H	H	H	B	H	A	H	A	H	B	A	H	A	B	H	H	H	A	H	H	A	-	B	A	H	H	A	A	A	H	H	B	A	H	B	B	H	H	B	H	H	H	A
AX-89817047	Chr1-4	2148849	H	H	H	H	H	H	H	B	H	A	H	A	H	B	A	B	A	B	H	H	H	-	H	H	-	A	B	A	H	H	A	-	A	H	H	B	A	H	B	B	B	H	B	H	H	H	-
AX-89873855	Chr1-4	2286705	A	H	B	H	B	H	H	B	A	H	H	H	A	H	A	H	-	H	A	H	H	H	H	-	A	B	H	H	A	A	B	H	H	H	H	B	H	H	B	H	A	A	H	-	H	H	H
AX-89873763	Chr1-4	2332888	H	H	H	H	H	H	H	B	H	A	H	A	H	-	A	H	A	B	H	H	H	A	H	H	A	A	B	A	H	-	A	A	A	H	H	H	A	H	-	B	H	H	H	H	H	H	A
AX-89816608	Chr1-4	2369215	H	H	H	H	H	H	H	B	H	A	H	A	H	B	A	H	A	B	H	H	H	A	H	H	A	A	B	A	H	H	A	A	A	H	H	H	A	H	B	B	B	H	B	H	H	B	A
AX-89816564	Chr1-4	2412902	H	H	H	H	H	H	H	B	H	A	H	A	-	B	A	B	A	B	H	H	H	-	H	H	A	-	B	A	H	H	-	A	A	H	H	H	A	H	B	B	B	H	B	H	H	H	A
AX-89780112	Chr1-4	2538255	A	H	B	A	B	H	H	B	A	H	H	H	A	H	A	H	H	H	A	-	H	H	H	B	A	B	H	H	A	A	B	H	H	H	H	B	H	H	B	H	A	A	H	H	H	H	H
AX-89875368	Chr1-4	2540245	H	H	H	H	H	H	H	-	-	A	H	A	H	B	A	H	A	B	H	H	H	A	H	H	A	A	B	A	H	H	A	A	A	H	H	H	A	A	B	B	B	H	B	H	H	H	A
AX-89875366	Chr1-4	2545880	H	H	H	H	H	H	H	B	H	A	H	A	H	B	A	B	A	B	H	H	H	A	H	H	A	H	B	A	H	H	A	A	A	H	H	H	A	A	B	B	B	H	B	H	H	H	A
AX-89818230	Chr1-4	2558233	A	H	B	A	B	H	H	B	A	H	H	H	A	H	A	H	H	H	A	H	H	H	H	B	A	-	H	H	A	A	B	H	H	H	H	B	H	H	B	H	A	A	H	H	H	H	H
AX-89875352	Chr1-4	2583346	A	H	B	A	-	H	H	-	A	H	H	H	A	H	A	H	H	H	A	H	H	H	H	B	A	B	H	H	A	A	B	H	H	H	H	B	H	H	B	H	A	A	H	H	H	H	H
AX-89891485	Chr1-4	2877315	A	H	B	A	B	H	H	B	A	H	H	H	A	H	A	H	H	H	H	H	H	H	H	B	A	B	H	H	A	A	B	H	H	H	H	B	H	H	B	H	A	A	H	H	H	H	H
AX-89875107	Chr1-4	3092792	A	H	B	A	B	H	H	B	A	H	H	H	A	H	A	H	H	H	H	H	H	H	H	B	A	B	H	H	A	A	B	H	H	H	H	B	H	H	B	H	A	A	H	H	H	H	H
AX-89817985	Chr1-4	3123893	A	H	B	A	B	H	H	B	A	H	H	H	A	H	A	H	H	H	H	H	H	H	H	B	A	B	H	H	A	A	B	H	H	H	H	B	H	H	B	H	A	A	H	H	H	H	H
AX-89875128	Chr1-4	3170674	A	H	B	A	B	H	H	-	A	H	H	H	A	H	A	H	H	H	H	H	H	H	H	B	A	B	H	H	A	A	B	H	H	H	H	B	H	H	-	H	A	A	H	H	H	H	H
AX-89818011	Chr1-4	3204864	A	H	B	A	B	H	H	H	A	H	H	H	A	H	A	H	H	H	H	H	H	H	H	B	A	B	H	H	A	A	H	H	H	H	H	-	H	H	B	H	A	-	H	H	H	H	H
AX-89818049	Chr1-4	3381676	A	H	B	A	B	H	H	B	A	-	H	H	A	H	-	H	H	H	H	-	H	-	H	B	A	B	H	H	A	A	B	H	H	H	H	B	H	H	B	B	A	A	H	-	H	H	H
AX-89779963	Chr1-4	3457209	H	H	H	H	H	H	H	H	H	A	A	A	H	B	-	B	A	B	H	-	H	A	H	H	A	A	B	A	H	H	A	A	A	H	H	H	A	A	B	B	-	A	B	B	A	H	-
AX-89780008	Chr1-4	3620073	H	H	H	H	H	H	H	H	H	A	A	A	H	B	A	H	A	B	H	H	H	H	H	H	A	A	B	A	H	H	A	A	A	H	H	H	A	A	B	B	B	H	B	B	A	H	A
AX-89780031	Chr1-4	3680987	A	H	B	A	B	H	H	-	-	H	H	H	A	H	H	-	H	H	H	H	H	H	H	B	A	B	H	H	A	A	B	H	-	H	H	B	H	H	B	H	A	A	H	H	H	H	H
AX-89875445	Chr1-4	3895979	A	H	B	A	B	H	H	B	A	H	H	H	A	H	H	H	H	H	H	H	H	H	-	B	A	B	H	H	-	H	B	H	H	H	H	B	H	H	H	H	-	-	H	H	H	H	H
AX-89780177	Chr1-4	3974044	H	H	H	H	H	H	H	H	H	A	A	A	H	H	A	H	A	B	H	H	H	H	H	B	A	A	B	A	H	H	A	A	A	H	H	H	A	A	B	B	B	H	B	B	A	H	A
AX-89875484	Chr1-4	4044501	H	H	H	H	H	H	H	H	H	A	A	A	H	H	A	H	A	B	H	H	H	H	H	B	-	A	B	A	H	H	A	A	A	H	H	H	A	A	B	B	B	H	B	B	A	H	A
AX-89780204	Chr1-4	4092652	H	H	H	H	H	H	H	H	H	A	A	A	H	H	A	H	A	B	H	H	H	H	H	B	A	A	B	A	H	H	A	A	A	H	H	H	A	A	B	B	B	H	B	B	A	H	A
AX-89780230	Chr1-4	4183669	H	H	H	H	H	B	H	H	H	A	A	H	A	-	H	H	H	A	H	A	H	A	H	B	H	A	A	A	A	B	A	H	A	A	H	H	A	H	A	A	-	H	H	H	B	A	B
AX-89875536	Chr1-4	4271020	H	H	H	H	H	H	H	H	H	A	A	A	H	H	A	B	A	B	H	H	H	H	H	B	A	A	B	-	H	H	A	A	A	H	H	H	A	A	B	H	B	H	B	B	A	H	A
AX-89851161	Chr1-4	4320379	H	H	H	H	H	B	H	H	H	A	A	H	A	B	H	H	H	A	H	A	H	A	H	B	H	A	A	A	A	B	A	H	A	A	H	H	A	H	A	A	H	H	H	A	B	A	B
AX-89818414	Chr1-4	4327838	H	H	H	H	H	H	H	H	H	A	A	A	H	H	A	H	A	B	H	H	H	H	H	B	A	A	B	A	H	H	A	A	A	H	H	H	A	A	B	H	B	H	B	B	A	H	A
AX-89780254	Chr1-4	4329257	H	H	H	H	H	B	H	H	H	A	A	H	A	B	H	-	H	A	H	A	H	A	H	-	H	A	A	A	A	B	A	H	A	A	H	H	A	H	A	A	H	H	H	A	B	A	B
AX-89780286	Chr1-4	4529449	A	H	B	A	B	H	H	B	-	H	H	H	H	H	-	H	H	H	H	H	H	H	H	B	A	H	H	H	H	H	B	H	H	A	H	B	H	H	H	H	H	A	H	H	H	H	H
AX-89818456	Chr1-4	4556244	H	H	H	H	H	B	H	H	H	A	A	H	A	B	H	H	H	A	H	H	H	A	H	-	H	A	A	A	A	B	A	H	A	A	H	H	A	H	A	A	H	H	H	A	B	A	-
AX-89818481	Chr1-4	4637815	H	H	H	H	H	B	H	H	H	A	A	H	A	B	H	H	H	A	H	A	H	A	H	B	H	A	A	A	A	B	A	H	A	A	H	H	A	H	A	A	H	H	H	A	B	A	B
AX-89818505	Chr1-4	4716537	H	H	H	H	H	H	H	H	H	A	A	A	H	H	A	B	A	B	H	H	H	H	H	B	A	A	H	A	H	H	A	A	A	H	H	H	A	A	B	H	B	H	B	B	A	H	A
AX-89875652	Chr1-4	4821869	H	H	H	H	H	B	H	H	H	A	A	H	A	B	H	H	-	A	H	A	H	A	H	B	H	A	A	A	A	B	A	H	A	A	B	H	A	H	A	A	H	H	H	A	H	A	-
AX-89875716	Chr1-4	4968871	H	H	-	H	H	B	H	H	H	-	A	H	A	B	H	H	H	A	H	A	H	-	H	B	H	A	A	A	A	B	A	H	A	A	H	H	A	H	A	-	H	H	H	A	B	A	B
AX-89818648	Chr1-4	5179355	H	H	H	H	H	B	H	H	H	A	A	H	A	-	H	H	H	A	H	A	H	-	H	B	H	-	-	-	A	B	A	H	-	A	H	H	A	H	-	A	H	H	H	-	B	A	B
AX-89907168	Chr1-4	5432821	H	H	H	H	H	B	H	H	H	A	A	H	A	B	H	H	H	A	H	A	H	A	H	B	H	A	A	A	A	B	A	B	A	-	H	H	A	H	H	H	H	H	H	A	B	A	B
AX-89818737	Chr1-4	5614690	H	A	A	H	H	A	H	A	H	H	A	A	H	B	A	H	A	H	A	-	A	A	H	H	H	H	H	H	H	H	H	B	A	H	A	A	H	A	B	A	B	H	B	B	B	H	B
AX-89818834	Chr1-4	6076372	H	H	H	H	H	B	H	H	H	A	A	H	H	B	H	H	H	A	H	A	H	A	H	B	H	A	A	H	A	B	A	B	-	A	H	H	A	H	A	A	H	H	H	A	H	A	B
AX-89818891	Chr1-4	6293165	H	H	H	H	H	B	H	H	H	A	A	H	H	-	H	H	H	A	H	A	H	-	H	-	H	A	A	H	-	-	A	B	H	A	H	H	A	H	A	A	H	H	H	A	-	H	B
AX-89876029	Chr1-4	6370006	H	H	A	H	H	A	H	A	H	H	A	A	A	B	A	H	A	H	A	H	H	A	H	H	A	H	H	H	H	H	H	B	A	A	A	A	H	A	B	H	B	H	H	B	B	H	B
AX-89876051	Chr1-4	6403099	H	H	H	H	H	H	H	H	H	A	A	H	H	B	H	H	H	A	H	A	H	A	H	B	H	A	A	H	A	B	A	B	H	A	H	H	A	H	A	A	H	H	H	A	H	H	B
AX-89847148	Chr1-4	6471534	H	H	A	B	H	H	H	H	H	A	A	A	A	B	A	-	A	H	-	H	H	A	H	-	A	H	H	H	H	H	H	B	-	A	A	A	A	A	B	H	B	H	H	B	B	H	B
AX-89818948	Chr1-4	6521891	H	H	A	B	H	A	H	H	H	H	A	A	A	B	A	H	A	H	A	H	H	H	H	H	A	H	H	H	H	H	H	B	A	A	A	A	H	A	B	H	B	H	H	B	B	H	B
AX-89818949	Chr1-4	6525913	H	H	A	B	H	A	H	A	H	H	A	A	A	B	A	H	A	H	A	H	H	A	H	H	A	H	H	H	H	H	H	-	A	A	A	A	H	A	B	H	B	H	B	B	B	H	B
AX-89904305	Chr1-4	6574184	H	H	A	B	H	A	H	A	H	H	A	A	A	B	A	H	A	H	A	H	H	A	H	H	A	H	H	H	H	H	H	B	A	A	A	A	H	H	B	H	B	H	H	B	B	H	B
AX-89847154	Chr1-4	6604180	H	H	A	B	H	A	H	A	H	H	A	A	A	B	A	H	A	H	A	H	H	A	H	H	A	H	H	H	H	H	H	B	A	A	A	A	H	H	B	H	B	H	H	B	B	H	B
AX-89818974	Chr1-4	6632149	H	H	H	H	H	H	H	H	H	A	A	H	H	B	H	H	H	A	H	A	H	A	H	B	H	A	-	B	A	B	H	B	H	A	H	H	A	H	A	A	H	H	H	H	H	H	B
AX-89780728	Chr1-4	6668684	H	H	H	H	H	H	H	H	-	A	A	H	H	B	H	H	H	A	H	A	H	A	H	B	H	A	A	B	A	B	A	B	H	A	H	H	A	H	A	A	H	H	H	A	H	H	B
AX-89818982	Chr1-4	6670741	H	H	H	H	H	H	H	H	H	A	A	H	H	B	H	H	H	A	H	A	H	A	H	B	H	A	A	B	-	-	A	B	H	A	-	H	A	H	A	A	H	-	H	A	H	H	B
AX-89847157	Chr1-4	6672679	H	H	A	B	H	A	H	A	H	H	A	A	A	B	A	H	A	H	A	H	H	A	H	H	A	H	H	H	H	H	H	H	A	A	A	A	H	H	B	H	B	H	H	B	B	H	B
AX-89876158	Chr1-4	6769142	H	H	A	B	H	A	H	A	H	H	A	A	A	B	-	H	A	H	A	H	H	A	H	H	A	H	H	H	H	H	H	H	A	A	A	A	H	H	B	H	B	H	H	B	B	H	B
AX-89876159	Chr1-4	6775389	H	H	A	B	H	A	H	A	H	H	A	A	A	B	A	-	A	H	A	H	H	A	H	-	A	H	H	H	H	H	H	H	-	A	A	A	H	H	B	H	B	H	-	B	H	H	-
AX-89876163	Chr1-4	6837843	H	H	A	B	H	A	H	A	H	H	A	A	A	B	A	H	A	H	A	H	H	A	H	H	A	H	H	H	H	H	H	H	A	A	A	A	H	H	B	H	B	H	H	B	B	H	B
AX-89780758	Chr1-4	6847385	H	H	H	H	H	H	H	H	H	A	A	H	H	B	H	H	H	A	H	A	H	A	H	B	H	A	A	B	A	B	A	B	H	A	H	H	A	H	A	A	H	B	H	A	-	H	B
AX-89876173	Chr1-4	6869578	H	H	A	B	H	A	H	A	H	H	A	A	A	B	-	H	A	H	-	H	H	A	H	H	A	H	H	H	H	H	H	H	A	-	A	A	H	H	B	H	B	H	H	B	B	H	B
Chr1-4_6901921	Chr1-4	6901921	H	H	A	B	H	A	H	A	B	H	H	-	A	B	A	H	A	H	A	H	H	A	H	B	A	H	H	H	H	H	H	H	A	A	A	A	H	H	B	H	B	H	H	B	B	H	B
Chr1-4_6964365	Chr1-4	6964365	H	H	A	B	H	A	H	A	H	H	H	-	A	B	A	H	A	H	A	H	H	A	H	H	A	B	H	H	H	H	H	H	A	A	A	A	H	H	B	H	B	H	H	B	B	H	B
AX-89860674	Chr1-4	6997685	H	H	H	H	B	H	H	H	H	A	A	H	H	B	H	H	H	A	H	A	H	A	H	B	H	A	A	B	A	B	A	B	-	A	H	H	A	H	A	A	H	H	H	A	H	H	B
AX-89780788	Chr1-4	7010093	H	H	A	B	B	H	H	A	H	H	A	A	A	B	A	H	A	H	A	H	H	A	H	H	A	B	H	H	H	H	H	H	A	A	A	A	H	H	B	H	B	H	H	B	B	H	B
AX-89819096	Chr1-4	7010896	H	H	A	B	B	H	H	A	H	H	A	A	A	B	A	H	A	H	A	H	H	A	H	H	A	B	H	H	H	H	H	H	A	A	A	A	H	H	B	H	B	H	H	B	B	H	B
AX-89847167	Chr1-4	7067019	H	H	A	B	B	H	H	A	H	H	A	A	A	B	A	H	A	-	A	H	H	A	H	H	A	-	H	H	H	H	H	A	H	A	H	A	H	H	-	H	B	H	H	B	B	H	B
AX-89819121	Chr1-4	7109987	H	H	A	B	B	H	H	A	H	H	A	A	A	B	A	H	A	H	A	H	H	A	H	H	A	B	H	H	H	H	H	A	A	A	A	A	A	H	B	H	B	H	H	B	B	H	B
AX-89780815	Chr1-4	7118635	H	H	A	B	B	A	H	A	H	-	A	A	A	B	A	H	-	H	A	H	H	A	-	H	A	B	H	H	H	H	H	A	A	A	A	A	A	H	B	H	B	H	H	B	B	H	-
AX-89780827	Chr1-4	7175749	H	H	H	H	B	-	H	H	H	A	A	H	H	B	H	H	H	A	H	A	H	A	H	B	H	-	A	B	A	B	A	B	H	A	A	H	A	H	A	A	H	H	H	A	H	H	B
AX-89780832	Chr1-4	7213448	H	H	A	B	B	H	H	A	H	H	A	A	A	B	A	H	A	H	A	H	H	A	H	H	A	B	H	H	H	H	H	A	A	A	A	A	A	H	B	H	B	H	H	B	B	H	B
AX-89876271	Chr1-4	7218112	H	H	H	H	B	H	H	H	H	A	A	H	H	-	H	H	H	A	H	A	H	A	H	H	H	H	A	B	A	B	A	B	H	A	A	H	A	H	A	A	H	H	H	A	H	H	H
AX-89876273	Chr1-4	7221266	H	H	H	H	B	H	H	H	H	A	A	H	H	B	H	H	H	A	H	A	H	A	H	H	H	H	A	B	A	B	A	B	-	A	A	H	A	H	A	A	H	H	H	A	H	H	-
AX-89898814	Chr1-4	8117842	H	H	A	B	B	H	H	H	H	H	A	A	A	B	A	H	A	H	A	H	H	A	H	H	A	B	H	H	H	H	H	A	A	A	A	A	A	H	B	H	B	H	H	B	B	H	B
AX-89898807	Chr1-4	8150019	H	H	A	B	B	H	H	H	H	H	A	A	A	B	A	H	A	H	A	H	H	A	H	H	A	B	H	H	H	H	H	A	-	A	A	A	A	H	B	H	B	-	H	B	B	H	B
AX-89898760	Chr1-4	8400182	H	H	H	H	B	H	H	H	H	A	A	H	H	B	H	H	H	A	A	A	H	A	H	H	H	H	A	B	A	B	A	B	H	A	A	H	A	H	A	A	H	H	H	A	H	H	B
AX-89906401	Chr1-4	8454190	H	H	A	B	B	H	H	H	H	H	A	A	A	B	A	H	A	H	A	H	H	A	H	H	A	B	H	H	H	H	H	A	A	A	A	A	A	H	B	H	B	H	H	B	B	H	B
AX-89850139	Chr1-4	8537695	H	H	A	B	B	H	H	H	H	H	A	A	A	B	A	H	A	H	A	H	H	A	H	H	A	B	H	H	H	H	H	A	A	A	A	A	A	H	B	H	B	H	H	B	B	H	B
AX-89798504	Chr1-4	8570607	H	H	A	B	B	H	H	H	H	H	A	A	A	B	A	H	A	H	A	H	H	A	H	H	A	B	H	H	H	H	H	A	A	A	A	A	A	H	B	H	B	H	H	B	B	H	B
AX-89906400	Chr1-4	8704307	H	H	A	B	B	H	H	H	H	H	A	A	A	B	A	H	A	H	A	H	H	A	H	H	A	B	H	H	H	H	H	A	A	A	A	A	A	H	B	H	B	H	H	B	B	H	B
AX-89798446	Chr1-4	8933073	H	H	A	B	B	H	H	H	H	H	A	A	A	B	A	H	A	H	A	H	H	-	H	H	A	B	H	H	H	H	H	A	A	A	A	A	A	H	B	H	B	H	H	B	B	H	B
AX-89906397	Chr1-4	9099386	H	H	A	B	B	H	H	H	B	H	A	A	A	B	A	H	A	H	A	H	H	A	H	H	A	B	H	H	H	H	H	A	-	A	A	A	A	H	B	H	B	H	H	B	B	H	B
AX-89906395	Chr1-4	9169792	H	H	A	B	B	H	H	H	H	H	A	A	A	B	A	H	A	H	A	-	H	A	H	-	A	-	H	H	H	H	H	A	A	-	A	A	A	H	B	H	B	H	-	B	B	H	B
AX-89841331	Chr1-4	9231595	H	H	H	H	B	H	H	H	-	-	-	H	H	B	H	H	H	A	A	A	H	-	H	H	H	H	-	B	A	B	-	B	A	A	A	H	-	H	H	A	H	H	H	H	-	H	B
AX-89898576	Chr1-4	9231631	H	H	-	H	B	H	A	H	H	A	A	H	H	B	H	H	H	A	A	A	H	A	H	H	H	H	A	B	A	B	A	B	H	A	A	H	A	H	A	A	H	H	H	A	H	H	B
AX-89898556	Chr1-4	9292759	H	H	H	H	B	H	H	H	H	A	A	H	H	B	H	H	H	-	A	A	H	A	H	H	H	H	A	B	A	B	A	B	H	A	A	H	A	H	A	A	H	H	H	A	H	H	B
AX-89898523	Chr1-4	9378633	H	H	A	B	B	H	H	H	-	H	A	A	A	B	A	H	A	H	A	-	H	A	H	H	A	B	H	H	H	H	H	H	A	A	A	A	-	H	B	H	B	H	H	B	B	H	B
Chr1-4_9603329	Chr1-4	9603329	H	H	A	B	B	H	H	H	H	H	A	-	A	B	A	H	A	H	A	H	H	A	H	H	A	B	H	H	H	H	-	A	-	A	A	A	A	H	B	H	B	H	H	B	B	H	B
Chr1-4_9603341	Chr1-4	9603341	H	H	A	B	B	H	H	H	H	H	A	-	A	B	A	H	A	H	A	H	H	A	H	H	A	B	H	H	H	H	-	A	-	A	A	A	A	H	B	H	B	H	H	B	B	H	B
Chr1-4_9603373	Chr1-4	9603373	H	H	A	B	B	H	H	H	H	H	A	-	A	B	A	H	A	H	A	H	H	A	H	H	A	B	H	H	H	H	-	A	-	A	A	A	A	H	B	H	B	H	H	B	B	H	B
AX-89778809	Chr1-4	9625843	H	H	A	B	-	H	H	H	-	H	A	-	A	B	A	H	A	H	A	H	H	H	H	H	A	B	H	H	H	H	H	-	A	-	A	A	A	H	B	H	B	H	H	B	B	H	B
Chr1-4_9654858	Chr1-4	9654858	H	H	A	B	B	H	H	H	H	H	A	-	A	B	A	H	A	H	A	H	H	A	H	H	A	B	H	H	H	H	H	A	A	A	A	A	A	H	B	H	B	H	H	B	B	H	B
AX-89873601	Chr1-4	9662520	H	H	H	H	B	H	H	H	H	A	A	H	H	B	H	H	H	A	A	A	H	A	H	H	H	H	A	B	A	B	A	B	H	A	A	H	A	H	A	A	H	-	H	A	H	H	B
AX-89873610	Chr1-4	9706873	H	H	A	B	B	H	H	H	H	H	A	A	A	B	A	H	A	H	A	H	H	A	H	H	A	B	H	H	H	H	H	A	A	A	A	A	A	H	B	H	B	H	H	B	B	H	B
AX-89873611	Chr1-4	9709055	H	H	A	B	B	H	H	H	H	H	A	A	A	B	A	H	A	H	A	H	H	A	H	H	A	B	H	H	H	H	H	A	A	A	A	A	A	H	B	H	B	H	H	B	B	H	B
AX-89904130	Chr1-4	9724661	H	H	A	B	B	H	H	H	H	H	A	A	A	B	A	H	A	H	A	H	H	A	H	H	A	B	H	H	H	H	H	A	A	A	A	A	A	H	B	H	B	H	H	B	B	H	B
AX-89778830	Chr1-4	9726187	H	H	A	B	B	H	H	H	H	H	A	A	A	B	A	H	A	H	A	H	H	A	H	H	A	B	H	H	H	H	H	A	A	A	A	A	A	H	B	H	B	H	H	B	B	H	B
AX-89873626	Chr1-4	9729606	A	A	H	A	H	A	H	B	A	H	H	A	B	H	B	H	-	H	B	B	A	H	B	A	A	B	H	B	B	B	A	H	A	A	H	H	H	H	H	H	A	H	H	H	H	H	H
AX-89815255	Chr1-4	10046064	H	H	A	B	B	H	H	H	H	H	A	A	A	B	A	H	A	H	A	H	H	A	H	H	A	B	A	H	H	H	H	A	A	A	A	A	A	H	B	H	B	H	H	B	B	H	B
AX-89803108	Chr1-4	10170458	H	H	A	B	B	H	H	H	H	H	A	A	A	B	A	H	A	H	A	H	H	A	H	H	A	B	A	H	H	H	H	A	A	A	A	A	A	H	B	H	B	H	H	B	B	H	B
AX-89873694	Chr1-4	10200789	H	-	A	B	B	H	H	H	H	H	A	A	A	B	H	H	-	H	-	H	H	H	H	H	A	B	A	H	-	H	H	A	-	A	-	A	A	H	H	H	B	H	H	B	B	H	B
AX-89778918	Chr1-4	10275025	A	A	H	A	H	A	H	-	A	H	-	A	B	A	H	H	H	H	B	-	A	H	B	A	A	H	H	B	-	H	A	H	A	A	H	H	H	H	H	H	A	H	H	H	H	H	H
AX-89778929	Chr1-4	10351039	H	H	A	B	B	H	H	H	H	H	A	A	A	B	A	H	A	H	A	H	H	A	H	H	A	B	A	H	H	H	H	A	A	A	A	A	A	H	H	H	B	H	-	B	B	H	B
Chr1-4_10385522	Chr1-4	10385522	H	H	A	B	B	H	H	H	H	H	H	-	A	B	H	H	A	H	A	H	H	A	H	H	A	B	A	H	H	H	B	A	A	A	A	A	A	H	H	H	B	H	H	B	B	H	B
AX-89778956	Chr1-4	10524332	H	H	A	B	B	H	H	H	H	H	A	A	A	B	A	H	A	H	A	H	H	A	H	H	A	B	A	H	H	H	H	A	A	A	A	A	A	H	H	H	B	H	-	B	B	H	B
AX-89904138	Chr1-4	10569203	H	H	A	B	B	H	H	H	H	H	A	A	A	B	A	H	A	H	A	H	H	A	H	H	A	B	A	-	H	H	H	A	A	A	-	A	-	H	H	-	B	H	H	B	B	H	B
AX-89778967	Chr1-4	10608170	H	H	A	B	B	H	H	H	H	H	A	A	A	B	A	H	A	H	A	H	H	A	H	H	-	B	A	H	H	H	H	-	H	A	A	A	A	H	H	H	B	H	H	B	B	H	B
AX-89873824	Chr1-4	10793987	H	H	A	B	B	H	H	H	H	H	A	A	A	B	A	H	A	H	A	H	H	A	H	H	A	B	A	B	H	H	H	A	A	A	A	A	A	H	H	H	B	H	H	B	B	H	B
AX-89816880	Chr1-4	10897706	H	H	A	B	B	H	H	H	H	H	A	A	A	B	A	H	A	H	A	H	H	A	H	H	A	-	A	-	H	H	H	A	A	A	A	A	A	H	H	H	B	H	H	B	B	H	B
AX-89816883	Chr1-4	10916035	H	H	A	B	B	H	H	H	H	H	A	A	A	B	A	H	A	H	A	H	H	A	H	H	A	B	A	B	H	H	H	A	A	A	A	A	A	H	H	H	B	H	H	B	B	H	B
Chr1-4_10961249	Chr1-4	10961249	H	H	A	B	B	H	H	H	H	H	A	-	A	B	A	H	A	H	A	H	H	A	H	H	A	B	A	-	H	H	H	A	A	A	A	A	A	H	H	H	B	H	H	B	B	H	B
Chr1-4_10961268	Chr1-4	10961268	H	H	A	B	B	H	H	H	H	H	A	-	A	B	A	H	A	H	A	H	H	A	H	H	A	B	A	-	H	H	H	A	A	A	A	A	A	H	H	H	B	H	H	B	B	H	B
Chr1-4_10961296	Chr1-4	10961296	H	H	A	B	B	H	H	H	H	H	A	-	A	B	A	H	A	H	A	H	H	A	H	H	A	B	A	-	H	H	H	A	A	A	A	A	A	H	H	H	B	H	H	B	B	H	B
AX-89816726	Chr1-4	11705390	A	A	H	A	H	A	-	B	A	H	-	A	B	A	B	H	B	H	B	-	A	H	B	A	A	B	H	B	B	H	A	H	A	A	B	A	A	H	A	H	H	H	H	H	H	H	H
AX-89816722	Chr1-4	11744829	A	A	H	A	H	A	B	B	A	H	H	A	B	A	B	H	B	H	B	B	A	H	B	A	A	B	H	B	B	H	A	H	A	A	B	A	A	H	A	H	H	H	H	H	H	H	H
AX-89846935	Chr1-4	11799778	H	H	A	H	B	H	H	H	H	H	A	A	A	B	A	H	A	H	A	H	H	A	H	H	A	B	A	B	H	H	H	A	A	A	A	A	A	H	H	H	B	H	H	B	B	H	B
AX-89817017	Chr1-4	11803862	H	B	B	H	H	A	H	H	-	A	A	B	B	A	H	B	H	B	H	A	H	H	H	H	H	H	H	H	H	A	H	A	A	H	A	H	H	H	B	H	B	A	B	B	A	H	H
AX-89874145	Chr1-4	11859314	H	H	A	H	B	H	H	H	H	H	A	A	A	B	A	H	A	H	A	H	H	A	H	H	A	B	H	B	H	H	H	A	A	A	A	A	A	H	H	H	B	H	H	B	B	H	B
AX-89817051	Chr1-4	11959949	A	A	H	A	H	A	B	B	A	H	H	A	B	A	B	H	B	H	H	B	A	H	-	A	A	B	H	B	B	H	A	H	A	A	B	A	A	H	A	H	H	H	H	H	H	H	H
AX-89865056	Chr1-4	11965896	H	H	-	H	B	H	H	H	H	H	A	A	A	B	A	H	A	H	A	H	H	A	H	H	A	B	H	B	H	H	H	A	A	A	A	A	A	H	H	H	B	H	H	B	B	H	B
AX-89874176	Chr1-4	11972185	H	H	A	H	B	H	H	H	H	H	A	A	A	B	A	H	A	H	A	-	H	A	H	-	A	B	H	B	H	H	-	A	A	A	A	A	A	H	H	H	-	-	-	B	B	H	B
Chr1-4_12005600	Chr1-4	12005600	H	H	A	H	B	H	H	H	H	H	A	-	A	B	A	H	A	H	A	H	H	A	H	H	A	B	H	B	H	H	H	A	A	A	A	A	A	H	H	H	B	H	H	B	B	H	B
AX-89874198	Chr1-4	12100931	A	A	H	A	H	A	B	B	A	H	H	A	B	A	B	H	B	H	B	B	A	H	B	A	A	B	H	B	B	H	A	H	-	A	B	A	A	H	A	H	H	H	H	B	H	H	H
AX-89874199	Chr1-4	12104115	H	H	A	H	B	H	H	H	H	H	A	A	A	B	A	H	A	H	A	H	H	A	H	H	A	B	H	B	H	H	H	A	A	A	A	A	A	H	H	H	B	H	H	B	B	H	B
AX-89817097	Chr1-4	12235434	H	H	A	H	B	H	H	H	H	H	H	A	A	B	A	H	A	H	A	H	H	A	H	H	A	B	H	B	H	H	H	A	A	A	A	A	A	H	H	H	B	H	H	B	B	H	B
AX-89874218	Chr1-4	12244431	H	B	B	H	H	A	H	H	A	A	A	B	B	A	H	H	H	B	H	A	H	H	H	H	H	H	H	H	H	A	H	A	A	H	A	H	H	H	B	H	B	A	B	B	A	H	H
AX-89874219	Chr1-4	12245215	-	B	B	H	H	A	H	H	A	A	A	B	B	A	H	H	H	B	H	A	H	H	H	H	H	H	H	H	H	A	H	A	A	H	A	H	H	H	B	H	B	A	-	B	A	H	H
AX-89817139	Chr1-4	12421972	H	H	A	H	B	H	H	H	H	H	H	A	A	B	A	H	A	H	A	H	H	A	H	H	A	B	H	B	H	H	H	A	A	A	A	A	A	H	H	H	B	H	H	B	B	H	B
AX-89846967	Chr1-4	12650419	H	H	A	H	B	H	H	H	H	H	H	A	A	B	A	H	A	H	A	H	H	A	H	H	A	B	H	B	H	H	H	A	A	A	A	A	A	H	H	H	B	H	H	B	B	H	B
AX-89874289	Chr1-4	12678086	H	H	A	H	B	H	H	H	H	-	H	A	A	B	A	-	A	H	A	H	H	A	H	H	A	B	H	B	H	H	H	A	H	A	A	A	A	H	-	H	B	H	B	B	B	H	B
AX-89846970	Chr1-4	12757109	H	H	A	H	B	H	H	H	H	H	H	A	A	B	A	H	A	H	A	H	H	A	H	H	A	B	H	B	H	H	H	A	A	A	A	A	A	H	H	H	B	H	H	H	B	H	B
AX-89816469	Chr1-4	12851635	H	H	A	H	B	H	H	H	H	-	H	A	A	B	A	H	A	H	A	H	H	A	H	H	A	B	H	B	H	H	H	A	A	A	A	A	A	H	H	H	B	H	B	H	B	H	B
AX-89904121	Chr1-4	13016910	H	H	A	H	B	H	H	H	H	H	H	A	A	B	A	H	A	H	A	H	H	A	H	H	A	B	H	B	H	H	H	A	A	A	A	A	A	H	H	H	B	H	H	H	B	H	B
AX-89816413	Chr1-4	13051884	H	H	A	-	H	H	-	H	H	H	H	A	A	B	-	H	A	H	-	H	H	A	H	H	A	-	H	B	H	H	H	A	A	A	H	A	A	H	H	H	B	H	B	-	B	H	B
AX-89816389	Chr1-4	13201105	H	H	A	H	B	H	H	H	H	H	H	A	A	B	A	H	A	H	A	H	H	A	H	H	-	B	H	B	H	H	H	A	A	A	A	A	A	H	H	H	B	H	H	H	B	H	B
Chr1-4_13300172	Chr1-4	13300172	H	H	A	H	B	H	H	H	H	H	H	-	A	B	A	H	A	H	A	H	H	A	H	H	A	B	H	B	H	H	H	A	A	A	A	A	A	H	H	H	B	H	B	B	B	H	B
AX-89846844	Chr1-4	13313604	H	H	A	H	B	H	H	H	H	H	H	A	A	B	A	H	A	H	A	H	H	A	H	H	A	B	H	B	H	H	H	A	A	A	A	A	A	H	H	H	B	H	H	H	B	H	B
AX-89873805	Chr1-4	13717125	H	H	A	H	B	H	-	H	H	B	H	A	A	B	A	H	A	H	A	H	H	A	H	H	A	B	H	B	H	H	H	A	A	A	A	A	A	H	H	H	B	H	B	H	B	H	B
AX-89816701	Chr1-4	13722775	H	H	A	H	B	H	H	H	-	B	H	A	A	B	A	H	-	H	-	H	H	-	H	H	A	B	H	B	H	H	H	A	H	A	A	A	A	H	H	H	B	H	H	H	B	H	B
AX-89816692	Chr1-4	13747072	H	H	A	H	B	H	H	H	H	B	H	A	A	B	A	H	A	H	A	H	H	A	H	H	A	B	H	B	H	H	H	A	A	A	A	A	A	H	H	H	B	H	-	H	B	H	B
AX-89873785	Chr1-4	13780547	H	H	A	H	B	H	H	H	H	B	H	-	A	B	A	H	-	H	A	H	H	A	H	H	-	B	H	B	H	H	H	A	A	A	A	-	A	H	H	H	B	H	H	H	B	H	B
AX-89873781	Chr1-4	13816614	H	H	A	H	B	H	H	H	H	B	H	A	A	B	A	H	A	H	A	H	H	A	H	H	A	B	H	B	H	H	H	A	A	A	A	A	A	H	H	H	B	H	H	H	B	H	B
AX-89869313	Chr1-4	13905662	H	B	B	H	H	A	H	H	A	A	A	B	B	A	H	H	H	B	B	A	H	H	A	H	H	H	H	H	H	A	H	A	A	H	A	H	H	H	B	H	B	A	B	-	A	H	H
Chr1-4_13971519	Chr1-4	13971519	H	H	A	H	B	H	H	H	H	B	H	-	A	B	A	H	A	H	A	H	H	A	H	H	A	B	H	B	H	H	H	A	A	A	A	A	A	H	H	H	B	H	H	H	B	H	B
Chr1-4_14211846	Chr1-4	14211846	H	H	A	H	B	H	H	-	H	B	B	-	-	B	A	B	A	H	A	H	H	-	H	H	H	B	H	B	H	-	H	A	-	-	-	A	H	A	H	H	B	H	H	H	B	H	B
Chr1-4_14211847	Chr1-4	14211847	H	H	A	H	B	H	H	-	H	B	B	-	-	B	A	B	A	H	A	H	H	-	H	H	A	B	H	B	H	-	B	A	-	-	-	A	A	A	H	H	B	H	H	H	B	H	B
AX-89903657	Chr1-4	14319017	H	H	A	H	B	H	H	H	H	B	H	A	A	B	A	H	A	H	A	H	H	A	H	H	A	B	H	B	H	H	H	A	A	A	A	A	A	H	H	H	B	H	H	H	B	H	B
AX-89816147	Chr1-4	14389168	A	A	H	A	H	A	B	B	A	H	-	A	B	A	B	H	B	H	B	B	A	H	H	A	A	H	H	B	B	H	A	H	H	A	B	A	A	H	A	H	H	H	H	B	H	H	B
AX-89816157	Chr1-4	14463838	A	A	H	A	H	A	B	B	A	H	B	A	B	A	B	H	B	H	B	B	A	H	H	A	A	B	H	B	B	H	A	H	H	A	B	A	A	H	A	H	H	H	H	B	H	H	B
AX-89873275	Chr1-4	14506229	A	A	H	A	H	A	B	B	A	H	B	A	B	A	B	H	B	H	B	B	A	H	H	A	A	-	H	B	B	H	A	H	H	A	B	A	A	H	A	H	H	H	H	B	H	H	B
AX-89778561	Chr1-4	14517368	A	A	H	A	H	A	B	B	A	-	B	A	-	A	B	H	B	H	H	B	A	H	H	A	A	H	H	B	B	H	A	H	H	A	B	A	A	H	A	H	H	H	H	-	H	H	B
AX-89816169	Chr1-4	14540974	H	H	A	H	B	H	H	H	H	B	H	A	A	B	A	H	A	H	A	H	H	A	H	H	A	B	H	B	H	H	H	A	A	A	A	A	A	H	H	H	B	H	H	H	B	H	B
AX-89816170	Chr1-4	14541573	H	H	A	H	-	H	H	H	H	B	H	A	A	B	A	H	A	H	A	H	H	A	H	H	A	B	H	B	H	H	H	A	A	A	A	A	A	H	H	H	B	H	H	H	B	H	B
AX-89873284	Chr1-4	14573866	A	A	H	A	H	A	B	B	A	H	B	A	B	-	B	H	B	H	B	B	A	H	H	A	A	B	H	B	B	H	A	H	H	A	B	A	A	H	H	H	H	H	H	B	H	-	B
AX-89873299	Chr1-4	14682567	H	H	A	H	B	H	H	H	H	B	H	A	A	B	A	H	H	H	A	H	H	A	H	H	A	B	H	B	H	H	H	A	A	A	A	-	A	H	H	H	B	H	H	H	B	H	B
AX-89778599	Chr1-4	14710370	H	H	A	H	B	H	H	H	H	B	B	A	A	B	-	H	H	H	A	H	H	A	H	H	A	B	H	B	H	-	H	A	A	A	A	A	A	H	H	H	B	H	-	H	B	H	B
AX-89816205	Chr1-4	14733710	H	H	A	H	B	H	H	H	H	B	H	A	A	B	A	H	H	H	A	A	H	A	H	H	A	B	H	B	H	H	H	A	A	A	A	A	A	H	H	H	B	H	-	H	B	H	B
AX-89778601	Chr1-4	14739474	-	H	A	H	B	H	H	H	H	B	H	A	A	B	A	H	H	H	A	A	H	A	H	H	A	B	H	B	H	H	H	A	A	A	A	A	A	B	H	H	B	H	H	H	B	H	B
Chr1-4_14807103	Chr1-4	14807103	H	H	A	H	B	H	H	H	H	B	H	-	A	B	A	H	H	H	A	H	H	A	H	H	A	B	H	B	H	H	H	A	A	A	A	A	A	H	H	H	B	H	H	H	B	H	B
AX-89816209	Chr1-4	14828424	H	H	A	H	B	H	H	H	H	B	H	A	A	B	A	H	H	H	A	A	H	A	H	H	A	B	H	B	H	H	H	A	H	A	A	A	A	H	H	H	B	H	H	H	B	H	B
AX-89816212	Chr1-4	14838775	H	H	A	H	B	H	H	H	H	B	H	A	A	B	A	H	H	H	A	A	H	A	H	H	A	B	H	B	H	H	H	A	-	A	A	A	H	H	H	H	B	H	H	H	B	H	B
AX-89816219	Chr1-4	14874296	H	H	A	H	B	H	H	H	H	B	H	A	A	B	A	H	H	H	A	A	H	A	H	H	A	B	H	B	H	H	H	A	A	A	A	A	A	H	H	H	B	H	H	H	B	H	B
AX-89874006	Chr1-4	14936066	H	B	B	B	H	A	H	H	A	A	A	B	B	A	H	H	H	B	B	A	H	H	A	H	H	H	H	H	H	A	H	H	A	H	A	H	H	H	B	H	B	A	H	B	A	H	H
AX-89779132	Chr1-4	15037966	H	H	-	H	B	H	H	H	H	B	H	A	A	B	A	H	H	H	A	A	H	A	B	H	A	B	H	B	H	H	H	A	A	A	A	A	A	H	H	H	B	H	H	H	B	H	B
AX-89816927	Chr1-4	15068621	H	H	A	H	B	H	H	H	H	B	H	A	A	B	A	H	H	H	A	A	H	A	B	H	A	B	H	B	H	H	H	A	A	A	A	A	A	H	H	H	B	H	B	H	B	H	B
AX-89779143	Chr1-4	15077993	H	H	A	H	B	H	H	H	H	B	H	A	A	B	A	H	H	H	A	A	H	A	B	H	A	B	H	B	H	H	H	A	A	A	A	A	A	H	H	H	B	H	-	H	B	H	B
AX-89816941	Chr1-4	15100167	H	H	A	H	B	H	H	H	H	B	H	A	A	B	A	H	H	H	A	A	H	A	B	H	A	B	H	B	H	H	H	A	A	A	A	A	A	H	H	H	B	H	H	H	B	H	B
AX-89874056	Chr1-4	15106766	H	H	A	H	B	H	H	H	H	B	H	A	A	B	A	H	H	H	A	A	H	A	B	H	A	B	H	B	H	H	H	A	A	A	A	A	A	H	H	H	B	H	H	H	B	H	B
AX-89779149	Chr1-4	15116088	H	H	A	H	B	H	H	H	H	B	H	A	A	B	A	H	H	H	A	A	H	A	B	H	A	B	H	B	H	H	H	A	A	A	A	A	A	H	H	H	B	H	H	H	B	H	B
AX-89816943	Chr1-4	15116273	H	H	A	H	B	H	H	H	H	B	H	A	A	B	A	H	H	H	A	A	H	A	B	H	A	B	H	B	H	H	H	A	A	A	A	A	A	H	H	H	B	H	B	H	B	H	B
AX-89803147	Chr1-4	15117629	H	B	B	B	H	A	H	H	A	A	A	B	B	A	H	H	H	B	B	A	H	H	A	H	H	H	H	H	H	A	H	H	A	H	A	H	H	H	B	H	B	A	H	B	A	H	H
AX-89874069	Chr1-4	15154985	H	H	A	H	B	H	H	H	H	B	H	A	A	B	A	H	H	H	A	A	H	A	B	H	A	B	H	B	H	H	H	A	A	A	A	A	A	H	H	H	B	H	H	H	B	H	B
AX-89874077	Chr1-4	15205772	A	A	H	A	H	A	B	B	A	H	B	A	B	A	B	H	B	H	B	B	A	H	H	A	A	B	-	B	H	H	A	H	H	A	B	A	A	H	A	H	H	H	H	B	H	H	B
AX-89874080	Chr1-4	15236519	H	H	A	H	B	H	H	H	H	B	H	A	A	B	A	H	H	H	A	A	H	A	B	H	A	B	H	B	H	H	H	A	A	A	A	A	A	H	H	H	B	H	H	H	B	H	B
AX-89874081	Chr1-4	15245104	H	H	A	H	B	H	H	H	H	B	H	A	A	B	A	H	H	H	A	A	H	A	B	H	A	B	H	B	H	H	H	A	A	A	A	A	A	H	H	H	B	H	H	H	B	H	B
AX-89846925	Chr1-4	15267479	A	A	H	A	H	A	B	B	A	H	B	A	B	A	B	-	B	H	B	B	A	H	H	A	A	B	H	B	B	H	A	H	H	A	B	A	-	H	A	H	-	H	H	B	H	H	B
AX-89816977	Chr1-4	15306067	H	H	A	H	B	H	H	H	H	B	H	A	A	B	A	H	H	H	A	A	H	A	B	H	A	B	H	B	H	H	H	A	A	A	A	A	A	H	H	H	B	H	B	H	B	H	B
AX-89816978	Chr1-4	15317575	H	H	A	H	B	H	H	H	H	B	H	A	A	B	A	H	H	H	A	A	H	A	B	H	A	B	H	B	H	H	H	A	A	A	A	A	A	H	H	H	B	H	H	H	B	H	B
AX-89816986	Chr1-4	15441432	H	H	A	H	B	H	H	H	H	B	H	A	A	B	A	H	H	H	A	A	H	A	B	H	A	B	H	B	H	H	H	A	A	A	A	A	A	H	H	H	B	H	H	H	B	H	B
AX-89816987	Chr1-4	15452373	H	H	A	H	B	H	H	H	H	B	H	A	A	B	A	H	H	H	A	A	H	A	B	H	A	B	H	B	H	H	H	A	A	A	A	A	A	H	H	H	B	H	H	H	B	H	B
AX-89816988	Chr1-4	15452534	H	H	A	H	B	H	H	H	H	B	H	A	A	B	A	H	H	H	A	A	H	A	B	H	A	B	H	B	H	H	H	A	A	A	A	A	A	H	H	H	B	H	H	H	B	H	B
AX-89910282	Chr1-4	15500540	H	H	H	H	B	H	H	H	H	B	H	A	A	B	A	H	H	H	A	H	H	A	B	H	A	B	H	B	H	H	H	A	A	A	A	A	A	H	H	H	B	H	H	H	B	H	B
Chr1-4_15540793	Chr1-4	15540793	H	H	A	H	B	H	H	H	H	B	H	-	A	B	A	H	H	H	A	A	H	A	H	H	A	B	H	B	H	H	H	A	A	A	A	A	A	H	H	H	B	H	H	H	B	H	B
Chr1-4_15540919	Chr1-4	15540919	H	H	A	H	B	H	H	H	H	B	H	-	A	B	A	H	H	H	A	H	H	A	B	H	A	B	H	B	H	H	H	A	A	A	A	A	A	H	H	H	B	H	H	H	B	H	B
AX-89779183	Chr1-4	15568174	H	H	A	H	B	H	H	H	H	B	H	A	A	B	A	H	H	H	A	A	H	A	B	H	A	B	H	B	H	H	H	A	A	A	A	A	A	H	H	H	B	H	H	H	B	H	B
AX-89885469	Chr1-4	15599647	H	H	A	H	B	H	H	H	H	B	H	A	A	B	A	H	H	H	A	H	H	A	B	H	A	B	H	H	H	H	H	A	A	A	-	A	H	-	H	-	-	H	H	H	B	H	B
Chr1-4_15684502	Chr1-4	15684502	H	H	A	H	B	H	H	H	H	B	H	-	A	B	A	H	H	H	A	A	H	A	B	H	A	B	H	B	H	H	H	A	A	A	A	A	A	H	H	H	B	H	H	H	B	H	B
AX-89815923	Chr1-4	15692029	H	H	A	H	B	H	-	H	H	-	-	A	A	B	A	H	H	H	A	A	H	A	B	H	A	B	H	-	H	H	H	A	A	A	A	A	A	H	H	H	B	H	H	H	B	B	-
AX-89815917	Chr1-4	15733183	H	H	A	H	B	H	H	H	H	B	H	A	A	B	A	H	H	H	A	A	H	A	B	H	A	B	H	B	H	H	H	A	A	A	A	A	A	H	H	H	B	H	H	H	B	H	B
AX-89815912	Chr1-4	15807997	H	H	A	H	B	H	H	H	H	B	H	A	A	B	A	H	H	H	A	A	H	A	B	H	A	B	H	B	H	H	H	A	A	A	A	A	A	H	H	H	B	H	H	H	B	H	B
Chr1-4_15874754	Chr1-4	15874754	H	H	A	H	B	H	H	H	H	B	H	-	A	B	A	H	H	H	A	A	H	A	H	H	A	B	H	B	H	H	H	A	A	A	A	A	A	H	H	H	B	H	H	H	B	H	B
Chr1-4_15926928	Chr1-4	15926928	H	H	A	H	B	H	H	H	H	B	H	-	A	B	H	H	H	H	A	A	H	A	B	H	A	B	H	B	H	H	H	A	A	A	A	A	A	H	H	H	B	H	H	H	B	H	B
AX-89873011	Chr1-4	15951912	H	B	B	B	H	A	H	H	A	A	A	B	B	A	H	H	H	B	B	A	H	H	A	H	H	H	H	H	H	A	H	H	A	H	A	H	H	H	B	H	B	A	H	B	A	H	H
AX-89815897	Chr1-4	15967729	H	H	A	-	B	H	H	H	H	B	H	A	A	B	A	H	H	H	A	A	H	A	B	H	A	B	H	B	H	H	H	A	A	A	A	A	A	H	H	H	B	H	B	H	B	H	B
AX-89815893	Chr1-4	15999105	H	H	A	H	B	H	H	H	H	B	H	A	A	B	A	H	H	H	A	A	H	A	B	H	A	B	H	B	H	H	H	A	A	A	A	A	A	H	H	H	B	H	H	H	B	H	B
AX-89873003	Chr1-4	16015932	H	H	A	H	B	H	H	H	H	B	H	A	A	B	A	H	H	H	A	A	H	A	B	H	A	B	H	B	H	H	H	A	A	A	A	A	A	H	H	H	B	H	H	H	B	H	B
AX-89873002	Chr1-4	16017293	H	B	B	B	H	A	H	H	A	A	A	B	B	A	H	B	H	B	B	A	H	H	A	H	H	H	H	H	H	A	H	H	A	H	A	H	H	H	B	H	B	A	H	B	-	H	H
AX-89872996	Chr1-4	16027610	H	H	A	H	B	H	H	H	H	B	H	A	A	B	A	H	H	H	A	A	H	A	B	H	A	B	H	B	H	H	H	A	A	A	A	A	A	H	H	H	B	H	H	H	B	H	B
AX-89778359	Chr1-4	16028331	-	B	B	B	H	A	H	H	A	-	-	B	B	A	H	B	H	B	B	A	H	H	A	H	H	H	H	H	H	A	H	H	A	H	H	H	H	-	B	H	B	A	H	B	A	H	H
AX-89862532	Chr1-4	16051578	H	H	A	H	B	H	H	H	H	B	H	A	A	B	A	-	H	H	A	A	H	A	B	H	A	B	H	B	H	H	H	A	A	A	A	A	A	H	H	H	B	H	H	H	B	H	-
AX-89778357	Chr1-4	16052763	H	H	A	H	B	H	H	H	H	B	H	A	A	B	A	H	H	H	A	A	H	A	B	H	A	B	H	B	H	H	H	A	A	A	A	A	A	H	H	H	B	H	H	H	B	H	B
AX-89872993	Chr1-4	16064281	H	H	A	H	B	H	H	H	H	B	H	A	A	B	A	H	H	H	A	A	H	A	B	H	A	B	H	B	H	H	H	A	A	A	A	A	A	H	H	H	B	H	H	H	B	H	B
AX-89872992	Chr1-4	16064400	H	H	A	H	B	H	H	H	H	B	H	A	A	B	A	H	H	H	A	A	H	A	B	H	A	B	H	B	H	H	H	A	A	A	A	A	A	H	H	H	B	H	H	H	B	H	B
AX-89897434	Chr1-4	16175839	H	H	A	H	B	H	H	H	H	B	H	A	A	H	A	H	H	H	A	A	H	A	B	H	A	B	H	B	H	H	H	A	A	A	A	A	A	H	H	H	B	H	H	H	B	H	B
AX-89897435	Chr1-4	16175875	H	H	A	H	B	H	H	H	H	B	H	A	A	H	A	H	H	H	A	A	H	A	B	H	A	B	H	B	H	H	H	A	A	A	A	A	A	H	H	H	B	H	H	H	B	H	B
AX-89897443	Chr1-4	16228874	H	H	A	H	B	H	H	H	H	B	H	A	A	H	A	H	H	H	A	A	H	A	B	H	A	B	H	B	H	H	H	A	-	A	A	A	A	H	H	H	B	H	H	H	B	H	B
AX-89897449	Chr1-4	16247524	H	H	A	H	B	H	H	H	H	B	H	A	A	H	A	H	H	H	A	A	H	A	B	H	A	B	H	B	H	H	H	A	A	A	A	A	A	H	H	H	B	H	H	H	B	H	B
Chr1-4_16263160	Chr1-4	16263160	H	H	A	H	-	H	H	H	H	H	H	-	A	H	A	H	H	H	A	A	H	A	B	H	A	B	H	B	H	H	H	A	A	A	A	A	A	H	H	H	B	H	-	H	B	H	B
Chr1-4_16686298	Chr1-4	16686298	A	H	A	H	-	A	H	H	H	B	H	-	-	H	A	H	H	-	-	-	H	A	H	-	-	B	H	B	H	H	-	A	A	A	A	A	A	H	H	H	-	H	H	-	B	H	B
AX-89873235	Chr1-4	16902021	H	B	B	B	H	A	H	H	A	A	A	-	B	A	H	H	H	B	B	A	H	H	A	H	H	H	H	H	H	A	H	H	A	H	A	H	H	H	B	H	B	A	H	H	A	H	H
AX-89873212	Chr1-4	16975129	H	H	A	H	B	H	H	H	H	B	H	A	A	H	A	H	H	H	A	A	H	A	B	H	A	B	H	H	H	H	H	A	A	A	A	A	A	H	H	H	B	H	H	H	B	H	B
AX-89873211	Chr1-4	16978501	H	H	A	H	B	H	H	H	H	B	H	A	A	H	A	H	H	H	A	A	H	A	B	H	A	B	H	H	H	H	H	A	A	A	A	A	A	H	H	H	B	H	H	H	B	H	B
AX-89873202	Chr1-4	17046275	H	B	B	B	H	A	H	H	A	A	A	B	B	A	H	H	H	-	B	A	H	H	A	H	H	-	H	H	H	A	H	H	A	H	A	-	H	H	-	H	B	A	H	-	A	H	H
AX-89778506	Chr1-4	17111817	H	H	A	H	B	H	H	H	H	B	H	A	A	H	A	H	H	H	A	-	H	A	B	H	A	H	H	H	H	H	H	A	A	A	A	A	A	H	H	H	B	H	H	H	B	H	B
AX-89803054	Chr1-4	17148270	H	H	A	H	B	H	H	H	H	B	H	A	A	H	A	H	H	H	A	A	H	A	B	H	A	B	H	H	H	H	H	A	A	A	A	A	A	H	H	H	B	H	H	H	B	H	B
AX-89816070	Chr1-4	17152847	H	H	-	H	B	H	H	H	H	B	H	A	A	H	A	H	H	H	A	A	H	A	B	H	A	B	H	H	H	H	H	A	A	A	A	A	A	H	H	H	B	H	H	H	B	H	B
AX-89816069	Chr1-4	17153492	H	H	A	H	B	H	H	H	H	B	H	A	A	H	A	H	H	H	A	A	H	A	B	H	A	B	H	H	H	H	H	A	A	A	A	A	A	H	H	H	B	H	H	H	B	H	B
Chr1-4_17253217	Chr1-4	17253217	-	-	A	H	-	H	H	H	A	B	-	-	A	H	A	H	-	-	-	-	H	H	B	A	H	B	H	H	H	H	-	A	A	A	A	A	A	B	H	H	B	-	H	-	B	H	B
AX-89873163	Chr1-4	17291688	H	B	B	B	H	A	H	H	A	A	A	B	B	A	H	H	H	B	B	A	H	H	A	H	H	H	H	H	H	A	H	H	A	H	A	H	H	H	B	H	B	A	H	B	A	H	H
AX-89816053	Chr1-4	17291940	A	A	H	A	H	A	B	B	A	A	B	A	B	H	B	H	B	H	B	H	A	H	H	A	A	B	H	B	B	H	A	H	H	A	B	A	A	H	A	H	H	H	H	B	H	H	B
AX-89873153	Chr1-4	17479293	H	B	B	-	H	A	H	-	A	A	A	B	B	A	H	H	H	B	B	A	H	H	A	H	H	H	H	H	H	A	H	H	A	H	A	H	H	H	H	H	B	A	H	B	A	H	H
AX-89873147	Chr1-4	17561075	A	A	H	A	H	A	B	B	A	A	B	A	B	H	B	H	B	H	B	H	A	H	H	A	A	B	H	B	B	H	A	B	H	A	B	A	A	H	A	H	H	H	H	B	H	H	B
AX-89874523	Chr1-4	17689112	A	A	H	A	H	A	B	B	A	A	B	A	B	H	B	H	B	H	B	H	A	H	H	A	A	B	H	B	B	H	A	B	H	A	B	A	A	H	A	H	H	H	H	B	H	H	B
Chr1-4_17771293	Chr1-4	17771293	-	-	A	-	-	H	H	H	B	-	-	-	-	A	-	H	H	-	A	-	H	-	B	-	-	-	-	-	H	-	-	-	A	A	A	-	-	H	H	B	-	H	H	-	B	H	B
AX-89817377	Chr1-4	17783661	H	B	B	-	H	H	H	H	A	A	A	B	B	A	B	H	H	-	-	A	H	H	A	H	H	H	H	H	H	A	H	H	A	H	A	H	H	H	-	H	B	A	H	-	A	H	H
AX-89817373	Chr1-4	17806012	H	H	A	H	B	H	H	H	H	B	H	A	A	H	A	H	H	H	A	A	H	A	B	H	H	B	H	H	H	H	H	A	A	A	A	A	A	H	H	H	B	H	H	H	B	H	B
AX-89817367	Chr1-4	17869397	H	B	B	B	A	A	H	H	A	-	A	B	B	A	H	B	H	B	B	A	H	H	A	-	H	H	H	H	H	A	H	H	-	H	A	H	H	H	B	H	B	A	H	B	A	H	H
AX-89904211	Chr1-4	17884763	H	H	A	H	B	H	H	H	H	B	H	A	A	H	A	H	H	H	A	A	H	A	B	H	H	B	H	H	H	H	H	A	A	A	A	A	A	H	H	H	B	H	H	H	B	H	B
AX-89862647	Chr1-4	17902088	H	H	A	H	B	H	H	H	H	B	H	A	A	H	A	H	H	H	A	A	H	A	B	H	H	B	H	H	H	H	H	A	A	A	A	A	A	H	H	H	B	H	H	H	B	H	B
AX-89779464	Chr1-4	17908091	H	H	A	H	B	H	H	H	H	B	H	A	A	H	A	H	H	H	A	A	H	A	B	H	H	B	H	H	H	H	H	A	A	A	A	A	A	H	H	H	B	H	H	H	B	H	B
AX-89872923	Chr1-4	18074176	H	H	A	H	B	H	H	H	H	B	H	A	A	H	A	H	A	H	A	A	H	A	B	H	H	B	H	H	H	H	H	A	A	A	A	A	A	H	H	H	B	H	H	H	B	H	B
AX-89815802	Chr1-4	18075608	H	H	A	H	B	H	H	H	H	B	H	A	A	H	A	H	A	H	A	A	H	A	B	H	H	B	H	H	H	H	H	A	A	A	A	A	A	H	H	H	B	H	H	H	B	H	B
AX-89872928	Chr1-4	18082284	H	H	A	H	B	H	H	H	H	B	H	A	A	H	A	H	A	H	A	A	H	A	B	H	H	B	H	H	H	H	H	A	A	A	A	A	A	H	H	H	B	H	B	H	B	H	B
AX-89803011	Chr1-4	18248932	H	B	B	B	-	A	H	H	A	A	A	B	B	A	H	B	H	B	B	A	H	B	A	-	H	H	H	H	H	A	H	H	A	H	A	H	H	H	B	H	B	A	H	B	A	H	H
AX-89872947	Chr1-4	18252775	H	B	B	B	H	A	H	H	A	A	A	B	B	A	H	H	H	B	B	A	H	B	A	H	H	H	H	H	H	A	H	H	A	H	A	H	H	H	B	H	B	A	H	B	A	H	H
AX-89815831	Chr1-4	18254893	H	B	B	B	H	A	H	H	A	A	A	B	B	A	H	B	H	B	B	A	H	B	A	H	H	H	H	H	H	A	H	H	A	H	A	H	H	H	B	H	B	A	H	B	A	H	H
AX-89815837	Chr1-4	18307414	A	A	A	A	H	A	B	B	A	A	B	A	B	H	B	H	B	H	B	H	A	H	H	A	A	B	H	B	B	H	A	B	H	A	B	A	A	H	A	H	H	H	H	B	H	H	B
AX-89815848	Chr1-4	18677824	H	H	A	H	B	H	H	H	H	B	H	A	A	H	A	H	A	H	A	A	H	A	B	H	H	B	H	H	H	H	H	A	A	A	A	A	A	H	H	H	B	H	B	H	B	H	B
AX-89872963	Chr1-4	18677998	H	H	A	H	B	H	H	H	H	B	H	A	A	H	A	H	A	H	A	A	H	A	B	H	H	H	H	H	H	H	H	A	A	A	A	A	A	H	H	H	B	H	B	H	B	-	B
AX-89815853	Chr1-4	18704829	H	H	A	H	B	H	H	H	H	B	H	A	A	H	A	H	A	H	A	A	H	A	B	H	H	B	H	H	H	H	H	A	A	A	A	A	A	H	H	H	B	H	B	H	B	H	B
AX-89904336	Chr1-4	18843252	H	H	A	H	B	H	H	H	H	B	H	A	A	H	A	H	A	H	A	A	H	A	B	H	H	B	H	H	H	H	H	A	A	A	A	A	A	H	H	H	B	H	B	H	B	H	B
AX-89780908	Chr1-4	18854784	H	B	B	B	H	A	-	A	A	A	-	B	B	A	-	B	-	B	B	A	H	B	A	H	H	-	H	-	-	A	H	H	A	H	A	H	H	H	B	H	B	A	H	B	A	H	-
AX-89862787	Chr1-4	18894211	H	H	A	H	B	H	H	H	H	B	H	A	A	H	A	H	A	H	A	A	H	A	B	H	H	B	H	H	H	H	H	A	A	A	A	A	A	H	H	H	B	H	B	H	B	H	B
AX-89819244	Chr1-4	18902771	A	A	A	A	H	A	B	B	A	A	B	A	B	H	B	H	-	H	B	H	A	H	H	A	A	B	H	-	B	H	A	B	H	A	B	A	A	H	A	H	H	H	H	B	H	H	B
AX-89876343	Chr1-4	19160426	H	B	B	B	H	A	H	H	A	A	A	B	B	A	H	B	H	B	B	A	H	B	A	-	H	H	H	H	H	A	H	H	-	H	A	H	H	H	B	H	B	A	H	B	A	H	H
AX-89819216	Chr1-4	19229704	A	A	A	A	H	A	B	B	A	A	B	A	B	H	B	H	B	H	B	H	A	H	H	A	A	B	H	B	B	H	A	B	H	A	B	A	A	H	-	H	H	H	H	B	H	H	B
AX-89803394	Chr1-4	19252283	H	-	A	H	B	H	-	H	H	B	H	A	A	H	A	H	A	H	H	H	H	A	B	H	H	-	H	H	H	H	H	A	H	A	A	A	H	H	H	A	B	A	B	H	B	H	-
AX-89876335	Chr1-4	19280620	A	A	A	A	H	A	B	B	A	A	B	A	B	H	B	H	B	H	B	H	A	H	-	A	A	B	H	B	B	H	A	B	H	A	B	A	A	H	A	H	H	H	H	B	H	H	B
AX-89803391	Chr1-4	19288309	H	H	A	H	B	H	H	H	H	B	H	A	A	H	-	H	A	H	A	A	H	A	B	H	H	B	H	H	H	H	H	A	A	A	A	A	A	H	H	H	B	H	B	H	B	H	B
AX-89872299	Chr1-4	19329065	H	H	A	H	B	H	H	H	H	B	H	A	A	H	A	H	A	H	A	A	H	A	B	H	H	B	H	H	H	H	H	A	-	A	A	A	A	H	H	H	B	H	B	H	B	H	B
AX-89780870	Chr1-4	19364678	H	-	A	H	B	-	H	H	-	B	H	A	H	H	A	-	A	H	A	A	H	A	B	H	H	B	H	H	-	H	H	-	A	A	A	A	A	H	H	-	B	H	B	H	B	H	B
AX-89876326	Chr1-4	19377297	H	H	A	H	B	H	H	H	H	B	H	A	A	H	A	H	A	H	A	A	H	A	B	H	H	B	H	H	H	H	H	A	A	A	A	A	A	H	H	H	B	H	B	H	B	H	B
Chr1-4_19384741	Chr1-4	19384741	H	H	A	H	B	H	H	H	H	B	H	-	A	H	A	H	A	H	A	A	H	A	B	H	H	B	H	H	H	H	H	A	A	A	A	A	A	H	H	H	B	H	B	H	B	H	B
AX-89876319	Chr1-4	19387143	A	A	A	A	H	A	B	B	A	-	B	-	B	H	-	H	B	H	-	-	A	H	-	A	A	B	H	-	B	H	A	B	-	A	B	-	A	H	-	H	H	H	H	B	H	H	B
AX-89876316	Chr1-4	19400925	H	H	A	H	B	H	H	H	H	B	H	A	A	H	A	H	A	H	A	A	H	A	B	H	H	-	H	H	H	H	H	A	A	A	A	A	A	H	H	H	B	H	B	H	B	H	B
AX-89819188	Chr1-4	19431341	H	B	B	B	H	A	H	H	A	A	H	B	B	A	H	H	H	B	B	A	H	B	A	H	H	H	H	H	H	A	H	H	A	H	A	H	H	H	B	H	B	A	H	B	A	H	H
AX-89873181	Chr1-4	19833586	H	B	H	B	H	A	H	H	A	A	H	B	B	A	-	H	H	B	B	A	H	B	A	H	H	B	H	H	H	A	H	H	A	H	A	H	H	H	B	H	B	A	H	B	A	H	H
AX-89816062	Chr1-4	19835603	H	B	B	B	H	A	H	H	A	A	H	B	B	A	H	H	H	B	B	A	H	B	A	H	H	H	H	H	H	A	H	H	A	-	A	H	H	H	B	H	B	A	H	B	A	H	H
AX-89778419	Chr1-4	19930695	H	H	A	H	B	H	H	H	H	B	H	A	A	H	A	H	A	H	A	A	H	A	B	H	H	B	H	H	H	H	H	A	A	A	A	A	A	H	H	H	B	H	B	H	B	H	B
AX-89847197	Chr1-4	20083123	H	H	A	H	B	H	H	H	H	B	H	A	A	H	A	H	A	H	A	A	H	A	B	H	H	B	H	H	H	H	H	A	A	A	A	A	A	H	H	H	B	H	B	H	B	H	B
AX-89847172	Chr1-4	20150433	H	H	A	H	B	H	H	H	H	B	H	A	A	H	A	H	A	H	A	A	H	A	B	H	H	B	H	H	H	H	H	A	A	A	A	A	A	H	H	H	B	H	B	H	B	H	B
AX-89873243	Chr1-4	20230570	H	H	A	H	B	H	H	H	H	B	H	A	A	H	A	H	A	H	A	A	H	A	B	H	H	B	H	H	H	H	H	A	A	A	A	A	A	H	H	H	B	H	B	H	B	H	B
AX-89785156	Chr1-4	20291807	H	B	B	-	H	A	H	H	A	A	A	B	B	A	H	-	H	B	-	-	H	B	-	H	H	H	H	H	H	A	H	H	A	H	A	H	H	H	B	H	B	-	H	B	A	H	H
AX-89824871	Chr1-4	20293257	H	H	A	H	B	H	H	H	H	B	H	A	A	H	A	H	A	H	A	A	H	A	B	H	H	B	H	H	H	H	H	A	A	A	A	A	A	H	H	H	B	H	B	H	B	H	B
AX-89882003	Chr1-4	20356303	H	H	A	H	B	H	H	H	H	B	H	A	A	H	A	H	A	H	A	A	H	A	B	H	H	B	H	H	H	H	H	A	A	A	A	A	A	H	H	H	B	H	B	H	B	H	B
AX-89882002	Chr1-4	20360615	H	H	A	H	B	H	H	H	H	B	H	A	A	H	A	H	A	H	A	A	H	A	B	H	H	B	H	H	H	H	H	A	A	A	A	A	A	H	H	H	B	H	B	H	B	H	B
AX-89785154	Chr1-4	20361766	A	A	A	A	H	A	B	B	A	A	B	A	B	H	B	H	B	H	-	H	A	H	H	A	A	B	H	B	-	H	A	B	H	A	H	A	A	H	A	H	H	-	H	B	H	H	B
AX-89824863	Chr1-4	20363966	A	A	A	A	H	A	B	B	A	A	B	A	B	H	B	-	B	H	B	H	A	H	H	-	A	B	-	B	B	H	A	B	H	A	B	A	A	H	A	H	H	H	H	B	H	H	B
AX-89881992	Chr1-4	20371748	H	-	B	B	H	A	H	H	A	A	A	B	B	A	H	H	H	B	B	A	H	B	A	H	H	H	H	H	H	A	H	H	A	B	A	H	H	H	B	H	-	A	H	B	A	H	H
AX-89785149	Chr1-4	20376108	A	A	A	A	H	A	B	B	A	A	B	A	B	H	B	H	B	H	B	H	A	H	H	A	A	B	H	B	B	H	A	B	-	A	B	A	A	H	A	H	H	H	H	B	H	H	B
AX-89904789	Chr1-4	20423894	H	H	A	H	B	H	H	H	H	B	H	A	A	H	A	H	A	H	A	A	H	A	B	H	H	B	H	H	H	H	H	A	A	A	A	A	A	H	H	H	B	H	B	H	B	H	B
AX-89824847	Chr1-4	20453456	A	A	A	A	H	A	B	B	A	A	B	A	B	H	B	H	B	H	B	H	A	H	H	A	A	B	H	B	B	H	A	B	H	A	B	A	A	H	A	H	H	H	H	B	H	H	B
AX-89824846	Chr1-4	20454869	H	H	A	H	B	H	H	H	H	B	H	A	A	H	A	H	A	H	A	A	H	A	B	H	H	B	B	H	H	H	H	A	A	A	A	A	A	H	H	H	B	H	B	H	B	H	B
AX-89881977	Chr1-4	20475236	H	H	A	H	B	H	H	H	H	B	H	A	A	H	A	H	A	H	A	A	H	A	B	H	H	B	H	H	H	H	H	A	A	A	A	A	A	H	H	H	B	H	B	H	B	H	B
AX-89873044	Chr1-4	20739051	H	H	A	H	B	H	H	H	H	B	H	A	A	H	A	H	A	H	A	A	H	A	B	H	H	B	H	H	H	H	H	A	A	A	A	A	A	H	H	H	B	H	B	H	B	H	B
AX-89815943	Chr1-4	20749942	A	A	A	A	H	A	B	B	A	A	B	A	B	H	B	H	B	H	B	H	A	H	H	A	A	B	H	B	B	H	A	B	H	A	B	A	A	H	A	H	H	H	H	B	H	H	B
AX-89778406	Chr1-4	20750715	H	B	-	B	H	A	H	H	A	A	H	B	B	A	H	H	H	B	B	A	H	B	A	H	H	H	H	H	H	A	H	H	A	H	A	H	H	H	B	H	B	A	H	B	A	H	H
AX-89895291	Chr1-4	20841588	H	H	A	H	B	H	H	H	H	B	H	A	A	H	A	H	A	H	A	A	H	A	B	H	H	B	H	H	H	H	H	A	A	A	A	A	A	H	H	H	B	H	B	H	B	H	B
AX-89795942	Chr1-4	20858394	A	A	-	A	-	A	B	B	A	A	B	A	B	H	B	H	B	H	-	H	A	H	H	A	A	B	H	B	B	H	A	B	H	A	B	A	A	H	A	H	H	H	H	B	H	H	B
AX-89895299	Chr1-4	20956985	A	A	A	A	H	A	B	B	A	A	B	A	B	H	B	H	B	H	B	H	A	H	H	A	A	B	H	B	B	H	A	B	H	A	B	A	A	H	A	H	H	H	H	B	H	H	B
Chr1-4_21072027	Chr1-4	21072027	H	H	A	H	B	H	H	H	H	B	H	-	A	H	A	H	A	H	A	A	H	A	B	H	H	B	H	H	H	H	H	A	A	A	A	A	A	H	H	H	B	H	B	H	B	H	B
AX-89895330	Chr1-4	21310200	H	H	A	H	B	H	H	H	H	B	H	A	A	H	A	H	A	H	A	A	H	A	B	H	H	B	H	H	H	H	H	A	A	A	A	A	A	H	H	H	B	H	H	H	B	H	B
AX-89838150	Chr1-4	21405739	H	H	A	H	B	H	H	H	H	B	H	A	A	H	A	H	A	H	A	A	H	A	B	H	H	B	H	H	H	H	H	A	A	A	A	A	A	H	H	H	B	H	H	H	B	H	B
AX-89838151	Chr1-4	21406193	H	B	B	-	H	A	H	H	A	A	H	B	B	A	-	H	H	B	B	A	H	B	A	H	H	H	H	H	H	A	H	H	A	H	A	H	H	H	B	H	H	A	H	B	A	H	H
AX-89838153	Chr1-4	21410674	H	B	B	B	H	A	H	H	A	A	H	B	B	A	H	H	H	B	B	A	-	-	A	H	H	H	H	H	H	A	H	H	A	H	A	H	H	H	B	H	B	A	H	H	A	H	H
AX-89895348	Chr1-4	21417848	H	H	A	H	B	H	H	H	H	B	H	A	A	H	A	H	A	H	A	A	H	A	B	H	H	B	H	H	H	H	H	A	A	A	A	A	A	H	H	H	B	H	H	H	B	H	B
AX-89873089	Chr1-4	21590157	H	H	A	H	B	H	H	H	H	B	H	A	A	H	A	H	A	H	A	A	H	A	B	H	H	B	H	H	H	H	H	A	A	A	A	A	A	H	H	H	B	H	H	H	B	H	B
AX-89873090	Chr1-4	21592530	H	H	A	H	B	H	H	H	H	B	H	A	A	H	A	H	A	H	A	A	H	A	B	H	H	B	H	H	H	H	H	A	A	A	A	A	A	H	H	H	B	H	H	H	B	H	B
AX-89815984	Chr1-4	21596638	H	H	A	H	B	H	H	H	H	B	H	A	A	H	A	H	A	H	A	A	H	A	B	H	H	B	H	H	H	H	H	A	A	A	A	A	A	H	H	H	B	H	H	H	B	H	B
AX-89904076	Chr1-4	21701902	H	H	A	H	B	H	H	H	H	B	H	A	A	H	A	H	A	H	A	A	H	A	B	H	H	B	H	H	H	H	H	A	A	A	A	A	A	H	H	H	B	H	B	H	B	H	B
AX-89873105	Chr1-4	21704128	H	B	B	B	H	A	H	H	-	A	A	B	B	A	H	B	H	-	B	A	H	B	A	H	H	H	H	H	H	A	H	H	H	H	A	H	H	H	B	H	B	A	H	B	-	H	H
AX-89873131	Chr1-4	21898704	A	A	A	A	-	A	B	B	A	A	B	A	B	H	B	H	B	H	B	H	A	H	H	A	A	-	H	B	B	H	A	B	H	A	B	A	A	H	A	H	H	H	H	B	H	H	B
AX-89846793	Chr1-4	21992549	H	H	A	H	B	H	H	H	H	B	H	A	A	H	A	H	A	H	A	A	H	A	B	H	H	B	H	H	H	H	H	A	A	H	A	-	A	H	H	H	B	H	B	H	B	H	B
AX-89816029	Chr1-4	22047159	H	H	A	H	B	H	H	H	H	B	H	A	A	H	A	H	A	B	A	A	H	A	B	H	H	B	H	H	H	H	H	A	A	A	A	A	A	H	H	H	B	H	H	H	B	H	B
AX-89778414	Chr1-4	22056018	H	H	A	H	B	H	H	H	H	B	H	A	A	H	A	H	A	H	A	A	H	A	B	H	H	B	H	H	H	H	H	A	A	A	A	A	A	H	H	H	B	H	H	H	B	H	B
AX-89815958	Chr1-4	22058897	H	H	A	H	B	H	H	H	H	B	H	A	A	H	A	H	A	H	A	A	H	A	B	H	H	B	H	H	H	H	H	A	A	A	A	A	A	H	H	H	B	H	B	H	B	H	B
AX-89873062	Chr1-4	22131103	H	B	B	B	H	A	H	H	A	A	H	B	B	A	H	H	H	B	-	A	H	-	A	H	H	H	H	H	H	A	H	H	A	H	A	H	H	H	B	H	B	A	H	B	A	H	H
AX-89815953	Chr1-4	22132730	H	B	B	B	-	A	H	H	A	A	H	B	B	A	H	-	H	B	B	A	H	B	A	H	H	H	-	H	H	A	H	H	A	H	A	H	H	H	B	H	B	A	-	H	A	H	H
AX-89779503	Chr1-4	22312106	H	H	A	H	B	H	H	H	H	B	H	A	A	H	A	H	A	B	A	A	H	A	B	H	H	-	-	H	H	H	H	A	A	A	A	A	A	H	H	H	B	H	-	H	B	H	B
AX-89847019	Chr1-4	22509506	H	H	A	H	B	H	H	H	H	B	H	A	A	H	A	H	A	H	A	A	H	A	B	H	-	B	H	H	H	H	H	A	A	A	A	A	-	H	H	H	B	H	B	H	B	H	B
AX-89779516	Chr1-4	22512689	H	H	A	H	B	H	H	H	H	B	H	A	A	H	A	H	A	B	A	A	H	A	B	H	H	B	H	H	H	H	H	A	A	A	A	A	A	H	H	H	B	-	H	H	-	H	B
AX-89874572	Chr1-4	22572940	H	B	B	B	H	A	H	H	A	A	H	B	B	A	H	H	H	B	B	A	H	B	A	H	H	H	H	H	H	A	H	H	A	H	A	H	H	H	B	H	B	A	H	B	A	H	H
AX-89874593	Chr1-4	22718885	A	A	A	A	H	A	B	B	A	-	B	A	B	H	B	H	B	H	B	H	A	H	H	A	A	B	H	B	B	H	A	B	A	A	B	A	A	H	A	A	H	H	H	B	H	-	B
AX-89817460	Chr1-4	22721458	H	B	B	B	H	A	H	H	A	A	H	B	B	A	H	H	H	-	B	A	H	-	A	H	H	H	H	H	H	A	H	H	A	H	A	H	H	H	B	H	-	H	H	B	A	H	H
AX-89904313	Chr1-4	22960905	H	B	B	B	H	A	H	H	A	A	H	B	B	A	H	H	H	-	B	A	H	B	A	H	H	H	H	H	H	A	H	H	A	H	A	H	H	H	B	H	B	A	B	B	A	H	H
AX-89876298	Chr1-4	23036329	H	B	B	B	H	A	H	H	A	A	H	B	B	A	H	B	H	B	B	A	H	B	A	H	H	H	H	H	H	A	H	H	A	H	A	H	H	H	B	H	B	A	H	B	A	H	H
AX-89821761	Chr2-1	133057	B	H	A	-	H	H	A	A	A	B	H	H	H	H	H	-	A	B	H	B	B	A	H	B	B	H	H	H	H	H	H	A	H	H	H	H	A	H	A	A	H	A	B	H	B	H	A
AX-89860871	Chr2-1	136038	B	H	A	B	H	H	A	A	A	B	H	H	H	H	H	B	A	-	-	B	-	A	H	B	-	H	H	H	-	H	H	A	H	H	H	H	A	H	A	A	H	A	B	H	B	H	A
AX-89878916	Chr2-1	180668	B	H	A	B	H	H	A	A	A	B	H	H	H	H	H	B	A	B	H	B	B	A	H	B	B	H	H	H	H	H	H	A	H	H	H	H	A	H	A	A	H	A	B	H	B	H	A
AX-89821830	Chr2-1	379740	B	H	A	B	H	H	A	A	A	B	H	H	H	H	H	B	A	B	H	B	B	A	H	B	B	H	H	H	H	H	H	A	H	H	H	H	A	H	A	A	-	A	B	H	B	H	A
AX-89878970	Chr2-1	382440	B	H	A	B	H	H	A	A	A	B	H	H	H	H	H	B	A	B	H	B	B	-	H	B	B	H	H	H	H	H	H	A	H	H	H	H	A	H	A	A	H	A	B	H	B	H	A
AX-89878991	Chr2-1	440907	-	H	A	B	H	H	A	A	A	B	H	H	H	H	H	B	A	B	H	B	B	A	H	B	-	H	H	H	H	H	H	A	-	H	H	H	A	H	A	H	H	-	B	H	B	H	A
AX-89822055	Chr2-1	1153763	B	H	A	B	H	H	A	A	A	B	H	H	H	H	H	B	A	B	H	B	B	A	H	B	B	H	H	H	H	H	H	A	H	H	H	H	A	H	A	A	H	A	B	H	B	H	A
AX-89782307	Chr2-1	1371480	B	H	A	-	H	H	A	H	A	B	H	H	H	H	H	B	A	B	H	B	B	-	H	B	B	H	H	-	H	H	H	A	H	H	H	H	A	H	A	-	H	A	B	H	B	H	A
AX-89878142	Chr2-1	1448230	B	H	A	B	H	H	A	H	A	B	H	H	H	H	H	B	A	B	H	B	B	A	H	B	B	H	H	H	H	H	H	A	H	H	H	H	A	H	A	A	H	A	B	H	B	H	A
AX-89821096	Chr2-1	1738904	B	H	A	B	H	H	A	H	-	B	H	H	H	H	H	B	A	B	H	B	B	A	-	B	B	H	H	H	H	H	H	A	H	H	H	H	A	H	A	A	H	A	B	H	B	H	A
AX-89821174	Chr2-1	2052228	B	A	H	A	H	A	H	A	-	-	H	B	H	H	B	-	H	A	B	H	H	B	B	H	H	H	A	A	-	H	H	A	H	A	H	H	A	H	H	B	H	A	H	B	B	H	H
AX-89821206	Chr2-1	2182403	B	A	H	A	H	A	H	A	H	H	H	B	H	H	B	A	H	A	B	H	H	B	B	H	H	H	A	A	A	H	H	A	H	A	H	H	A	H	H	B	H	A	H	B	B	H	H
AX-89821262	Chr2-1	2476762	B	H	-	B	H	H	-	H	H	B	H	H	H	H	H	B	-	B	H	B	B	A	H	B	B	H	H	H	H	H	H	A	H	H	H	H	A	-	A	H	H	A	B	H	B	H	H
AX-89878460	Chr2-1	2699284	B	H	H	A	H	A	H	A	H	H	H	B	H	H	B	A	H	A	B	H	H	B	B	H	H	H	A	-	-	H	H	A	A	A	H	H	A	B	H	B	H	A	H	B	B	H	B
AX-89782546	Chr2-1	2887556	B	H	A	B	H	H	A	H	A	B	H	H	H	H	H	B	A	-	H	B	B	A	H	B	-	H	H	H	H	H	H	A	H	H	H	H	A	H	A	A	H	A	B	H	B	H	A
AX-89821487	Chr2-1	3227053	-	H	A	-	H	H	A	H	A	B	H	H	H	H	H	B	A	B	H	B	B	A	H	B	B	A	H	H	H	H	H	A	H	H	H	H	A	H	A	A	H	A	B	H	B	H	A
AX-89821512	Chr2-1	3261173	B	H	H	A	H	A	H	H	H	H	H	B	-	H	B	A	H	-	B	H	H	B	B	H	-	H	A	A	H	H	H	A	A	A	H	-	-	B	H	B	H	A	H	B	B	H	B
AX-89782682	Chr2-1	3469369	B	H	H	A	H	A	H	A	H	H	H	B	-	H	B	-	H	A	B	H	H	B	B	H	H	H	A	-	A	H	H	H	A	A	H	B	A	B	H	B	H	A	H	B	B	H	B
AX-89878786	Chr2-1	3827055	B	H	H	A	H	A	H	A	H	H	H	B	H	A	B	A	H	A	B	H	H	B	B	H	H	H	-	A	A	H	H	H	A	A	H	B	B	B	H	B	H	A	H	B	B	H	B
AX-89878803	Chr2-1	3898801	B	H	H	A	H	A	H	A	H	H	H	B	H	A	B	A	H	A	B	H	H	B	B	H	H	H	A	A	A	H	A	H	A	A	H	B	B	B	H	B	H	A	H	B	B	H	B
Chr2-1_4201406	Chr2-1	4201406	B	H	A	H	H	A	H	A	H	H	H	-	H	H	B	A	H	A	B	H	H	-	H	A	H	H	A	H	A	A	A	H	H	H	-	-	B	B	H	B	H	A	H	B	B	H	B
AX-89783173	Chr2-1	6917205	B	H	H	A	H	A	H	A	H	H	H	H	H	A	B	H	H	A	B	H	H	B	B	H	H	H	A	A	A	A	H	H	A	A	H	B	B	H	B	B	H	A	A	A	H	H	B
Chr2-1_8377379	Chr2-1	8377379	H	H	H	H	H	H	A	H	H	B	A	-	A	B	-	-	H	B	A	B	B	H	B	-	H	A	A	A	H	A	A	H	H	H	H	A	A	H	H	H	H	H	H	H	A	H	A
Chr2-1_8377393	Chr2-1	8377393	H	H	H	H	H	H	A	H	H	B	A	-	A	B	-	-	H	B	A	B	B	H	B	-	H	A	A	A	H	A	A	H	H	H	H	A	A	H	H	H	H	H	H	H	A	H	A
AX-89877813	Chr2-1	8494188	B	H	B	B	H	H	A	B	B	H	A	H	A	B	A	A	H	H	A	B	H	B	H	A	B	A	A	A	H	A	A	H	H	B	H	A	A	H	B	B	H	H	H	B	A	H	A
Chr2-1_8537664	Chr2-1	8537664	B	H	B	H	H	H	A	B	B	H	A	-	A	B	A	A	H	H	A	B	H	B	H	A	B	A	A	A	H	A	A	H	H	B	H	A	A	H	B	B	H	H	H	B	A	H	A
AX-89877804	Chr2-1	8587781	H	H	A	H	H	H	A	H	H	B	-	H	H	B	B	B	H	B	-	B	B	A	B	B	H	-	H	H	-	H	H	A	A	H	H	H	H	H	H	A	H	A	H	H	H	H	-
AX-89782079	Chr2-1	8618450	B	H	B	H	H	H	A	B	B	H	A	H	A	B	A	A	H	H	A	B	H	-	H	A	B	A	A	A	H	A	A	H	H	B	H	A	-	H	B	B	H	H	H	B	-	H	A
AX-89820644	Chr2-1	8725028	B	H	B	H	H	H	A	B	B	H	A	H	A	B	A	A	H	H	H	B	H	B	H	A	B	A	A	A	H	A	A	H	H	B	H	A	A	H	B	B	H	H	H	B	A	H	-
AX-89877745	Chr2-1	8758149	-	H	B	H	H	H	A	B	B	H	A	H	A	B	A	A	H	H	A	-	H	B	H	A	-	A	A	A	H	-	A	H	H	-	H	A	A	H	H	H	H	H	H	B	A	H	A
Chr2-1_9315189	Chr2-1	9315189	B	H	B	H	H	B	A	B	B	H	A	H	A	B	A	A	H	H	A	B	H	B	H	A	B	A	A	A	H	A	A	H	H	B	H	A	A	H	B	B	H	H	H	B	A	H	A
AX-89835582	Chr2-1	13345170	B	A	A	A	-	H	H	A	H	H	H	H	B	H	B	A	A	H	B	A	H	H	A	B	H	H	A	H	B	A	H	A	H	A	B	H	B	A	H	H	A	H	H	H	H	B	H
AX-89880530	Chr2-1	13770310	B	A	A	A	H	H	H	A	H	H	H	H	B	H	B	A	A	H	B	A	H	H	A	B	H	H	A	H	B	A	H	A	H	A	B	H	B	A	H	H	A	H	H	H	H	B	H
AX-89880515	Chr2-1	13822509	B	A	A	A	H	H	H	A	H	H	H	H	B	H	B	A	A	H	-	A	H	H	A	B	H	H	A	H	B	A	H	A	-	A	B	H	B	A	H	H	A	H	H	H	H	B	H
AX-89783730	Chr2-1	14940871	H	A	H	A	H	H	H	A	H	H	H	H	B	H	B	-	A	H	-	A	H	H	A	B	-	H	H	H	B	A	H	A	-	A	B	H	-	A	H	H	A	A	H	H	H	B	H
AX-89822468	Chr2-1	15705342	A	H	B	H	H	B	A	H	H	H	A	H	A	H	A	A	H	H	A	-	H	B	H	A	H	A	A	A	H	A	A	B	A	B	H	A	H	H	B	H	A	H	H	B	H	B	H
AX-89822468	Chr2-1	15783618	A	H	B	H	H	B	A	H	H	H	A	H	A	H	A	A	H	H	A	-	H	B	H	A	H	A	A	A	H	A	A	B	A	B	H	A	H	H	B	H	A	H	H	B	H	B	H
Chr2-1_15890895	Chr2-1	15890895	A	H	B	H	H	B	A	H	H	H	A	-	A	H	A	A	H	H	A	H	H	B	H	A	H	A	A	A	H	A	A	B	A	B	H	A	H	H	B	H	A	H	H	B	H	B	H
AX-89823341	Chr2-1	16189813	H	A	H	A	H	H	H	H	H	H	H	H	B	H	B	A	A	H	B	A	H	H	A	B	A	H	A	H	B	A	H	A	H	A	B	-	-	A	H	H	-	A	H	H	H	B	H
AX-89822975	Chr2-1	18134791	A	H	H	H	H	H	A	H	H	H	A	H	A	H	A	-	H	H	A	H	H	B	H	A	H	A	A	A	A	A	A	-	A	B	H	A	H	H	B	H	A	H	H	H	H	B	H
Chr2-1_18404686	Chr2-1	18404686	-	H	H	A	-	-	-	H	H	H	-	-	A	-	A	A	H	-	A	H	H	-	H	-	-	A	-	A	-	A	A	-	-	B	-	-	H	H	B	H	A	H	H	H	H	B	-
Chr2-1_18404693	Chr2-1	18404693	-	H	H	A	-	H	-	H	H	H	A	-	A	H	A	A	H	-	A	H	H	B	H	-	H	A	A	A	A	A	A	-	-	B	-	A	H	H	B	H	A	H	H	H	H	B	-
AX-89847566	Chr2-1	18470989	A	H	H	H	H	H	A	H	H	H	A	H	A	H	A	A	H	H	A	H	H	B	H	A	H	A	A	A	A	A	A	B	A	B	H	A	H	H	B	H	A	H	H	H	H	B	H
AX-89784021	Chr2-1	19287917	H	H	H	A	H	H	H	H	H	A	A	H	H	H	B	A	H	H	B	H	A	H	A	B	A	H	A	H	B	A	H	H	H	-	H	B	B	A	B	B	H	A	H	A	H	B	B
AX-89876417	Chr2-1	19580945	H	H	H	A	H	H	H	B	A	A	A	H	H	H	-	A	H	H	H	H	A	H	H	-	A	B	-	H	B	-	H	H	H	H	H	B	B	A	B	B	H	H	H	A	H	H	-
AX-89876469	Chr2-1	19945283	H	H	H	A	H	H	H	H	H	A	A	H	H	H	-	A	H	H	B	H	A	H	A	B	A	H	A	H	H	A	H	H	H	A	H	B	B	A	B	B	H	A	H	A	H	B	B
AX-89819356	Chr2-1	20096427	H	H	B	A	H	H	H	H	H	A	A	H	H	H	B	A	H	H	-	H	A	H	A	B	A	H	A	H	H	A	H	H	H	A	H	B	H	A	B	-	B	A	H	A	H	-	B
AX-89819361	Chr2-1	20112275	H	H	H	A	H	H	H	H	H	A	A	H	H	H	B	A	H	H	B	H	A	H	A	B	A	H	A	H	H	A	H	H	-	A	H	B	B	A	B	B	H	A	H	A	H	B	B
AX-89876503	Chr2-1	20165561	H	H	A	A	B	H	H	B	H	B	H	H	H	H	B	H	H	H	A	B	B	A	B	H	H	H	H	H	B	H	H	A	A	H	H	H	-	H	H	H	H	H	A	-	H	A	A
Chr2-1_20322188	Chr2-1	20322188	A	H	H	H	H	H	H	H	H	H	A	-	A	H	A	A	H	H	A	H	H	B	H	A	A	A	A	A	A	A	H	B	H	H	H	A	H	H	B	H	A	H	H	H	H	B	H
Chr2-1_20582617	Chr2-1	20582617	-	H	H	H	B	H	H	H	B	H	A	-	A	H	A	A	H	H	A	H	H	B	H	A	A	A	A	A	A	A	H	H	A	H	H	A	H	H	B	H	A	H	H	H	H	B	H
Chr2-1_20830640	Chr2-1	20830640	A	H	H	H	H	H	H	H	H	H	A	-	A	H	A	A	H	H	A	H	H	B	H	A	A	A	A	A	A	A	H	B	H	B	H	A	H	H	B	H	A	H	H	H	H	B	H
Chr2-1_20910547	Chr2-1	20910547	A	H	B	H	H	H	H	H	H	H	A	-	A	H	A	A	H	H	A	H	H	B	H	A	A	A	A	A	A	A	H	B	H	H	H	A	H	H	B	H	A	H	H	H	H	B	H
AX-89876616	Chr2-1	20924827	A	H	H	H	H	H	H	H	H	H	A	H	A	H	A	A	H	H	A	H	H	B	H	A	A	A	A	A	A	A	H	B	H	H	H	A	H	H	B	H	A	H	H	H	H	B	H
AX-89781079	Chr2-1	20950661	A	H	H	A	-	H	H	H	H	A	A	H	H	H	B	A	H	H	B	-	A	H	A	B	A	H	A	H	H	A	H	H	H	A	-	B	B	A	B	B	H	A	H	A	H	B	B
AX-89847229	Chr2-1	20953958	A	H	H	H	H	H	H	-	H	H	-	-	H	H	A	A	H	-	A	-	H	B	H	A	A	A	-	A	A	A	H	B	H	H	H	A	H	H	B	H	-	H	H	H	H	B	H
AX-89819518	Chr2-1	21135720	A	H	H	A	H	H	H	H	H	A	A	H	H	H	B	A	H	H	B	H	A	H	A	B	A	H	A	H	H	A	H	H	-	A	H	B	B	A	B	B	H	A	H	A	H	B	B
AX-89781135	Chr2-1	21285500	A	H	H	A	H	H	H	H	H	A	A	H	H	H	-	A	H	H	B	H	A	H	A	B	A	H	A	H	H	A	H	H	-	A	H	B	B	A	H	B	H	A	H	A	H	B	B
AX-89781148	Chr2-1	21321458	A	H	H	A	H	H	H	H	H	A	A	H	H	H	B	A	H	H	B	H	A	H	A	B	A	H	A	H	H	A	H	H	H	A	H	B	B	A	H	B	H	A	H	A	H	B	B
Chr2-1_21401468	Chr2-1	21401468	A	H	H	H	H	H	H	H	H	H	A	-	A	H	A	A	H	H	H	H	H	B	H	A	A	A	A	A	A	A	A	B	H	H	H	A	H	H	B	H	A	H	H	H	H	H	H
Chr2-1_21401483	Chr2-1	21401483	A	H	H	H	H	H	H	H	H	H	A	-	A	H	A	A	H	H	H	H	H	B	H	A	A	A	A	A	A	A	A	B	H	H	H	A	H	H	B	H	A	H	H	H	H	H	H
Chr2-1_21532526	Chr2-1	21532526	A	H	H	H	H	H	H	H	H	H	A	-	A	H	A	A	H	H	A	H	H	B	H	A	A	A	A	A	A	A	H	B	H	H	H	A	H	H	B	H	A	H	H	H	H	B	H
AX-89819642	Chr2-1	21771413	A	H	H	H	H	H	H	H	H	H	A	H	H	H	A	H	H	H	A	H	H	B	H	A	A	A	A	A	A	A	H	B	H	H	H	A	H	H	B	H	A	H	H	H	H	B	H
AX-89819643	Chr2-1	21771573	A	H	H	H	H	H	H	H	H	H	A	H	H	H	A	-	H	H	A	H	H	-	H	A	A	A	A	A	A	A	H	B	H	H	H	A	H	H	B	H	A	H	H	H	H	B	H
AX-89819649	Chr2-1	21805089	A	H	H	A	H	H	H	H	H	A	A	H	H	H	B	A	H	A	B	H	A	H	A	B	A	H	A	H	H	A	H	H	H	A	H	B	B	A	H	B	H	A	H	A	H	B	B
Chr2-1_21997296	Chr2-1	21997296	A	H	H	H	H	H	H	H	H	H	A	-	H	H	H	H	H	H	A	H	H	B	H	H	A	A	A	A	A	A	H	B	H	H	A	A	H	H	B	H	A	H	H	H	H	B	H
Chr2-1_22046427	Chr2-1	22046427	-	H	H	H	H	H	H	H	H	H	H	-	A	H	A	H	-	H	A	H	H	B	H	A	A	-	A	-	A	A	-	-	B	A	-	A	A	H	B	B	A	H	H	-	H	B	B
AX-89877087	Chr2-1	22105612	A	H	B	A	-	H	H	H	H	A	A	H	H	H	B	A	H	A	B	H	A	H	A	B	A	H	A	H	H	A	H	H	H	A	H	B	B	A	H	B	H	A	H	A	H	B	B
AX-89819979	Chr2-1	22126500	H	H	H	A	-	H	A	H	A	B	A	H	-	H	B	B	H	H	A	B	B	A	B	H	H	H	H	H	-	H	H	A	A	H	H	H	B	H	H	H	H	A	A	H	H	A	A
AX-89877081	Chr2-1	22130193	A	H	H	H	H	H	H	H	H	H	A	H	H	H	A	H	H	H	A	H	H	B	H	A	A	A	A	A	A	A	H	B	B	H	A	A	H	H	B	H	A	H	H	H	H	B	H
AX-89819962	Chr2-1	22160853	H	H	A	A	B	H	A	H	A	B	A	H	H	H	B	B	H	H	A	B	B	A	B	H	H	H	H	H	B	H	H	A	A	H	H	H	B	H	H	H	H	A	A	H	H	A	A
Chr2-1_22177953	Chr2-1	22177953	A	H	H	H	H	H	H	H	H	H	A	-	H	H	A	H	H	H	A	H	H	B	H	A	A	A	A	A	A	A	B	B	B	H	A	A	H	H	B	H	A	H	H	H	H	B	H
Chr2-1_22405076	Chr2-1	22405076	A	H	H	H	H	H	H	H	H	H	A	-	H	B	A	H	B	B	A	H	H	B	H	A	A	A	A	A	A	A	H	B	B	H	A	A	H	H	B	H	A	B	H	H	H	B	H
Chr2-1_22405084	Chr2-1	22405084	A	H	H	H	B	H	H	H	H	H	H	-	H	B	A	H	B	B	A	H	H	B	H	A	A	A	A	A	A	A	H	B	B	H	A	A	B	H	B	H	A	B	H	H	H	B	H
Chr2-1_22405133	Chr2-1	22405133	A	H	H	H	B	H	H	H	H	H	H	-	H	B	A	H	B	B	A	H	H	B	H	A	A	A	A	A	A	A	H	B	B	H	A	A	B	H	B	H	A	B	H	H	H	B	H
AX-89876999	Chr2-1	22440562	A	H	-	A	H	H	H	H	A	A	A	-	H	A	B	A	H	A	B	-	A	H	A	B	A	H	A	H	H	A	H	H	A	A	H	B	B	A	H	B	H	A	H	A	H	B	B
AX-89781401	Chr2-1	22442787	H	H	A	A	B	H	A	H	A	B	A	H	H	H	B	B	H	H	A	B	B	-	B	H	H	-	H	H	B	H	H	-	A	H	H	H	B	H	H	H	H	A	A	H	H	-	A
AX-89781324	Chr2-1	22805835	H	H	H	H	H	H	H	H	H	H	B	B	B	H	H	H	H	H	H	H	H	A	B	H	H	B	H	H	H	B	H	H	-	H	B	A	A	H	B	B	H	A	A	B	H	A	H
AX-89876867	Chr2-1	23035698	A	H	H	A	H	H	H	H	H	A	A	H	H	A	B	A	H	A	B	H	A	H	A	B	A	H	A	A	H	A	H	H	-	A	H	B	B	A	H	B	H	A	H	A	H	B	B
AX-89781281	Chr2-1	23198274	A	H	H	A	H	H	H	A	H	A	A	H	H	A	B	A	H	A	B	H	A	H	A	B	A	H	A	A	H	A	H	H	A	A	H	B	B	A	H	B	H	A	H	A	H	B	B
Chr2-1_23248723	Chr2-1	23248723	-	H	H	H	H	H	-	A	A	H	A	-	H	H	A	B	-	A	A	-	H	B	H	A	A	A	A	A	A	A	-	-	B	H	A	H	B	H	B	H	A	-	H	H	-	B	H
AX-89904367	Chr2-1	23290046	A	H	H	H	H	H	H	H	H	H	A	H	H	H	A	B	H	H	A	H	H	B	H	A	A	A	A	A	A	A	H	B	B	H	A	H	H	H	B	H	A	H	H	H	H	B	H
AX-89781259	Chr2-1	23370379	A	H	H	H	H	H	H	H	H	H	A	H	H	H	A	B	H	H	A	H	H	B	H	A	A	A	A	A	A	A	H	B	B	H	A	H	H	H	B	H	A	H	H	H	H	B	H
AX-89876807	Chr2-1	23437030	A	H	H	H	H	H	H	H	H	H	A	H	H	H	A	B	H	H	A	H	H	-	H	A	A	A	A	A	A	A	H	B	B	H	A	H	H	H	B	H	A	H	H	H	H	B	H
AX-89877181	Chr2-1	24040732	A	H	H	H	H	H	B	H	H	H	A	H	H	H	A	-	H	H	A	-	H	B	H	A	A	A	A	A	A	A	H	B	B	H	A	H	H	H	B	H	A	H	H	H	H	B	H
AX-89820059	Chr2-1	24201070	H	H	H	H	H	H	H	H	H	H	-	-	B	H	H	B	H	H	H	-	H	A	B	H	H	B	H	H	H	B	H	H	H	H	B	A	A	H	B	B	H	A	A	B	H	A	H
AX-89820140	Chr2-1	24403186	A	H	H	H	H	H	B	H	H	H	A	H	H	H	A	B	H	H	A	H	H	B	H	A	A	A	A	A	A	A	H	B	B	H	A	H	H	H	B	H	A	H	H	H	H	B	H
Chr2-1_24764241	Chr2-1	24764241	H	H	H	H	H	H	B	H	H	H	A	-	H	H	A	B	H	H	A	H	H	B	H	A	A	A	A	A	A	A	H	B	B	H	A	H	H	H	B	H	A	H	H	H	H	B	H
AX-89877366	Chr2-1	24972102	H	H	H	A	H	A	H	A	H	H	A	H	H	A	B	H	H	A	B	H	A	H	A	H	A	H	A	A	A	A	H	H	-	A	H	B	B	H	H	B	H	-	H	A	H	-	B
AX-89877447	Chr2-1	25579912	H	H	H	H	H	H	H	H	H	H	B	B	B	H	H	H	H	H	H	H	H	H	B	H	H	B	H	H	-	B	H	H	H	H	B	A	A	H	B	B	H	A	A	B	H	A	H
AX-89877534	Chr2-1	26155666	H	H	H	A	H	A	H	A	H	H	H	H	H	A	B	A	H	A	B	H	A	H	A	H	H	H	A	A	A	A	H	H	A	A	H	B	B	H	B	B	H	A	H	A	H	H	B
AX-89877571	Chr2-1	26497294	H	H	H	H	H	H	H	H	H	H	B	B	B	H	H	H	H	H	H	H	H	H	B	H	H	-	H	H	H	B	H	H	H	H	B	A	A	H	B	B	-	A	A	B	H	A	H
AX-89907398	Chr2-1	26886805	B	H	H	A	H	A	H	A	H	H	H	H	H	A	B	A	H	A	B	H	A	H	H	H	H	H	A	A	A	A	H	H	A	A	H	B	B	H	B	B	H	A	H	A	H	H	B
AX-89877691	Chr2-1	26912685	B	H	H	A	H	A	H	A	H	H	H	H	H	A	B	A	H	A	B	H	A	H	H	H	H	H	A	A	-	A	H	H	A	A	H	B	B	H	B	B	H	A	H	A	H	H	B
AX-89783861	Chr2-2	230992	B	A	H	H	B	B	H	A	H	A	H	A	H	A	H	H	A	H	B	A	H	H	H	B	H	A	H	H	H	A	H	A	H	H	B	H	H	H	A	H	A	H	H	B	A	A	H
AX-89783841	Chr2-2	378487	B	A	H	H	B	B	H	A	H	A	H	A	H	A	H	H	A	H	B	A	H	H	H	B	H	A	-	H	H	A	H	A	H	-	B	H	H	-	A	H	A	H	H	B	A	A	H
AX-89783825	Chr2-2	586072	B	B	B	H	A	H	A	H	H	H	B	H	B	B	B	B	B	H	H	A	B	B	H	H	H	H	A	B	H	B	H	H	B	B	B	B	A	H	B	H	H	-	H	H	A	B	H
AX-89783893	Chr2-2	1537358	A	B	H	A	B	H	H	-	H	A	H	H	H	A	-	A	B	A	A	A	B	H	B	H	A	H	H	B	H	-	H	H	A	H	A	A	H	A	H	A	A	B	A	H	H	A	A
AX-89783800	Chr2-2	1868045	A	B	H	A	B	H	H	H	H	A	A	H	H	A	B	A	H	A	A	A	B	A	B	H	A	B	-	B	H	B	B	H	A	H	A	A	H	A	H	A	A	B	A	H	H	A	A
AX-89880368	Chr2-2	1868412	A	B	H	A	B	H	H	H	-	A	-	-	H	H	B	A	H	A	A	A	B	A	B	H	A	-	-	B	H	B	B	H	A	H	A	-	H	A	H	A	A	B	A	H	H	A	A
Chr2-2_2467116	Chr2-2	2467116	B	A	H	H	B	B	H	A	H	A	H	-	H	H	H	H	A	H	B	A	H	H	H	B	H	A	A	H	H	A	H	A	H	H	B	H	H	H	H	H	A	H	H	B	H	B	H
Chr2-2_2467140	Chr2-2	2467140	B	A	H	H	B	B	H	A	H	A	H	-	H	H	H	H	A	H	B	A	H	H	H	B	H	A	A	H	H	A	H	A	H	H	B	H	H	H	H	H	A	H	H	B	H	B	H
AX-89865437	Chr2-2	4825763	A	B	H	A	B	H	H	H	H	A	H	H	H	H	B	A	H	A	A	A	B	A	B	H	A	B	H	H	H	B	B	H	A	H	H	H	H	A	H	A	A	H	A	H	H	A	A
AX-89809454	Chr2-2	5359166	A	B	H	A	B	H	H	H	H	A	H	H	H	H	B	A	H	A	A	A	B	A	B	H	A	B	H	H	H	B	B	H	A	H	H	H	H	H	H	A	A	H	A	H	H	A	A
AX-89822436	Chr2-2	5616496	B	A	A	A	H	H	H	A	H	H	H	H	B	H	B	A	A	H	B	A	H	H	A	B	H	H	A	H	B	A	H	A	H	A	B	H	B	A	H	H	A	H	H	H	H	B	H
AX-89904578	Chr2-2	5641310	B	A	A	A	H	H	H	A	H	H	H	H	B	H	B	A	A	H	B	A	H	H	A	B	H	H	A	H	B	A	H	A	H	A	B	H	B	A	H	H	A	H	H	H	H	B	H
AX-89904579	Chr2-2	5642665	B	A	A	A	H	H	H	A	H	H	H	H	B	H	B	A	A	H	B	A	H	H	A	B	H	H	A	H	B	A	H	A	H	A	B	H	B	A	H	H	A	H	H	H	H	B	H
AX-89905820	Chr2-2	5763768	B	A	A	A	H	H	H	A	H	H	H	H	B	H	B	A	A	H	B	A	H	H	A	B	H	H	A	H	B	A	H	A	H	A	B	H	B	A	H	H	A	H	H	H	H	B	H
AX-89892815	Chr2-2	5782621	B	A	A	A	H	H	H	A	H	H	H	H	B	H	B	A	A	H	B	A	H	H	A	B	H	H	A	H	B	A	H	A	H	A	B	H	B	A	H	H	A	H	H	H	H	B	H
AX-89794060	Chr2-2	5785985	B	A	A	A	H	H	H	A	H	H	H	H	B	H	B	A	A	H	B	A	H	H	A	B	H	H	A	H	B	A	H	A	H	A	B	H	B	A	H	H	A	H	H	H	H	B	H
AX-89835584	Chr2-2	5930765	B	A	A	A	H	H	H	A	H	H	H	H	B	H	B	A	A	H	B	A	H	H	A	B	H	H	A	H	B	A	H	A	-	A	B	H	B	A	H	H	A	H	H	H	H	B	H
AX-89835582	Chr2-2	5941272	B	A	A	A	-	H	H	A	H	H	H	H	B	H	B	A	A	H	B	A	H	H	A	B	H	H	A	H	B	A	H	A	H	A	B	H	B	A	H	H	A	H	H	H	H	B	H
Chr2-2_5963331	Chr2-2	5963331	B	A	A	A	A	H	H	H	H	H	B	-	B	H	B	A	A	H	B	H	H	H	A	B	H	H	A	B	B	A	H	H	H	-	B	H	B	A	H	H	-	H	H	H	H	B	H
AX-89794045	Chr2-2	6002778	B	A	A	A	H	H	H	A	H	H	H	H	B	H	B	A	A	H	B	-	H	H	A	B	H	H	A	H	B	A	H	A	A	A	B	H	B	A	H	H	A	H	H	H	H	B	H
AX-89847535	Chr2-2	6015216	B	A	A	A	H	H	H	H	H	H	-	H	B	H	-	A	A	H	B	A	H	H	A	B	H	H	-	H	B	A	H	A	H	A	-	H	-	A	H	H	A	H	H	H	H	B	H
AX-89783409	Chr2-2	6154872	B	A	A	A	H	H	H	A	H	H	H	H	B	H	B	A	A	H	B	A	H	H	A	B	H	H	A	H	B	A	H	A	H	A	B	H	B	A	H	H	A	H	H	H	H	B	H
AX-89904597	Chr2-2	6155569	B	A	A	A	H	H	H	A	H	H	H	H	B	H	B	A	A	H	B	A	H	H	A	B	H	H	A	H	B	A	H	A	H	A	B	H	B	A	H	H	A	H	H	H	H	B	H
AX-89847532	Chr2-2	6191017	B	-	A	A	H	H	H	A	H	H	H	-	B	H	B	A	A	H	B	A	H	H	A	B	H	H	A	H	B	A	H	A	B	A	B	H	B	A	H	H	A	H	H	H	H	B	H
AX-89822616	Chr2-2	6191686	B	A	H	A	A	H	H	-	H	-	H	H	B	H	B	A	A	H	B	-	H	H	A	B	H	H	A	H	B	A	H	A	H	A	B	H	-	A	H	H	-	H	H	H	H	B	H
AX-89783397	Chr2-2	6415653	B	A	A	A	H	H	H	A	H	H	H	H	B	H	B	A	A	H	B	A	H	H	A	B	H	H	A	H	B	A	H	A	H	A	B	H	B	A	H	H	A	H	H	H	H	B	H
AX-89783394	Chr2-2	6422477	B	A	A	A	H	H	H	A	H	H	H	H	B	H	H	A	A	H	B	A	H	H	A	B	H	H	A	H	B	A	H	A	H	A	B	H	B	A	H	H	A	H	H	H	H	B	H
Chr2-2_6431162	Chr2-2	6431162	B	A	A	A	H	-	-	A	H	H	H	-	B	H	B	A	A	H	B	A	A	H	H	B	B	H	A	A	B	A	A	H	H	A	B	H	B	A	H	H	A	H	H	H	H	B	H
AX-89880515	Chr2-2	6542021	B	A	A	A	H	H	H	A	H	H	H	H	B	H	B	A	A	H	-	A	H	H	A	B	H	H	A	H	B	A	H	A	-	A	B	H	B	A	H	H	A	H	H	H	H	B	H
Chr2-2_6620712	Chr2-2	6620712	B	A	A	A	H	H	H	A	H	H	H	-	B	H	B	A	A	H	B	A	H	H	A	B	H	H	A	H	B	A	H	A	H	A	B	H	B	A	H	H	A	H	H	H	H	B	H
AX-89823358	Chr2-2	6620943	B	A	A	A	H	H	H	A	H	H	H	H	B	H	B	A	A	H	B	A	H	H	A	B	H	H	A	H	B	A	H	A	H	A	B	H	B	A	H	H	A	H	H	H	H	B	H
AX-89880530	Chr2-2	6639419	B	A	A	A	H	H	H	A	H	H	H	H	B	H	B	A	A	H	B	A	H	H	A	B	H	H	A	H	B	A	H	A	H	A	B	H	B	A	H	H	A	H	H	H	H	B	H
AX-89823375	Chr2-2	6817759	B	A	A	A	H	H	H	A	H	H	H	H	B	H	B	A	A	H	B	A	H	H	A	B	H	H	A	H	B	A	H	A	H	A	B	H	B	A	H	H	A	H	H	H	H	B	H
AX-89847621	Chr2-2	6871396	B	A	A	H	H	H	H	A	H	H	H	H	B	H	B	A	-	H	B	A	H	H	A	B	H	H	A	H	B	A	H	A	H	-	B	H	B	A	H	H	A	H	H	H	H	B	H
AX-89847622	Chr2-2	6873513	B	A	A	A	H	H	H	A	H	H	H	H	B	H	B	A	A	H	B	A	H	H	A	B	H	H	A	H	B	A	H	A	H	A	B	H	B	A	H	H	A	H	H	H	H	B	H
AX-89783960	Chr2-2	6907312	B	A	A	A	H	H	H	A	H	H	H	H	B	H	B	A	A	H	B	A	H	H	A	B	H	H	A	H	B	A	H	A	H	A	B	H	B	A	H	H	A	H	H	-	H	B	H
Chr2-2_7001037	Chr2-2	7001037	B	A	A	A	H	H	H	A	H	H	H	-	B	H	B	A	A	H	B	A	H	H	A	B	H	H	A	H	B	A	A	A	H	A	B	H	B	A	H	H	A	H	H	H	H	B	H
AX-89823037	Chr2-2	7162705	B	A	A	A	H	H	H	A	H	H	H	H	B	H	B	A	A	H	B	A	H	H	A	B	H	H	A	H	B	A	H	A	H	A	B	H	B	A	H	H	A	A	H	H	H	B	H
Chr2-2_7177544	Chr2-2	7177544	-	A	A	A	B	B	A	A	B	H	H	-	B	B	H	A	A	H	B	A	H	H	A	B	H	-	-	H	B	A	A	-	H	A	B	H	B	A	A	H	-	A	H	H	H	B	H
Chr2-2_7177548	Chr2-2	7177548	-	A	A	A	B	B	A	A	B	H	H	-	B	B	H	A	A	H	B	A	H	H	A	B	H	-	-	H	B	A	A	-	H	A	B	H	B	A	A	H	-	A	H	H	H	B	H
AX-89880204	Chr2-2	7183607	B	A	A	A	H	H	H	A	H	H	H	H	B	H	B	A	A	H	B	A	H	H	A	B	H	H	A	H	B	A	H	A	H	-	B	H	B	A	H	H	A	A	H	H	H	B	H
AX-89880217	Chr2-2	7248158	B	A	A	A	H	H	H	A	H	H	H	H	B	H	B	A	A	H	B	A	H	H	A	B	H	H	A	H	B	A	H	A	H	A	B	H	B	A	H	H	A	A	H	H	H	B	H
Chr2-2_7310031	Chr2-2	7310031	B	A	A	A	H	-	H	A	H	H	H	-	B	H	B	A	A	H	B	A	H	H	A	B	H	H	A	H	B	H	H	A	H	A	B	H	B	A	H	H	A	A	H	A	H	B	H
AX-89880232	Chr2-2	7328452	B	A	A	A	H	H	H	A	H	H	H	H	B	H	B	A	A	H	B	A	H	H	A	B	H	H	A	H	B	A	H	A	H	A	B	H	B	A	H	H	A	A	H	H	H	B	H
AX-89823079	Chr2-2	7378273	B	A	A	A	H	H	H	A	H	H	H	H	B	H	B	A	A	H	B	A	H	H	A	B	H	H	A	H	B	A	H	A	H	A	B	H	B	A	H	H	A	A	H	H	H	B	H
AX-89823097	Chr2-2	7557736	B	A	A	A	H	H	H	H	H	H	H	H	B	H	-	A	A	H	B	A	H	B	A	B	H	H	A	H	B	A	H	A	H	A	B	H	B	A	H	H	A	A	H	H	H	B	H
AX-89880266	Chr2-2	7671061	H	A	A	A	H	H	H	A	H	H	H	H	B	H	B	A	A	H	B	A	H	H	A	B	H	H	A	H	B	A	H	A	H	A	B	H	B	A	H	H	A	A	H	H	H	B	H
AX-89880271	Chr2-2	7699856	H	A	A	A	H	H	H	A	H	H	H	H	B	H	B	A	A	H	B	A	H	H	A	B	H	-	A	H	B	A	H	A	H	A	B	H	B	A	H	H	A	A	H	H	H	B	H
AX-89783730	Chr2-2	7718823	H	A	H	A	H	H	H	A	H	H	H	H	B	H	B	-	A	H	-	A	H	H	A	B	-	H	H	H	B	A	H	A	-	A	B	H	-	A	H	H	A	A	H	H	H	B	H
AX-89823136	Chr2-2	7804948	H	A	H	A	H	H	H	A	H	H	H	H	B	H	B	A	A	H	B	A	H	H	A	B	A	H	A	H	B	A	H	A	H	A	B	H	B	A	H	H	H	A	H	H	H	B	H
AX-89880294	Chr2-2	7805433	H	A	H	A	H	H	H	A	H	H	H	H	B	H	B	A	A	H	B	A	H	H	A	B	A	H	A	H	B	A	H	A	H	A	B	H	B	A	H	H	H	A	H	H	H	B	H
AX-89823148	Chr2-2	7887452	H	A	H	A	H	H	H	A	H	H	H	H	B	H	B	A	A	H	B	A	H	H	A	B	A	H	A	H	B	A	H	A	H	A	B	H	B	A	H	H	H	A	H	H	H	B	H
AX-89880319	Chr2-2	7988449	H	A	H	A	H	H	H	A	H	H	H	H	B	H	B	A	A	H	B	A	H	H	A	B	A	H	A	H	B	A	H	A	H	A	B	H	B	A	H	H	H	A	H	H	H	B	H
AX-89783761	Chr2-2	8009685	H	A	H	A	H	H	H	A	H	H	H	H	B	H	B	A	A	H	B	A	H	H	A	H	A	H	A	H	B	A	H	A	H	A	B	H	B	A	H	H	H	A	H	H	H	B	H
AX-89782089	Chr2-2	8378990	H	A	H	A	H	H	H	A	H	H	H	H	B	H	B	A	A	H	B	-	H	H	A	B	A	H	A	H	B	A	H	A	H	-	B	H	B	A	H	H	H	A	H	H	H	B	H
AX-89877932	Chr2-2	8383619	H	-	H	-	H	H	H	A	H	H	H	H	B	H	B	A	-	H	B	-	H	H	A	B	-	H	A	H	B	A	H	A	-	A	B	H	B	A	H	H	H	A	H	H	H	B	H
AX-89782268	Chr2-2	8387815	H	A	H	A	H	H	H	-	H	H	H	H	B	H	B	A	A	H	B	A	H	H	A	B	A	H	A	H	B	A	H	A	H	A	B	H	B	A	H	H	H	A	H	H	H	B	H
AX-89803590	Chr2-2	8395008	H	A	H	A	H	H	H	A	H	H	H	H	B	H	B	A	A	H	B	A	H	H	A	B	A	H	A	H	-	A	H	A	H	A	B	H	B	A	H	H	H	A	H	H	H	B	H
AX-89782520	Chr2-2	8405983	H	A	H	A	H	H	H	A	H	H	H	H	B	H	B	A	A	H	B	A	H	H	A	B	A	H	A	H	B	A	H	A	H	A	B	H	B	A	H	H	H	A	H	H	H	B	H
AX-89783263	Chr2-2	8449811	H	A	H	A	H	H	H	A	H	H	H	H	B	H	B	A	A	H	B	A	H	H	A	B	A	H	A	H	B	A	H	A	H	A	B	H	B	A	H	H	H	A	H	H	H	B	H
AX-89783274	Chr2-2	8472115	H	A	H	A	H	H	H	A	H	H	H	H	B	H	B	A	A	H	B	A	H	H	A	B	A	H	A	H	B	A	H	A	H	A	B	H	B	A	H	A	H	A	H	H	H	B	H
Chr2-2_8534025	Chr2-2	8534025	H	A	H	A	H	H	H	A	H	H	H	-	B	H	B	A	A	H	B	A	H	H	A	B	A	H	A	H	B	A	H	H	H	A	B	H	B	A	H	H	H	A	H	H	H	B	H
AX-89822761	Chr2-2	8679336	H	A	H	A	H	H	H	H	H	H	H	H	B	H	B	A	A	H	B	A	H	H	A	B	A	H	A	H	B	A	H	A	H	-	B	H	B	A	H	H	H	A	H	H	H	B	H
AX-89783771	Chr2-2	8987486	H	A	H	A	H	H	H	H	H	H	H	H	B	H	B	A	A	H	B	A	H	H	A	B	A	H	A	H	B	A	H	A	H	A	B	H	-	A	H	H	H	A	H	H	H	B	H
AX-89880345	Chr2-2	8990514	H	A	H	A	H	H	H	H	H	H	H	H	B	H	B	A	A	H	B	A	H	H	A	B	A	H	A	H	B	A	H	A	H	A	B	H	B	A	H	H	H	A	H	H	H	B	H
AX-89880393	Chr2-2	9020280	H	A	H	A	B	H	H	H	A	H	H	H	B	H	-	A	A	H	B	A	H	H	A	B	A	B	A	H	B	A	H	A	A	A	B	H	B	A	-	H	H	-	H	H	H	B	H
AX-89823341	Chr2-2	9116539	H	A	H	A	H	H	H	H	H	H	H	H	B	H	B	A	A	H	B	A	H	H	A	B	A	H	A	H	B	A	H	A	H	A	B	-	-	A	H	H	-	A	H	H	H	B	H
AX-89823473	Chr2-2	9272478	A	H	-	H	H	B	A	H	H	H	A	H	A	H	A	A	-	H	A	H	H	B	H	A	H	A	A	A	H	A	A	B	A	B	H	A	H	H	B	H	A	H	H	-	H	B	H
AX-89880635	Chr2-2	9273360	A	H	H	H	-	-	A	H	H	H	-	H	A	H	A	A	H	H	A	H	H	B	H	-	H	A	A	A	H	A	A	B	-	B	H	A	H	H	B	H	A	H	H	B	H	-	H
AX-89880639	Chr2-2	9279599	A	H	-	H	H	B	A	H	H	H	A	H	A	H	A	A	H	H	A	H	H	-	H	A	H	A	A	A	H	A	A	B	A	B	H	A	H	H	B	H	A	H	H	B	H	B	H
AX-89818118	Chr2-2	9436585	H	A	H	A	H	H	H	H	H	H	H	H	B	H	B	A	A	H	B	A	H	H	A	B	A	H	A	H	B	A	H	A	H	A	B	H	B	A	H	H	H	A	H	H	H	B	H
AX-89780000	Chr2-2	9436959	H	A	H	A	H	H	H	H	H	H	H	H	B	H	B	A	A	H	B	A	H	H	A	B	A	H	A	H	B	A	H	A	H	A	B	H	B	A	H	H	H	A	H	H	H	B	H
AX-89806588	Chr2-2	9469308	H	A	H	A	H	H	H	H	H	H	H	H	B	H	B	A	A	H	B	A	H	H	A	B	A	H	A	H	B	A	H	A	H	A	B	H	B	A	H	H	H	A	H	H	H	-	H
AX-89819489	Chr2-2	9488868	H	A	H	A	H	H	H	H	H	H	H	H	B	H	B	A	A	H	B	A	H	H	A	B	A	H	A	H	B	A	H	A	H	A	B	H	B	A	H	H	H	A	H	H	H	B	H
Chr2-2_9488868	Chr2-2	9488868	H	A	H	A	H	H	H	A	H	H	H	-	-	H	B	A	A	A	-	A	H	A	A	B	A	A	A	H	B	H	H	A	H	A	B	H	B	A	H	H	A	A	H	H	A	B	H
AX-89904358	Chr2-2	9549372	H	A	H	A	H	H	H	H	H	H	H	H	B	H	B	A	H	H	B	-	H	H	A	B	A	H	A	H	B	A	H	A	H	A	B	H	B	A	H	H	H	A	H	H	H	B	H
AX-89803442	Chr2-2	9551510	H	A	H	A	H	H	H	H	H	H	H	H	B	H	B	A	H	H	B	-	H	H	A	B	A	H	A	H	B	A	H	A	H	A	B	H	B	A	H	H	H	-	H	H	H	B	H
AX-89822975	Chr2-2	11593430	A	H	H	H	H	H	A	H	H	H	A	H	A	H	A	-	H	H	A	H	H	B	H	A	H	A	A	A	A	A	A	-	A	B	H	A	H	H	B	H	A	H	H	H	H	B	H
AX-89880123	Chr2-2	11618142	A	H	H	A	-	H	H	H	H	A	H	H	H	H	B	A	H	H	A	H	H	A	B	H	A	H	A	H	B	H	B	A	A	B	H	H	-	H	H	H	A	H	A	H	H	A	A
AX-89823494	Chr2-2	12595018	H	H	H	A	H	H	H	H	H	A	A	H	H	H	B	A	H	H	B	H	A	H	A	B	A	H	A	H	B	A	H	H	H	A	H	B	B	A	B	B	H	A	H	A	H	B	B
AX-89847638	Chr2-2	12626375	H	H	H	A	H	H	H	H	H	-	A	H	H	H	B	A	H	H	B	H	A	H	A	B	A	-	A	-	B	A	H	H	H	A	H	B	B	A	B	B	H	A	-	A	H	B	B
AX-89784021	Chr2-2	12626519	H	H	H	A	H	H	H	H	H	A	A	H	H	H	B	A	H	H	B	H	A	H	A	B	A	H	A	H	B	A	H	H	H	-	H	B	B	A	B	B	H	A	H	A	H	B	B
AX-89880690	Chr2-2	12764329	H	H	H	A	H	H	H	H	H	A	A	H	H	H	B	A	H	H	B	H	A	H	A	B	A	H	A	H	B	A	H	H	H	A	H	B	B	A	B	B	H	A	H	A	H	B	B
AX-89876404	Chr2-2	12856802	H	H	H	A	H	H	H	H	H	A	A	H	H	H	B	A	H	H	B	H	A	H	A	B	A	H	A	H	B	A	H	H	H	A	H	B	B	A	B	B	H	A	H	A	H	B	B
AX-89876405	Chr2-2	12856878	H	H	H	A	H	H	H	H	H	A	A	H	H	H	B	A	H	H	B	H	A	H	A	B	A	H	A	H	B	A	H	H	H	A	H	B	B	A	B	B	H	A	H	A	H	B	B
AX-89819292	Chr2-2	12858498	H	H	H	A	H	H	H	H	H	A	A	H	H	H	B	A	H	H	B	H	A	H	A	B	A	H	A	H	B	A	H	H	H	A	H	B	B	A	B	B	H	A	H	A	H	B	B
AX-89876411	Chr2-2	12871331	H	H	H	A	H	H	H	H	H	A	A	H	H	H	B	A	H	H	B	H	A	H	A	B	A	H	A	H	B	A	H	H	H	A	H	B	B	A	B	B	H	A	H	A	H	B	B
AX-89876417	Chr2-2	12906497	H	H	H	A	H	H	H	B	A	A	A	H	H	H	-	A	H	H	H	H	A	H	H	-	A	B	-	H	B	-	H	H	H	H	H	B	B	A	B	B	H	H	H	A	H	H	-
AX-89876469	Chr2-2	13113950	H	H	H	A	H	H	H	H	H	A	A	H	H	H	-	A	H	H	B	H	A	H	A	B	A	H	A	H	H	A	H	H	H	A	H	B	B	A	B	B	H	A	H	A	H	B	B
AX-89819356	Chr2-2	13209875	H	H	B	A	H	H	H	H	H	A	A	H	H	H	B	A	H	H	-	H	A	H	A	B	A	H	A	H	H	A	H	H	H	A	H	B	H	A	B	-	B	A	H	A	H	-	B
AX-89819361	Chr2-2	13221769	H	H	H	A	H	H	H	H	H	A	A	H	H	H	B	A	H	H	B	H	A	H	A	B	A	H	A	H	H	A	H	H	-	A	H	B	B	A	B	B	H	A	H	A	H	B	B
AX-89876503	Chr2-2	13262820	H	H	A	A	B	H	H	B	H	B	H	H	H	H	B	H	H	H	A	B	B	A	B	H	H	H	H	H	B	H	H	A	A	H	H	H	-	H	H	H	H	H	A	-	H	A	A
Chr2-2_13286092	Chr2-2	13286092	H	A	H	A	H	B	H	H	B	A	-	-	H	-	B	A	-	-	B	-	A	H	A	B	-	B	-	H	H	A	H	-	-	A	H	B	-	A	-	B	H	A	H	A	H	-	B
AX-89876570	Chr2-2	13669974	A	H	H	A	H	H	H	H	H	A	A	H	H	H	B	A	H	H	B	H	A	H	A	B	A	H	A	H	H	A	H	H	H	A	H	B	B	A	B	B	H	A	H	A	H	B	B
AX-89803427	Chr2-2	13937255	A	H	H	A	H	H	H	H	H	A	A	H	H	H	B	A	H	H	B	H	A	H	A	B	A	H	A	H	H	A	H	H	H	A	H	B	B	A	B	B	H	A	H	A	H	B	B
AX-89781079	Chr2-2	14071763	A	H	H	A	-	H	H	H	H	A	A	H	H	H	B	A	H	H	B	-	A	H	A	B	A	H	A	H	H	A	H	H	H	A	-	B	B	A	B	B	H	A	H	A	H	B	B
AX-89781084	Chr2-2	14111381	H	H	-	H	H	H	H	H	H	H	B	B	B	H	H	H	H	H	B	H	H	A	B	H	H	B	H	H	H	-	H	H	H	H	B	H	A	A	B	-	H	A	A	H	H	A	H
AX-89781085	Chr2-2	14111806	A	H	H	A	H	H	H	H	H	A	A	H	H	H	B	A	H	H	B	H	A	H	A	B	A	H	A	H	H	A	H	H	H	A	H	B	B	A	B	B	H	A	H	A	H	B	B
AX-89876635	Chr2-2	14204403	A	H	H	A	H	H	H	-	H	A	A	H	H	H	B	A	H	H	B	H	A	H	A	B	A	H	A	H	H	A	H	H	-	A	H	B	B	A	-	-	H	A	H	A	H	B	B
AX-89819518	Chr2-2	14241203	A	H	H	A	H	H	H	H	H	A	A	H	H	H	B	A	H	H	B	H	A	H	A	B	A	H	A	H	H	A	H	H	-	A	H	B	B	A	B	B	H	A	H	A	H	B	B
AX-89876642	Chr2-2	14247104	A	H	H	A	H	H	H	H	H	A	A	H	H	H	B	A	H	H	B	H	A	H	A	B	A	H	A	H	H	A	H	H	H	A	H	B	B	A	B	B	H	A	H	A	H	B	B
AX-89872307	Chr2-2	14293635	A	H	H	A	H	H	H	H	H	A	A	H	H	H	B	A	H	H	B	H	A	H	A	B	A	H	A	H	H	A	H	H	H	A	H	B	B	A	H	B	H	A	H	A	H	B	B
AX-89819528	Chr2-2	14294032	A	H	H	A	H	H	H	H	H	A	A	H	H	H	B	A	H	H	B	H	A	H	A	B	A	H	A	H	H	A	H	H	H	A	H	B	B	A	H	B	H	A	H	A	H	B	B
AX-89781135	Chr2-2	14368186	A	H	H	A	H	H	H	H	H	A	A	H	H	H	-	A	H	H	B	H	A	H	A	B	A	H	A	H	H	A	H	H	-	A	H	B	B	A	H	B	H	A	H	A	H	B	B
AX-89876658	Chr2-2	14388172	A	H	H	A	H	H	H	H	H	A	A	H	H	H	B	A	H	H	B	H	A	H	A	B	A	H	A	H	H	A	H	H	H	A	H	B	B	A	H	B	H	A	H	A	H	B	B
AX-89819539	Chr2-2	14388626	A	H	H	A	H	H	H	H	H	A	A	H	H	H	B	A	H	H	B	H	A	H	A	B	A	H	A	H	H	A	H	H	H	A	H	B	B	A	H	B	H	A	H	A	H	B	B
Chr2-2_14392954	Chr2-2	14392954	A	H	H	A	H	H	H	H	H	A	A	-	H	H	B	A	H	H	B	H	A	H	A	B	A	H	A	H	H	A	H	H	H	A	H	B	B	A	H	B	H	A	H	A	H	B	B
AX-89819557	Chr2-2	14446280	A	H	H	A	H	H	H	H	H	A	A	H	H	H	B	A	H	H	B	H	A	H	A	B	A	H	A	H	H	A	H	H	H	A	H	B	B	A	H	B	H	A	H	A	H	B	B
AX-89781158	Chr2-2	14465809	A	H	H	A	H	H	H	H	H	A	A	H	H	H	B	A	H	A	B	H	A	H	A	B	A	H	A	H	H	A	H	H	H	A	H	B	B	A	H	B	H	A	H	A	H	B	B
AX-89819583	Chr2-2	14542866	A	H	H	A	H	H	H	H	H	A	A	H	H	H	B	A	H	A	B	H	A	H	A	B	A	H	A	H	H	A	H	H	H	A	H	B	B	A	H	B	H	A	H	A	H	B	B
AX-89904360	Chr2-2	14660162	A	H	H	A	H	H	H	H	H	A	A	H	H	H	B	A	H	A	B	H	A	H	A	B	A	H	A	H	H	A	H	H	H	A	H	B	B	A	H	B	H	A	H	A	H	B	B
Chr2-2_14660670	Chr2-2	14660670	A	H	H	A	H	H	H	H	H	A	A	-	H	H	B	A	H	A	B	H	A	H	A	B	A	H	A	H	H	A	H	H	H	A	H	B	B	A	H	B	H	A	H	A	H	B	B
AX-89860710	Chr2-2	14708995	A	H	H	A	H	H	H	H	H	A	A	H	H	H	B	A	H	A	B	H	A	H	A	B	A	H	A	H	H	A	H	H	H	A	H	B	B	A	H	B	H	A	H	A	H	B	B
AX-89862818	Chr2-2	14725206	A	H	H	A	H	H	H	H	H	A	A	H	H	H	B	A	H	A	B	H	A	H	A	B	A	H	A	H	H	A	H	H	H	A	H	B	B	A	H	B	H	A	H	A	H	B	B
AX-89781189	Chr2-2	14741448	A	H	H	H	H	H	B	H	H	H	A	H	A	H	A	A	H	H	A	H	H	B	H	A	A	A	A	A	A	A	H	B	H	H	H	A	H	H	B	H	A	H	H	H	H	B	H
AX-89876744	Chr2-2	14784721	A	H	H	A	H	H	H	H	H	A	A	H	H	H	B	A	H	A	B	H	A	H	A	B	A	H	A	H	H	A	H	H	H	A	H	B	B	A	H	B	H	A	H	A	H	B	B
AX-89819633	Chr2-2	14784936	A	H	H	A	H	H	H	H	H	A	A	H	H	H	B	A	H	A	B	H	A	H	A	B	A	H	A	H	H	A	H	H	H	A	H	B	B	A	H	B	H	A	H	A	H	B	B
AX-89819642	Chr2-2	14837962	A	H	H	H	H	H	H	H	H	H	A	H	H	H	A	H	H	H	A	H	H	B	H	A	A	A	A	A	A	A	H	B	H	H	H	A	H	H	B	H	A	H	H	H	H	B	H
AX-89819643	Chr2-2	14838122	A	H	H	H	H	H	H	H	H	H	A	H	H	H	A	-	H	H	A	H	H	-	H	A	A	A	A	A	A	A	H	B	H	H	H	A	H	H	B	H	A	H	H	H	H	B	H
Chr2-2_14844139	Chr2-2	14844139	A	H	H	A	H	H	H	H	H	A	H	H	H	H	B	A	H	A	B	H	A	H	A	B	A	H	A	H	H	A	B	H	H	H	H	B	B	A	H	B	H	A	H	A	H	B	B
AX-89781500	Chr2-2	14941645	A	H	H	H	H	H	H	H	H	H	A	H	H	H	A	H	H	H	A	H	H	B	H	A	A	A	A	A	A	A	H	B	H	H	H	A	H	H	B	H	A	H	H	H	H	B	H
AX-89867611	Chr2-2	14963237	A	H	H	A	H	H	H	H	H	A	A	H	H	H	B	A	H	A	B	H	A	H	A	B	A	H	A	H	H	A	-	H	H	A	H	B	B	A	H	B	H	A	H	A	H	B	B
AX-89820005	Chr2-2	14990602	A	H	H	A	H	H	H	H	H	A	A	H	H	H	B	A	H	A	B	H	A	H	A	B	A	H	A	H	H	A	H	H	H	A	H	B	B	A	H	B	H	A	H	A	H	B	B
AX-89820004	Chr2-2	14990670	A	H	H	A	H	H	H	H	H	A	A	H	H	H	B	A	H	A	B	H	A	H	A	B	A	H	A	H	H	A	H	H	H	A	H	B	B	A	H	B	H	-	H	A	H	B	B
AX-89904391	Chr2-2	15034942	A	H	H	A	H	H	H	H	H	A	A	H	H	H	B	A	H	A	B	H	A	H	A	B	A	H	A	H	H	A	H	H	H	A	H	B	B	A	H	B	H	A	H	A	H	B	B
AX-89781474	Chr2-2	15061107	A	H	-	A	H	H	H	H	H	A	A	H	H	H	B	A	H	A	B	H	A	H	A	B	A	H	A	H	H	A	H	H	H	A	H	B	B	A	H	B	H	A	H	A	H	B	B
AX-89877087	Chr2-2	15061727	A	H	B	A	-	H	H	H	H	A	A	H	H	H	B	A	H	A	B	H	A	H	A	B	A	H	A	H	H	A	H	H	H	A	H	B	B	A	H	B	H	A	H	A	H	B	B
AX-89819979	Chr2-2	15079028	H	H	H	A	-	H	A	H	A	B	A	H	-	H	B	B	H	H	A	B	B	A	B	H	H	H	H	H	-	H	H	A	A	H	H	H	B	H	H	H	H	A	A	H	H	A	A
AX-89877081	Chr2-2	15082792	A	H	H	H	H	H	H	H	H	H	A	H	H	H	A	H	H	H	A	H	H	B	H	A	A	A	A	A	A	A	H	B	B	H	A	A	H	H	B	H	A	H	H	H	H	B	H
AX-89819962	Chr2-2	15125962	H	H	A	A	B	H	A	H	A	B	A	H	H	H	B	B	H	H	A	B	B	A	B	H	H	H	H	H	B	H	H	A	A	H	H	H	B	H	H	H	H	A	A	H	H	A	A
Chr2-2_15142035	Chr2-2	15142035	A	H	H	A	H	H	H	H	H	A	A	-	H	H	B	A	H	A	B	H	A	H	A	B	A	H	A	H	H	A	H	H	H	A	H	B	B	A	H	B	H	A	H	A	H	B	B
AX-89877052	Chr2-2	15222839	A	H	H	A	H	H	H	H	H	A	A	H	H	H	B	A	H	A	B	H	A	H	A	B	A	H	A	H	H	A	H	H	H	A	H	B	B	A	H	B	H	A	H	A	H	B	B
AX-89781446	Chr2-2	15223650	A	H	H	A	H	H	H	H	H	A	A	H	H	H	B	A	H	A	B	H	A	H	A	B	A	H	A	H	H	A	H	H	H	A	H	B	B	A	H	B	H	A	H	A	H	B	B
AX-89781445	Chr2-2	15230422	A	H	H	A	H	H	H	H	H	A	A	H	H	H	B	A	H	A	B	H	A	H	A	B	A	H	A	H	H	A	H	H	H	A	H	B	B	A	H	B	H	A	H	A	H	B	B
AX-89781440	Chr2-2	15248633	A	H	H	A	H	H	H	H	H	A	A	H	H	H	B	A	H	A	B	H	A	H	A	B	A	H	A	H	H	A	H	H	H	A	H	B	B	A	H	B	H	A	H	A	H	B	B
Chr2-2_15318958	Chr2-2	15318958	A	H	H	A	-	H	H	H	H	A	A	-	B	H	B	A	H	A	B	A	A	-	A	H	A	H	A	H	H	A	H	H	H	A	H	B	B	A	B	H	H	H	H	A	H	B	B
AX-89781429	Chr2-2	15328507	A	H	H	-	-	H	H	H	H	A	-	H	H	H	B	A	H	A	H	H	A	H	A	B	A	H	-	H	H	A	H	H	H	A	H	B	B	A	H	-	H	A	H	A	H	-	-
AX-89877019	Chr2-2	15335227	A	H	H	A	H	H	H	H	H	A	A	H	H	H	B	A	H	A	B	H	A	H	A	B	A	H	A	H	H	A	H	H	H	A	H	B	B	A	H	B	H	A	H	A	H	B	B
AX-89876999	Chr2-2	15424492	A	H	-	A	H	H	H	H	A	A	A	-	H	A	B	A	H	A	B	-	A	H	A	B	A	H	A	H	H	A	H	H	A	A	H	B	B	A	H	B	H	A	H	A	H	B	B
AX-89781401	Chr2-2	15426719	H	H	A	A	B	H	A	H	A	B	A	H	H	H	B	B	H	H	A	B	B	-	B	H	H	-	H	H	B	H	H	-	A	H	H	H	B	H	H	H	H	A	A	H	H	-	A
AX-89876992	Chr2-2	15434402	H	H	H	H	H	H	H	H	H	H	B	B	B	H	H	H	H	H	H	H	H	A	B	H	H	B	H	H	H	B	H	H	H	H	B	A	-	H	B	B	H	A	A	B	H	A	H
Chr2-2_15442697	Chr2-2	15442697	A	H	H	A	-	H	H	H	H	A	A	-	H	A	B	A	B	A	B	H	A	H	-	B	A	H	A	H	H	A	-	-	H	-	H	B	B	A	H	H	-	A	H	A	H	B	B
AX-89819877	Chr2-2	15446930	A	H	H	A	H	H	H	H	H	A	A	H	H	A	B	A	H	A	B	H	A	H	A	B	A	H	A	H	H	A	H	H	H	A	H	B	B	A	H	B	H	A	H	A	H	B	B
AX-89876984	Chr2-2	15447976	A	H	H	A	H	H	H	H	H	A	A	H	H	A	B	A	H	-	B	H	A	H	A	B	A	H	A	H	H	A	H	H	H	A	H	B	B	A	H	B	H	H	H	A	H	B	B
AX-89876983	Chr2-2	15448207	A	H	H	A	H	H	H	H	H	A	A	H	H	A	B	A	H	A	B	H	A	H	A	B	A	H	A	H	H	A	H	H	H	A	H	B	B	A	H	B	H	A	H	A	H	B	B
AX-89819876	Chr2-2	15452753	A	H	H	A	H	H	H	H	H	A	A	H	H	A	B	A	H	A	B	H	A	H	A	B	A	H	A	H	H	A	H	H	H	A	H	B	B	A	H	B	H	A	H	A	H	B	B
AX-89819874	Chr2-2	15453140	A	H	H	A	H	H	H	H	H	A	A	H	H	A	B	A	H	A	B	H	A	H	A	B	A	H	A	H	H	A	H	H	H	A	H	B	B	A	H	B	H	A	H	A	H	B	B
AX-89876977	Chr2-2	15453654	A	H	H	A	H	H	H	H	H	A	A	H	H	A	B	A	H	A	B	H	A	H	A	B	A	H	A	H	H	A	H	H	H	A	H	B	B	A	H	B	H	A	H	A	H	B	B
AX-89819868	Chr2-2	15456137	A	H	H	A	H	H	H	H	H	A	A	H	H	A	B	A	H	A	B	H	A	H	A	B	A	H	A	H	H	A	H	H	H	A	H	B	B	A	H	B	H	A	H	A	H	B	B
AX-89781390	Chr2-2	15460130	A	H	H	H	A	H	H	H	A	H	A	H	H	H	A	H	H	H	A	H	H	B	H	A	A	A	A	A	-	A	H	B	B	H	A	A	H	H	B	H	A	H	H	H	H	B	-
AX-89876973	Chr2-2	15465502	H	H	A	A	B	H	A	H	A	B	A	H	H	H	B	B	H	H	A	B	B	-	B	H	H	H	H	H	B	H	H	A	A	H	H	H	B	H	H	H	-	A	A	H	H	A	A
AX-89781381	Chr2-2	15502568	H	H	A	A	B	H	A	H	A	B	A	H	H	H	H	B	H	H	A	B	B	A	B	H	H	H	H	H	B	H	H	H	A	H	H	H	-	H	H	H	H	A	A	H	H	A	A
AX-89803467	Chr2-2	15555451	A	H	H	A	H	H	H	H	H	A	A	H	H	A	B	A	H	A	B	H	A	H	A	B	A	H	A	H	H	H	H	H	H	A	H	B	B	-	H	B	H	A	H	A	H	B	B
AX-89781368	Chr2-2	15561017	A	H	H	A	H	H	H	H	H	A	A	H	H	A	B	A	H	A	B	H	A	H	A	B	A	H	A	H	H	A	H	H	H	A	H	B	B	A	H	B	H	A	H	A	H	B	B
AX-89876935	Chr2-2	15662303	A	H	H	A	H	H	H	H	H	A	A	H	H	A	-	A	H	A	B	H	A	H	A	B	A	H	A	A	H	A	H	H	H	A	H	B	H	A	H	B	H	A	H	A	H	B	B
AX-89781344	Chr2-2	15664470	H	H	A	A	B	H	A	H	A	B	A	H	H	H	B	B	H	H	A	B	B	A	B	H	H	H	H	H	-	H	H	A	A	H	H	H	-	H	H	H	H	A	A	H	H	A	A
Chr2-2_15736525	Chr2-2	15736525	A	H	H	-	-	H	H	-	-	A	A	-	-	A	B	-	H	-	H	H	A	-	A	-	-	B	A	A	-	A	-	H	-	-	H	B	B	A	-	B	-	A	H	-	H	B	B
AX-89781324	Chr2-2	15766538	H	H	H	H	H	H	H	H	H	H	B	B	B	H	H	H	H	H	H	H	H	A	B	H	H	B	H	H	H	B	H	H	-	H	B	A	A	H	B	B	H	A	A	B	H	A	H
AX-89781316	Chr2-2	15807464	A	H	H	A	-	H	H	H	H	A	A	H	H	A	B	A	H	A	B	H	A	H	A	B	-	H	-	-	H	A	H	H	A	A	H	B	B	A	H	B	H	A	H	A	H	B	B
Chr2-2_15832929	Chr2-2	15832929	A	H	H	A	H	H	H	H	H	A	A	-	H	A	B	A	H	A	B	H	A	H	A	B	A	H	A	A	H	A	H	H	A	A	H	B	B	A	H	B	H	A	H	A	H	B	B
AX-89904378	Chr2-2	15848775	A	H	H	A	H	H	H	H	H	A	A	H	H	A	B	A	H	A	B	H	A	H	A	B	A	H	A	A	H	A	H	H	A	A	H	B	B	A	H	-	-	A	H	A	H	B	B
AX-89904377	Chr2-2	15852212	A	H	H	A	H	H	H	H	H	A	A	H	H	A	B	A	H	A	B	H	A	H	A	B	-	H	A	A	A	A	H	H	A	A	H	-	B	A	H	H	H	A	H	A	H	B	B
AX-89876867	Chr2-2	15945922	A	H	H	A	H	H	H	H	H	A	A	H	H	A	B	A	H	A	B	H	A	H	A	B	A	H	A	A	H	A	H	H	-	A	H	B	B	A	H	B	H	A	H	A	H	B	B
AX-89803456	Chr2-2	15956346	A	H	H	A	H	H	H	H	H	A	A	H	H	A	B	A	H	A	B	H	A	H	A	B	A	H	A	A	H	A	H	H	A	A	H	B	B	A	H	B	H	A	H	A	H	B	B
AX-89876862	Chr2-2	15959041	A	H	H	A	H	H	H	H	H	A	A	H	H	A	B	A	H	A	B	H	A	H	A	B	A	H	A	A	H	A	H	H	A	A	H	B	B	A	H	B	H	A	H	A	H	B	B
AX-89876855	Chr2-2	15967923	A	H	H	A	H	H	H	H	H	A	A	H	-	A	B	A	H	A	B	H	A	H	A	-	A	H	A	A	H	A	H	H	A	-	H	B	B	A	H	B	H	A	H	A	H	B	B
AX-89819735	Chr2-2	15983361	A	H	H	A	H	H	H	H	H	A	A	H	H	A	B	A	H	A	B	H	A	H	A	-	A	H	A	A	H	A	H	H	A	A	H	B	B	A	H	B	H	A	H	A	H	B	B
AX-89781289	Chr2-2	15983764	A	H	H	A	H	H	H	H	H	A	A	H	H	A	B	A	H	A	B	H	A	H	A	B	A	H	-	A	H	A	H	H	A	A	H	B	B	A	H	B	H	A	H	A	-	B	B
Chr2-2_15985808	Chr2-2	15985808	A	H	H	H	H	H	H	H	H	A	H	-	H	A	B	A	H	A	B	H	A	H	A	B	A	H	A	A	H	A	H	H	A	A	H	B	B	A	H	B	H	A	H	A	H	B	B
AX-89781281	Chr2-2	16060508	A	H	H	A	H	H	H	A	H	A	A	H	H	A	B	A	H	A	B	H	A	H	A	B	A	H	A	A	H	A	H	H	A	A	H	B	B	A	H	B	H	A	H	A	H	B	B
AX-89819712	Chr2-2	16098499	A	H	H	A	H	H	H	A	H	A	A	H	H	A	B	A	H	A	B	H	A	H	A	B	A	H	A	A	H	A	H	H	A	A	H	B	B	A	H	B	H	A	H	A	H	B	B
AX-89781259	Chr2-2	16161368	A	H	H	H	H	H	H	H	H	H	A	H	H	H	A	B	H	H	A	H	H	B	H	A	A	A	A	A	A	A	H	B	B	H	A	H	H	H	B	H	A	H	H	H	H	B	H
AX-89876807	Chr2-2	16260179	A	H	H	H	H	H	H	H	H	H	A	H	H	H	A	B	H	H	A	H	H	-	H	A	A	A	A	A	A	A	H	B	B	H	A	H	H	H	B	H	A	H	H	H	H	B	H
AX-89877219	Chr2-2	16619297	H	H	-	H	H	H	H	H	H	H	B	B	B	H	-	H	H	H	H	-	H	A	B	H	H	B	H	H	H	H	H	H	H	H	B	A	A	H	B	B	A	A	A	B	H	A	H
AX-89803486	Chr2-2	16682875	H	H	H	H	H	H	H	H	H	H	B	B	B	H	H	H	H	H	H	H	H	A	B	H	H	B	H	H	H	B	H	H	H	H	B	A	A	H	B	B	H	A	A	B	H	A	H
AX-89877181	Chr2-2	16800473	A	H	H	H	H	H	B	H	H	H	A	H	H	H	A	-	H	H	A	-	H	B	H	A	A	A	A	A	A	A	H	B	B	H	A	H	H	H	B	H	A	H	H	H	H	B	H
AX-89781540	Chr2-2	16934885	A	H	H	H	H	H	B	H	H	H	A	H	H	H	A	B	H	H	A	H	H	B	H	A	A	A	A	A	A	A	H	B	B	H	A	H	H	H	B	H	A	H	H	H	H	B	H
AX-89820059	Chr2-2	16946324	H	H	H	H	H	H	H	H	H	H	-	-	B	H	H	B	H	H	H	-	H	A	B	H	H	B	H	H	H	B	H	H	H	H	B	A	A	H	B	B	H	A	A	B	H	A	H
AX-89820140	Chr2-2	17219835	A	H	H	H	H	H	B	H	H	H	A	H	H	H	A	B	H	H	A	H	H	B	H	A	A	A	A	A	A	A	H	B	B	H	A	H	H	H	B	H	A	H	H	H	H	B	H
Chr2-2_17591429	Chr2-2	17591429	H	H	H	A	H	A	H	A	H	H	H	-	H	A	B	A	H	A	B	B	A	H	A	H	A	H	-	A	A	A	A	H	A	A	H	B	B	H	H	B	H	A	H	A	H	B	B
AX-89910972	Chr2-2	17592882	H	H	H	A	H	A	H	A	H	H	A	H	H	A	B	A	H	A	B	H	A	H	A	H	A	H	A	A	A	A	H	H	A	A	H	B	B	H	H	B	H	A	H	A	H	B	B
AX-89781674	Chr2-2	17609253	H	H	H	H	H	H	H	H	H	H	B	B	B	H	H	H	H	H	H	H	H	H	B	H	H	B	H	H	H	B	H	H	H	H	B	A	H	H	B	B	H	-	A	B	H	A	H
AX-89877319	Chr2-2	17616333	H	H	H	H	H	H	H	H	H	H	B	B	B	H	-	H	H	H	H	H	H	H	B	-	H	B	H	H	H	B	H	H	H	H	B	A	A	H	B	B	H	A	A	B	H	A	H
AX-89781679	Chr2-2	17623505	H	H	H	H	H	H	H	H	H	H	B	B	B	H	H	H	H	H	H	H	H	H	B	H	H	B	H	H	H	B	H	H	H	H	B	A	A	H	B	B	H	A	A	B	H	A	H
AX-89820223	Chr2-2	17628487	H	H	H	A	H	A	H	A	H	H	A	H	H	A	B	A	H	A	B	H	A	H	A	H	A	H	A	A	A	A	H	H	A	A	H	B	B	H	H	B	H	A	H	A	H	B	B
AX-89781689	Chr2-2	17662333	H	H	H	H	H	H	H	H	H	H	B	B	B	H	H	H	H	H	H	H	H	H	B	H	H	B	H	H	H	B	H	H	H	H	B	A	A	H	B	B	H	A	A	B	H	A	-
AX-89877353	Chr2-2	17777914	H	H	H	A	H	A	H	A	H	H	A	H	H	A	B	A	H	A	B	-	A	H	A	H	A	H	A	A	A	A	H	H	A	A	H	B	B	H	H	B	H	A	H	A	H	B	B
AX-89781701	Chr2-2	17779663	H	H	H	A	H	A	H	A	H	H	A	H	H	A	B	A	H	A	B	H	A	H	A	H	A	H	A	A	A	A	H	H	A	A	H	B	B	H	H	B	H	A	H	A	H	B	B
AX-89877434	Chr2-2	18354311	H	H	A	H	-	H	A	H	A	B	A	H	H	B	B	B	H	B	A	B	B	A	B	H	H	H	H	H	H	H	H	A	A	H	H	H	B	H	H	A	H	A	H	H	H	H	A
Chr2-2_18386386	Chr2-2	18386386	-	H	H	A	H	A	H	A	H	H	H	-	H	A	B	A	B	A	B	H	A	H	A	H	A	H	A	A	A	A	H	H	A	A	H	B	B	H	H	B	H	A	H	A	H	B	B
AX-89877447	Chr2-2	18397124	H	H	H	H	H	H	H	H	H	H	B	B	B	H	H	H	H	H	H	H	H	H	B	H	H	B	H	H	-	B	H	H	H	H	B	A	A	H	B	B	H	A	A	B	H	A	H
Chr2-2_18557722	Chr2-2	18557722	H	H	H	A	H	A	H	A	H	H	A	-	H	A	B	A	H	A	B	H	A	H	A	H	H	H	A	A	A	A	H	H	A	A	H	B	B	H	H	B	H	A	H	A	H	H	B
AX-89855048	Chr2-2	18613349	H	H	H	A	H	A	H	A	H	H	A	H	H	A	B	A	H	A	B	H	A	H	A	H	H	H	A	A	A	A	H	H	A	A	H	B	B	H	B	B	H	A	H	A	H	H	B
AX-89847318	Chr2-2	18724128	H	H	H	A	H	A	H	A	H	H	A	H	H	A	B	A	H	A	B	H	A	H	A	H	H	H	A	A	A	A	H	H	A	A	H	B	B	H	B	B	H	A	H	A	H	H	B
AX-89820388	Chr2-2	18779156	H	H	H	A	H	A	H	A	H	H	A	H	H	A	B	A	H	A	B	H	A	H	A	H	H	H	A	A	A	A	H	H	A	A	H	B	B	H	B	B	H	A	H	A	H	H	B
Chr2-2_18787677	Chr2-2	18787677	H	H	H	-	H	A	H	A	H	H	H	-	H	A	B	A	H	A	B	A	A	H	A	H	-	H	A	-	A	H	B	H	A	A	H	B	B	H	B	H	H	A	H	A	H	H	B
AX-89820402	Chr2-2	18850599	H	H	H	H	H	H	H	H	H	H	B	B	B	H	H	H	H	H	H	H	H	H	B	H	H	B	H	H	H	B	H	H	H	H	B	A	A	H	B	B	H	A	A	B	H	A	H
AX-89877534	Chr2-2	18863318	H	H	H	A	H	A	H	A	H	H	H	H	H	A	B	A	H	A	B	H	A	H	A	H	H	H	A	A	A	A	H	H	A	A	H	B	B	H	B	B	H	A	H	A	H	H	B
AX-89847322	Chr2-2	18868995	H	H	H	A	H	A	H	A	H	H	H	H	H	A	B	A	H	A	B	H	A	H	A	H	H	H	A	A	A	A	H	H	A	A	H	B	B	H	B	B	H	A	H	A	H	H	B
AX-89877558	Chr2-2	18978823	H	H	H	A	H	A	H	A	H	H	H	H	H	A	B	A	H	A	B	H	A	H	A	H	H	H	A	A	A	A	H	H	A	A	H	B	B	H	B	B	H	A	H	A	H	H	B
AX-89847323	Chr2-2	19027094	B	H	H	A	H	A	H	A	H	H	H	H	H	A	B	A	H	A	B	H	A	H	H	H	H	H	A	A	A	A	H	H	A	A	H	B	B	H	B	B	H	A	H	A	H	H	B
AX-89877565	Chr2-2	19029886	B	H	H	A	H	A	H	A	H	H	H	H	H	A	B	A	H	A	B	H	A	H	H	H	H	H	A	A	A	A	H	H	A	A	H	B	B	H	B	B	H	A	H	A	H	H	B
AX-89877571	Chr2-2	19044347	H	H	H	H	H	H	H	H	H	H	B	B	B	H	H	H	H	H	H	H	H	H	B	H	H	-	H	H	H	B	H	H	H	H	B	A	A	H	B	B	-	A	A	B	H	A	H
AX-89781899	Chr2-2	19116932	B	H	H	A	H	A	H	A	H	H	H	H	H	A	B	A	H	A	B	H	A	H	H	H	H	H	A	A	A	A	H	H	A	A	H	B	B	H	B	B	H	A	H	A	H	H	B
AX-89781900	Chr2-2	19120947	B	H	H	A	H	A	H	A	H	H	H	H	H	A	B	A	H	A	B	H	A	H	H	H	H	H	A	A	A	A	H	H	A	A	H	B	B	H	B	B	H	A	H	A	H	H	B
AX-89781903	Chr2-2	19121400	H	H	H	H	H	H	H	H	H	H	B	B	B	H	H	H	H	H	H	H	H	H	B	H	H	B	H	H	H	B	H	H	H	H	-	A	A	H	B	B	H	A	A	B	H	A	H
AX-89847329	Chr2-2	19241508	B	H	H	A	H	A	H	A	H	H	H	H	H	A	B	A	H	A	B	H	A	H	H	H	H	H	A	A	A	A	H	H	A	A	H	B	B	H	B	B	H	A	H	A	H	H	B
AX-89847330	Chr2-2	19264691	B	H	H	A	H	A	H	A	H	H	H	H	H	A	B	A	H	A	B	H	A	H	H	H	H	H	A	A	A	A	H	H	A	A	H	B	B	H	B	B	H	A	H	A	H	H	B
AX-89781940	Chr2-2	19266066	B	H	H	A	H	A	H	A	H	H	H	H	H	A	B	A	H	A	B	H	A	H	H	H	H	H	A	A	A	A	H	H	A	A	H	B	B	H	B	B	H	A	H	A	H	H	B
AX-89877621	Chr2-2	19302369	B	H	H	A	H	A	H	A	H	H	H	H	H	A	B	A	H	A	B	H	A	H	H	H	H	H	A	A	A	A	H	H	A	A	H	B	B	H	B	B	H	A	H	A	H	H	B
AX-89877622	Chr2-2	19303109	B	H	H	A	H	A	H	A	H	H	H	H	H	A	B	A	H	A	B	H	A	H	H	H	H	H	A	A	A	A	H	H	A	A	H	B	B	H	B	B	H	A	H	-	H	H	B
AX-89820512	Chr2-2	19374293	H	H	B	A	H	A	H	A	H	B	B	B	H	-	B	-	H	A	H	B	A	H	B	B	B	B	A	A	A	A	B	H	A	-	H	B	H	H	H	H	B	A	B	A	H	H	H
AX-89820521	Chr2-2	19388176	H	H	H	H	H	H	H	H	H	H	B	B	B	H	H	H	H	H	H	H	H	H	B	H	H	B	H	H	H	B	H	H	H	H	H	A	H	H	B	B	H	-	A	B	H	A	H
AX-89877659	Chr2-2	19392060	H	H	H	H	H	H	H	H	H	H	B	B	B	H	H	H	H	H	H	H	H	H	B	H	H	B	H	H	H	B	H	H	H	H	B	A	A	H	B	B	H	A	A	B	H	A	H
AX-89820534	Chr2-2	19394322	B	H	H	A	H	A	H	A	H	H	H	H	H	A	B	A	H	A	B	H	A	H	H	H	H	H	A	A	A	A	H	H	A	A	H	B	B	H	B	B	H	A	H	A	H	H	B
AX-89877677	Chr2-2	19422397	H	H	H	H	H	H	-	H	-	H	B	B	B	H	H	H	H	H	H	H	H	H	B	H	H	B	H	H	H	B	H	H	H	H	B	A	A	H	B	B	H	A	A	B	H	A	H
AX-89907398	Chr2-2	19436341	B	H	H	A	H	A	H	A	H	H	H	H	H	A	B	A	H	A	B	H	A	H	H	H	H	H	A	A	A	A	H	H	A	A	H	B	B	H	B	B	H	A	H	A	H	H	B
AX-89877691	Chr2-2	19477694	B	H	H	A	H	A	H	A	H	H	H	H	H	A	B	A	H	A	B	H	A	H	H	H	H	H	A	A	-	A	H	H	A	A	H	B	B	H	B	B	H	A	H	A	H	H	B
AX-89820575	Chr2-2	19525432	B	H	H	A	H	A	H	A	-	H	H	H	H	A	B	A	H	A	-	H	A	H	H	H	H	-	A	A	A	A	H	H	A	A	H	B	B	H	B	B	H	A	H	A	H	H	-
AX-89782002	Chr2-2	19592593	B	H	H	A	H	A	H	A	H	H	H	H	H	A	B	A	H	A	B	H	A	H	H	H	H	H	A	A	-	A	H	H	A	-	H	B	-	H	B	B	H	A	H	A	H	H	B
AX-89877731	Chr2-2	19629713	B	H	H	A	H	A	H	A	H	H	H	H	H	A	B	A	H	A	B	H	A	H	H	H	H	H	A	A	A	A	H	H	A	A	H	B	B	H	B	B	H	A	H	A	H	H	B
AX-89877734	Chr2-2	19631098	B	H	H	A	H	A	H	A	H	H	H	H	H	A	B	A	H	A	B	H	A	H	H	H	H	H	A	A	A	A	H	H	A	A	H	B	B	H	B	B	H	A	H	A	H	H	B
AX-89782010	Chr2-2	19635509	B	H	H	A	H	A	H	A	H	H	H	H	H	A	B	A	H	A	B	H	A	H	H	H	H	H	A	A	A	A	H	H	A	A	H	B	B	H	B	B	H	A	H	A	H	H	B
AX-89877745	Chr2-2	19651918	-	H	B	H	H	H	A	B	B	H	A	H	A	B	A	A	H	H	A	-	H	B	H	A	-	A	A	A	H	-	A	H	H	-	H	A	A	H	H	H	H	H	H	B	A	H	A
AX-89782018	Chr2-2	19654087	B	H	H	A	H	A	H	A	H	H	H	H	H	A	B	A	H	A	B	H	A	H	H	-	H	H	A	A	A	A	H	H	A	A	H	B	B	H	B	B	H	A	H	A	H	H	B
AX-89847338	Chr2-2	19662690	B	H	-	A	H	A	H	A	H	H	H	H	H	A	B	A	H	A	B	H	A	B	H	H	H	H	A	A	A	A	H	H	A	A	H	B	H	H	B	B	H	A	H	A	H	H	B
AX-89820621	Chr2-2	19669984	B	H	H	-	H	A	H	A	H	H	H	H	H	A	B	A	H	A	B	-	A	B	H	H	H	-	A	-	A	A	H	H	A	A	H	B	B	H	B	B	H	A	H	A	H	H	B
AX-89847339	Chr2-2	19703837	B	H	H	A	H	A	H	A	H	H	H	H	H	A	B	A	H	A	B	H	A	B	H	H	H	H	A	A	A	A	H	H	A	A	H	B	H	H	B	B	H	A	H	A	H	H	B
AX-89820644	Chr2-2	19722135	B	H	B	H	H	H	A	B	B	H	A	H	A	B	A	A	H	H	H	B	H	B	H	A	B	A	A	A	H	A	A	H	H	B	H	A	A	H	B	B	H	H	H	B	A	H	-
AX-89782079	Chr2-2	19801174	B	H	B	H	H	H	A	B	B	H	A	H	A	B	A	A	H	H	A	B	H	-	H	A	B	A	A	A	H	A	A	H	H	B	H	A	-	H	B	B	H	H	H	B	-	H	A
AX-89877813	Chr2-2	19931335	B	H	B	B	H	H	A	B	B	H	A	H	A	B	A	A	H	H	A	B	H	B	H	A	B	A	A	A	H	A	A	H	H	B	H	A	A	H	B	B	H	H	H	B	A	H	A
AX-89847473	Chr2-2	20915497	B	H	H	A	H	A	H	A	H	H	H	H	H	A	B	H	H	A	B	H	H	B	B	H	H	H	A	A	A	A	H	H	A	A	H	B	B	H	B	B	H	A	A	A	H	H	B
AX-89783173	Chr2-2	20930740	B	H	H	A	H	A	H	A	H	H	H	H	H	A	B	H	H	A	B	H	H	B	B	H	H	H	A	A	A	A	H	H	A	A	H	B	B	H	B	B	H	A	A	A	H	H	B
AX-89783154	Chr2-2	20951731	H	H	H	H	H	H	H	H	H	H	B	B	H	H	H	A	H	H	H	H	A	H	B	H	H	B	H	H	H	B	H	H	H	H	H	A	A	H	B	B	H	A	A	B	H	A	H
AX-89894764	Chr2-2	21078812	H	H	H	H	H	H	H	H	H	H	B	B	H	H	H	A	H	H	H	H	A	H	B	H	H	B	H	H	H	B	H	H	H	H	H	A	A	H	B	B	H	A	A	B	H	A	H
AX-89878822	Chr2-2	23134510	B	H	H	A	H	A	H	A	H	H	H	B	H	A	B	A	H	A	B	H	H	B	B	H	H	H	A	A	A	H	H	H	A	A	H	B	B	B	H	B	H	A	H	B	B	H	B
AX-89782773	Chr2-2	23138743	B	H	H	A	H	A	H	A	H	H	H	B	H	A	B	A	H	A	B	H	H	B	H	H	H	H	A	A	A	H	H	H	A	A	H	B	B	B	H	B	H	A	H	B	B	H	B
AX-89878803	Chr2-2	23220849	B	H	H	A	H	A	H	A	H	H	H	B	H	A	B	A	H	A	B	H	H	B	B	H	H	H	A	A	A	H	A	H	A	A	H	B	B	B	H	B	H	A	H	B	B	H	B
AX-89878786	Chr2-2	23294827	B	H	H	A	H	A	H	A	H	H	H	B	H	A	B	A	H	A	B	H	H	B	B	H	H	H	-	A	A	H	H	H	A	A	H	B	B	B	H	B	H	A	H	B	B	H	B
Chr2-2_23304389	Chr2-2	23304389	B	H	H	-	H	A	H	A	H	B	B	-	H	A	B	A	H	A	-	B	B	B	B	B	H	-	A	A	A	B	-	B	A	A	H	B	B	B	H	B	A	A	B	-	B	B	B
AX-89782682	Chr2-2	23550284	B	H	H	A	H	A	H	A	H	H	H	B	-	H	B	-	H	A	B	H	H	B	B	H	H	H	A	-	A	H	H	H	A	A	H	B	A	B	H	B	H	A	H	B	B	H	B
AX-89821512	Chr2-2	23713964	B	H	H	A	H	A	H	H	H	H	H	B	-	H	B	A	H	-	B	H	H	B	B	H	-	H	A	A	H	H	H	A	A	A	H	-	-	B	H	B	H	A	H	B	B	H	B
AX-89782646	Chr2-2	23717910	-	H	A	-	H	A	H	A	H	H	H	B	H	H	-	A	H	A	B	H	H	B	B	H	H	H	A	A	A	H	H	A	H	-	H	B	-	B	H	B	H	A	H	B	B	H	B
AX-89911266	Chr2-2	23733085	B	H	H	A	H	A	H	A	H	H	H	B	H	H	B	A	H	A	B	H	H	B	B	H	H	H	A	A	A	H	H	A	H	A	H	B	A	B	H	B	H	A	H	B	B	H	B
AX-89847388	Chr2-2	23871015	B	H	H	A	H	A	H	A	H	H	H	B	H	H	B	A	H	A	B	H	H	B	B	H	H	H	A	A	A	H	H	A	H	A	H	B	A	B	H	B	H	A	H	B	B	H	B
AX-89782546	Chr2-2	24080284	B	H	A	B	H	H	A	H	A	B	H	H	H	H	H	B	A	-	H	B	B	A	H	B	-	H	H	H	H	H	H	A	H	H	H	H	A	H	A	A	H	A	B	H	B	H	A
Chr2-2_24235036	Chr2-2	24235036	B	H	A	H	H	H	H	B	B	H	A	-	H	A	A	H	H	H	H	H	A	B	A	H	A	A	A	H	H	A	H	H	B	H	B	A	H	H	B	B	A	B	A	B	H	H	H
AX-89878460	Chr2-2	24238306	B	H	H	A	H	A	H	A	H	H	H	B	H	H	B	A	H	A	B	H	H	B	B	H	H	H	A	-	-	H	H	A	A	A	H	H	A	B	H	B	H	A	H	B	B	H	B
Chr2-2_24260093	Chr2-2	24260093	B	H	H	A	H	A	H	A	H	H	H	-	H	A	B	A	H	A	B	H	H	B	H	H	H	H	A	A	A	A	H	A	H	A	H	A	A	B	H	B	A	A	A	B	B	H	H
AX-89878416	Chr2-2	24367502	B	A	H	A	H	A	H	A	H	H	H	B	H	H	B	A	H	A	B	H	H	B	B	H	H	H	A	A	A	H	H	A	H	A	H	H	A	H	H	B	H	-	H	B	B	H	H
AX-89821262	Chr2-2	24436784	B	H	-	B	H	H	-	H	H	B	H	H	H	H	H	B	-	B	H	B	B	A	H	B	B	H	H	H	H	H	H	A	H	H	H	H	A	-	A	H	H	A	B	H	B	H	H
Chr2-2_24453711	Chr2-2	24453711	B	A	H	-	H	A	H	A	H	H	H	-	H	H	B	A	H	A	B	H	H	B	B	B	H	H	-	A	H	H	H	A	H	A	H	H	A	H	H	B	H	A	H	B	B	H	H
AX-89821206	Chr2-2	24690155	B	A	H	A	H	A	H	A	H	H	H	B	H	H	B	A	H	A	B	H	H	B	B	H	H	H	A	A	A	H	H	A	H	A	H	H	A	H	H	B	H	A	H	B	B	H	H
AX-89821174	Chr2-2	24799139	B	A	H	A	H	A	H	A	-	-	H	B	H	H	B	-	H	A	B	H	H	B	B	H	H	H	A	A	-	H	H	A	H	A	H	H	A	H	H	B	H	A	H	B	B	H	H
AX-89904487	Chr2-2	24814569	B	A	H	A	H	A	H	H	H	H	H	B	H	H	B	A	H	A	B	H	H	B	B	H	H	H	A	A	A	H	H	A	H	A	H	H	A	H	H	B	H	A	H	B	B	H	H
AX-89847372	Chr2-2	24847498	B	A	H	A	H	A	H	A	H	H	H	B	H	H	B	A	H	A	B	H	H	B	B	H	H	H	A	A	A	H	H	A	H	H	H	H	A	H	H	B	H	A	H	B	B	H	H
AX-89878253	Chr2-2	24902915	B	H	A	B	H	H	A	H	A	B	H	H	H	H	H	B	A	B	H	B	B	A	H	B	B	H	-	-	H	H	H	A	-	H	H	H	A	H	A	A	H	A	B	H	B	H	A
AX-89782398	Chr2-2	24913724	B	A	H	A	H	A	H	A	H	H	H	B	H	H	B	A	H	A	B	H	H	B	B	H	H	H	A	A	A	H	H	A	H	H	H	H	A	H	H	B	H	A	H	B	B	H	H
AX-89878242	Chr2-2	24984733	B	A	H	A	-	A	H	H	H	H	H	B	H	H	B	A	H	A	B	H	H	B	B	H	H	H	A	A	A	H	H	-	H	H	H	H	A	H	H	B	H	A	H	B	B	H	H
AX-89878237	Chr2-2	25011603	B	A	H	A	H	A	H	A	B	-	H	B	H	H	B	A	H	A	B	H	H	-	B	H	H	H	A	A	A	H	H	A	-	H	H	H	A	H	H	B	H	-	H	B	B	H	H
AX-89821096	Chr2-2	25066520	B	H	A	B	H	H	A	H	-	B	H	H	H	H	H	B	A	B	H	B	B	A	-	B	B	H	H	H	H	H	H	A	H	H	H	H	A	H	A	A	H	A	B	H	B	H	A
AX-89904482	Chr2-2	25075855	B	A	H	A	H	A	H	A	H	H	H	B	H	H	-	A	H	A	B	H	H	B	B	H	H	H	A	A	A	H	H	A	H	H	H	H	A	H	H	B	H	A	H	B	B	H	H
AX-89872337	Chr2-2	25112435	B	A	H	A	H	A	H	A	H	H	H	B	H	H	B	A	H	A	B	H	H	B	B	H	H	H	A	A	A	H	H	A	H	H	H	H	A	H	H	B	H	A	H	B	B	H	H
AX-89782365	Chr2-2	25121227	B	H	A	B	H	H	A	H	A	B	H	H	H	H	H	B	A	B	H	B	B	-	H	B	B	H	H	H	H	H	H	A	H	H	H	H	A	H	A	A	H	A	B	H	B	H	A
AX-89904478	Chr2-2	25202147	B	A	H	A	H	A	H	A	H	H	H	B	H	H	B	A	H	A	B	H	H	B	B	H	H	H	A	A	A	H	H	A	H	H	H	H	A	H	H	B	H	H	H	B	B	H	H
AX-89904477	Chr2-2	25223087	B	A	H	A	H	A	H	A	H	H	H	B	H	H	B	A	H	A	B	H	H	B	B	H	H	H	A	A	A	H	H	A	H	H	H	H	A	H	H	B	H	H	H	B	B	H	H
AX-89782345	Chr2-2	25232723	B	A	H	A	H	A	H	A	H	H	H	B	H	H	B	A	H	A	B	H	H	B	B	H	H	H	A	A	A	H	H	A	H	H	H	H	A	H	H	B	H	H	-	B	B	H	H
Chr2-2_25235570	Chr2-2	25235570	-	A	H	A	-	-	H	A	H	H	H	-	H	-	B	-	H	A	B	H	-	B	B	H	B	H	A	-	A	-	H	H	-	H	H	-	A	H	H	B	H	H	H	B	-	H	H
AX-89904476	Chr2-2	25285747	B	A	H	A	H	A	H	A	H	H	H	B	H	H	B	A	H	A	B	H	H	B	B	H	H	H	A	A	A	H	H	A	H	H	H	H	A	H	H	B	H	H	H	B	B	H	H
AX-89806701	Chr2-2	25296185	B	A	H	A	H	A	H	A	H	H	H	B	H	H	B	A	H	A	B	H	H	B	B	H	H	H	A	A	A	H	H	A	H	H	H	H	-	H	H	B	H	H	H	B	B	H	H
AX-89904474	Chr2-2	25346493	B	A	H	A	H	A	H	A	H	H	H	B	H	H	B	A	H	A	B	H	H	B	B	H	H	H	A	A	A	H	H	-	H	H	H	H	A	-	H	B	H	H	H	B	B	H	H
AX-89878142	Chr2-2	25346594	B	H	A	B	H	H	A	H	A	B	H	H	H	H	H	B	A	B	H	B	B	A	H	B	B	H	H	H	H	H	H	A	H	H	H	H	A	H	A	A	H	A	B	H	B	H	A
AX-89879247	Chr2-2	25487808	B	A	H	A	H	A	H	A	H	H	H	B	H	H	B	A	H	A	B	H	H	B	B	H	H	H	A	A	A	H	H	A	H	H	H	H	A	H	H	B	H	H	H	B	B	H	H
AX-89847451	Chr2-2	25494520	B	A	H	A	H	A	H	A	H	H	H	B	H	H	B	A	H	A	B	H	H	B	B	H	H	H	A	A	A	H	H	-	H	H	H	H	A	H	H	B	H	H	H	B	B	H	H
AX-89822055	Chr2-2	25628260	B	H	A	B	H	H	A	A	A	B	H	H	H	H	H	B	A	B	H	B	B	A	H	B	B	H	H	H	H	H	H	A	H	H	H	H	A	H	A	A	H	A	B	H	B	H	A
AX-89878991	Chr2-2	26319003	-	H	A	B	H	H	A	A	A	B	H	H	H	H	H	B	A	B	H	B	B	A	H	B	-	H	H	H	H	H	H	A	-	H	H	H	A	H	A	H	H	-	B	H	B	H	A
AX-89878989	Chr2-2	26321350	B	H	A	B	H	H	A	A	A	B	H	H	H	H	H	B	A	B	H	B	B	A	H	B	B	H	H	H	H	H	H	A	H	H	H	H	A	H	A	A	H	A	B	H	B	H	A
AX-89878970	Chr2-2	26387185	B	H	A	B	H	H	A	A	A	B	H	H	H	H	H	B	A	B	H	B	B	-	H	B	B	H	H	H	H	H	H	A	H	H	H	H	A	H	A	A	H	A	B	H	B	H	A
AX-89821830	Chr2-2	26389893	B	H	A	B	H	H	A	A	A	B	H	H	H	H	H	B	A	B	H	B	B	A	H	B	B	H	H	H	H	H	H	A	H	H	H	H	A	H	A	A	-	A	B	H	B	H	A
AX-89782851	Chr2-2	26515896	B	H	A	B	B	H	A	A	A	B	H	H	H	H	H	B	A	B	H	B	B	A	H	B	B	H	H	H	B	H	H	A	H	H	H	H	A	H	A	A	H	A	B	H	-	H	A
AX-89821789	Chr2-2	26517531	B	H	A	B	H	H	A	A	A	B	H	H	H	H	H	B	A	B	H	B	B	A	H	B	B	H	H	H	H	H	H	-	-	H	H	H	-	H	A	A	H	A	B	H	B	H	A
AX-89878916	Chr2-2	26535580	B	H	A	B	H	H	A	A	A	B	H	H	H	H	H	B	A	B	H	B	B	A	H	B	B	H	H	H	H	H	H	A	H	H	H	H	A	H	A	A	H	A	B	H	B	H	A
AX-89821761	Chr2-2	26602940	B	H	A	-	H	H	A	A	A	B	H	H	H	H	H	-	A	B	H	B	B	A	H	B	B	H	H	H	H	H	H	A	H	H	H	H	A	H	A	A	H	A	B	H	B	H	A
Chr2-3_272148	Chr2-3	272148	A	B	H	A	B	H	H	H	H	A	H	-	H	A	H	A	B	A	H	A	B	H	B	H	A	B	A	B	H	B	H	H	A	H	A	A	H	A	A	H	A	B	A	H	A	A	A
AX-89783825	Chr2-3	275257	B	B	B	H	A	H	A	H	H	H	B	H	B	B	B	B	B	H	H	A	B	B	H	H	H	H	A	B	H	B	H	H	B	B	B	B	A	H	B	H	H	-	H	H	A	B	H
Chr2-3_796706	Chr2-3	796706	A	B	H	A	B	H	H	H	H	A	H	-	H	A	B	A	B	A	A	A	B	A	H	H	A	B	H	-	H	B	A	-	H	H	A	A	H	A	H	A	A	B	A	H	H	A	A
Chr2-3_1079349	Chr2-3	1079349	-	H	B	-	A	B	H	B	B	A	A	-	A	-	H	A	H	A	A	A	H	B	H	H	-	H	H	H	H	H	H	H	H	-	H	A	A	A	B	B	A	H	A	B	H	A	A
Chr2-3_1584023	Chr2-3	1584023	A	B	H	A	B	H	H	H	H	A	H	-	H	A	B	A	B	A	A	A	B	H	B	H	A	B	H	B	B	B	A	H	A	H	A	A	B	A	H	A	A	B	A	H	H	A	A
Chr2-3_1584036	Chr2-3	1584036	A	B	H	A	B	H	H	H	H	A	H	-	H	A	B	A	B	A	A	A	B	H	B	H	A	B	H	B	B	B	A	H	A	H	A	A	B	A	H	A	A	B	A	H	H	A	A
Chr2-3_1584039	Chr2-3	1584039	A	B	H	A	B	H	H	H	H	A	H	-	H	A	B	A	B	A	A	A	B	H	B	H	A	B	H	B	B	B	H	H	A	H	A	A	B	A	H	A	A	B	A	H	H	A	A
AX-89880368	Chr2-3	2088857	A	B	H	A	B	H	H	H	-	A	-	-	H	H	B	A	H	A	A	A	B	A	B	H	A	-	-	B	H	B	B	H	A	H	A	-	H	A	H	A	A	B	A	H	H	A	A
Chr2-3_2180439	Chr2-3	2180439	A	B	H	-	-	H	H	-	A	A	H	-	A	A	B	-	H	A	A	A	B	-	B	-	A	B	H	-	H	B	B	B	A	H	A	-	H	A	-	H	A	B	A	H	H	A	A
AX-89838169	Chr2-3	4030989	A	B	H	-	B	H	H	H	H	-	H	H	H	A	B	A	H	A	A	A	B	A	B	H	A	B	-	B	A	B	B	H	A	H	H	-	H	A	H	A	A	H	A	H	H	A	A
Chr2-3_5184539	Chr2-3	5184539	A	-	H	-	-	H	H	-	H	A	H	-	H	-	B	A	H	A	A	A	B	-	B	H	A	B	-	B	H	B	B	-	A	H	-	H	-	A	B	A	A	H	A	B	H	A	A
Chr2-3_5471642	Chr2-3	5471642	A	B	H	A	B	H	H	H	H	A	H	-	H	H	B	A	H	A	A	A	B	A	B	H	A	B	H	H	H	B	B	H	A	H	H	H	H	A	H	A	A	H	A	H	H	A	A
AX-89865437	Chr2-3	5602171	A	B	H	A	B	H	H	H	H	A	H	H	H	H	B	A	H	A	A	A	B	A	B	H	A	B	H	H	H	B	B	H	A	H	H	H	H	A	H	A	A	H	A	H	H	A	A
Chr2-3_5845374	Chr2-3	5845374	-	B	H	-	-	B	-	-	A	A	H	-	A	H	B	A	B	A	A	A	B	A	H	-	H	B	H	H	H	B	B	A	A	H	-	-	H	H	-	A	A	H	A	H	-	A	A
Chr2-3_6115024	Chr2-3	6115024	A	B	H	A	B	H	H	H	H	A	H	-	H	H	B	A	H	A	A	A	B	A	B	H	A	B	H	H	H	B	B	H	A	H	H	H	H	H	H	A	A	H	A	H	H	A	A
AX-89892815	Chr2-3	6594499	B	A	A	A	H	H	H	A	H	H	H	H	B	H	B	A	A	H	B	A	H	H	A	B	H	H	A	H	B	A	H	A	H	A	B	H	B	A	H	H	A	H	H	H	H	B	H
AX-89835582	Chr2-3	6702605	B	A	A	A	-	H	H	A	H	H	H	H	B	H	B	A	A	H	B	A	H	H	A	B	H	H	A	H	B	A	H	A	H	A	B	H	B	A	H	H	A	H	H	H	H	B	H
AX-89880515	Chr2-3	7245690	B	A	A	A	H	H	H	A	H	H	H	H	B	H	B	A	A	H	-	A	H	H	A	B	H	H	A	H	B	A	H	A	-	A	B	H	B	A	H	H	A	H	H	H	H	B	H
AX-89880204	Chr2-3	7736455	B	A	A	A	H	H	H	A	H	H	H	H	B	H	B	A	A	H	B	A	H	H	A	B	H	H	A	H	B	A	H	A	H	-	B	H	B	A	H	H	A	A	H	H	H	B	H
AX-89880271	Chr2-3	8594051	H	A	A	A	H	H	H	A	H	H	H	H	B	H	B	A	A	H	B	A	H	H	A	B	H	-	A	H	B	A	H	A	H	A	B	H	B	A	H	H	A	A	H	H	H	B	H
AX-89783730	Chr2-3	8619241	H	A	H	A	H	H	H	A	H	H	H	H	B	H	B	-	A	H	-	A	H	H	A	B	-	H	H	H	B	A	H	A	-	A	B	H	-	A	H	H	A	A	H	H	H	B	H
AX-89823148	Chr2-3	8773283	H	A	H	A	H	H	H	A	H	H	H	H	B	H	B	A	A	H	B	A	H	H	A	B	A	H	A	H	B	A	H	A	H	A	B	H	B	A	H	H	H	A	H	H	H	B	H
AX-89783274	Chr2-3	9147204	H	A	H	A	H	H	H	A	H	H	H	H	B	H	B	A	A	H	B	A	H	H	A	B	A	H	A	H	B	A	H	A	H	A	B	H	B	A	H	A	H	A	H	H	H	B	H
AX-89822468	Chr2-3	9189699	A	H	B	H	H	B	A	H	H	H	A	H	A	H	A	A	H	H	A	-	H	B	H	A	H	A	A	A	H	A	A	B	A	B	H	A	H	H	B	H	A	H	H	B	H	B	H
AX-89815802	Chr2-3	14967015	H	H	A	H	B	H	H	H	H	B	H	A	A	H	A	H	A	H	A	A	H	A	B	H	H	B	H	H	H	H	H	A	A	A	A	A	A	H	H	H	B	H	H	H	B	H	B
AX-89876417	Chr2-3	14991462	H	H	H	A	H	H	H	B	A	A	A	H	H	H	-	A	H	H	H	H	A	H	H	-	A	B	-	H	B	-	H	H	H	H	H	B	B	A	B	B	H	H	H	A	H	H	-
AX-89876469	Chr2-3	15302845	H	H	H	A	H	H	H	H	H	A	A	H	H	H	-	A	H	H	B	H	A	H	A	B	A	H	A	H	H	A	H	H	H	A	H	B	B	A	B	B	H	A	H	A	H	B	B
AX-89819356	Chr2-3	15412251	H	H	B	A	H	H	H	H	H	A	A	H	H	H	B	A	H	H	-	H	A	H	A	B	A	H	A	H	H	A	H	H	H	A	H	B	H	A	B	-	B	A	H	A	H	-	B
AX-89819361	Chr2-3	15434536	H	H	H	A	H	H	H	H	H	A	A	H	H	H	B	A	H	H	B	H	A	H	A	B	A	H	A	H	H	A	H	H	-	A	H	B	B	A	B	B	H	A	H	A	H	B	B
AX-89876503	Chr2-3	15486046	H	H	A	A	B	H	H	B	H	B	H	H	H	H	B	H	H	H	A	B	B	A	B	H	H	H	H	H	B	H	H	A	A	H	H	H	-	H	H	H	H	H	A	-	H	A	A
Chr2-3_15498479	Chr2-3	15498479	H	H	A	A	B	H	H	B	H	B	H	-	H	H	B	B	H	H	A	B	B	A	B	H	H	H	H	H	B	H	H	A	A	H	H	H	B	H	H	H	H	H	A	H	H	A	A
Chr2-3_15498498	Chr2-3	15498498	H	H	A	A	B	H	H	B	H	B	H	-	H	H	B	B	H	H	A	B	B	A	B	H	H	H	H	H	B	H	H	A	A	H	H	H	B	H	H	H	H	H	A	H	H	A	A
Chr2-3_15498537	Chr2-3	15498537	H	H	A	A	B	H	H	B	H	B	H	-	H	H	B	B	H	H	A	B	B	A	B	H	H	H	H	H	B	H	H	A	A	H	H	H	B	H	H	H	H	H	A	H	H	A	A
Chr2-3_15826588	Chr2-3	15826588	H	H	A	A	B	H	H	B	H	B	H	-	H	H	B	B	H	H	A	B	B	A	B	H	H	H	H	H	B	H	H	H	A	H	H	H	B	H	H	H	H	H	A	H	B	A	A
Chr2-3_15826623	Chr2-3	15826623	H	H	A	A	B	H	H	B	H	B	H	-	H	H	B	B	H	H	A	B	B	A	B	H	H	H	H	H	B	H	H	H	A	H	H	H	B	H	H	H	H	H	A	H	B	A	A
Chr2-3_15826633	Chr2-3	15826633	H	H	A	A	B	H	H	B	H	B	H	-	H	H	B	B	H	H	A	B	B	A	B	H	H	H	H	H	B	H	H	H	A	H	H	H	B	H	H	H	H	H	A	B	B	A	A
Chr2-3_15826634	Chr2-3	15826634	H	H	A	A	B	H	H	B	H	B	H	-	H	H	B	B	H	H	A	B	B	A	B	H	H	H	H	H	B	H	H	H	A	H	H	H	B	H	H	H	H	H	A	B	B	A	A
AX-89781079	Chr2-3	16347060	A	H	H	A	-	H	H	H	H	A	A	H	H	H	B	A	H	H	B	-	A	H	A	B	A	H	A	H	H	A	H	H	H	A	-	B	B	A	B	B	H	A	H	A	H	B	B
AX-89819518	Chr2-3	16494249	A	H	H	A	H	H	H	H	H	A	A	H	H	H	B	A	H	H	B	H	A	H	A	B	A	H	A	H	H	A	H	H	-	A	H	B	B	A	B	B	H	A	H	A	H	B	B
Chr2-3_16557456	Chr2-3	16557456	A	H	A	A	-	H	A	B	A	B	H	-	H	B	B	-	H	H	A	-	B	A	B	H	H	H	-	H	B	H	H	H	A	H	H	H	B	H	H	H	H	H	A	H	H	A	H
AX-89781135	Chr2-3	16644489	A	H	H	A	H	H	H	H	H	A	A	H	H	H	-	A	H	H	B	H	A	H	A	B	A	H	A	H	H	A	H	H	-	A	H	B	B	A	H	B	H	A	H	A	H	B	B
Chr2-3_16768445	Chr2-3	16768445	H	H	A	A	B	H	A	H	A	B	H	-	H	H	B	B	H	H	A	B	B	A	B	H	H	H	H	H	B	H	H	H	A	H	H	H	B	H	H	H	H	H	A	H	H	A	A
Chr2-3_16879550	Chr2-3	16879550	H	H	A	A	-	-	A	-	A	B	H	-	H	H	B	B	H	H	A	B	B	A	B	H	H	A	-	H	B	H	-	A	A	H	H	H	B	H	H	H	H	H	A	H	H	A	A
AX-89815304	Chr2-3	17182501	H	H	A	A	B	H	A	H	A	B	H	H	H	H	B	B	H	H	A	B	B	A	B	H	H	H	H	H	B	H	H	A	A	H	H	H	B	H	H	H	H	H	A	H	H	A	A
AX-89877087	Chr2-3	17442362	A	H	B	A	-	H	H	H	H	A	A	H	H	H	B	A	H	A	B	H	A	H	A	B	A	H	A	H	H	A	H	H	H	A	H	B	B	A	H	B	H	A	H	A	H	B	B
AX-89819979	Chr2-3	17462094	H	H	H	A	-	H	A	H	A	B	A	H	-	H	B	B	H	H	A	B	B	A	B	H	H	H	H	H	-	H	H	A	A	H	H	H	B	H	H	H	H	A	A	H	H	A	A
AX-89877081	Chr2-3	17465936	A	H	H	H	H	H	H	H	H	H	A	H	H	H	A	H	H	H	A	H	H	B	H	A	A	A	A	A	A	A	H	B	B	H	A	A	H	H	B	H	A	H	H	H	H	B	H
AX-89819962	Chr2-3	17495906	H	H	A	A	B	H	A	H	A	B	A	H	H	H	B	B	H	H	A	B	B	A	B	H	H	H	H	H	B	H	H	A	A	H	H	H	B	H	H	H	H	A	A	H	H	A	A
AX-89876999	Chr2-3	17789066	A	H	-	A	H	H	H	H	A	A	A	-	H	A	B	A	H	A	B	-	A	H	A	B	A	H	A	H	H	A	H	H	A	A	H	B	B	A	H	B	H	A	H	A	H	B	B
AX-89876992	Chr2-3	17794385	H	H	H	H	H	H	H	H	H	H	B	B	B	H	H	H	H	H	H	H	H	A	B	H	H	B	H	H	H	B	H	H	H	H	B	A	-	H	B	B	H	A	A	B	H	A	H
AX-89876973	Chr2-3	17815142	H	H	A	A	B	H	A	H	A	B	A	H	H	H	B	B	H	H	A	B	B	-	B	H	H	H	H	H	B	H	H	A	A	H	H	H	B	H	H	H	-	A	A	H	H	A	A
Chr2-3_17821358	Chr2-3	17821358	H	H	A	A	B	H	A	H	A	B	A	-	H	H	H	B	H	H	A	B	B	A	B	H	H	H	H	H	B	H	H	H	A	H	H	H	B	H	H	H	H	A	A	H	H	A	A
AX-89876935	Chr2-3	18081945	A	H	H	A	H	H	H	H	H	A	A	H	H	A	-	A	H	A	B	H	A	H	A	B	A	H	A	A	H	A	H	H	H	A	H	B	H	A	H	B	H	A	H	A	H	B	B
AX-89781344	Chr2-3	18084161	H	H	A	A	B	H	A	H	A	B	A	H	H	H	B	B	H	H	A	B	B	A	B	H	H	H	H	H	-	H	H	A	A	H	H	H	-	H	H	H	H	A	A	H	H	A	A
AX-89781324	Chr2-3	18204106	H	H	H	H	H	H	H	H	H	H	B	B	B	H	H	H	H	H	H	H	H	A	B	H	H	B	H	H	H	B	H	H	-	H	B	A	A	H	B	B	H	A	A	B	H	A	H
AX-89781316	Chr2-3	18250739	A	H	H	A	-	H	H	H	H	A	A	H	H	A	B	A	H	A	B	H	A	H	A	B	-	H	-	-	H	A	H	H	A	A	H	B	B	A	H	B	H	A	H	A	H	B	B
AX-89876807	Chr2-3	18732154	A	H	H	H	H	H	H	H	H	H	A	H	H	H	A	B	H	H	A	H	H	-	H	A	A	A	A	A	A	A	H	B	B	H	A	H	H	H	B	H	A	H	H	H	H	B	H
AX-89803486	Chr2-3	19055047	H	H	H	H	H	H	H	H	H	H	B	B	B	H	H	H	H	H	H	H	H	A	B	H	H	B	H	H	H	B	H	H	H	H	B	A	A	H	B	B	H	A	A	B	H	A	H
AX-89781540	Chr2-3	19382786	A	H	H	H	H	H	B	H	H	H	A	H	H	H	A	B	H	H	A	H	H	B	H	A	A	A	A	A	A	A	H	B	B	H	A	H	H	H	B	H	A	H	H	H	H	B	H
AX-89820059	Chr2-3	19386372	H	H	H	H	H	H	H	H	H	H	-	-	B	H	H	B	H	H	H	-	H	A	B	H	H	B	H	H	H	B	H	H	H	H	B	A	A	H	B	B	H	A	A	B	H	A	H
AX-89820140	Chr2-3	19588912	A	H	H	H	H	H	B	H	H	H	A	H	H	H	A	B	H	H	A	H	H	B	H	A	A	A	A	A	A	A	H	B	B	H	A	H	H	H	B	H	A	H	H	H	H	B	H
AX-89867636	Chr2-3	20118601	H	H	-	H	H	H	H	H	H	H	B	B	-	H	H	H	H	H	H	H	H	H	-	H	H	B	H	H	H	B	H	H	-	H	B	A	A	H	B	B	H	A	A	B	H	A	H
AX-89877366	Chr2-3	20239284	H	H	H	A	H	A	H	A	H	H	A	H	H	A	B	H	H	A	B	H	A	H	A	H	A	H	A	A	A	A	H	H	-	A	H	B	B	H	H	B	H	-	H	A	H	-	B
Chr2-3_20650171	Chr2-3	20650171	H	H	A	H	-	B	A	H	A	B	A	-	H	B	B	B	H	-	A	B	B	-	B	H	H	H	H	-	H	A	H	H	-	H	H	B	B	H	H	A	B	-	H	-	-	A	A
Chr2-3_20650217	Chr2-3	20650217	H	H	A	H	-	B	A	H	A	B	A	-	H	H	B	B	H	-	A	B	B	-	B	H	H	H	H	-	H	A	H	H	-	H	H	B	B	H	H	A	B	-	H	-	-	H	A
Chr2-3_20650240	Chr2-3	20650240	H	H	A	H	-	B	A	H	A	B	A	-	H	B	B	B	H	-	A	B	B	-	B	H	H	H	H	-	H	A	H	H	-	H	H	B	B	H	H	A	B	-	H	-	-	H	A
AX-89851387	Chr2-3	20784394	H	H	A	H	H	H	A	H	A	B	A	H	H	B	B	B	H	B	A	B	B	A	B	H	H	H	H	H	H	H	H	A	A	H	H	H	B	H	H	A	H	A	H	H	H	H	A
AX-89877447	Chr2-3	20857103	H	H	H	H	H	H	H	H	H	H	B	B	B	H	H	H	H	H	H	H	H	H	B	H	H	B	H	H	-	B	H	H	H	H	B	A	A	H	B	B	H	A	A	B	H	A	H
Chr2-3_21264444	Chr2-3	21264444	H	B	A	H	H	B	A	H	A	B	A	-	H	B	B	B	H	B	A	-	B	A	B	B	A	H	-	H	H	H	-	A	A	H	H	H	B	H	H	A	B	A	A	B	B	H	A
Chr2-3_21304761	Chr2-3	21304761	H	H	A	H	H	H	A	H	A	B	A	-	H	B	B	B	H	B	A	B	B	A	B	H	H	H	H	H	H	H	B	A	A	H	H	H	B	H	H	H	H	A	H	H	H	H	A
Chr2-3_21304810	Chr2-3	21304810	H	H	A	H	H	H	A	H	A	B	A	-	H	B	B	B	H	B	A	B	B	A	B	H	H	H	H	H	H	H	B	A	A	H	H	H	B	H	H	H	H	A	H	H	H	H	A
AX-89911116	Chr2-3	21521752	H	H	A	H	H	H	A	H	A	B	A	H	H	B	B	B	H	B	A	B	B	A	B	B	H	H	H	H	H	H	H	A	A	H	H	H	H	H	H	A	H	A	H	H	H	H	A
AX-89877813	Chr2-3	21523767	B	H	B	B	H	H	A	B	B	H	A	H	A	B	A	A	H	H	A	B	H	B	H	A	B	A	A	A	H	A	A	H	H	B	H	A	A	H	B	B	H	H	H	B	A	H	A
AX-89877804	Chr2-3	21607710	H	H	A	H	H	H	A	H	H	B	-	H	H	B	B	B	H	B	-	B	B	A	B	B	H	-	H	H	-	H	H	A	A	H	H	H	H	H	H	A	H	A	H	H	H	H	-
AX-89820644	Chr2-3	21714472	B	H	B	H	H	H	A	B	B	H	A	H	A	B	A	A	H	H	H	B	H	B	H	A	B	A	A	A	H	A	A	H	H	B	H	A	A	H	B	B	H	H	H	B	A	H	-
AX-89782018	Chr2-3	21792208	B	H	H	A	H	A	H	A	H	H	H	H	H	A	B	A	H	A	B	H	A	H	H	-	H	H	A	A	A	A	H	H	A	A	H	B	B	H	B	B	H	A	H	A	H	H	B
AX-89877745	Chr2-3	21794378	-	H	B	H	H	H	A	B	B	H	A	H	A	B	A	A	H	H	A	-	H	B	H	A	-	A	A	A	H	-	A	H	H	-	H	A	A	H	H	H	H	H	H	B	A	H	A
AX-89782002	Chr2-3	21832108	B	H	H	A	H	A	H	A	H	H	H	H	H	A	B	A	H	A	B	H	A	H	H	H	H	H	A	A	-	A	H	H	A	-	H	B	-	H	B	B	H	A	H	A	H	H	B
AX-89820575	Chr2-3	21887804	B	H	H	A	H	A	H	A	-	H	H	H	H	A	B	A	H	A	-	H	A	H	H	H	H	-	A	A	A	A	H	H	A	A	H	B	B	H	B	B	H	A	H	A	H	H	-
AX-89877677	Chr2-3	22082629	H	H	H	H	H	H	-	H	-	H	B	B	B	H	H	H	H	H	H	H	H	H	B	H	H	B	H	H	H	B	H	H	H	H	B	A	A	H	B	B	H	A	A	B	H	A	H
AX-89781975	Chr2-3	22086741	H	H	H	H	H	H	H	H	H	H	B	B	B	H	H	H	H	H	H	H	H	H	B	H	H	B	H	H	H	B	H	H	H	H	B	A	A	H	B	B	H	-	A	B	H	A	H
AX-89877659	Chr2-3	22097281	H	H	H	H	H	H	H	H	H	H	B	B	B	H	H	H	H	H	H	H	H	H	B	H	H	B	H	H	H	B	H	H	H	H	B	A	A	H	B	B	H	A	A	B	H	A	H
AX-89877571	Chr2-3	22403430	H	H	H	H	H	H	H	H	H	H	B	B	B	H	H	H	H	H	H	H	H	H	B	H	H	-	H	H	H	B	H	H	H	H	B	A	A	H	B	B	-	A	A	B	H	A	H
AX-89877534	Chr2-3	22627106	H	H	H	A	H	A	H	A	H	H	H	H	H	A	B	A	H	A	B	H	A	H	A	H	H	H	A	A	A	A	H	H	A	A	H	B	B	H	B	B	H	A	H	A	H	H	B
AX-89783173	Chr2-3	23405949	B	H	H	A	H	A	H	A	H	H	H	H	H	A	B	H	H	A	B	H	H	B	B	H	H	H	A	A	A	A	H	H	A	A	H	B	B	H	B	B	H	A	A	A	H	H	B
AX-89894764	Chr2-3	23578396	H	H	H	H	H	H	H	H	H	H	B	B	H	H	H	A	H	H	H	H	A	H	B	H	H	B	H	H	H	B	H	H	H	H	H	A	A	H	B	B	H	A	A	B	H	A	H
AX-89878786	Chr2-3	25939826	B	H	H	A	H	A	H	A	H	H	H	B	H	A	B	A	H	A	B	H	H	B	B	H	H	H	-	A	A	H	H	H	A	A	H	B	B	B	H	B	H	A	H	B	B	H	B
AX-89878803	Chr2-3	25976395	B	H	H	A	H	A	H	A	H	H	H	B	H	A	B	A	H	A	B	H	H	B	B	H	H	H	A	A	A	H	A	H	A	A	H	B	B	B	H	B	H	A	H	B	B	H	B
AX-89821512	Chr2-3	26333385	B	H	H	A	H	A	H	H	H	H	H	B	-	H	B	A	H	-	B	H	H	B	B	H	-	H	A	A	H	H	H	A	A	A	H	-	-	B	H	B	H	A	H	B	B	H	B
AX-89782644	Chr2-3	26344593	B	H	A	B	H	H	A	H	A	B	H	H	H	H	H	B	A	B	H	B	B	A	H	B	B	A	H	H	H	H	H	A	H	H	H	H	A	H	A	A	H	A	B	H	B	H	A
Chr2-3_26463773	Chr2-3	26463773	B	H	A	B	H	H	H	H	A	B	H	-	H	H	H	B	A	B	H	H	B	A	H	B	B	H	H	H	H	B	-	A	-	H	H	H	A	H	-	A	H	A	-	H	B	H	A
Chr2-3_26522600	Chr2-3	26522600	-	H	A	B	H	H	A	H	A	B	A	-	B	H	H	B	A	B	B	H	B	A	H	B	B	H	H	H	H	H	-	B	H	H	H	H	A	H	A	A	H	A	B	A	B	H	A
AX-89782546	Chr2-3	26652214	B	H	A	B	H	H	A	H	A	B	H	H	H	H	H	B	A	-	H	B	B	A	H	B	-	H	H	H	H	H	H	A	H	H	H	H	A	H	A	A	H	A	B	H	B	H	A
Chr2-3_26768746	Chr2-3	26768746	B	H	A	B	-	H	A	H	A	B	H	-	-	H	H	B	A	B	H	H	B	-	H	B	B	B	H	H	H	H	H	A	H	H	H	H	A	H	-	A	H	A	B	H	B	H	A
Chr2-3_26768767	Chr2-3	26768767	B	H	A	B	-	H	A	H	A	B	H	-	-	H	H	B	A	B	H	H	B	-	H	B	B	-	H	H	H	H	H	A	H	H	H	H	A	H	-	A	H	A	B	H	B	H	A
Chr2-3_26791374	Chr2-3	26791374	B	H	A	B	H	H	A	H	A	B	H	-	H	H	H	B	A	B	A	B	B	A	H	-	B	A	H	H	H	H	B	-	H	H	H	H	A	H	A	A	H	A	B	H	B	H	A
AX-89821262	Chr2-3	26968822	B	H	-	B	H	H	-	H	H	B	H	H	H	H	H	B	-	B	H	B	B	A	H	B	B	H	H	H	H	H	H	A	H	H	H	H	A	-	A	H	H	A	B	H	B	H	H
Chr2-3_27074288	Chr2-3	27074288	B	H	A	B	H	H	A	H	A	B	H	-	H	H	H	B	A	B	H	B	B	A	H	B	B	H	H	H	H	H	H	A	H	H	H	H	A	H	A	A	H	A	B	H	B	H	A
AX-89821206	Chr2-3	27146914	B	A	H	A	H	A	H	A	H	H	H	B	H	H	B	A	H	A	B	H	H	B	B	H	H	H	A	A	A	H	H	A	H	A	H	H	A	H	H	B	H	A	H	B	B	H	H
AX-89821174	Chr2-3	27266756	B	A	H	A	H	A	H	A	-	-	H	B	H	H	B	-	H	A	B	H	H	B	B	H	H	H	A	A	-	H	H	A	H	A	H	H	A	H	H	B	H	A	H	B	B	H	H
AX-89821096	Chr2-3	27541170	B	H	A	B	H	H	A	H	-	B	H	H	H	H	H	B	A	B	H	B	B	A	-	B	B	H	H	H	H	H	H	A	H	H	H	H	A	H	A	A	H	A	B	H	B	H	A
Chr2-3_27735505	Chr2-3	27735505	B	H	A	B	B	H	A	H	A	B	H	-	H	H	H	B	A	B	H	B	B	A	H	B	B	H	H	H	H	H	H	H	H	H	H	H	A	H	A	A	H	A	B	H	B	H	A
Chr2-3_27769204	Chr2-3	27769204	B	H	A	B	H	H	A	H	A	B	H	H	H	H	H	B	A	B	H	B	B	A	H	B	B	H	H	H	H	H	A	A	H	H	H	H	A	H	A	A	H	A	B	H	B	H	A
Chr2-3_27769220	Chr2-3	27769220	B	H	A	B	H	H	A	H	A	B	H	H	H	H	H	B	A	B	H	B	B	A	H	B	B	H	H	H	H	H	H	A	H	H	H	H	A	H	A	A	H	A	B	H	B	H	A
AX-89878142	Chr2-3	27816928	B	H	A	B	H	H	A	H	A	B	H	H	H	H	H	B	A	B	H	B	B	A	H	B	B	H	H	H	H	H	H	A	H	H	H	H	A	H	A	A	H	A	B	H	B	H	A
AX-89782307	Chr2-3	27895670	B	H	A	-	H	H	A	H	A	B	H	H	H	H	H	B	A	B	H	B	B	-	H	B	B	H	H	-	H	H	H	A	H	H	H	H	A	H	A	-	H	A	B	H	B	H	A
AX-89822055	Chr2-3	28096457	B	H	A	B	H	H	A	A	A	B	H	H	H	H	H	B	A	B	H	B	B	A	H	B	B	H	H	H	H	H	H	A	H	H	H	H	A	H	A	A	H	A	B	H	B	H	A
AX-89878991	Chr2-3	29409429	-	H	A	B	H	H	A	A	A	B	H	H	H	H	H	B	A	B	H	B	B	A	H	B	-	H	H	H	H	H	H	A	-	H	H	H	A	H	A	H	H	-	B	H	B	H	A
AX-89878989	Chr2-3	29411818	B	H	A	B	H	H	A	A	A	B	H	H	H	H	H	B	A	B	H	B	B	A	H	B	B	H	H	H	H	H	H	A	H	H	H	H	A	H	A	A	H	A	B	H	B	H	A
AX-89878970	Chr2-3	29470145	B	H	A	B	H	H	A	A	A	B	H	H	H	H	H	B	A	B	H	B	B	-	H	B	B	H	H	H	H	H	H	A	H	H	H	H	A	H	A	A	H	A	B	H	B	H	A
AX-89821830	Chr2-3	29472856	B	H	A	B	H	H	A	A	A	B	H	H	H	H	H	B	A	B	H	B	B	A	H	B	B	H	H	H	H	H	H	A	H	H	H	H	A	H	A	A	-	A	B	H	B	H	A
AX-89821789	Chr2-3	29608369	B	H	A	B	H	H	A	A	A	B	H	H	H	H	H	B	A	B	H	B	B	A	H	B	B	H	H	H	H	H	H	-	-	H	H	H	-	H	A	A	H	A	B	H	B	H	A
AX-89878916	Chr2-3	29632757	B	H	A	B	H	H	A	A	A	B	H	H	H	H	H	B	A	B	H	B	B	A	H	B	B	H	H	H	H	H	H	A	H	H	H	H	A	H	A	A	H	A	B	H	B	H	A
AX-89835582	Chr2-4	6440833	B	A	A	A	-	H	H	A	H	H	H	H	B	H	B	A	A	H	B	A	H	H	A	B	H	H	A	H	B	A	H	A	H	A	B	H	B	A	H	H	A	H	H	H	H	B	H
AX-89880515	Chr2-4	7059287	B	A	A	A	H	H	H	A	H	H	H	H	B	H	B	A	A	H	-	A	H	H	A	B	H	H	A	H	B	A	H	A	-	A	B	H	B	A	H	H	A	H	H	H	H	B	H
AX-89880530	Chr2-4	7390416	B	A	A	A	H	H	H	A	H	H	H	H	B	H	B	A	A	H	B	A	H	H	A	B	H	H	A	H	B	A	H	A	H	A	B	H	B	A	H	H	A	H	H	H	H	B	H
AX-89783960	Chr2-4	7535324	B	A	A	A	H	H	H	A	H	H	H	H	B	H	B	A	A	H	B	A	H	H	A	B	H	H	A	H	B	A	H	A	H	A	B	H	B	A	H	H	A	H	H	-	H	B	H
AX-89880204	Chr2-4	7802253	B	A	A	A	H	H	H	A	H	H	H	H	B	H	B	A	A	H	B	A	H	H	A	B	H	H	A	H	B	A	H	A	H	-	B	H	B	A	H	H	A	A	H	H	H	B	H
AX-89823079	Chr2-4	8035252	B	A	A	A	H	H	H	A	H	H	H	H	B	H	B	A	A	H	B	A	H	H	A	B	H	H	A	H	B	A	H	A	H	A	B	H	B	A	H	H	A	A	H	H	H	B	H
AX-89880271	Chr2-4	8301402	H	A	A	A	H	H	H	A	H	H	H	H	B	H	B	A	A	H	B	A	H	H	A	B	H	-	A	H	B	A	H	A	H	A	B	H	B	A	H	H	A	A	H	H	H	B	H
AX-89783730	Chr2-4	8333415	H	A	H	A	H	H	H	A	H	H	H	H	B	H	B	-	A	H	-	A	H	H	A	B	-	H	H	H	B	A	H	A	-	A	B	H	-	A	H	H	A	A	H	H	H	B	H
AX-89823148	Chr2-4	8438939	H	A	H	A	H	H	H	A	H	H	H	H	B	H	B	A	A	H	B	A	H	H	A	B	A	H	A	H	B	A	H	A	H	A	B	H	B	A	H	H	H	A	H	H	H	B	H
AX-89822468	Chr2-4	9008167	A	H	B	H	H	B	A	H	H	H	A	H	A	H	A	A	H	H	A	-	H	B	H	A	H	A	A	A	H	A	A	B	A	B	H	A	H	H	B	H	A	H	H	B	H	B	H
AX-89823341	Chr2-4	9560292	H	A	H	A	H	H	H	H	H	H	H	H	B	H	B	A	A	H	B	A	H	H	A	B	A	H	A	H	B	A	H	A	H	A	B	-	-	A	H	H	-	A	H	H	H	B	H
AX-89823473	Chr2-4	9667483	A	H	-	H	H	B	A	H	H	H	A	H	A	H	A	A	-	H	A	H	H	B	H	A	H	A	A	A	H	A	A	B	A	B	H	A	H	H	B	H	A	H	H	-	H	B	H
AX-89880635	Chr2-4	9668366	A	H	H	H	-	-	A	H	H	H	-	H	A	H	A	A	H	H	A	H	H	B	H	-	H	A	A	A	H	A	A	B	-	B	H	A	H	H	B	H	A	H	H	B	H	-	H
AX-89880639	Chr2-4	9674093	A	H	-	H	H	B	A	H	H	H	A	H	A	H	A	A	H	H	A	H	H	-	H	A	H	A	A	A	H	A	A	B	A	B	H	A	H	H	B	H	A	H	H	B	H	B	H
AX-89880640	Chr2-4	9674521	-	A	-	A	-	H	-	H	H	H	H	H	B	H	B	-	A	H	B	-	H	H	A	B	A	H	A	H	-	A	H	A	B	A	B	H	B	A	H	-	H	A	H	H	H	-	H
AX-89822975	Chr2-4	12117915	A	H	H	H	H	H	A	H	H	H	A	H	A	H	A	-	H	H	A	H	H	B	H	A	H	A	A	A	A	A	A	-	A	B	H	A	H	H	B	H	A	H	H	H	H	B	H
Chr2-4_12655311	Chr2-4	12655311	B	H	B	H	B	H	H	H	A	A	A	-	B	A	H	H	H	H	B	-	H	B	H	H	B	H	H	H	H	A	B	A	A	H	A	H	H	B	H	B	H	A	H	B	A	H	H
AX-89784021	Chr2-4	13197095	H	H	H	A	H	H	H	H	H	A	A	H	H	H	B	A	H	H	B	H	A	H	A	B	A	H	A	H	B	A	H	H	H	-	H	B	B	A	B	B	H	A	H	A	H	B	B
AX-89876405	Chr2-4	13466692	H	H	H	A	H	H	H	H	H	A	A	H	H	H	B	A	H	H	B	H	A	H	A	B	A	H	A	H	B	A	H	H	H	A	H	B	B	A	B	B	H	A	H	A	H	B	B
AX-89876408	Chr2-4	13468060	H	H	H	A	H	H	H	H	H	A	A	H	H	H	B	A	H	H	B	H	A	H	A	B	A	H	A	H	B	A	H	H	H	A	H	B	B	A	B	B	H	A	H	A	H	B	B
AX-89819292	Chr2-4	13468312	H	H	H	A	H	H	H	H	H	A	A	H	H	H	B	A	H	H	B	H	A	H	A	B	A	H	A	H	B	A	H	H	H	A	H	B	B	A	B	B	H	A	H	A	H	B	B
AX-89876411	Chr2-4	13488434	H	H	H	A	H	H	H	H	H	A	A	H	H	H	B	A	H	H	B	H	A	H	A	B	A	H	A	H	B	A	H	H	H	A	H	B	B	A	B	B	H	A	H	A	H	B	B
AX-89876469	Chr2-4	13844116	H	H	H	A	H	H	H	H	H	A	A	H	H	H	-	A	H	H	B	H	A	H	A	B	A	H	A	H	H	A	H	H	H	A	H	B	B	A	B	B	H	A	H	A	H	B	B
AX-89819356	Chr2-4	13929735	H	H	B	A	H	H	H	H	H	A	A	H	H	H	B	A	H	H	-	H	A	H	A	B	A	H	A	H	H	A	H	H	H	A	H	B	H	A	B	-	B	A	H	A	H	-	B
AX-89819361	Chr2-4	13943538	H	H	H	A	H	H	H	H	H	A	A	H	H	H	B	A	H	H	B	H	A	H	A	B	A	H	A	H	H	A	H	H	-	A	H	B	B	A	B	B	H	A	H	A	H	B	B
AX-89876503	Chr2-4	13991946	H	H	A	A	B	H	H	B	H	B	H	H	H	H	B	H	H	H	A	B	B	A	B	H	H	H	H	H	B	H	H	A	A	H	H	H	-	H	H	H	H	H	A	-	H	A	A
AX-89847217	Chr2-4	14514249	H	H	H	H	H	H	H	H	H	H	B	B	B	H	H	H	H	H	B	H	H	A	B	H	H	B	H	H	H	B	H	H	H	H	B	H	A	A	B	B	H	A	A	H	H	A	H
AX-89847228	Chr2-4	14718364	H	H	H	H	H	H	H	H	H	H	B	B	B	H	H	H	H	H	B	H	H	A	B	H	H	B	H	H	H	B	H	H	H	H	B	H	A	A	B	B	H	A	A	H	H	A	H
AX-89876616	Chr2-4	14721517	A	H	H	H	H	H	H	H	H	H	A	H	A	H	A	A	H	H	A	H	H	B	H	A	A	A	A	A	A	A	H	B	H	H	H	A	H	H	B	H	A	H	H	H	H	B	H
AX-89781079	Chr2-4	14761576	A	H	H	A	-	H	H	H	H	A	A	H	H	H	B	A	H	H	B	-	A	H	A	B	A	H	A	H	H	A	H	H	H	A	-	B	B	A	B	B	H	A	H	A	H	B	B
AX-89847229	Chr2-4	14764488	A	H	H	H	H	H	H	-	H	H	-	-	H	H	A	A	H	-	A	-	H	B	H	A	A	A	-	A	A	A	H	B	H	H	H	A	H	H	B	H	-	H	H	H	H	B	H
AX-89781085	Chr2-4	14787575	A	H	H	A	H	H	H	H	H	A	A	H	H	H	B	A	H	H	B	H	A	H	A	B	A	H	A	H	H	A	H	H	H	A	H	B	B	A	B	B	H	A	H	A	H	B	B
AX-89819518	Chr2-4	14985140	A	H	H	A	H	H	H	H	H	A	A	H	H	H	B	A	H	H	B	H	A	H	A	B	A	H	A	H	H	A	H	H	-	A	H	B	B	A	B	B	H	A	H	A	H	B	B
Chr2-4_15132157	Chr2-4	15132157	H	H	H	H	H	H	H	H	H	H	B	-	B	H	H	H	H	H	H	H	H	A	B	H	H	B	H	H	H	B	H	H	H	H	B	H	A	A	B	B	H	A	A	H	H	A	H
AX-89781135	Chr2-4	15160641	A	H	H	A	H	H	H	H	H	A	A	H	H	H	-	A	H	H	B	H	A	H	A	B	A	H	A	H	H	A	H	H	-	A	H	B	B	A	H	B	H	A	H	A	H	B	B
AX-89819642	Chr2-4	15752883	A	H	H	H	H	H	H	H	H	H	A	H	H	H	A	H	H	H	A	H	H	B	H	A	A	A	A	A	A	A	H	B	H	H	H	A	H	H	B	H	A	H	H	H	H	B	H
AX-89819643	Chr2-4	15753043	A	H	H	H	H	H	H	H	H	H	A	H	H	H	A	-	H	H	A	H	H	-	H	A	A	A	A	A	A	A	H	B	H	H	H	A	H	H	B	H	A	H	H	H	H	B	H
AX-89781474	Chr2-4	16026232	A	H	-	A	H	H	H	H	H	A	A	H	H	H	B	A	H	A	B	H	A	H	A	B	A	H	A	H	H	A	H	H	H	A	H	B	B	A	H	B	H	A	H	A	H	B	B
AX-89877087	Chr2-4	16026851	A	H	B	A	-	H	H	H	H	A	A	H	H	H	B	A	H	A	B	H	A	H	A	B	A	H	A	H	H	A	H	H	H	A	H	B	B	A	H	B	H	A	H	A	H	B	B
AX-89819979	Chr2-4	16046443	H	H	H	A	-	H	A	H	A	B	A	H	-	H	B	B	H	H	A	B	B	A	B	H	H	H	H	H	-	H	H	A	A	H	H	H	B	H	H	H	H	A	A	H	H	A	A
AX-89877081	Chr2-4	16050146	A	H	H	H	H	H	H	H	H	H	A	H	H	H	A	H	H	H	A	H	H	B	H	A	A	A	A	A	A	A	H	B	B	H	A	A	H	H	B	H	A	H	H	H	H	B	H
AX-89819962	Chr2-4	16083284	H	H	A	A	B	H	A	H	A	B	A	H	H	H	B	B	H	H	A	B	B	A	B	H	H	H	H	H	B	H	H	A	A	H	H	H	B	H	H	H	H	A	A	H	H	A	A
Chr2-4_16163879	Chr2-4	16163879	H	H	H	H	H	H	H	H	H	A	B	-	B	H	H	H	H	H	H	H	H	A	B	H	H	B	H	H	H	B	H	H	A	H	B	A	A	H	B	B	H	A	-	B	H	A	H
AX-89781429	Chr2-4	16220884	A	H	H	-	-	H	H	H	H	A	-	H	H	H	B	A	H	A	H	H	A	H	A	B	A	H	-	H	H	A	H	H	H	A	H	B	B	A	H	-	H	A	H	A	H	-	-
Chr2-4_16309950	Chr2-4	16309950	-	H	A	A	-	H	H	H	-	H	B	-	-	H	H	H	-	-	A	A	H	-	B	H	H	B	H	H	A	B	B	-	A	B	B	A	A	H	-	B	A	A	A	-	A	A	H
Chr2-4_16309954	Chr2-4	16309954	-	H	A	A	-	H	H	H	-	H	B	-	-	H	H	H	-	-	A	A	H	-	B	H	H	B	H	H	A	B	B	-	A	B	B	A	A	H	-	B	A	A	A	-	A	A	H
Chr2-4_16309967	Chr2-4	16309967	-	H	A	A	-	H	H	H	-	H	B	-	-	H	H	H	-	-	A	A	H	-	B	H	H	B	H	H	A	B	B	-	A	B	B	A	A	H	-	B	A	A	A	-	A	A	H
Chr2-4_16309974	Chr2-4	16309974	-	H	A	A	-	H	H	H	-	H	B	-	-	H	H	H	-	-	A	A	H	-	B	H	H	B	H	H	A	B	B	-	A	B	B	A	A	H	-	B	A	A	A	-	A	A	H
Chr2-4_16309988	Chr2-4	16309988	-	H	A	A	-	H	H	H	-	H	B	-	-	H	H	H	-	-	A	A	H	-	B	H	H	B	H	H	A	B	B	-	A	B	B	A	A	H	-	B	A	A	A	-	A	A	H
AX-89876999	Chr2-4	16345166	A	H	-	A	H	H	H	H	A	A	A	-	H	A	B	A	H	A	B	-	A	H	A	B	A	H	A	H	H	A	H	H	A	A	H	B	B	A	H	B	H	A	H	A	H	B	B
AX-89781401	Chr2-4	16347393	H	H	A	A	B	H	A	H	A	B	A	H	H	H	B	B	H	H	A	B	B	-	B	H	H	-	H	H	B	H	H	-	A	H	H	H	B	H	H	H	H	A	A	H	H	-	A
AX-89876992	Chr2-4	16350496	H	H	H	H	H	H	H	H	H	H	B	B	B	H	H	H	H	H	H	H	H	A	B	H	H	B	H	H	H	B	H	H	H	H	B	A	-	H	B	B	H	A	A	B	H	A	H
Chr2-4_16354292	Chr2-4	16354292	H	H	H	H	H	H	H	H	H	H	H	-	B	H	H	B	H	B	H	H	H	A	B	H	H	H	B	A	H	H	H	H	H	H	H	A	A	H	B	B	B	A	-	B	A	A	H
Chr2-4_16354322	Chr2-4	16354322	H	H	H	H	H	H	H	H	H	H	H	-	H	H	H	B	H	B	H	H	H	A	H	H	H	H	B	A	H	H	H	H	H	H	H	H	A	H	B	B	B	A	-	B	A	A	H
AX-89781368	Chr2-4	16473589	A	H	H	A	H	H	H	H	H	A	A	H	H	A	B	A	H	A	B	H	A	H	A	B	A	H	A	H	H	A	H	H	H	A	H	B	B	A	H	B	H	A	H	A	H	B	B
Chr2-4_16580822	Chr2-4	16580822	H	H	H	H	H	H	H	H	H	H	B	-	B	H	H	H	H	H	H	H	H	A	B	H	H	B	H	H	H	B	-	H	H	H	B	A	A	H	B	B	H	A	A	B	H	H	H
AX-89781344	Chr2-4	16608368	H	H	A	A	B	H	A	H	A	B	A	H	H	H	B	B	H	H	A	B	B	A	B	H	H	H	H	H	-	H	H	A	A	H	H	H	-	H	H	H	H	A	A	H	H	A	A
AX-89781316	Chr2-4	16776725	A	H	H	A	-	H	H	H	H	A	A	H	H	A	B	A	H	A	B	H	A	H	A	B	-	H	-	-	H	A	H	H	A	A	H	B	B	A	H	B	H	A	H	A	H	B	B
Chr2-4_16975909	Chr2-4	16975909	H	H	H	H	H	H	H	H	H	H	B	-	B	H	H	H	H	H	H	H	H	A	B	H	H	B	H	H	H	B	H	H	H	H	B	A	A	H	B	B	H	A	A	B	H	A	H
AX-89876867	Chr2-4	16982017	A	H	H	A	H	H	H	H	H	A	A	H	H	A	B	A	H	A	B	H	A	H	A	B	A	H	A	A	H	A	H	H	-	A	H	B	B	A	H	B	H	A	H	A	H	B	B
Chr2-4_16988812	Chr2-4	16988812	H	H	H	H	H	H	H	H	H	H	B	-	B	H	H	H	H	H	H	H	H	A	B	H	H	B	H	H	H	B	H	H	H	H	B	A	A	H	B	B	H	A	A	B	H	A	H
AX-89876862	Chr2-4	16997294	A	H	H	A	H	H	H	H	H	A	A	H	H	A	B	A	H	A	B	H	A	H	A	B	A	H	A	A	H	A	H	H	A	A	H	B	B	A	H	B	H	A	H	A	H	B	B
AX-89876855	Chr2-4	17051647	A	H	H	A	H	H	H	H	H	A	A	H	-	A	B	A	H	A	B	H	A	H	A	-	A	H	A	A	H	A	H	H	A	-	H	B	B	A	H	B	H	A	H	A	H	B	B
AX-89781281	Chr2-4	17118527	A	H	H	A	H	H	H	A	H	A	A	H	H	A	B	A	H	A	B	H	A	H	A	B	A	H	A	A	H	A	H	H	A	A	H	B	B	A	H	B	H	A	H	A	H	B	B
Chr2-4_17153339	Chr2-4	17153339	B	H	H	H	H	H	H	H	H	H	B	-	B	H	H	H	H	A	H	A	H	A	B	H	H	B	H	B	H	B	-	H	H	A	B	A	A	H	B	B	H	A	A	B	H	H	H
AX-89847252	Chr2-4	17222682	H	H	H	H	H	H	H	H	H	H	B	B	B	H	H	H	H	H	H	H	H	A	B	H	H	B	H	H	H	B	H	H	H	H	B	A	A	H	B	B	H	A	A	B	H	A	H
AX-89781259	Chr2-4	17226995	A	H	H	H	H	H	H	H	H	H	A	H	H	H	A	B	H	H	A	H	H	B	H	A	A	A	A	A	A	A	H	B	B	H	A	H	H	H	B	H	A	H	H	H	H	B	H
Chr2-4_17634037	Chr2-4	17634037	H	H	H	H	H	H	H	H	H	H	B	-	B	H	H	H	H	H	H	H	H	A	B	H	H	B	H	H	H	B	H	H	H	H	B	A	A	H	B	B	H	A	A	B	H	A	H
AX-89877181	Chr2-4	17817699	A	H	H	H	H	H	B	H	H	H	A	H	H	H	A	-	H	H	A	-	H	B	H	A	A	A	A	A	A	A	H	B	B	H	A	H	H	H	B	H	A	H	H	H	H	B	H
AX-89847285	Chr2-4	17853896	H	H	H	H	H	H	H	H	H	H	B	B	B	H	H	H	H	H	H	H	H	A	B	H	H	H	H	H	H	B	H	H	H	H	B	A	A	H	B	B	H	A	A	B	H	A	H
AX-89820059	Chr2-4	17954374	H	H	H	H	H	H	H	H	H	H	-	-	B	H	H	B	H	H	H	-	H	A	B	H	H	B	H	H	H	B	H	H	H	H	B	A	A	H	B	B	H	A	A	B	H	A	H
AX-89820140	Chr2-4	18179370	A	H	H	H	H	H	B	H	H	H	A	H	H	H	A	B	H	H	A	H	H	B	H	A	A	A	A	A	A	A	H	B	B	H	A	H	H	H	B	H	A	H	H	H	H	B	H
Chr2-4_18362696	Chr2-4	18362696	H	H	H	H	H	H	H	H	H	H	B	-	B	H	H	H	H	H	H	H	B	H	B	H	H	B	H	B	H	B	H	A	H	H	B	A	A	H	B	B	B	A	A	B	H	A	H
Chr2-4_18480983	Chr2-4	18480983	-	H	B	-	H	-	A	-	-	H	B	-	-	-	-	-	-	H	-	-	B	A	B	H	-	-	-	B	-	B	-	-	B	H	B	A	A	H	B	B	H	A	A	B	-	A	H
Chr2-4_18481001	Chr2-4	18481001	-	H	B	-	H	-	H	-	-	H	B	-	-	-	-	-	-	H	-	-	B	A	B	H	-	-	-	B	-	B	-	-	B	H	B	A	A	H	B	B	H	A	A	B	-	A	H
AX-89781679	Chr2-4	18576247	H	H	H	H	H	H	H	H	H	H	B	B	B	H	H	H	H	H	H	H	H	H	B	H	H	B	H	H	H	B	H	H	H	H	B	A	A	H	B	B	H	A	A	B	H	A	H
AX-89877353	Chr2-4	18706919	H	H	H	A	H	A	H	A	H	H	A	H	H	A	B	A	H	A	B	-	A	H	A	H	A	H	A	A	A	A	H	H	A	A	H	B	B	H	H	B	H	A	H	A	H	B	B
AX-89877447	Chr2-4	19482874	H	H	H	H	H	H	H	H	H	H	B	B	B	H	H	H	H	H	H	H	H	H	B	H	H	B	H	H	-	B	H	H	H	H	B	A	A	H	B	B	H	A	A	B	H	A	H
Chr2-4_19653223	Chr2-4	19653223	H	H	H	H	H	H	H	H	H	H	B	-	B	B	H	H	H	H	H	A	H	H	H	B	H	B	H	H	H	B	H	-	H	B	B	A	A	H	B	B	H	A	A	B	H	A	H
AX-89820402	Chr2-4	19978968	H	H	H	H	H	H	H	H	H	H	B	B	B	H	H	H	H	H	H	H	H	H	B	H	H	B	H	H	H	B	H	H	H	H	B	A	A	H	B	B	H	A	A	B	H	A	H
AX-89877534	Chr2-4	19986493	H	H	H	A	H	A	H	A	H	H	H	H	H	A	B	A	H	A	B	H	A	H	A	H	H	H	A	A	A	A	H	H	A	A	H	B	B	H	B	B	H	A	H	A	H	H	B
AX-89877571	Chr2-4	20175447	H	H	H	H	H	H	H	H	H	H	B	B	B	H	H	H	H	H	H	H	H	H	B	H	H	-	H	H	H	B	H	H	H	H	B	A	A	H	B	B	-	A	A	B	H	A	H
AX-89877659	Chr2-4	20478088	H	H	H	H	H	H	H	H	H	H	B	B	B	H	H	H	H	H	H	H	H	H	B	H	H	B	H	H	H	B	H	H	H	H	B	A	A	H	B	B	H	A	A	B	H	A	H
Chr2-4_20483178	Chr2-4	20483178	H	H	H	H	H	H	H	H	B	H	-	-	B	H	H	H	H	H	H	H	H	H	B	H	H	B	H	H	H	B	H	H	-	H	B	A	-	H	B	B	H	-	A	B	H	H	H
AX-89781975	Chr2-4	20490517	H	H	H	H	H	H	H	H	H	H	B	B	B	H	H	H	H	H	H	H	H	H	B	H	H	B	H	H	H	B	H	H	H	H	B	A	A	H	B	B	H	-	A	B	H	A	H
AX-89877677	Chr2-4	20494669	H	H	H	H	H	H	-	H	-	H	B	B	B	H	H	H	H	H	H	H	H	H	B	H	H	B	H	H	H	B	H	H	H	H	B	A	A	H	B	B	H	A	A	B	H	A	H
AX-89911049	Chr2-4	20495355	H	H	H	H	H	H	H	H	-	H	B	B	B	H	H	H	H	H	H	H	H	H	B	H	H	B	H	H	H	B	H	H	H	H	B	A	A	H	B	B	H	A	A	B	H	A	H
AX-89877691	Chr2-4	20547578	B	H	H	A	H	A	H	A	H	H	H	H	H	A	B	A	H	A	B	H	A	H	H	H	H	H	A	A	-	A	H	H	A	A	H	B	B	H	B	B	H	A	H	A	H	H	B
AX-89820575	Chr2-4	20632757	B	H	H	A	H	A	H	A	-	H	H	H	H	A	B	A	H	A	-	H	A	H	H	H	H	-	A	A	A	A	H	H	A	A	H	B	B	H	B	B	H	A	H	A	H	H	-
AX-89782002	Chr2-4	20677392	B	H	H	A	H	A	H	A	H	H	H	H	H	A	B	A	H	A	B	H	A	H	H	H	H	H	A	A	-	A	H	H	A	-	H	B	-	H	B	B	H	A	H	A	H	H	B
AX-89820644	Chr2-4	20823116	B	H	B	H	H	H	A	B	B	H	A	H	A	B	A	A	H	H	H	B	H	B	H	A	B	A	A	A	H	A	A	H	H	B	H	A	A	H	B	B	H	H	H	B	A	H	-
AX-89782079	Chr2-4	20905663	B	H	B	H	H	H	A	B	B	H	A	H	A	B	A	A	H	H	A	B	H	-	H	A	B	A	A	A	H	A	A	H	H	B	H	A	-	H	B	B	H	H	H	B	-	H	A
AX-89877813	Chr2-4	20959947	B	H	B	B	H	H	A	B	B	H	A	H	A	B	A	A	H	H	A	B	H	B	H	A	B	A	A	A	H	A	A	H	H	B	H	A	A	H	B	B	H	H	H	B	A	H	A
Chr2-4_21234865	Chr2-4	21234865	-	H	H	H	-	H	H	H	H	H	B	-	H	H	H	A	H	H	H	H	H	H	H	H	H	B	H	H	H	B	H	H	H	H	H	A	A	H	B	B	H	A	A	B	H	H	H
Chr2-4_21842006	Chr2-4	21842006	H	H	H	H	B	H	H	H	H	H	B	-	H	H	H	A	H	H	H	H	A	H	B	H	H	B	H	H	H	B	H	H	H	H	H	-	A	H	B	B	H	A	A	B	H	A	H
AX-89783173	Chr2-4	22005397	B	H	H	A	H	A	H	A	H	H	H	H	H	A	B	H	H	A	B	H	H	B	B	H	H	H	A	A	A	A	H	H	A	A	H	B	B	H	B	B	H	A	A	A	H	H	B
Chr2-4_22025871	Chr2-4	22025871	H	H	H	H	H	H	H	H	H	H	B	-	H	H	H	A	H	B	B	H	H	H	B	H	H	B	H	H	H	B	B	H	H	H	B	A	A	H	B	B	H	A	A	B	H	A	H
AX-89894764	Chr2-4	22110183	H	H	H	H	H	H	H	H	H	H	B	B	H	H	H	A	H	H	H	H	A	H	B	H	H	B	H	H	H	B	H	H	H	H	H	A	A	H	B	B	H	A	A	B	H	A	H
AX-89878803	Chr2-4	24261147	B	H	H	A	H	A	H	A	H	H	H	B	H	A	B	A	H	A	B	H	H	B	B	H	H	H	A	A	A	H	A	H	A	A	H	B	B	B	H	B	H	A	H	B	B	H	B
AX-89878786	Chr2-4	24309027	B	H	H	A	H	A	H	A	H	H	H	B	H	A	B	A	H	A	B	H	H	B	B	H	H	H	-	A	A	H	H	H	A	A	H	B	B	B	H	B	H	A	H	B	B	H	B
AX-89782682	Chr2-4	24552850	B	H	H	A	H	A	H	A	H	H	H	B	-	H	B	-	H	A	B	H	H	B	B	H	H	H	A	-	A	H	H	H	A	A	H	B	A	B	H	B	H	A	H	B	B	H	B
AX-89821512	Chr2-4	24687556	B	H	H	A	H	A	H	H	H	H	H	B	-	H	B	A	H	-	B	H	H	B	B	H	-	H	A	A	H	H	H	A	A	A	H	-	-	B	H	B	H	A	H	B	B	H	B
AX-89782646	Chr2-4	24691524	-	H	A	-	H	A	H	A	H	H	H	B	H	H	-	A	H	A	B	H	H	B	B	H	H	H	A	A	A	H	H	A	H	-	H	B	-	B	H	B	H	A	H	B	B	H	B
AX-89782644	Chr2-4	24701062	B	H	A	B	H	H	A	H	A	B	H	H	H	H	H	B	A	B	H	B	B	A	H	B	B	A	H	H	H	H	H	A	H	H	H	H	A	H	A	A	H	A	B	H	B	H	A
AX-89782546	Chr2-4	25049377	B	H	A	B	H	H	A	H	A	B	H	H	H	H	H	B	A	-	H	B	B	A	H	B	-	H	H	H	H	H	H	A	H	H	H	H	A	H	A	A	H	A	B	H	B	H	A
AX-89878460	Chr2-4	25194232	B	H	H	A	H	A	H	A	H	H	H	B	H	H	B	A	H	A	B	H	H	B	B	H	H	H	A	-	-	H	H	A	A	A	H	H	A	B	H	B	H	A	H	B	B	H	B
AX-89878416	Chr2-4	25309102	B	A	H	A	H	A	H	A	H	H	H	B	H	H	B	A	H	A	B	H	H	B	B	H	H	H	A	A	A	H	H	A	H	A	H	H	A	H	H	B	H	-	H	B	B	H	H
AX-89822055	Chr2-4	25534381	B	H	A	B	H	H	A	A	A	B	H	H	H	H	H	B	A	B	H	B	B	A	H	B	B	H	H	H	H	H	H	A	H	H	H	H	A	H	A	A	H	A	B	H	B	H	A
AX-89782307	Chr2-4	25700054	B	H	A	-	H	H	A	H	A	B	H	H	H	H	H	B	A	B	H	B	B	-	H	B	B	H	H	-	H	H	H	A	H	H	H	H	A	H	A	-	H	A	B	H	B	H	A
AX-89821096	Chr2-4	26077810	B	H	A	B	H	H	A	H	-	B	H	H	H	H	H	B	A	B	H	B	B	A	-	B	B	H	H	H	H	H	H	A	H	H	H	H	A	H	A	A	H	A	B	H	B	H	A
AX-89907474	Chr2-4	26275982	B	H	A	B	H	H	A	H	A	B	H	H	H	H	H	B	A	B	H	B	B	A	H	B	B	H	H	H	H	H	H	A	H	H	H	H	A	H	A	A	H	A	B	H	B	H	A
AX-89821174	Chr2-4	26328985	B	A	H	A	H	A	H	A	-	-	H	B	H	H	B	-	H	A	B	H	H	B	B	H	H	H	A	A	-	H	H	A	H	A	H	H	A	H	H	B	H	A	H	B	B	H	H
AX-89821206	Chr2-4	26440087	B	A	H	A	H	A	H	A	H	H	H	B	H	H	B	A	H	A	B	H	H	B	B	H	H	H	A	A	A	H	H	A	H	A	H	H	A	H	H	B	H	A	H	B	B	H	H
AX-89878970	Chr2-4	27195918	B	H	A	B	H	H	A	A	A	B	H	H	H	H	H	B	A	B	H	B	B	-	H	B	B	H	H	H	H	H	H	A	H	H	H	H	A	H	A	A	H	A	B	H	B	H	A
AX-89821830	Chr2-4	27198627	B	H	A	B	H	H	A	A	A	B	H	H	H	H	H	B	A	B	H	B	B	A	H	B	B	H	H	H	H	H	H	A	H	H	H	H	A	H	A	A	-	A	B	H	B	H	A
AX-89782852	Chr2-4	27319237	B	H	A	B	H	H	A	A	A	B	H	H	H	H	H	B	A	B	H	B	B	A	H	B	B	H	H	H	H	-	H	A	H	H	H	H	-	H	A	A	H	A	B	H	B	H	A
AX-89782851	Chr2-4	27319464	B	H	A	B	B	H	A	A	A	B	H	H	H	H	H	B	A	B	H	B	B	A	H	B	B	H	H	H	B	H	H	A	H	H	H	H	A	H	A	A	H	A	B	H	-	H	A
AX-89821789	Chr2-4	27321099	B	H	A	B	H	H	A	A	A	B	H	H	H	H	H	B	A	B	H	B	B	A	H	B	B	H	H	H	H	H	H	-	-	H	H	H	-	H	A	A	H	A	B	H	B	H	A
AX-89878916	Chr2-4	27339094	B	H	A	B	H	H	A	A	A	B	H	H	H	H	H	B	A	B	H	B	B	A	H	B	B	H	H	H	H	H	H	A	H	H	H	H	A	H	A	A	H	A	B	H	B	H	A
AX-89881805	Chr3-1	2791814	H	B	A	H	B	H	B	H	H	B	H	H	A	A	H	B	H	H	H	H	H	H	A	B	B	H	H	H	H	H	A	A	H	A	A	A	A	H	H	H	B	H	A	B	A	A	B
Chr3-1_2825477	Chr3-1	2825477	-	H	H	H	-	B	-	H	H	H	A	-	H	A	H	B	H	A	H	B	A	H	H	A	H	A	A	-	B	A	A	H	B	H	B	H	B	A	B	B	B	A	H	B	-	B	H
AX-89804225	Chr3-1	4281658	A	A	B	H	H	H	A	-	-	H	H	H	H	H	-	-	H	B	H	B	H	A	-	B	B	H	B	-	H	B	H	B	H	H	A	H	B	A	B	B	H	H	-	H	B	-	A
AX-89787241	Chr3-1	4283467	H	B	A	H	B	H	B	-	H	H	H	H	H	A	-	B	H	H	B	H	H	H	A	-	B	H	-	H	H	H	A	H	H	A	A	A	A	H	H	H	B	H	-	B	H	H	B
AX-89827417	Chr3-1	4323809	A	A	B	H	H	H	A	H	H	B	B	H	-	H	B	H	H	H	H	B	B	A	H	B	B	H	H	H	H	B	H	B	H	H	A	H	H	A	B	B	H	B	H	H	B	H	A
AX-89787382	Chr3-1	4712702	A	A	B	H	H	H	A	H	-	B	B	H	H	H	B	H	H	H	H	B	B	A	H	B	B	H	H	H	H	B	H	B	H	H	A	H	H	A	B	B	H	B	H	H	B	H	A
AX-89827675	Chr3-1	4845707	H	H	A	H	B	H	B	H	H	H	H	H	H	A	H	B	H	H	B	H	H	H	A	-	B	H	H	H	-	H	A	H	H	A	A	A	A	H	H	H	B	H	A	B	A	A	B
AX-89884792	Chr3-1	4882104	A	A	B	H	H	H	H	H	H	B	B	H	H	H	B	H	H	B	H	B	B	A	H	B	B	H	H	H	H	B	H	B	H	H	A	H	H	A	B	B	H	B	H	H	H	H	A
AX-89848202	Chr3-1	4945296	H	B	B	A	H	A	H	A	H	B	H	H	B	A	H	H	H	H	H	H	H	A	B	A	H	H	A	H	B	B	A	H	A	H	H	H	A	B	B	A	H	B	H	B	A	B	A
AX-89884878	Chr3-1	4947024	H	B	A	H	B	H	B	H	H	H	H	H	-	A	H	B	H	H	B	H	H	H	A	B	B	H	H	H	H	H	A	H	H	-	A	A	A	H	-	H	B	H	-	B	A	A	B
Chr3-1_5015067	Chr3-1	5015067	H	B	B	A	B	A	H	A	H	B	H	-	B	A	H	H	H	H	H	H	H	A	B	H	H	H	A	H	B	B	A	H	A	H	H	H	A	B	B	A	H	B	H	B	A	B	A
AX-89787474	Chr3-1	5054932	H	B	B	A	H	A	H	A	H	B	H	H	B	A	H	H	H	H	H	H	H	A	B	A	H	H	A	H	B	B	A	H	A	H	H	H	A	B	B	A	H	B	H	B	A	B	A
AX-89884832	Chr3-1	5101774	H	A	B	H	H	H	H	H	H	B	B	H	H	H	B	H	H	B	H	B	B	A	H	B	B	H	H	H	H	B	H	B	H	H	A	H	H	A	B	B	H	B	H	H	H	H	A
AX-89787453	Chr3-1	5112067	H	B	B	-	H	A	H	H	H	B	H	H	B	A	H	H	H	H	H	H	H	H	B	A	H	H	A	H	B	B	A	H	A	H	H	H	A	B	B	A	H	B	H	B	A	B	A
AX-89787444	Chr3-1	5155694	H	B	A	H	B	H	B	H	H	H	H	H	H	A	H	B	H	H	B	H	H	H	A	B	B	-	H	H	-	H	A	H	H	A	A	A	A	H	H	H	B	H	A	B	A	A	B
AX-89848198	Chr3-1	5156422	H	B	B	A	H	A	H	A	H	B	H	H	B	A	H	H	H	H	H	H	H	A	B	A	H	H	A	H	B	B	A	H	A	H	H	H	A	B	B	A	H	B	H	B	A	B	A
AX-89905054	Chr3-1	5425285	H	B	B	A	H	A	H	A	H	B	H	H	B	A	H	H	H	H	H	H	H	A	B	A	H	H	A	H	B	B	A	H	A	H	H	H	A	B	B	A	H	B	H	B	A	B	A
AX-89828201	Chr3-1	5441198	H	B	B	A	-	A	H	A	H	B	H	H	B	A	H	H	H	H	H	-	H	A	B	A	H	H	A	H	-	B	A	H	A	H	H	H	A	-	B	-	H	B	H	B	A	B	A
AX-89787879	Chr3-1	5469124	A	A	B	H	H	H	H	H	H	B	H	H	H	H	B	H	H	B	H	B	B	A	H	B	B	H	H	H	H	B	H	B	H	H	A	H	B	A	B	B	H	B	H	H	H	H	A
AX-89885273	Chr3-1	5516479	H	-	B	A	H	A	H	A	H	-	H	H	B	A	H	H	H	H	H	H	H	A	B	A	H	H	A	H	-	-	A	H	A	H	H	H	A	-	B	A	-	-	H	B	A	B	A
Chr3-1_5703800	Chr3-1	5703800	H	B	B	A	H	A	H	A	H	B	H	-	B	A	H	H	H	H	H	H	H	A	B	A	H	H	A	H	B	B	A	H	A	H	H	H	A	B	B	H	H	B	H	B	A	B	A
Chr3-1_5703818	Chr3-1	5703818	H	B	B	A	H	A	H	A	H	B	H	-	B	A	H	H	H	H	H	H	H	A	B	A	H	B	A	H	B	B	A	H	A	H	H	H	A	B	B	H	H	B	H	B	A	B	A
Chr3-1_5703819	Chr3-1	5703819	H	B	B	A	H	A	H	A	H	B	H	-	B	A	H	H	H	H	H	H	H	A	B	A	H	B	A	H	B	B	A	H	A	H	H	B	A	B	B	H	H	B	H	B	A	B	A
AX-89848238	Chr3-1	5740641	H	-	B	A	H	A	H	-	H	B	H	H	H	A	H	H	H	H	H	H	H	A	B	A	H	H	A	H	B	B	A	H	A	H	H	H	A	B	B	H	H	B	H	B	A	B	A
AX-89828038	Chr3-1	6114490	H	B	A	H	B	A	B	H	H	H	H	H	H	A	H	B	H	H	B	H	H	H	A	B	B	H	H	H	H	H	A	H	H	A	A	A	B	H	H	H	B	H	A	B	A	A	B
AX-89827989	Chr3-1	6333917	H	B	A	H	B	A	H	H	H	-	H	H	H	A	H	-	H	B	B	H	H	H	A	B	B	H	H	H	H	H	A	H	H	A	A	A	H	H	H	H	B	H	A	B	A	A	B
AX-89885052	Chr3-1	6513919	H	B	A	H	B	A	H	H	H	H	H	B	H	A	H	B	H	B	B	H	H	H	A	B	B	H	H	H	H	H	A	H	H	A	A	A	-	H	H	H	B	H	A	B	A	A	B
AX-89804272	Chr3-1	6686818	-	A	B	H	H	H	H	H	H	B	H	H	H	A	B	H	H	B	H	B	B	-	H	B	B	H	H	H	H	B	H	B	H	H	A	H	B	A	B	B	H	B	H	H	H	H	A
AX-89827895	Chr3-1	6866128	A	A	B	H	H	H	H	H	H	B	H	H	H	A	B	H	H	B	H	B	B	A	H	B	B	H	H	H	H	B	H	B	H	H	A	H	B	A	B	B	H	B	H	H	H	H	A
AX-89884947	Chr3-1	7089902	A	-	B	H	-	H	H	H	H	B	H	H	H	A	B	H	H	-	H	B	B	A	H	B	B	-	H	H	H	B	H	B	-	H	-	H	B	-	B	B	H	B	H	B	H	H	H
AX-89827830	Chr3-1	7194235	A	A	B	H	H	H	H	H	H	B	H	H	H	-	B	H	H	B	H	B	B	A	H	B	B	H	H	H	H	B	H	B	H	H	A	H	B	A	B	B	H	B	H	H	H	H	H
AX-89884906	Chr3-1	7276258	A	A	B	A	H	H	H	H	H	B	H	H	H	-	B	H	H	B	H	B	B	A	H	B	B	H	H	H	H	B	H	B	H	H	A	H	B	A	B	B	H	B	H	H	H	H	H
AX-89902818	Chr3-1	7513576	H	H	A	H	B	A	H	H	H	H	H	B	H	A	H	B	H	B	B	H	H	H	A	B	B	H	B	H	H	H	A	H	H	A	A	A	H	H	H	H	B	H	A	B	A	A	B
AX-89845638	Chr3-1	7640216	A	A	B	H	H	H	H	H	H	-	H	H	H	A	B	H	H	B	H	-	-	A	H	B	B	H	H	H	H	B	H	B	B	H	A	H	B	A	-	-	H	H	H	H	H	H	H
AX-89902987	Chr3-1	7707038	H	H	A	H	B	A	H	H	H	H	H	B	H	A	H	B	H	B	B	H	H	H	A	B	B	H	B	H	H	H	A	H	H	A	A	A	H	H	H	H	B	H	A	B	A	A	B
AX-89882945	Chr3-1	7903167	H	H	A	H	B	A	H	H	H	H	H	B	H	A	H	B	H	B	B	H	H	H	A	B	B	H	B	H	-	H	A	H	H	A	A	A	H	H	H	H	B	H	A	B	A	A	B
AX-89825875	Chr3-1	8154342	H	H	A	H	B	A	H	H	H	H	H	B	B	A	H	B	H	B	B	H	H	B	A	B	B	H	B	H	H	H	A	H	H	A	A	A	H	H	H	H	B	H	A	B	A	-	B
AX-89786033	Chr3-1	8204079	A	A	H	A	H	H	H	H	H	B	H	H	H	A	B	H	H	B	H	B	B	A	H	B	B	H	H	H	B	B	H	B	H	H	A	H	B	A	B	B	H	B	H	H	H	H	H
AX-89825968	Chr3-1	8515224	A	A	H	A	H	H	B	H	H	B	-	H	H	A	B	H	H	B	-	B	B	A	H	B	B	H	H	H	B	B	H	B	H	H	A	A	-	H	-	B	H	B	H	H	H	H	H
AX-89825982	Chr3-1	8585361	H	H	A	H	B	A	H	H	H	H	H	B	-	A	H	-	H	B	B	H	H	B	H	H	-	H	B	H	H	H	-	H	H	A	A	A	H	H	H	H	-	H	A	B	A	-	H
AX-89885427	Chr3-1	8755992	A	A	H	A	H	H	H	H	H	B	H	H	H	A	B	H	H	B	H	B	B	A	H	B	B	H	H	H	B	B	H	B	H	H	A	A	B	H	B	B	H	B	H	H	H	H	H
AX-89885425	Chr3-1	8756861	B	H	H	H	H	H	H	H	A	H	H	H	H	H	A	B	H	A	H	B	H	A	H	B	A	H	B	A	B	H	H	H	B	A	H	H	B	A	B	H	H	H	H	B	H	H	A
AX-89890262	Chr3-1	9018801	H	H	A	H	B	A	H	H	H	H	H	B	B	A	H	B	H	B	B	A	H	B	A	H	H	H	B	H	-	H	A	H	H	A	A	A	H	H	H	A	B	H	A	B	A	A	B
AX-89825793	Chr3-1	9177786	A	A	H	A	H	H	H	H	H	-	H	H	H	A	-	-	H	B	H	-	B	A	H	-	B	H	H	H	B	B	H	B	H	H	A	A	B	H	B	B	H	-	H	H	H	H	H
AX-89882923	Chr3-1	9187009	A	A	H	A	H	H	H	H	H	-	H	H	H	A	B	H	H	B	H	B	B	A	H	B	B	H	H	H	-	B	H	B	H	H	A	A	B	H	-	B	H	B	H	H	H	H	H
AX-89785949	Chr3-1	9218638	A	A	H	A	H	H	H	H	H	-	H	H	H	A	B	H	H	B	H	B	B	A	H	B	-	H	H	H	-	B	H	B	H	H	A	H	B	H	B	H	H	B	H	H	H	H	H
AX-89825665	Chr3-1	9703937	B	H	A	A	B	A	H	H	H	H	H	B	B	A	H	B	A	B	B	A	H	B	A	H	H	H	B	H	H	A	A	H	H	A	A	A	H	H	H	H	B	H	H	B	A	A	B
AX-89825649	Chr3-1	9749043	B	B	H	A	B	A	H	H	H	H	H	B	B	A	H	-	A	B	H	A	H	B	A	H	H	H	B	H	H	A	A	H	H	A	A	A	H	H	H	H	B	H	H	B	A	A	B
AX-89825584	Chr3-1	10053248	A	A	H	A	H	H	H	H	H	B	H	H	H	A	B	H	H	H	H	B	B	A	H	B	B	H	H	H	B	B	H	B	H	H	H	A	H	H	B	B	H	B	H	H	H	H	H
AX-89882723	Chr3-1	10056956	B	H	A	A	B	A	H	H	H	H	H	B	B	A	-	B	A	B	B	A	H	B	A	-	H	H	B	H	H	A	A	H	H	A	A	-	H	H	H	H	B	H	H	-	A	-	B
AX-89882714	Chr3-1	10112869	H	B	H	A	H	A	B	A	H	B	B	H	-	H	B	B	H	A	H	H	H	A	B	H	H	H	A	B	B	B	A	H	H	H	A	H	H	H	B	A	H	H	H	-	H	B	A
AX-89882681	Chr3-1	10173157	A	A	H	A	H	H	H	H	H	B	H	H	H	A	B	H	H	B	H	B	B	A	H	B	B	H	H	H	B	B	H	B	H	H	A	A	H	H	B	B	H	B	H	H	H	H	H
Chr3-1_10292496	Chr3-1	10292496	H	B	H	A	H	A	B	A	H	B	B	-	B	H	B	B	H	A	H	H	H	A	B	H	H	H	A	B	B	B	A	H	H	H	A	H	H	H	B	A	H	H	B	B	H	B	A
Chr3-1_10306446	Chr3-1	10306446	H	B	H	A	H	A	B	A	H	B	B	H	B	H	B	B	H	A	H	H	H	A	H	H	H	H	H	B	B	B	A	H	H	H	A	H	H	H	B	H	H	H	H	B	H	B	A
Chr3-1_10306447	Chr3-1	10306447	H	B	H	A	H	A	B	A	H	B	B	H	B	H	B	B	H	A	H	H	H	A	H	H	H	H	H	B	B	B	A	H	H	H	A	H	H	H	B	H	H	H	H	B	H	B	A
Chr3-1_10306494	Chr3-1	10306494	H	B	H	A	H	A	B	A	H	B	B	H	B	H	B	B	H	A	H	H	H	A	H	H	H	H	H	B	B	B	A	H	H	H	A	H	H	H	B	H	H	H	H	B	H	B	A
AX-89825561	Chr3-1	10332760	H	-	A	-	B	A	H	H	-	H	H	B	B	-	H	B	-	B	B	A	H	B	A	H	H	H	B	H	H	H	A	H	-	-	A	A	H	H	H	H	B	H	H	B	A	A	B
AX-89822570	Chr3-1	10424715	A	A	H	A	H	H	H	H	H	B	H	H	H	A	B	H	H	B	H	B	H	A	H	B	B	H	H	H	B	B	H	B	H	H	A	A	H	H	B	B	H	B	H	H	H	H	H
AX-89791256	Chr3-1	10913311	A	A	H	A	H	H	H	H	H	B	H	H	H	A	B	H	H	B	H	B	H	A	H	B	B	H	H	H	B	B	H	B	H	H	A	A	H	H	B	B	H	B	H	H	H	H	H
AX-89828355	Chr3-1	11105666	H	B	H	A	H	A	B	A	H	B	B	H	B	H	B	B	A	A	H	H	H	A	B	H	H	H	A	B	B	B	A	H	H	H	A	H	H	H	B	A	H	H	H	B	H	B	A
Chr3-1_11106314	Chr3-1	11106314	H	B	H	A	H	H	B	A	H	-	B	-	B	H	B	B	A	A	H	H	H	A	B	H	H	H	A	-	B	B	A	A	-	H	A	H	H	-	B	A	H	H	-	B	H	B	-
AX-89885465	Chr3-1	11111428	H	B	H	A	H	A	B	A	H	B	B	H	B	H	B	B	A	A	H	H	H	A	B	H	H	H	A	B	B	B	A	H	H	H	A	H	H	H	B	A	H	H	H	B	H	B	A
AX-89828369	Chr3-1	11141398	H	B	H	A	H	A	B	A	H	B	B	H	B	H	B	B	A	A	H	H	H	A	B	H	H	H	A	B	H	B	A	H	H	H	A	H	H	H	B	A	H	H	H	B	H	-	A
AX-89848270	Chr3-1	11142299	H	B	H	A	H	A	B	A	H	B	B	H	B	H	B	B	A	A	H	H	H	A	B	H	H	H	A	B	B	B	A	H	H	H	A	H	H	H	B	A	H	H	H	B	H	B	A
Chr3-1_11223811	Chr3-1	11223811	B	B	H	A	H	A	B	A	H	B	B	-	B	H	B	B	A	A	H	H	H	A	B	H	H	H	A	B	B	B	A	H	H	H	A	H	H	H	B	H	H	H	H	B	H	B	A
Chr3-1_11223817	Chr3-1	11223817	H	B	H	A	H	A	B	A	H	B	B	H	B	H	B	B	A	A	H	H	H	A	B	B	H	H	H	B	B	B	A	H	H	H	A	H	H	H	B	H	H	H	H	B	H	B	A
Chr3-1_11223819	Chr3-1	11223819	H	B	H	A	H	A	B	A	H	B	B	H	B	H	B	B	A	A	H	H	H	A	B	H	H	H	A	B	B	B	A	H	H	H	A	H	H	H	B	H	H	H	H	B	H	B	A
Chr3-1_11223820	Chr3-1	11223820	H	B	H	A	H	A	B	A	H	B	B	H	B	H	B	B	A	A	H	H	H	A	B	H	H	H	A	B	B	B	A	H	H	H	A	H	H	H	B	H	H	H	H	B	H	B	A
Chr3-1_11223857	Chr3-1	11223857	H	B	H	A	H	A	B	A	H	B	B	H	B	H	B	B	A	A	H	B	H	A	B	H	H	H	A	B	B	B	A	H	H	H	A	H	H	H	B	H	H	H	H	B	H	B	A
Chr3-1_11223880	Chr3-1	11223880	H	B	H	A	H	A	B	A	H	B	B	H	B	H	B	B	A	A	H	H	H	A	B	H	H	H	A	B	B	B	A	H	H	H	A	H	H	H	B	H	H	H	H	B	H	B	A
AX-89885541	Chr3-1	11375217	H	B	H	A	B	A	B	A	H	B	B	H	B	H	B	-	A	A	H	H	H	A	H	H	H	H	A	B	B	B	A	H	H	H	A	H	H	-	B	A	H	H	H	B	H	B	A
AX-89823805	Chr3-1	11667013	H	B	H	A	H	A	B	-	H	B	B	H	B	H	B	B	A	A	H	H	H	A	B	H	H	H	A	B	B	B	A	H	H	H	A	H	H	H	B	-	H	H	H	-	H	B	A
Chr3-1_11714142	Chr3-1	11714142	H	B	H	A	H	A	B	A	H	B	B	-	B	H	B	B	A	A	H	H	H	A	B	H	H	H	A	B	B	B	A	H	H	H	A	H	H	H	B	A	H	H	H	B	H	B	A
Chr3-1_11714172	Chr3-1	11714172	H	B	H	A	H	A	B	A	H	B	B	-	B	H	B	B	A	A	H	H	H	A	B	H	H	H	A	B	B	B	A	H	H	H	A	H	H	H	B	A	H	H	H	B	H	B	A
Chr3-1_11714193	Chr3-1	11714193	H	B	H	A	H	A	B	A	H	B	B	-	B	H	B	B	A	A	H	H	H	A	B	H	H	H	A	B	B	B	A	H	H	H	A	H	H	H	B	A	H	H	H	B	H	B	A
AX-89823791	Chr3-1	11724586	A	A	H	A	H	H	H	H	H	B	H	B	H	A	B	H	H	B	H	-	H	A	H	B	B	A	H	H	B	B	H	B	H	H	A	A	H	H	B	B	H	B	H	-	H	H	H
AX-89881021	Chr3-1	12032185	A	A	H	A	H	H	-	H	H	B	H	B	H	A	B	H	H	B	H	B	H	A	H	B	B	A	H	H	B	B	H	B	H	H	A	A	B	H	B	B	H	B	H	B	H	-	H
AX-89872403	Chr3-1	12061087	A	A	-	A	H	H	H	H	H	B	H	B	H	A	B	H	H	B	H	B	H	A	H	B	-	A	H	H	B	B	H	H	H	-	A	A	H	H	B	B	H	B	H	B	H	H	H
AX-89823909	Chr3-1	12469828	B	H	A	A	-	A	H	H	H	H	H	B	B	H	H	H	A	B	B	H	H	B	A	H	H	-	B	H	H	H	-	H	H	A	A	A	H	H	H	H	B	H	B	-	A	A	H
AX-89784337	Chr3-1	12470520	B	H	A	A	B	A	H	H	H	H	H	B	B	A	H	H	A	B	B	A	H	B	-	H	H	H	B	H	H	H	A	H	H	A	A	A	H	H	H	H	B	H	B	B	A	A	B
AX-89784384	Chr3-1	12641866	B	H	-	A	B	A	H	H	H	A	H	B	B	A	H	-	A	B	B	A	H	B	A	H	H	H	B	H	H	H	A	-	H	A	A	A	H	H	-	H	B	H	B	B	A	A	B
AX-89823960	Chr3-1	12643213	B	H	A	A	B	A	H	H	H	A	H	B	B	A	H	H	A	B	B	A	H	B	A	H	H	H	B	H	H	H	A	B	H	A	A	A	H	H	-	H	B	H	B	B	A	A	B
AX-89881130	Chr3-1	12731089	B	H	A	A	B	A	H	H	H	-	H	B	B	A	H	H	A	B	B	A	H	B	A	H	H	H	B	H	H	H	A	B	H	A	A	A	H	H	H	H	B	A	B	B	A	A	B
AX-89881138	Chr3-1	12775821	B	H	A	A	B	A	H	H	H	A	H	B	B	A	H	H	A	B	B	A	H	-	A	H	H	H	B	H	H	H	A	B	H	A	A	A	H	H	B	H	-	H	B	B	A	A	B
AX-89824103	Chr3-1	13302802	A	A	H	A	H	H	H	H	H	B	-	B	H	A	B	H	H	B	H	B	H	A	H	B	B	A	H	H	B	B	H	B	B	H	A	A	H	H	B	B	H	B	H	B	H	H	H
AX-89824104	Chr3-1	13304383	A	A	H	A	H	H	H	H	H	B	H	B	H	A	B	H	H	B	H	B	H	A	H	B	B	A	H	H	B	B	H	B	B	H	A	A	H	H	B	B	H	B	H	B	H	H	H
AX-89824105	Chr3-1	13306424	A	A	H	A	H	H	H	H	H	B	H	B	H	A	B	H	H	B	H	B	H	A	H	B	B	A	H	H	B	B	H	B	-	H	A	A	H	H	B	B	-	B	H	B	H	H	H
AX-89784490	Chr3-1	13307534	A	A	H	A	H	H	H	H	H	B	H	B	H	A	B	H	H	B	H	B	H	A	H	B	B	A	H	H	B	B	H	B	B	H	A	A	H	H	B	B	H	B	H	B	H	H	H
AX-89824351	Chr3-1	16046692	A	A	H	A	H	H	H	H	H	B	H	B	H	A	B	H	H	B	H	B	H	H	H	B	B	A	H	H	B	B	H	B	H	H	A	A	H	H	B	B	-	B	H	B	H	H	H
AX-89881476	Chr3-1	16139453	A	A	H	A	H	H	H	H	H	B	H	B	H	A	B	H	H	B	H	B	H	H	H	B	B	A	H	H	B	B	H	B	H	H	A	A	-	H	H	B	H	B	H	B	H	H	H
AX-89881628	Chr3-1	16660289	B	A	H	B	A	H	H	H	B	H	A	B	H	H	H	H	A	H	H	H	H	A	H	B	A	H	H	H	B	H	H	H	H	H	A	H	B	H	B	B	H	B	H	H	H	B	H
AX-89881612	Chr3-1	16727351	A	A	H	A	H	H	H	H	H	B	H	B	H	A	B	H	H	B	H	B	H	H	H	B	B	A	H	B	B	B	H	B	H	H	A	A	H	H	B	B	H	B	H	B	H	H	H
AX-89783259	Chr3-1	17521337	-	-	H	B	A	H	H	H	B	H	A	B	H	H	-	-	A	-	H	H	H	A	H	B	A	H	H	H	B	H	H	H	H	H	A	H	-	H	-	H	H	-	H	H	H	B	H
AX-89783230	Chr3-1	17843710	B	A	H	B	A	H	H	H	B	H	A	B	H	H	-	H	A	H	H	-	H	A	H	B	A	H	-	H	-	H	H	H	H	H	A	H	B	H	-	H	H	H	H	H	H	-	H
AX-89879498	Chr3-1	18069547	A	A	H	A	H	H	H	H	H	B	H	B	H	A	B	H	H	B	H	B	H	H	H	B	B	A	H	B	B	B	H	B	H	H	A	A	H	H	B	B	H	B	H	B	H	H	H
AX-89879457	Chr3-1	18263365	A	A	H	-	H	H	H	H	H	B	H	-	H	A	B	H	H	B	H	B	H	H	H	B	B	A	H	B	B	B	H	B	-	H	A	A	H	H	-	-	H	-	H	B	H	H	H
AX-89822249	Chr3-1	18449081	A	A	H	A	H	H	H	H	H	B	H	B	H	A	B	H	H	B	H	B	H	H	H	B	-	A	H	B	B	B	H	B	H	H	A	A	H	H	B	B	H	B	B	B	H	H	H
AX-89822224	Chr3-1	18478779	A	A	H	A	H	H	H	-	H	B	H	B	H	A	B	H	H	B	H	B	H	H	H	B	-	A	H	-	B	B	H	B	H	H	A	A	H	H	B	B	-	-	B	B	H	H	H
AX-89822179	Chr3-1	18657597	A	A	H	A	H	H	H	H	H	B	H	B	H	A	B	H	H	B	H	B	H	H	H	B	H	A	H	B	B	B	H	B	-	H	A	A	H	H	B	B	H	B	B	B	H	H	H
AX-89879325	Chr3-1	18757799	B	A	H	B	A	H	H	H	B	H	A	B	H	H	H	H	A	H	H	H	H	A	H	B	A	H	H	H	B	H	H	A	H	H	A	H	B	H	B	H	H	H	H	H	H	B	H
AX-89879319	Chr3-1	18763581	B	A	H	B	A	H	H	H	B	H	A	B	H	H	H	H	A	H	H	H	H	-	H	B	A	H	H	H	B	H	H	A	H	H	A	H	B	H	B	H	H	H	H	-	H	B	H
AX-89822149	Chr3-1	18818849	A	A	H	A	-	H	H	H	H	B	H	B	H	A	B	H	H	B	H	B	H	H	H	B	B	A	H	B	B	B	H	-	H	H	A	A	H	H	B	B	H	B	B	B	H	H	H
AX-89783107	Chr3-1	18851955	B	A	H	B	A	H	H	H	B	H	A	B	H	H	H	H	A	H	H	-	H	-	H	B	A	H	-	H	B	A	H	A	H	H	A	H	B	H	B	H	H	H	H	H	H	B	H
AX-89879264	Chr3-1	19152419	B	A	H	B	-	H	H	H	B	H	A	B	H	H	H	H	A	H	H	H	H	A	H	B	A	H	H	H	B	H	H	A	H	H	A	H	B	H	B	H	H	H	H	H	H	B	H
AX-89879262	Chr3-1	19153388	A	A	H	A	H	H	H	H	H	B	H	B	A	A	B	H	H	B	H	B	H	H	H	B	B	A	H	B	B	B	H	B	H	H	A	A	H	H	B	B	H	B	B	B	H	H	H
AX-89827043	Chr3-1	19582001	H	B	A	A	H	A	H	H	H	A	H	B	B	B	H	A	A	B	H	A	B	-	H	A	H	H	-	H	H	H	H	B	H	H	A	A	H	H	H	H	B	B	B	B	H	H	H
AX-89785052	Chr3-1	20090139	H	B	A	H	H	A	H	H	H	-	H	B	B	B	H	A	A	B	H	A	B	B	H	A	H	H	-	-	H	H	H	B	-	H	A	A	H	H	H	H	B	B	B	-	H	H	H
AX-89824514	Chr3-1	20842660	H	B	-	H	H	A	H	H	H	A	H	B	B	B	H	A	H	B	H	A	B	B	H	A	H	B	B	H	H	H	A	B	H	H	H	A	H	H	H	-	B	B	B	B	H	H	H
AX-89828336	Chr3-1	21049338	H	B	A	H	H	A	H	H	H	A	H	-	B	-	H	A	H	B	H	-	B	B	H	A	H	B	B	H	H	H	A	B	H	H	A	A	H	H	H	H	B	B	B	B	H	H	H
AX-89899162	Chr3-1	21269737	H	B	A	H	H	-	H	H	H	A	H	B	B	B	H	A	H	B	H	A	B	B	H	A	H	B	B	H	H	H	H	B	H	H	A	A	H	H	H	H	B	B	B	B	H	H	H
AX-89786134	Chr3-1	21388574	B	A	H	B	A	H	H	H	B	H	H	B	H	H	H	H	A	H	H	H	H	H	H	B	A	H	H	H	B	H	H	A	H	H	H	H	B	H	B	H	H	H	H	H	B	B	H
AX-89887561	Chr3-1	21799013	H	H	A	A	B	-	B	A	B	B	H	H	H	H	B	H	H	H	H	H	H	H	A	H	H	H	A	B	H	B	A	H	H	H	H	H	B	H	-	A	B	B	H	B	H	H	H
Chr3-1_22128370	Chr3-1	22128370	H	H	A	A	B	A	B	A	B	B	H	-	H	H	B	A	H	H	H	H	H	H	A	H	H	H	A	B	H	B	A	H	H	H	H	H	B	H	H	A	B	B	H	B	H	H	H
AX-89881714	Chr3-1	22280163	H	H	A	-	B	A	B	A	B	B	H	H	H	H	B	A	H	H	H	H	H	H	A	H	H	H	A	B	H	B	A	H	H	H	H	H	B	H	H	A	B	B	H	B	H	H	H
AX-89881718	Chr3-1	22290930	H	A	A	H	B	A	B	A	B	B	H	H	H	H	B	A	H	H	H	H	H	H	-	H	H	H	-	B	H	B	A	H	H	H	-	H	B	H	H	H	B	B	H	B	H	H	H
Chr3-1_22291737	Chr3-1	22291737	H	H	A	A	B	A	B	A	B	B	H	-	H	H	B	A	H	H	H	H	H	H	H	H	H	H	A	B	H	B	A	H	H	H	H	H	B	H	H	H	B	B	H	B	H	H	H
Chr3-1_22291795	Chr3-1	22291795	H	H	A	A	B	A	B	A	B	B	H	-	H	H	B	A	H	H	H	H	H	H	H	H	H	H	A	B	H	B	A	H	H	H	H	H	B	H	H	H	B	B	H	B	H	H	H
Chr3-1_22291810	Chr3-1	22291810	H	H	A	A	B	A	B	A	B	B	H	-	H	H	B	A	H	H	H	H	H	H	H	H	H	H	A	B	H	B	A	H	H	H	H	H	B	H	H	H	B	B	H	B	H	H	H
AX-89824584	Chr3-1	22310484	A	A	H	H	-	H	H	H	B	B	H	B	A	A	B	H	H	B	B	B	H	H	H	H	B	H	H	B	H	B	H	B	H	A	A	A	H	H	H	B	H	H	B	B	H	H	H
AX-89824783	Chr3-1	22629173	A	A	H	H	A	H	H	H	H	B	H	B	A	A	B	H	H	-	B	-	H	H	H	-	B	H	H	B	H	H	H	B	H	A	A	A	H	H	H	B	H	H	B	-	H	H	H
AX-89826241	Chr3-1	22999544	A	A	H	H	A	H	H	H	B	B	H	B	A	A	B	H	A	B	B	B	H	H	H	H	B	H	H	B	H	B	H	B	H	A	A	A	H	H	H	-	H	H	B	B	H	H	H
AX-89786257	Chr3-1	23266313	H	B	A	A	B	A	B	A	H	B	H	H	H	H	H	A	H	H	H	H	H	H	A	H	H	H	A	B	H	B	-	H	H	A	B	H	-	H	H	A	B	B	H	B	H	H	H
AX-89786202	Chr3-1	23444449	H	B	A	A	B	A	B	A	H	B	H	H	H	H	H	A	H	H	H	H	H	H	A	H	H	H	A	B	H	B	A	H	H	A	B	H	B	H	H	A	B	B	H	B	H	H	H
AX-89826143	Chr3-1	23493929	B	A	A	H	A	H	A	H	B	H	H	B	H	H	H	H	A	B	H	H	H	H	H	B	H	H	B	H	B	H	H	A	-	H	H	H	H	A	B	H	B	H	H	B	B	B	H
AX-89826164	Chr3-1	23643198	B	A	A	H	A	H	A	H	B	H	H	B	H	H	H	H	A	B	H	H	H	H	H	B	H	H	B	H	B	H	H	A	H	H	H	H	H	A	B	H	B	H	H	B	B	B	H
AX-89786239	Chr3-1	23657967	H	H	A	H	B	A	-	B	H	B	H	H	B	B	H	H	A	B	A	B	-	-	B	A	B	H	B	H	H	A	A	A	B	A	B	H	B	H	A	H	H	A	H	-	H	H	H
Chr3-1_23817555	Chr3-1	23817555	H	B	A	A	B	A	B	A	H	B	H	-	H	H	H	A	H	H	H	H	H	H	A	H	H	H	A	B	H	B	A	H	H	A	B	H	B	H	H	A	B	B	H	B	H	H	H
AX-89825471	Chr3-1	24129804	A	A	H	B	A	H	H	H	B	B	H	B	A	A	B	H	A	H	H	B	H	H	H	H	B	H	H	B	H	B	H	B	H	A	A	H	H	H	H	B	H	H	B	B	H	H	H
AX-89872428	Chr3-1	24157135	H	B	A	A	B	H	B	A	H	B	H	H	H	H	H	A	H	H	H	H	H	H	A	H	H	H	A	B	H	B	A	H	H	A	B	H	B	H	H	A	B	B	H	B	H	A	H
Chr3-1_24302174	Chr3-1	24302174	-	B	A	A	B	H	B	A	H	B	H	-	H	H	H	A	H	H	H	H	H	H	A	H	H	H	A	B	H	B	A	H	H	A	B	A	H	H	B	A	B	B	H	B	B	A	B
AX-89785505	Chr3-1	24737996	H	B	A	A	B	H	B	A	H	-	H	H	H	H	H	A	-	H	-	H	H	H	H	H	H	H	-	B	H	B	A	H	H	-	-	H	B	H	H	-	B	B	H	B	H	A	H
AX-89882374	Chr3-1	24752898	A	A	H	B	A	H	H	H	B	B	H	B	A	A	B	H	A	H	H	B	H	H	H	H	B	H	H	B	H	B	H	B	B	A	A	H	H	H	H	B	H	H	B	B	H	H	H
AX-89882448	Chr3-1	24938410	H	B	A	A	B	H	-	A	H	B	H	H	H	H	H	A	H	H	H	H	H	H	A	H	H	H	A	B	H	B	A	H	H	A	H	H	H	H	H	A	B	B	H	B	H	A	H
AX-89904834	Chr3-1	25186539	H	B	A	A	B	H	B	A	B	B	H	H	H	H	-	A	H	H	H	H	H	H	A	B	H	H	A	B	H	B	A	H	H	A	B	H	B	H	H	A	B	-	H	B	H	A	H
AX-89882502	Chr3-1	25194785	H	B	A	A	B	H	B	A	H	B	H	H	H	H	H	A	H	H	H	H	H	H	A	B	H	H	A	B	H	B	A	H	H	A	B	H	B	H	H	A	B	B	H	B	H	A	H
AX-89785612	Chr3-1	25215531	H	B	A	A	B	H	B	A	H	B	H	H	H	H	H	A	H	H	H	H	H	H	-	B	H	H	A	B	H	B	A	H	H	-	B	H	-	H	H	A	B	B	H	B	H	A	H
Chr3-1_25308428	Chr3-1	25308428	B	B	A	A	B	H	B	A	H	B	H	-	H	H	H	A	H	H	H	H	H	H	A	B	H	H	A	B	H	B	A	H	H	A	B	H	B	H	H	A	B	B	H	B	H	A	H
Chr3-1_25416124	Chr3-1	25416124	H	B	A	A	B	H	B	A	H	B	H	-	H	H	H	A	H	H	H	H	H	H	A	B	H	H	A	B	H	B	A	H	H	A	B	H	B	H	H	A	B	B	H	B	H	A	H
AX-89882586	Chr3-1	25561949	H	B	A	A	B	H	B	A	H	B	H	H	H	H	H	-	H	H	H	H	H	H	A	B	H	H	A	B	-	B	A	H	H	A	B	H	B	H	H	A	B	B	H	B	H	A	H
AX-89825039	Chr3-1	25911100	H	B	A	A	B	H	B	A	H	B	H	H	H	H	H	A	H	H	H	H	H	H	A	B	H	H	A	B	H	B	A	H	H	A	B	H	B	H	H	A	B	B	H	B	H	A	H
Chr3-1_26086768	Chr3-1	26086768	H	B	A	A	B	H	B	A	B	B	H	-	H	-	H	A	H	A	H	A	H	H	A	B	H	H	A	B	H	B	-	B	H	A	-	H	B	H	H	H	B	B	B	-	A	A	B
Chr3-1_26086801	Chr3-1	26086801	H	B	A	A	B	H	B	H	B	B	H	-	H	B	H	A	H	A	H	A	H	H	A	B	H	H	A	B	H	B	-	B	H	A	-	H	B	H	H	H	H	B	B	-	A	A	B
Chr3-1_26086813	Chr3-1	26086813	H	B	A	A	B	H	B	A	B	B	H	-	H	B	H	A	H	A	H	A	H	H	A	B	H	H	A	B	H	B	-	B	H	A	-	H	B	H	H	H	H	B	B	-	A	A	B
AX-89904806	Chr3-1	26220833	H	B	A	A	B	H	B	A	H	B	H	H	A	H	H	A	H	H	H	H	H	H	A	B	H	H	A	B	H	B	A	H	H	A	B	H	B	H	H	A	B	B	H	B	H	A	H
AX-89847840	Chr3-1	26221718	H	B	A	A	B	H	B	A	H	B	H	H	A	H	H	A	H	H	H	H	H	H	A	B	H	H	A	B	H	B	A	H	H	A	B	H	B	H	H	A	B	B	H	B	H	A	H
AX-89824898	Chr3-1	26515174	H	B	A	A	B	H	B	A	H	B	H	H	A	H	H	A	H	H	H	H	H	H	A	B	H	H	A	B	H	B	A	H	H	A	B	H	B	H	H	A	B	B	H	B	H	A	H
AX-89847823	Chr3-1	26560530	H	B	A	A	B	H	B	A	H	B	H	H	A	H	H	A	H	H	H	H	H	H	A	B	H	H	A	B	H	B	A	H	H	A	B	H	B	H	H	A	B	B	H	B	H	A	H
AX-89882030	Chr3-1	26561529	H	B	A	A	B	H	B	A	H	B	H	H	A	H	H	A	H	H	H	H	H	H	A	B	H	H	A	B	H	B	A	H	B	A	B	H	B	H	H	-	B	B	H	B	H	A	H
AX-89847821	Chr3-1	26576411	H	B	A	A	B	H	B	A	H	B	H	H	A	H	H	A	H	H	H	H	H	H	A	B	H	H	A	B	H	B	A	H	H	A	B	H	B	H	H	A	B	B	H	B	H	A	H
AX-89883628	Chr3-1	26852246	H	B	A	A	B	H	B	A	A	B	H	H	A	H	H	A	H	H	H	H	H	H	A	B	H	H	A	B	H	B	A	H	H	A	B	H	B	H	H	A	B	B	H	B	H	A	H
AX-89826595	Chr3-1	27313513	H	A	H	H	A	H	-	H	B	H	B	H	H	A	B	B	H	B	H	H	H	H	H	H	H	B	B	H	B	H	B	H	H	H	H	B	H	A	B	A	B	A	H	H	B	H	H
AX-89804147	Chr3-1	27425346	H	B	-	A	B	H	B	A	A	H	H	H	A	H	H	A	H	H	H	A	H	A	A	B	H	H	A	B	H	B	A	H	-	A	B	H	B	H	H	A	B	B	H	B	H	A	H
AX-89883773	Chr3-1	27442409	H	B	A	A	B	H	B	-	A	H	H	H	A	H	H	A	H	H	H	A	A	A	A	B	H	H	A	B	H	B	A	H	H	A	B	H	B	H	H	A	B	B	H	-	H	A	H
AX-89883863	Chr3-1	27595877	H	-	-	H	-	H	B	B	-	A	H	H	H	B	A	A	H	B	H	A	B	H	B	-	-	H	-	B	B	H	A	B	H	H	H	-	H	B	H	A	H	B	B	-	H	H	H
AX-89883874	Chr3-1	27628364	H	-	-	H	B	H	B	B	-	A	H	H	H	B	H	A	H	-	H	A	B	H	B	H	A	H	B	B	B	H	A	H	B	H	H	H	-	-	H	-	H	B	B	B	H	H	H
AX-89883880	Chr3-1	27661833	H	H	A	H	B	H	B	B	B	A	H	H	H	B	A	A	H	B	H	A	B	H	B	H	A	H	B	B	B	H	A	B	B	H	H	H	H	B	H	A	H	B	B	B	H	H	H
AX-89848121	Chr3-1	28198188	H	A	A	H	A	H	A	H	B	H	B	H	H	A	B	B	H	B	A	A	H	H	H	B	H	H	H	H	B	H	B	H	H	H	B	B	-	A	B	A	B	A	H	-	H	H	H
AX-89904969	Chr3-1	28198619	H	B	A	A	B	H	B	A	A	H	H	B	A	H	H	A	H	H	H	A	A	A	A	B	H	H	A	B	H	B	A	H	H	A	B	H	B	H	H	A	B	H	H	B	H	A	H
AX-89904967	Chr3-1	28223649	H	B	A	A	B	H	B	A	A	H	H	B	A	H	H	A	H	H	H	A	A	A	A	B	H	H	A	B	H	B	A	H	H	A	B	H	B	H	H	A	B	H	H	B	H	A	H
AX-89786873	Chr3-1	28290700	A	A	A	B	H	A	H	H	B	B	H	H	A	A	B	H	-	H	H	B	H	H	H	H	B	H	A	B	B	B	A	B	H	H	A	B	B	H	H	H	A	A	B	B	A	H	H
AX-89848112	Chr3-1	28353382	H	B	A	A	B	H	B	A	A	H	H	B	A	H	H	A	H	H	H	A	A	A	A	B	H	H	A	B	H	B	A	H	H	A	B	H	B	H	H	A	B	H	H	B	H	A	H
AX-89786353	Chr3-1	28378378	H	B	A	A	B	H	B	A	A	H	H	B	A	H	H	A	H	H	H	A	A	A	A	B	H	H	A	B	H	B	A	H	H	A	B	H	B	H	H	A	B	H	H	B	H	A	H
AX-89883483	Chr3-1	28646710	H	B	H	-	B	H	B	H	A	H	H	B	A	H	H	A	H	H	H	A	A	A	A	B	H	H	A	B	H	B	A	H	H	H	B	H	B	H	H	A	B	H	H	B	H	A	H
AX-89786381	Chr3-1	28712060	H	H	A	H	B	H	B	B	B	A	H	H	H	B	A	A	H	B	H	A	B	H	B	H	A	H	B	B	B	H	A	B	B	H	H	H	H	B	H	A	H	B	B	B	H	H	H
Chr3-1_28751437	Chr3-1	28751437	H	B	H	A	B	H	B	A	A	H	H	-	A	H	H	A	H	H	H	A	A	A	A	-	H	B	A	-	H	B	A	H	H	A	B	H	B	H	H	A	B	H	H	B	H	A	H
AX-89826374	Chr3-1	28769614	H	H	A	H	B	H	B	B	B	A	H	H	H	B	A	A	H	B	H	A	B	H	B	-	A	H	B	B	B	H	A	B	B	H	H	H	H	B	H	A	H	B	B	B	H	H	H
Chr3-1_28780209	Chr3-1	28780209	B	B	H	A	B	H	B	A	A	H	H	-	A	H	H	A	H	H	H	A	A	A	H	B	H	H	A	B	H	B	A	B	H	H	B	H	B	H	H	H	B	H	H	B	H	A	H
AX-89883524	Chr3-1	28808445	H	A	A	H	A	H	H	H	B	H	B	H	H	A	B	B	H	B	A	A	H	H	H	H	H	B	H	H	B	H	B	H	H	H	H	B	H	A	B	A	B	A	H	A	H	H	H
AX-89786411	Chr3-1	28832930	A	A	A	B	H	A	H	A	B	B	H	H	A	A	B	B	A	H	-	B	H	H	H	H	B	H	A	B	B	B	A	B	B	H	A	B	B	H	H	H	H	A	B	B	A	H	H
AX-89786425	Chr3-1	28914250	A	A	A	B	H	A	H	A	B	B	H	H	A	A	B	B	A	H	H	B	H	H	H	H	B	H	A	B	B	B	A	B	H	H	A	B	B	H	H	H	H	A	B	B	A	H	H
AX-89786435	Chr3-1	29092218	H	H	A	H	B	H	B	B	B	A	H	H	H	B	A	A	H	B	H	A	B	H	B	H	A	H	B	B	B	H	A	B	B	H	H	H	H	B	H	A	H	B	B	B	H	H	H
AX-89826428	Chr3-1	29092283	H	B	H	A	B	H	B	A	A	H	H	B	A	H	H	A	H	H	H	A	A	A	A	B	H	H	A	B	H	B	A	H	H	A	B	H	B	H	H	A	B	H	H	B	H	A	H
AX-89884055	Chr3-1	29211310	A	A	A	B	-	A	H	-	-	B	H	H	A	A	-	B	A	H	H	B	H	H	H	H	B	-	A	B	B	B	A	B	H	H	A	B	-	H	H	H	H	A	B	B	A	H	H
AX-89848107	Chr3-1	29258836	H	B	H	A	B	H	B	A	A	H	H	B	A	H	H	A	H	H	H	A	A	A	A	B	H	H	A	B	H	B	A	H	H	A	B	H	B	H	H	A	B	H	H	B	H	A	H
AX-89826903	Chr3-1	29262824	A	A	A	B	H	A	H	A	B	B	H	H	-	A	B	B	A	H	H	B	H	H	H	H	B	H	A	B	B	B	A	B	H	H	A	B	B	H	H	H	H	A	B	B	-	H	H
AX-89884037	Chr3-1	29294207	H	A	A	H	A	H	H	H	B	H	B	H	H	A	B	B	H	B	-	A	H	H	H	H	H	B	H	H	B	H	B	H	H	H	H	B	H	A	B	A	B	A	H	A	H	H	H
AX-89884014	Chr3-1	29359205	H	B	H	A	B	H	B	A	A	H	H	B	A	H	H	A	H	H	H	A	A	A	A	B	H	H	A	B	-	B	A	H	H	A	B	H	B	H	H	A	B	H	H	B	H	A	H
AX-89884008	Chr3-1	29390455	H	B	H	A	B	H	B	A	A	H	H	B	A	H	H	A	H	H	H	A	A	A	A	B	H	H	A	B	H	B	A	H	H	A	B	H	B	H	H	A	B	H	H	B	H	A	H
AX-89904823	Chr3-2	2335272	H	B	-	H	H	H	B	H	H	B	H	H	A	A	H	B	H	H	H	H	H	H	A	-	B	H	H	H	H	H	A	A	H	A	A	-	A	B	H	H	B	H	A	H	A	A	B
Chr3-2_2584288	Chr3-2	2584288	H	B	A	H	-	H	B	H	H	B	H	-	A	A	H	B	H	H	H	H	H	H	A	B	B	H	H	H	H	H	A	H	H	A	A	A	A	H	H	H	B	H	A	B	A	H	B
AX-89881805	Chr3-2	2647647	H	B	A	H	B	H	B	H	H	B	H	H	A	A	H	B	H	H	H	H	H	H	A	B	B	H	H	H	H	H	A	A	H	A	A	A	A	H	H	H	B	H	A	B	A	A	B
Chr3-2_4212916	Chr3-2	4212916	H	B	A	H	B	H	B	H	H	H	H	-	H	A	H	B	H	H	B	H	H	H	A	B	B	H	H	H	H	H	A	H	H	A	A	A	A	H	H	H	B	H	A	B	H	H	B
AX-89787241	Chr3-2	4244595	H	B	A	H	B	H	B	-	H	H	H	H	H	A	-	B	H	H	B	H	H	H	A	-	B	H	-	H	H	H	A	H	H	A	A	A	A	H	H	H	B	H	-	B	H	H	B
Chr3-2_4505202	Chr3-2	4505202	H	H	A	-	B	H	B	H	H	H	H	-	H	A	H	B	H	H	H	H	H	H	A	B	B	H	H	H	H	H	-	H	H	A	A	A	A	H	H	H	B	H	A	B	A	A	B
AX-89884762	Chr3-2	4849274	H	B	A	H	B	H	B	H	H	H	H	H	H	A	H	B	H	H	B	H	H	H	A	B	B	H	H	H	H	H	A	H	H	A	A	A	A	H	H	H	B	H	A	B	A	A	B
AX-89884774	Chr3-2	4859470	H	B	A	H	B	H	B	H	H	H	H	H	H	A	H	H	H	H	B	H	H	H	A	B	B	H	H	H	H	H	A	H	H	A	A	A	A	H	H	H	H	H	A	B	A	A	B
AX-89827675	Chr3-2	4920030	H	H	A	H	B	H	B	H	H	H	H	H	H	A	H	B	H	H	B	H	H	H	A	-	B	H	H	H	-	H	A	H	H	A	A	A	A	H	H	H	B	H	A	B	A	A	B
AX-89884878	Chr3-2	4957195	H	B	A	H	B	H	B	H	H	H	H	H	-	A	H	B	H	H	B	H	H	H	A	B	B	H	H	H	H	H	A	H	H	-	A	A	A	H	-	H	B	H	-	B	A	A	B
AX-89787474	Chr3-2	5073325	H	B	B	A	H	A	H	A	H	B	H	H	B	A	H	H	H	H	H	H	H	A	B	A	H	H	A	H	B	B	A	H	A	H	H	H	A	B	B	A	H	B	H	B	A	B	A
AX-89884832	Chr3-2	5130671	H	A	B	H	H	H	H	H	H	B	B	H	H	H	B	H	H	B	H	B	B	A	H	B	B	H	H	H	H	B	H	B	H	H	A	H	H	A	B	B	H	B	H	H	H	H	A
AX-89787454	Chr3-2	5130726	H	B	B	A	H	A	H	A	H	B	H	H	B	A	H	H	H	H	H	H	H	A	B	A	H	H	A	H	B	B	A	H	A	H	H	H	A	B	B	A	H	B	H	B	A	B	A
AX-89787453	Chr3-2	5140020	H	B	B	-	H	A	H	H	H	B	H	H	B	A	H	H	H	H	H	H	H	H	B	A	H	H	A	H	B	B	A	H	A	H	H	H	A	B	B	A	H	B	H	B	A	B	A
AX-89787444	Chr3-2	5171886	H	B	A	H	B	H	B	H	H	H	H	H	H	A	H	B	H	H	B	H	H	H	A	B	B	-	H	H	-	H	A	H	H	A	A	A	A	H	H	H	B	H	A	B	A	A	B
AX-89885368	Chr3-2	5496114	H	B	A	H	B	H	B	H	H	H	H	H	H	A	H	B	H	H	B	H	H	H	A	B	B	H	H	H	H	H	A	H	-	A	A	A	A	H	H	H	B	H	A	B	A	A	B
AX-89828265	Chr3-2	5511827	H	B	A	H	B	H	B	H	H	H	H	H	H	A	H	B	H	H	B	H	H	H	A	B	B	H	H	H	H	H	A	H	H	A	A	A	A	H	H	H	B	H	A	B	A	A	B
AX-89828201	Chr3-2	5716682	H	B	B	A	-	A	H	A	H	B	H	H	B	A	H	H	H	H	H	-	H	A	B	A	H	H	A	H	-	B	A	H	A	H	H	H	A	-	B	-	H	B	H	B	A	B	A
Chr3-2_5765693	Chr3-2	5765693	A	B	A	H	-	A	B	H	H	H	H	-	H	H	H	B	H	H	B	H	H	H	A	B	B	H	A	H	H	H	A	A	A	H	A	A	A	H	H	H	B	H	A	B	A	A	B
AX-89885273	Chr3-2	5775399	H	-	B	A	H	A	H	A	H	-	H	H	B	A	H	H	H	H	H	H	H	A	B	A	H	H	A	H	-	-	A	H	A	H	H	H	A	-	B	A	-	-	H	B	A	B	A
Chr3-2_6164050	Chr3-2	6164050	-	B	A	-	-	A	B	-	H	H	-	-	H	-	H	B	H	H	-	H	H	H	-	-	B	H	-	-	B	H	-	B	A	A	A	A	H	H	A	H	-	B	A	-	A	H	B
AX-89828038	Chr3-2	6476836	H	B	A	H	B	A	B	H	H	H	H	H	H	A	H	B	H	H	B	H	H	H	A	B	B	H	H	H	H	H	A	H	H	A	A	A	B	H	H	H	B	H	A	B	A	A	B
AX-89787704	Chr3-2	6563038	H	B	A	H	B	A	H	H	H	H	H	H	H	A	H	-	H	B	B	H	H	H	A	B	B	H	H	H	H	H	A	H	H	A	A	A	H	H	H	H	B	H	A	B	A	A	B
AX-89827989	Chr3-2	6659027	H	B	A	H	B	A	H	H	H	-	H	H	H	A	H	-	H	B	B	H	H	H	A	B	B	H	H	H	H	H	A	H	H	A	A	A	H	H	H	H	B	H	A	B	A	A	B
Chr3-2_6756227	Chr3-2	6756227	-	B	A	-	B	H	H	H	H	H	H	-	-	-	H	B	-	B	B	B	H	-	A	-	-	A	H	-	-	H	A	-	-	A	A	A	H	-	H	B	B	-	-	B	A	A	-
Chr3-2_6756273	Chr3-2	6756273	-	B	A	-	B	H	H	H	A	H	H	-	-	-	H	B	-	B	B	B	H	-	A	-	-	A	A	-	-	H	A	-	-	A	A	A	H	-	H	B	B	-	-	B	A	A	-
Chr3-2_6788711	Chr3-2	6788711	H	B	A	H	-	A	H	H	H	H	H	-	H	A	H	B	H	B	B	H	H	-	H	B	B	H	H	H	B	H	A	A	H	A	A	-	H	H	H	B	B	H	A	B	A	A	B
AX-89885052	Chr3-2	6838746	H	B	A	H	B	A	H	H	H	H	H	B	H	A	H	B	H	B	B	H	H	H	A	B	B	H	H	H	H	H	A	H	H	A	A	A	-	H	H	H	B	H	A	B	A	A	B
AX-89804272	Chr3-2	6973776	-	A	B	H	H	H	H	H	H	B	H	H	H	A	B	H	H	B	H	B	B	-	H	B	B	H	H	H	H	B	H	B	H	H	A	H	B	A	B	B	H	B	H	H	H	H	A
AX-89807319	Chr3-2	7142102	H	B	-	H	B	A	H	H	H	H	H	B	H	A	H	B	H	B	B	B	H	-	A	B	B	H	H	H	H	H	A	H	H	A	A	A	-	H	H	H	B	-	A	B	A	A	B
AX-89884947	Chr3-2	7288843	A	-	B	H	-	H	H	H	H	B	H	H	H	A	B	H	H	-	H	B	B	A	H	B	B	-	H	H	H	B	H	B	-	H	-	H	B	-	B	B	H	B	H	B	H	H	H
Chr3-2_7414066	Chr3-2	7414066	H	H	A	H	B	A	H	H	H	H	H	-	H	A	H	B	H	B	B	H	H	H	A	B	B	H	B	H	H	H	A	H	H	A	A	A	H	H	H	H	B	H	A	B	A	A	B
Chr3-2_7527342	Chr3-2	7527342	H	H	A	H	B	A	H	H	H	H	H	-	H	A	H	B	H	B	B	H	H	H	A	B	B	H	B	H	H	H	A	H	H	A	A	A	H	H	H	H	B	H	A	B	A	A	B
Chr3-2_7527401	Chr3-2	7527401	-	H	A	-	-	-	H	H	H	H	-	-	B	A	H	-	H	B	B	-	B	A	-	-	-	-	-	H	A	-	-	-	A	A	A	A	H	H	H	H	B	H	A	-	A	A	B
AX-89903032	Chr3-2	7569422	H	H	-	H	B	A	H	H	H	H	H	B	H	A	H	B	H	B	B	H	H	H	A	B	B	H	B	H	H	H	A	H	H	A	A	A	H	H	H	H	B	H	A	B	A	A	B
AX-89902818	Chr3-2	7716001	H	H	A	H	B	A	H	H	H	H	H	B	H	A	H	B	H	B	B	H	H	H	A	B	B	H	B	H	H	H	A	H	H	A	A	A	H	H	H	H	B	H	A	B	A	A	B
AX-89902987	Chr3-2	7878833	H	H	A	H	B	A	H	H	H	H	H	B	H	A	H	B	H	B	B	H	H	H	A	B	B	H	B	H	H	H	A	H	H	A	A	A	H	H	H	H	B	H	A	B	A	A	B
Chr3-2_8010765	Chr3-2	8010765	H	H	A	-	-	A	H	H	H	H	H	-	H	A	H	B	H	B	B	H	H	H	A	B	B	H	-	H	H	H	-	H	H	A	A	A	H	B	H	H	B	H	A	B	A	A	B
AX-89903280	Chr3-2	8014364	H	H	A	H	B	A	-	H	H	H	H	B	H	A	H	B	-	B	B	H	H	H	A	H	B	H	B	H	H	H	A	H	H	A	A	A	H	H	H	H	B	H	-	B	A	A	B
AX-89882945	Chr3-2	8058772	H	H	A	H	B	A	H	H	H	H	H	B	H	A	H	B	H	B	B	H	H	H	A	B	B	H	B	H	-	H	A	H	H	A	A	A	H	H	H	H	B	H	A	B	A	A	B
Chr3-2_8065605	Chr3-2	8065605	H	H	A	H	-	A	H	H	H	H	H	-	H	A	H	B	H	B	B	H	H	H	A	B	B	H	B	H	B	H	H	H	H	A	A	A	H	H	H	H	B	H	A	B	A	A	B
AX-89825848	Chr3-2	8122880	A	A	B	H	H	H	H	H	H	B	H	H	H	A	B	H	H	B	H	B	B	A	H	B	B	H	H	H	B	B	H	B	H	H	A	H	-	A	B	B	H	B	H	H	H	H	H
Chr3-2_8287572	Chr3-2	8287572	-	H	A	A	B	A	H	H	H	H	H	-	A	A	H	B	H	B	B	B	H	B	A	B	-	B	B	B	H	H	A	H	-	A	A	A	H	H	H	H	B	H	A	B	A	A	B
AX-89825875	Chr3-2	8374868	H	H	A	H	B	A	H	H	H	H	H	B	B	A	H	B	H	B	B	H	H	B	A	B	B	H	B	H	H	H	A	H	H	A	A	A	H	H	H	H	B	H	A	B	A	-	B
AX-89847941	Chr3-2	8396349	H	H	A	H	B	A	H	H	H	H	H	B	B	A	H	B	H	B	B	H	H	B	A	B	B	H	B	H	H	H	A	H	H	A	A	A	H	H	H	H	B	H	A	B	A	A	B
AX-89786033	Chr3-2	8458049	A	A	H	A	H	H	H	H	H	B	H	H	H	A	B	H	H	B	H	B	B	A	H	B	B	H	H	H	B	B	H	B	H	H	A	H	B	A	B	B	H	B	H	H	H	H	H
AX-89883043	Chr3-2	8605796	B	H	H	H	H	H	A	H	A	H	H	H	H	H	A	B	H	A	H	B	H	A	H	B	A	H	B	A	B	H	H	H	B	A	H	H	B	A	B	H	H	H	H	B	H	H	A
AX-89825934	Chr3-2	8662615	H	H	A	H	B	A	H	H	H	H	H	B	B	A	H	B	H	B	B	H	H	B	A	B	B	H	B	H	H	H	A	H	H	A	A	A	H	H	H	H	B	H	A	B	A	A	B
AX-89786069	Chr3-2	8673963	-	H	A	H	B	A	H	H	H	H	H	B	B	A	H	B	H	H	B	H	H	B	A	B	H	H	B	H	H	H	A	H	H	A	A	A	H	H	H	H	B	H	A	-	A	A	-
AX-89883076	Chr3-2	8676115	H	H	A	H	B	A	H	H	H	H	H	B	B	A	H	B	H	B	B	H	H	B	A	B	B	H	B	H	H	H	A	H	H	A	A	A	H	H	H	H	B	H	A	B	A	A	B
AX-89786073	Chr3-2	8692661	B	H	H	H	H	H	A	H	A	H	H	H	H	H	A	B	H	A	H	B	H	A	H	B	A	H	B	A	B	H	H	H	B	A	H	H	B	A	B	H	H	H	H	B	H	H	A
AX-89825968	Chr3-2	8792768	A	A	H	A	H	H	B	H	H	B	-	H	H	A	B	H	H	B	-	B	B	A	H	B	B	H	H	H	B	B	H	B	H	H	A	A	-	H	-	B	H	B	H	H	H	H	H
AX-89825982	Chr3-2	8844242	H	H	A	H	B	A	H	H	H	H	H	B	-	A	H	-	H	B	B	H	H	B	H	H	-	H	B	H	H	H	-	H	H	A	A	A	H	H	H	H	-	H	A	B	A	-	H
AX-89883124	Chr3-2	8855818	A	A	H	A	H	H	H	H	-	B	H	H	H	A	B	H	H	B	H	B	B	A	H	B	B	H	H	H	B	B	H	B	H	H	A	A	B	H	B	B	H	B	H	H	H	H	H
AX-89883126	Chr3-2	8856081	B	H	H	H	H	H	H	H	A	H	H	H	H	H	A	B	H	A	H	B	H	A	H	B	H	H	B	A	B	H	H	H	-	A	H	H	B	A	B	H	H	H	H	B	H	H	A
AX-89825989	Chr3-2	8867902	H	A	H	A	H	H	H	A	H	B	H	H	H	A	B	H	H	B	H	B	B	A	H	B	B	H	H	H	B	B	H	B	H	H	A	A	B	H	B	B	H	B	H	H	H	H	H
AX-89825998	Chr3-2	8892586	A	A	H	A	H	H	H	H	H	B	H	H	H	A	B	H	H	B	H	B	B	A	H	B	B	H	H	H	B	B	H	B	H	H	A	A	B	H	B	B	H	B	H	H	H	H	H
AX-89885427	Chr3-2	8948761	A	A	H	A	H	H	H	H	H	B	H	H	H	A	B	H	H	B	H	B	B	A	H	B	B	H	H	H	B	B	H	B	H	H	A	A	B	H	B	B	H	B	H	H	H	H	H
AX-89885425	Chr3-2	8949630	B	H	H	H	H	H	H	H	A	H	H	H	H	H	A	B	H	A	H	B	H	A	H	B	A	H	B	A	B	H	H	H	B	A	H	H	B	A	B	H	H	H	H	B	H	H	A
AX-89848267	Chr3-2	8955690	H	-	A	H	B	A	H	H	H	H	H	B	B	A	H	B	H	B	B	H	H	B	A	H	H	H	B	H	H	H	A	H	H	A	A	A	H	H	H	H	B	H	A	B	A	A	B
AX-89908622	Chr3-2	9264608	H	H	A	H	B	A	H	H	H	H	H	B	B	A	H	B	H	B	B	A	H	B	A	H	H	H	B	H	H	H	A	H	H	A	A	A	H	H	H	H	B	H	A	B	A	A	B
AX-89905492	Chr3-2	9279054	H	H	A	H	B	A	H	H	H	H	H	B	B	A	H	B	H	B	B	A	H	B	A	H	H	H	B	H	H	H	A	H	H	A	A	A	H	H	H	H	B	H	A	B	A	A	B
AX-89890262	Chr3-2	9379985	H	H	A	H	B	A	H	H	H	H	H	B	B	A	H	B	H	B	B	A	H	B	A	H	H	H	B	H	-	H	A	H	H	A	A	A	H	H	H	A	B	H	A	B	A	A	B
AX-89848897	Chr3-2	9387236	H	H	A	H	B	A	H	H	H	H	H	B	B	A	H	B	H	B	B	A	H	B	A	H	H	H	B	H	H	H	A	H	H	A	A	A	H	H	H	H	B	H	A	B	A	A	B
AX-89882938	Chr3-2	9446701	H	H	A	H	B	A	H	H	H	H	H	B	B	A	H	B	H	B	B	A	H	H	A	H	H	H	B	H	H	H	A	H	H	A	A	A	H	H	-	H	B	H	A	B	A	A	B
AX-89825793	Chr3-2	9480045	A	A	H	A	H	H	H	H	H	-	H	H	H	A	-	-	H	B	H	-	B	A	H	-	B	H	H	H	B	B	H	B	H	H	A	A	B	H	B	B	H	-	H	H	H	H	H
AX-89882923	Chr3-2	9494782	A	A	H	A	H	H	H	H	H	-	H	H	H	A	B	H	H	B	H	B	B	A	H	B	B	H	H	H	-	B	H	B	H	H	A	A	B	H	-	B	H	B	H	H	H	H	H
AX-89828399	Chr3-2	9901454	-	A	H	A	H	H	H	H	H	-	H	-	H	A	H	H	H	B	H	B	H	A	H	B	B	A	H	H	B	B	H	B	H	H	A	A	H	H	-	B	H	H	H	-	H	H	H
AX-89828369	Chr3-2	9942445	H	B	H	A	H	A	B	A	H	B	B	H	B	H	B	B	A	A	H	H	H	A	B	H	H	H	A	B	H	B	A	H	H	H	A	H	H	H	B	A	H	H	H	B	H	-	A
AX-89791256	Chr3-2	10278701	A	A	H	A	H	H	H	H	H	B	H	H	H	A	B	H	H	B	H	B	H	A	H	B	B	H	H	H	B	B	H	B	H	H	A	A	H	H	B	B	H	B	H	H	H	H	H
AX-89831863	Chr3-2	10381851	A	A	H	A	H	H	H	H	H	B	H	H	H	A	B	H	H	B	H	B	H	A	H	B	B	H	H	H	B	B	H	B	-	H	A	A	H	H	B	B	H	B	H	H	H	H	H
AX-89822572	Chr3-2	10632400	B	H	H	H	H	H	H	H	A	H	A	H	H	A	A	H	H	A	H	H	H	A	H	B	A	H	B	H	B	H	H	H	H	A	H	H	B	A	H	H	H	B	H	B	H	H	A
AX-89825561	Chr3-2	10679399	H	-	A	-	B	A	H	H	-	H	H	B	B	-	H	B	-	B	B	A	H	B	A	H	H	H	B	H	H	H	A	H	-	-	A	A	H	H	H	H	B	H	H	B	A	A	B
Chr3-2_10695768	Chr3-2	10695768	H	H	A	A	B	A	H	H	H	H	H	-	B	A	H	B	A	B	B	A	H	B	A	H	H	H	B	H	H	H	A	H	H	A	A	A	H	H	H	H	B	H	H	B	A	A	B
AX-89785767	Chr3-2	10700139	A	A	H	A	H	H	H	H	H	B	H	H	H	A	B	H	H	B	H	B	H	A	H	B	B	H	H	H	B	B	H	B	H	H	A	A	H	H	B	B	H	B	H	H	H	H	H
Chr3-2_10712719	Chr3-2	10712719	-	H	A	A	B	A	B	H	A	H	H	-	H	A	H	B	A	H	B	A	H	B	A	H	H	B	-	H	B	H	A	H	H	A	A	A	H	H	H	H	B	H	H	B	A	H	B
Chr3-2_10749518	Chr3-2	10749518	H	H	A	A	B	A	H	H	H	H	H	-	B	A	H	B	A	B	B	A	H	B	A	H	H	H	B	H	H	H	A	H	H	A	A	A	H	H	H	H	B	H	H	B	A	H	B
AX-89825529	Chr3-2	10810414	H	H	A	A	B	A	H	H	H	H	H	B	B	A	H	B	A	B	B	A	H	B	A	H	H	H	B	H	H	H	A	H	H	A	A	A	H	H	H	H	B	H	H	B	A	A	B
AX-89872430	Chr3-2	10843756	H	H	A	A	B	A	H	H	H	H	H	B	B	A	H	B	A	B	B	A	H	B	A	H	H	H	B	H	H	H	A	H	H	A	A	A	H	H	H	H	B	H	H	B	A	A	B
Chr3-2_10895887	Chr3-2	10895887	H	H	A	A	-	A	H	H	H	H	H	-	B	A	H	B	-	B	B	A	H	B	A	H	H	H	B	H	H	H	A	H	H	-	A	A	H	H	H	H	B	H	H	B	A	A	B
Chr3-2_10895890	Chr3-2	10895890	H	H	A	A	-	A	H	H	H	H	H	-	B	A	H	B	-	B	B	A	H	B	A	H	H	H	B	H	H	H	A	H	H	-	A	A	H	H	H	H	B	H	H	B	A	A	B
AX-89787978	Chr3-2	10910895	A	A	H	A	H	H	H	H	H	B	H	H	H	A	B	H	H	B	H	B	B	A	H	B	B	H	H	H	B	B	H	B	H	H	A	A	-	H	B	B	H	B	H	H	H	H	H
AX-89787982	Chr3-2	10913845	H	H	A	A	B	A	H	H	H	H	H	B	B	A	H	B	A	B	B	A	H	B	A	H	H	H	B	H	H	H	A	H	H	A	A	A	H	H	H	H	B	H	H	B	A	A	B
AX-89882714	Chr3-2	10956278	H	B	H	A	H	A	B	A	H	B	B	H	-	H	B	B	H	A	H	H	H	A	B	H	H	H	A	B	B	B	A	H	H	H	A	H	H	H	B	A	H	H	H	-	H	B	A
AX-89882723	Chr3-2	11024833	B	H	A	A	B	A	H	H	H	H	H	B	B	A	-	B	A	B	B	A	H	B	A	-	H	H	B	H	H	A	A	H	H	A	A	-	H	H	H	H	B	H	H	-	A	-	B
AX-89785806	Chr3-2	11050936	A	A	H	A	H	H	B	-	H	B	H	H	H	A	B	-	H	B	H	B	B	A	H	B	B	H	H	H	B	B	H	B	H	H	A	A	-	H	B	B	H	B	-	H	H	H	H
AX-89825609	Chr3-2	11124529	B	H	A	A	B	A	H	H	H	H	H	B	B	A	H	B	A	B	B	A	H	B	A	H	H	H	B	H	H	A	A	H	H	A	A	A	H	H	H	H	B	H	H	B	A	A	B
AX-89825649	Chr3-2	11267759	B	B	H	A	B	A	H	H	H	H	H	B	B	A	H	-	A	B	H	A	H	B	A	H	H	H	B	H	H	A	A	H	H	A	A	A	H	H	H	H	B	H	H	B	A	A	B
Chr3-2_11388337	Chr3-2	11388337	B	H	A	A	B	A	H	H	H	H	H	-	B	A	H	B	A	B	B	A	H	B	A	H	H	H	B	H	H	A	A	H	H	A	A	A	H	H	H	H	B	H	H	B	A	H	B
AX-89865568	Chr3-2	11409085	A	A	H	A	H	H	H	H	H	B	H	H	H	A	B	H	H	B	H	B	B	A	H	B	B	H	H	H	B	B	H	B	H	H	A	A	H	H	B	B	H	B	H	H	H	H	H
Chr3-2_11473621	Chr3-2	11473621	-	H	A	A	-	A	H	H	H	H	B	-	B	H	H	B	A	B	B	-	H	B	A	B	H	A	B	H	H	A	-	H	A	A	A	A	H	H	B	H	B	H	H	B	A	A	B
Chr3-2_11473643	Chr3-2	11473643	-	H	A	A	-	A	H	H	H	H	B	-	B	H	H	B	A	B	B	-	H	B	A	B	H	A	B	H	H	A	-	H	A	H	A	A	H	H	B	H	B	H	H	B	A	A	B
Chr3-2_11473657	Chr3-2	11473657	-	H	A	A	-	A	H	H	H	H	B	-	B	A	H	B	A	B	B	-	H	B	A	B	H	A	B	H	H	A	-	H	A	A	A	A	H	H	B	H	B	H	H	B	-	A	B
AX-89851775	Chr3-2	11662498	A	A	H	A	H	H	H	H	H	B	H	B	H	A	B	H	H	B	H	B	H	A	H	B	B	A	H	H	B	B	H	B	H	H	A	A	H	H	B	B	H	B	H	B	H	H	H
AX-89880966	Chr3-2	11683773	A	A	H	A	H	H	H	H	H	B	H	B	H	A	B	H	H	B	H	B	H	H	H	B	B	A	H	H	B	B	H	B	H	H	A	A	H	H	B	B	H	B	H	B	H	H	H
AX-89823805	Chr3-2	11721843	H	B	H	A	H	A	B	-	H	B	B	H	B	H	B	B	A	A	H	H	H	A	B	H	H	H	A	B	B	B	A	H	H	H	A	H	H	H	B	-	H	H	H	-	H	B	A
Chr3-2_11736248	Chr3-2	11736248	B	H	A	A	B	A	H	H	H	H	H	-	B	A	H	H	A	B	B	A	H	B	A	H	H	H	B	H	H	A	A	H	H	A	A	A	H	H	H	H	B	H	H	B	A	A	B
Chr3-2_11738060	Chr3-2	11738060	B	H	A	A	B	A	H	B	H	H	H	A	B	A	H	H	A	B	B	A	H	B	A	H	H	H	B	H	H	A	A	-	H	A	A	A	H	H	H	H	B	H	H	B	A	A	B
Chr3-2_11761454	Chr3-2	11761454	B	H	A	A	B	A	H	H	H	-	H	-	B	-	H	H	A	B	-	-	H	B	A	B	H	H	B	-	H	A	-	-	H	A	A	A	H	H	H	H	B	H	H	B	A	H	B
Chr3-2_11761593	Chr3-2	11761593	-	H	A	A	-	A	H	H	H	H	H	-	B	A	H	H	A	-	B	A	H	B	H	-	A	A	B	H	H	A	-	H	H	A	A	A	H	H	H	H	B	H	H	B	A	H	B
AX-89823791	Chr3-2	11798304	A	A	H	A	H	H	H	H	H	B	H	B	H	A	B	H	H	B	H	-	H	A	H	B	B	A	H	H	B	B	H	B	H	H	A	A	H	H	B	B	H	B	H	-	H	H	H
AX-89784227	Chr3-2	11816019	B	H	H	A	B	A	H	H	H	H	H	B	B	A	H	H	A	-	B	A	-	B	A	-	H	-	H	H	H	A	A	H	H	A	A	A	H	H	H	H	-	H	H	B	A	A	B
AX-89881021	Chr3-2	12085833	A	A	H	A	H	H	-	H	H	B	H	B	H	A	B	H	H	B	H	B	H	A	H	B	B	A	H	H	B	B	H	B	H	H	A	A	B	H	B	B	H	B	H	B	H	-	H
AX-89803894	Chr3-2	12088345	B	H	-	-	B	A	H	H	H	H	-	B	B	A	H	H	A	B	B	A	H	B	A	H	H	H	B	H	H	A	A	H	H	A	A	A	H	H	H	H	B	H	B	-	A	A	B
AX-89784303	Chr3-2	12135330	B	H	A	A	B	A	H	H	H	H	H	B	B	A	H	H	A	B	B	A	H	-	A	H	H	H	B	H	H	A	A	H	H	A	A	A	H	H	H	H	B	H	B	B	A	A	B
Chr3-2_12318012	Chr3-2	12318012	B	H	A	A	B	A	H	H	H	H	H	-	B	A	H	H	A	B	B	H	H	B	A	H	H	H	B	B	B	A	A	H	H	A	A	A	H	H	H	H	B	H	B	B	A	H	B
Chr3-2_12337271	Chr3-2	12337271	B	H	A	A	-	A	H	H	-	H	B	-	B	A	-	H	A	B	B	A	A	B	A	H	H	-	B	H	B	A	-	-	-	A	-	A	-	H	A	H	B	H	-	B	-	A	B
Chr3-2_12345523	Chr3-2	12345523	B	H	A	A	B	A	H	H	H	H	B	-	B	A	H	H	A	B	B	A	H	B	A	H	H	H	B	A	H	A	-	A	H	A	A	A	H	H	H	H	B	H	B	B	A	A	B
AX-89823889	Chr3-2	12348628	A	A	H	A	H	H	H	H	H	B	H	B	H	A	B	H	H	B	H	B	H	A	H	B	B	A	H	H	B	B	H	B	B	H	A	A	H	H	B	B	H	B	H	B	H	H	H
AX-89823909	Chr3-2	12478682	B	H	A	A	-	A	H	H	H	H	H	B	B	H	H	H	A	B	B	H	H	B	A	H	H	-	B	H	H	H	-	H	H	A	A	A	H	H	H	H	B	H	B	-	A	A	H
AX-89784384	Chr3-2	12652672	B	H	-	A	B	A	H	H	H	A	H	B	B	A	H	-	A	B	B	A	H	B	A	H	H	H	B	H	H	H	A	-	H	A	A	A	H	H	-	H	B	H	B	B	A	A	B
AX-89823960	Chr3-2	12654019	B	H	A	A	B	A	H	H	H	A	H	B	B	A	H	H	A	B	B	A	H	B	A	H	H	H	B	H	H	H	A	B	H	A	A	A	H	H	-	H	B	H	B	B	A	A	B
AX-89881130	Chr3-2	12716390	B	H	A	A	B	A	H	H	H	-	H	B	B	A	H	H	A	B	B	A	H	B	A	H	H	H	B	H	H	H	A	B	H	A	A	A	H	H	H	H	B	A	B	B	A	A	B
AX-89784400	Chr3-2	12743342	-	-	H	A	H	H	H	H	H	B	H	B	H	A	H	H	H	B	H	B	H	A	H	B	B	A	H	H	B	B	H	B	-	H	A	A	H	H	B	B	H	B	H	B	H	H	H
AX-89824186	Chr3-2	13807167	A	A	-	A	H	H	H	H	H	B	H	B	H	A	B	H	H	B	H	B	H	A	H	B	B	A	H	H	B	B	H	B	B	H	A	A	H	H	B	B	H	B	H	B	H	H	H
AX-89824351	Chr3-2	14769419	A	A	H	A	H	H	H	H	H	B	H	B	H	A	B	H	H	B	H	B	H	H	H	B	B	A	H	H	B	B	H	B	H	H	A	A	H	H	B	B	-	B	H	B	H	H	H
AX-89881612	Chr3-2	16857363	A	A	H	A	H	H	H	H	H	B	H	B	H	A	B	H	H	B	H	B	H	H	H	B	B	A	H	B	B	B	H	B	H	H	A	A	H	H	B	B	H	B	H	B	H	H	H
AX-89783230	Chr3-2	17724694	B	A	H	B	A	H	H	H	B	H	A	B	H	H	-	H	A	H	H	-	H	A	H	B	A	H	-	H	-	H	H	H	H	H	A	H	B	H	-	H	H	H	H	H	H	-	H
AX-89879498	Chr3-2	17911589	A	A	H	A	H	H	H	H	H	B	H	B	H	A	B	H	H	B	H	B	H	H	H	B	B	A	H	B	B	B	H	B	H	H	A	A	H	H	B	B	H	B	H	B	H	H	H
AX-89822249	Chr3-2	18236566	A	A	H	A	H	H	H	H	H	B	H	B	H	A	B	H	H	B	H	B	H	H	H	B	-	A	H	B	B	B	H	B	H	H	A	A	H	H	B	B	H	B	B	B	H	H	H
AX-89822224	Chr3-2	18337607	A	A	H	A	H	H	H	-	H	B	H	B	H	A	B	H	H	B	H	B	H	H	H	B	-	A	H	-	B	B	H	B	H	H	A	A	H	H	B	B	-	-	B	B	H	H	H
AX-89822179	Chr3-2	18618745	A	A	H	A	H	H	H	H	H	B	H	B	H	A	B	H	H	B	H	B	H	H	H	B	H	A	H	B	B	B	H	B	-	H	A	A	H	H	B	B	H	B	B	B	H	H	H
AX-89783126	Chr3-2	18619171	B	H	H	B	A	H	H	H	B	H	A	B	H	H	H	H	A	H	H	-	H	A	H	B	A	H	H	H	B	H	H	A	H	H	A	H	B	H	-	H	-	H	H	H	H	-	H
AX-89879319	Chr3-2	18808223	B	A	H	B	A	H	H	H	B	H	A	B	H	H	H	H	A	H	H	H	H	-	H	B	A	H	H	H	B	H	H	A	H	H	A	H	B	H	B	H	H	H	H	-	H	B	H
AX-89783107	Chr3-2	18883285	B	A	H	B	A	H	H	H	B	H	A	B	H	H	H	H	A	H	H	-	H	-	H	B	A	H	-	H	B	A	H	A	H	H	A	H	B	H	B	H	H	H	H	H	H	B	H
AX-89785052	Chr3-2	19296969	H	B	A	H	H	A	H	H	H	-	H	B	B	B	H	A	A	B	H	A	B	B	H	A	H	H	-	-	H	H	H	B	-	H	A	A	H	H	H	H	B	B	B	-	H	H	H
Chr3-2_19299360	Chr3-2	19299360	H	B	A	A	H	A	H	H	H	H	H	-	B	B	H	A	A	B	H	A	B	B	H	A	H	H	B	B	H	H	H	B	H	A	A	A	H	H	H	H	B	B	B	B	H	H	H
AX-89824708	Chr3-2	19387222	H	B	A	A	H	A	H	H	H	A	H	B	-	B	H	A	A	B	H	A	B	B	H	A	H	H	B	H	H	H	H	B	H	H	A	A	H	H	H	H	-	B	B	B	H	H	H
AX-89785008	Chr3-2	19398790	A	A	-	H	H	H	H	H	-	-	H	B	A	A	B	H	H	-	H	B	H	-	H	B	B	H	H	B	B	B	H	-	H	H	A	A	H	H	B	B	-	B	B	B	H	H	H
AX-89824677	Chr3-2	19464462	H	B	A	A	H	A	H	H	H	A	H	B	B	B	H	A	A	B	H	A	B	B	H	A	H	H	B	H	H	H	H	B	H	H	A	A	H	H	H	H	B	B	B	B	H	H	H
Chr3-2_19569221	Chr3-2	19569221	H	B	A	-	-	A	H	B	H	A	H	-	-	B	H	A	A	B	H	A	B	B	H	A	H	H	B	H	H	B	H	B	H	H	A	A	H	H	-	H	B	B	B	B	H	H	H
AX-89827043	Chr3-2	20206682	H	B	A	A	H	A	H	H	H	A	H	B	B	B	H	A	A	B	H	A	B	-	H	A	H	H	-	H	H	H	H	B	H	H	A	A	H	H	H	H	B	B	B	B	H	H	H
AX-89827058	Chr3-2	20281462	B	A	A	B	A	H	H	H	B	H	H	B	H	H	H	H	A	H	H	H	H	H	H	B	A	-	H	H	B	H	H	A	A	H	H	H	B	H	B	H	H	H	H	H	B	B	H
AX-89827065	Chr3-2	20316104	H	B	A	A	H	A	H	H	H	A	H	B	B	B	H	A	A	B	H	A	-	H	H	A	H	H	B	H	H	H	A	B	H	H	A	A	H	H	H	H	B	B	B	B	H	H	H
AX-89884207	Chr3-2	20352890	B	A	H	B	A	H	H	H	B	H	H	B	H	H	H	H	A	H	H	H	H	H	H	B	A	H	H	H	B	H	H	A	H	H	H	H	B	H	B	H	H	H	H	H	B	B	H
AX-89827078	Chr3-2	20372985	H	B	A	A	H	A	H	H	H	A	H	B	B	B	H	A	A	B	H	A	B	B	H	A	H	H	B	H	H	H	A	B	H	H	A	A	H	H	H	H	-	B	B	B	H	H	H
AX-89786988	Chr3-2	20450245	H	B	A	A	H	A	H	H	H	-	H	B	B	B	H	A	A	B	H	A	B	B	H	A	H	H	B	H	H	H	A	B	H	H	A	A	H	H	H	H	B	B	B	B	H	H	H
AX-89856502	Chr3-2	20459352	H	B	A	A	H	A	H	H	H	A	H	B	B	B	H	A	A	B	H	A	B	B	H	A	H	H	B	H	H	H	A	B	H	H	A	A	H	H	H	H	B	B	B	B	H	H	H
AX-89884245	Chr3-2	20471297	H	B	A	A	H	A	H	H	H	A	H	B	B	B	H	A	A	B	H	A	B	-	H	A	H	H	B	H	H	H	A	B	H	H	A	A	H	H	H	H	B	B	B	B	H	H	H
Chr3-2_20492225	Chr3-2	20492225	H	B	H	A	H	A	H	H	H	A	H	-	B	B	H	A	A	B	H	A	B	B	H	A	H	H	B	H	H	H	A	B	H	H	A	A	H	H	H	H	B	B	B	B	H	H	H
AX-89827114	Chr3-2	20507248	H	B	A	A	H	A	H	H	H	A	H	B	B	B	H	A	A	-	H	A	B	B	H	A	H	-	B	H	H	H	A	B	H	H	A	A	H	H	H	H	B	B	B	B	H	H	H
AX-89827116	Chr3-2	20520220	B	A	H	B	A	H	H	H	B	H	H	B	H	H	H	H	A	H	H	H	H	H	H	B	A	H	H	H	B	H	H	A	H	H	H	H	B	H	B	H	H	H	H	H	B	B	H
AX-89827119	Chr3-2	20520914	H	B	A	A	H	A	H	H	H	A	H	B	B	B	H	A	A	B	H	A	B	B	H	A	H	H	B	H	H	H	A	B	H	H	A	A	H	H	H	H	B	B	B	B	H	H	H
AX-89828336	Chr3-2	20692117	H	B	A	H	H	A	H	H	H	A	H	-	B	-	H	A	H	B	H	-	B	B	H	A	H	B	B	H	H	H	A	B	H	H	A	A	H	H	H	H	B	B	B	B	H	H	H
AX-89828330	Chr3-2	20701340	B	A	H	B	A	H	H	H	B	H	H	B	H	H	H	H	A	H	H	H	H	H	H	B	A	H	H	H	B	H	H	A	H	H	H	H	B	H	B	H	H	H	H	H	B	B	H
AX-89885432	Chr3-2	20701548	H	B	A	H	H	A	H	H	H	A	H	B	B	B	H	A	H	B	H	A	B	B	H	A	H	B	B	H	-	H	A	B	H	H	A	A	H	H	H	H	B	B	B	B	H	H	H
AX-89827790	Chr3-2	20933106	H	B	A	H	H	A	H	H	H	A	H	B	B	B	H	A	H	B	H	A	B	B	H	A	H	B	B	H	H	H	A	B	H	H	A	A	H	H	H	H	B	B	B	B	H	H	H
AX-89824514	Chr3-2	20972022	H	B	-	H	H	A	H	H	H	A	H	B	B	B	H	A	H	B	H	A	B	B	H	A	H	B	B	H	H	H	A	B	H	H	H	A	H	H	H	-	B	B	B	B	H	H	H
AX-89899162	Chr3-2	21844010	H	B	A	H	H	-	H	H	H	A	H	B	B	B	H	A	H	B	H	A	B	B	H	A	H	B	B	H	H	H	H	B	H	H	A	A	H	H	H	H	B	B	B	B	H	H	H
AX-89786134	Chr3-2	21952035	B	A	H	B	A	H	H	H	B	H	H	B	H	H	H	H	A	H	H	H	H	H	H	B	A	H	H	H	B	H	H	A	H	H	H	H	B	H	B	H	H	H	H	H	B	B	H
AX-89887561	Chr3-2	22380179	H	H	A	A	B	-	B	A	B	B	H	H	H	H	B	H	H	H	H	H	H	H	A	H	H	H	A	B	H	B	A	H	H	H	H	H	B	H	-	A	B	B	H	B	H	H	H
AX-89830372	Chr3-2	22530916	A	A	H	H	H	H	H	H	B	B	H	B	A	A	B	H	H	B	B	B	H	H	H	H	B	H	H	B	H	B	H	B	-	A	A	A	H	H	H	B	H	H	B	B	H	H	H
AX-89830365	Chr3-2	22584467	A	A	H	H	H	H	H	H	B	-	H	B	A	A	-	H	H	B	B	B	H	H	H	H	B	H	H	B	H	B	-	B	H	A	A	A	H	H	H	B	H	H	-	B	H	H	H
AX-89887537	Chr3-2	22591899	A	A	H	H	H	H	H	H	B	B	H	B	A	A	B	H	H	B	B	B	H	H	H	H	B	H	H	B	H	B	H	B	H	A	A	A	H	H	H	-	H	H	-	H	H	H	H
AX-89887535	Chr3-2	22594067	A	A	H	H	H	H	H	H	B	B	H	B	A	A	B	H	H	B	-	B	H	H	H	H	B	H	H	-	H	B	H	B	H	A	A	A	H	H	H	-	H	H	-	B	H	H	H
AX-89784885	Chr3-2	22899456	A	A	H	-	H	H	-	H	-	B	H	B	A	A	B	H	H	B	B	H	H	H	H	-	B	H	H	B	H	-	H	B	H	A	A	A	H	H	H	B	H	H	B	B	-	H	H
AX-89881714	Chr3-2	22953871	H	H	A	-	B	A	B	A	B	B	H	H	H	H	B	A	H	H	H	H	H	H	A	H	H	H	A	B	H	B	A	H	H	H	H	H	B	H	H	A	B	B	H	B	H	H	H
AX-89824584	Chr3-2	23056869	A	A	H	H	-	H	H	H	B	B	H	B	A	A	B	H	H	B	B	B	H	H	H	H	B	H	H	B	H	B	H	B	H	A	A	A	H	H	H	B	H	H	B	B	H	H	H
AX-89824739	Chr3-2	23334256	A	A	H	H	A	H	H	H	B	B	H	B	A	A	B	H	H	B	B	B	H	H	H	H	B	H	H	B	H	B	H	B	H	A	A	A	H	H	H	B	H	H	B	B	H	H	H
AX-89883429	Chr3-2	23656509	A	A	H	H	A	H	H	H	B	B	H	B	A	A	B	H	A	B	B	B	H	H	H	H	B	H	H	B	H	B	H	B	-	A	A	A	H	H	H	B	H	H	B	B	H	H	H
AX-89883426	Chr3-2	23659350	A	A	H	H	A	H	H	H	B	B	H	B	A	A	B	H	A	B	B	B	H	H	H	H	B	H	H	B	H	B	H	B	H	A	A	A	H	H	H	B	H	H	B	B	H	H	H
AX-89883412	Chr3-2	23683210	A	A	H	H	H	H	H	H	B	B	H	B	A	A	B	H	A	B	B	B	H	H	H	H	B	H	H	B	H	B	H	B	H	A	A	A	H	H	H	B	H	H	B	B	H	H	H
AX-89826241	Chr3-2	23811519	A	A	H	H	A	H	H	H	B	B	H	B	A	A	B	H	A	B	B	B	H	H	H	H	B	H	H	B	H	B	H	B	H	A	A	A	H	H	H	-	H	H	B	B	H	H	H
AX-89883368	Chr3-2	23845574	B	A	A	H	A	H	A	H	B	H	H	B	H	H	H	H	A	B	H	H	H	H	H	B	H	H	B	H	B	H	H	A	H	H	H	H	H	A	B	H	B	H	H	B	B	B	H
AX-89883323	Chr3-2	24156501	H	-	A	A	B	A	B	A	H	B	H	H	H	H	H	A	H	H	H	H	H	H	A	H	H	-	A	B	H	B	A	H	H	A	B	H	B	H	H	A	B	B	H	B	H	H	H
AX-89786257	Chr3-2	24242780	H	B	A	A	B	A	B	A	H	B	H	H	H	H	H	A	H	H	H	H	H	H	A	H	H	H	A	B	H	B	-	H	H	A	B	H	-	H	H	A	B	B	H	B	H	H	H
AX-89786202	Chr3-2	24576995	H	B	A	A	B	A	B	A	H	B	H	H	H	H	H	A	H	H	H	H	H	H	A	H	H	H	A	B	H	B	A	H	H	A	B	H	B	H	H	A	B	B	H	B	H	H	H
AX-89826127	Chr3-2	24624352	A	A	H	B	A	H	H	H	B	B	H	B	A	A	B	H	A	H	H	B	H	H	H	H	B	H	H	B	H	B	H	B	H	A	A	H	H	H	H	B	H	H	B	B	H	H	H
AX-89785505	Chr3-2	25531454	H	B	A	A	B	H	B	A	H	-	H	H	H	H	H	A	-	H	-	H	H	H	H	H	H	H	-	B	H	B	A	H	H	-	-	H	B	H	H	-	B	B	H	B	H	A	H
AX-89882374	Chr3-2	25544751	A	A	H	B	A	H	H	H	B	B	H	B	A	A	B	H	A	H	H	B	H	H	H	H	B	H	H	B	H	B	H	B	B	A	A	H	H	H	H	B	H	H	B	B	H	H	H
AX-89825234	Chr3-2	25554296	H	B	A	A	B	H	B	A	H	B	H	H	H	H	H	A	H	H	H	H	H	H	A	H	H	H	A	B	H	B	A	H	H	A	B	H	B	H	H	A	B	B	H	B	H	A	H
AX-89882419	Chr3-2	25675609	H	B	A	A	B	H	B	A	H	B	H	H	H	H	H	A	H	H	H	H	H	H	A	H	H	H	A	B	H	B	A	H	H	A	B	H	B	H	H	A	B	B	H	B	H	A	H
AX-89882448	Chr3-2	25771172	H	B	A	A	B	H	-	A	H	B	H	H	H	H	H	A	H	H	H	H	H	H	A	H	H	H	A	B	H	B	A	H	H	A	H	H	H	H	H	A	B	B	H	B	H	A	H
AX-89882502	Chr3-2	26060078	H	B	A	A	B	H	B	A	H	B	H	H	H	H	H	A	H	H	H	H	H	H	A	B	H	H	A	B	H	B	A	H	H	A	B	H	B	H	H	A	B	B	H	B	H	A	H
AX-89785612	Chr3-2	26084491	H	B	A	A	B	H	B	A	H	B	H	H	H	H	H	A	H	H	H	H	H	H	-	B	H	H	A	B	H	B	A	H	H	-	B	H	-	H	H	A	B	B	H	B	H	A	H
AX-89785647	Chr3-2	26235395	H	B	A	A	-	H	B	A	H	B	H	H	H	H	H	A	H	H	H	H	H	H	A	B	H	H	A	B	H	B	A	H	H	A	B	H	-	H	B	A	B	B	H	-	H	A	H
AX-89785685	Chr3-2	26556270	H	B	A	A	-	H	-	A	H	B	H	H	H	H	H	A	H	H	H	-	H	H	A	B	H	H	A	B	H	B	A	H	H	A	B	H	B	H	H	A	B	B	H	B	H	A	H
AX-89882586	Chr3-2	26581256	H	B	A	A	B	H	B	A	H	B	H	H	H	H	H	-	H	H	H	H	H	H	A	B	H	H	A	B	-	B	A	H	H	A	B	H	B	H	H	A	B	B	H	B	H	A	H
AX-89778506	Chr3-2	26874733	H	H	A	H	B	H	H	H	H	B	H	A	A	H	A	H	H	H	A	-	H	A	B	H	A	H	H	H	H	H	H	A	A	A	A	A	A	H	H	H	B	H	H	H	B	H	B
AX-89882151	Chr3-2	27204715	H	B	A	A	B	H	B	H	H	B	H	H	H	H	H	A	H	H	H	H	H	H	A	B	H	H	A	B	H	B	A	H	H	A	B	H	B	H	H	A	B	B	H	B	H	A	H
AX-89882030	Chr3-2	27808303	H	B	A	A	B	H	B	A	H	B	H	H	A	H	H	A	H	H	H	H	H	H	A	B	H	H	A	B	H	B	A	H	B	A	B	H	B	H	H	-	B	B	H	B	H	A	H
AX-89883628	Chr3-2	28066645	H	B	A	A	B	H	B	A	A	B	H	H	A	H	H	A	H	H	H	H	H	H	A	B	H	H	A	B	H	B	A	H	H	A	B	H	B	H	H	A	B	B	H	B	H	A	H
AX-89904918	Chr3-2	28329314	H	H	A	H	B	H	B	B	B	A	H	H	H	B	H	A	H	B	H	A	B	H	B	A	A	H	B	B	-	H	A	B	B	H	A	H	H	B	H	A	H	-	B	B	H	H	H
Chr3-2_28350530	Chr3-2	28350530	H	H	A	H	B	H	B	B	B	A	H	H	H	B	H	A	H	B	H	A	B	H	B	A	H	H	B	B	B	H	A	B	B	H	A	H	H	B	H	A	H	B	B	B	H	H	H
Chr3-2_28363511	Chr3-2	28363511	H	H	A	H	B	H	B	B	B	A	H	-	H	B	H	A	H	B	H	A	B	H	B	-	H	H	H	B	B	H	A	B	B	H	A	H	H	B	A	A	H	B	B	B	H	H	H
AX-89826595	Chr3-2	28568796	H	A	H	H	A	H	-	H	B	H	B	H	H	A	B	B	H	B	H	H	H	H	H	H	H	B	B	H	B	H	B	H	H	H	H	B	H	A	B	A	B	A	H	H	B	H	H
AX-89883751	Chr3-2	28628864	H	H	A	H	B	H	B	B	B	A	H	H	H	B	A	A	H	B	H	A	B	H	B	H	A	H	B	B	B	H	A	B	B	H	H	H	H	B	H	A	H	B	B	B	H	H	H
AX-89804147	Chr3-2	28650851	H	B	-	A	B	H	B	A	A	H	H	H	A	H	H	A	H	H	H	A	H	A	A	B	H	H	A	B	H	B	A	H	-	A	B	H	B	H	H	A	B	B	H	B	H	A	H
AX-89883773	Chr3-2	28662192	H	B	A	A	B	H	B	-	A	H	H	H	A	H	H	A	H	H	H	A	A	A	A	B	H	H	A	B	H	B	A	H	H	A	B	H	B	H	H	A	B	B	H	-	H	A	H
AX-89826643	Chr3-2	28685451	H	H	A	H	B	H	B	B	B	A	H	H	H	B	A	A	H	B	H	A	B	H	B	H	A	H	B	B	B	H	A	B	B	H	H	H	H	B	H	A	H	B	B	B	H	H	H
AX-89826690	Chr3-2	28855185	H	H	A	H	B	H	B	B	B	A	H	H	H	B	A	A	H	B	H	A	B	H	B	H	A	H	B	B	B	H	A	B	B	H	H	H	H	B	H	A	H	B	B	B	H	H	H
AX-89826694	Chr3-2	28856723	H	H	A	H	B	H	B	B	B	A	H	H	H	B	A	A	H	B	H	A	B	H	B	H	A	H	B	B	B	H	A	B	B	H	H	H	H	B	H	A	H	B	B	B	H	H	H
AX-89826697	Chr3-2	28857811	H	A	A	H	A	H	A	H	B	H	B	H	H	A	B	B	H	B	H	H	H	H	H	H	H	B	H	H	B	H	B	H	A	H	H	B	H	A	B	A	B	A	H	H	-	H	H
AX-89883863	Chr3-2	28888596	H	-	-	H	-	H	B	B	-	A	H	H	H	B	A	A	H	B	H	A	B	H	B	-	-	H	-	B	B	H	A	B	H	H	H	-	H	B	H	A	H	B	B	-	H	H	H
AX-89883874	Chr3-2	28940833	H	-	-	H	B	H	B	B	-	A	H	H	H	B	H	A	H	-	H	A	B	H	B	H	A	H	B	B	B	H	A	H	B	H	H	H	-	-	H	-	H	B	B	B	H	H	H
AX-89786708	Chr3-2	29042568	H	H	A	H	B	H	B	B	B	A	H	H	H	B	A	A	H	B	H	A	B	H	B	H	A	H	B	B	B	H	A	B	B	H	H	H	H	B	H	A	H	B	B	B	H	H	H
AX-89868002	Chr3-2	29057535	H	H	A	H	B	H	-	B	H	A	H	H	H	B	A	A	H	B	H	A	B	H	B	H	A	H	-	B	-	H	-	B	H	H	H	H	A	B	H	A	H	-	B	B	H	H	H
AX-89883960	Chr3-2	29323609	-	-	A	H	B	H	B	B	B	A	H	H	H	B	A	A	H	B	H	A	B	-	H	H	A	-	B	B	B	H	A	B	B	H	B	H	-	B	H	A	H	B	-	-	H	H	H
AX-89883966	Chr3-2	29332466	H	H	A	H	B	H	B	-	B	A	H	H	H	B	A	A	H	B	H	A	B	H	B	H	A	H	B	B	B	H	A	B	B	H	H	H	H	B	H	A	H	B	B	B	H	H	H
AX-89826828	Chr3-2	29332610	H	H	A	H	B	H	B	B	B	A	H	H	H	B	A	A	H	B	H	A	B	H	B	H	A	H	B	B	B	H	A	B	B	H	H	H	H	B	H	A	H	B	B	B	H	H	H
Chr3-2_29383160	Chr3-2	29383160	H	H	A	H	B	H	B	B	B	A	H	-	H	B	A	A	H	B	H	A	B	H	B	H	A	H	B	B	B	H	A	B	B	H	H	H	H	B	H	A	H	B	B	B	H	H	H
Chr3-2_29383214	Chr3-2	29383214	H	H	A	H	B	H	B	B	B	A	H	-	H	B	A	A	H	B	H	A	B	H	B	H	A	H	B	B	B	H	A	B	B	H	H	H	H	B	H	A	H	B	B	B	H	H	H
AX-89868017	Chr3-2	29570957	H	H	A	H	H	H	B	B	B	A	H	H	H	B	A	A	H	B	H	A	B	H	B	H	A	H	B	B	B	H	A	B	-	H	H	H	H	B	H	H	H	H	B	B	H	H	H
AX-89884076	Chr3-2	29654626	H	B	A	A	B	H	B	A	A	H	H	B	A	H	H	A	H	H	H	A	A	A	A	B	H	H	A	-	H	B	A	H	H	A	B	H	B	H	H	A	B	H	H	B	H	A	H
AX-89883483	Chr3-2	29780041	H	B	H	-	B	H	B	H	A	H	H	B	A	H	H	A	H	H	H	A	A	A	A	B	H	H	A	B	H	B	A	H	H	H	B	H	B	H	H	A	B	H	H	B	H	A	H
AX-89848002	Chr3-2	29824469	H	H	A	H	B	H	B	B	B	A	H	H	H	B	A	A	H	B	H	A	B	H	B	H	A	H	B	B	B	H	A	B	B	H	H	H	H	B	H	A	H	B	B	B	H	H	H
AX-89786381	Chr3-2	29825644	H	H	A	H	B	H	B	B	B	A	H	H	H	B	A	A	H	B	H	A	B	H	B	H	A	H	B	B	B	H	A	B	B	H	H	H	H	B	H	A	H	B	B	B	H	H	H
AX-89883501	Chr3-2	29842968	H	H	A	H	B	H	B	B	B	A	H	H	H	B	A	A	H	B	H	A	B	H	B	H	A	H	B	B	B	H	A	B	B	H	H	H	H	B	H	A	H	B	B	B	H	H	H
AX-89883513	Chr3-2	29882508	H	A	A	H	A	H	H	H	B	H	B	H	H	A	B	B	H	B	A	A	H	H	H	H	H	B	H	H	B	H	B	H	H	H	H	B	H	A	B	A	B	A	H	A	H	H	H
AX-89826374	Chr3-2	29889603	H	H	A	H	B	H	B	B	B	A	H	H	H	B	A	A	H	B	H	A	B	H	B	-	A	H	B	B	B	H	A	B	B	H	H	H	H	B	H	A	H	B	B	B	H	H	H
AX-89883524	Chr3-2	29917091	H	A	A	H	A	H	H	H	B	H	B	H	H	A	B	B	H	B	A	A	H	H	H	H	H	B	H	H	B	H	B	H	H	H	H	B	H	A	B	A	B	A	H	A	H	H	H
AX-89786411	Chr3-2	29945329	A	A	A	B	H	A	H	A	B	B	H	H	A	A	B	B	A	H	-	B	H	H	H	H	B	H	A	B	B	B	A	B	B	H	A	B	B	H	H	H	H	A	B	B	A	H	H
AX-89786425	Chr3-2	30024031	A	A	A	B	H	A	H	A	B	B	H	H	A	A	B	B	A	H	H	B	H	H	H	H	B	H	A	B	B	B	A	B	H	H	A	B	B	H	H	H	H	A	B	B	A	H	H
AX-89786435	Chr3-2	30105109	H	H	A	H	B	H	B	B	B	A	H	H	H	B	A	A	H	B	H	A	B	H	B	H	A	H	B	B	B	H	A	B	B	H	H	H	H	B	H	A	H	B	B	B	H	H	H
AX-89884055	Chr3-2	30171017	A	A	A	B	-	A	H	-	-	B	H	H	A	A	-	B	A	H	H	B	H	H	H	H	B	-	A	B	B	B	A	B	H	H	A	B	-	H	H	H	H	A	B	B	A	H	H
AX-89826903	Chr3-2	30245809	A	A	A	B	H	A	H	A	B	B	H	H	-	A	B	B	A	H	H	B	H	H	H	H	B	H	A	B	B	B	A	B	H	H	A	B	B	H	H	H	H	A	B	B	-	H	H
AX-89884037	Chr3-2	30270222	H	A	A	H	A	H	H	H	B	H	B	H	H	A	B	B	H	B	-	A	H	H	H	H	H	B	H	H	B	H	B	H	H	H	H	B	H	A	B	A	B	A	H	A	H	H	H
AX-89884017	Chr3-2	30371709	H	H	A	H	B	H	B	B	B	A	H	H	H	B	A	A	H	B	H	A	B	H	B	H	A	H	B	B	B	H	A	B	B	H	H	H	H	B	H	A	H	B	B	B	H	H	H
AX-89884014	Chr3-2	30429847	H	B	H	A	B	H	B	A	A	H	H	B	A	H	H	A	H	H	H	A	A	A	A	B	H	H	A	B	-	B	A	H	H	A	B	H	B	H	H	A	B	H	H	B	H	A	H
AX-89884008	Chr3-2	30448710	H	B	H	A	B	H	B	A	A	H	H	B	A	H	H	A	H	H	H	A	A	A	A	B	H	H	A	B	H	B	A	H	H	A	B	H	B	H	H	A	B	H	H	B	H	A	H
AX-89884588	Chr3-3	4366194	A	A	B	H	H	H	A	H	H	H	B	H	H	H	B	H	H	H	H	B	B	A	H	B	B	H	H	H	H	B	H	B	H	H	A	H	H	A	B	B	H	B	H	H	B	H	A
Chr3-3_4491562	Chr3-3	4491562	A	A	B	H	H	H	A	H	H	H	B	-	H	H	B	H	H	H	H	B	B	A	H	B	B	H	H	H	H	B	H	B	H	H	A	H	H	A	B	B	H	B	H	H	B	H	A
AX-89787241	Chr3-3	4573013	H	B	A	H	B	H	B	-	H	H	H	H	H	A	-	B	H	H	B	H	H	H	A	-	B	H	-	H	H	H	A	H	H	A	A	A	A	H	H	H	B	H	-	B	H	H	B
AX-89827417	Chr3-3	4630538	A	A	B	H	H	H	A	H	H	B	B	H	-	H	B	H	H	H	H	B	B	A	H	B	B	H	H	H	H	B	H	B	H	H	A	H	H	A	B	B	H	B	H	H	B	H	A
AX-89884493	Chr3-3	4751269	A	B	-	H	B	H	B	H	H	H	H	H	H	A	H	B	H	H	B	H	H	-	A	B	B	-	H	H	H	H	A	H	H	A	A	A	A	-	H	H	B	H	-	B	-	A	B
AX-89787189	Chr3-3	4828018	A	A	B	H	H	H	A	H	H	B	B	H	H	B	B	H	H	H	H	B	-	A	H	H	B	H	H	H	H	-	-	B	H	H	A	H	H	A	B	B	-	-	H	H	-	H	A
AX-89787382	Chr3-3	5085837	A	A	B	H	H	H	A	H	-	B	B	H	H	H	B	H	H	H	H	B	B	A	H	B	B	H	H	H	H	B	H	B	H	H	A	H	H	A	B	B	H	B	H	H	B	H	A
AX-89827675	Chr3-3	5274878	H	H	A	H	B	H	B	H	H	H	H	H	H	A	H	B	H	H	B	H	H	H	A	-	B	H	H	H	-	H	A	H	H	A	A	A	A	H	H	H	B	H	A	B	A	A	B
AX-89884792	Chr3-3	5293634	A	A	B	H	H	H	H	H	H	B	B	H	H	H	B	H	H	B	H	B	B	A	H	B	B	H	H	H	H	B	H	B	H	H	A	H	H	A	B	B	H	B	H	H	H	H	A
AX-89884878	Chr3-3	5360200	H	B	A	H	B	H	B	H	H	H	H	H	-	A	H	B	H	H	B	H	H	H	A	B	B	H	H	H	H	H	A	H	H	-	A	A	A	H	-	H	B	H	-	B	A	A	B
AX-89787474	Chr3-3	5494330	H	B	B	A	H	A	H	A	H	B	H	H	B	A	H	H	H	H	H	H	H	A	B	A	H	H	A	H	B	B	A	H	A	H	H	H	A	B	B	A	H	B	H	B	A	B	A
AX-89848199	Chr3-3	5546393	A	A	B	H	H	H	H	H	H	B	B	H	H	H	B	H	H	B	H	B	B	A	H	B	B	H	H	H	H	B	H	B	H	H	A	H	H	A	B	B	H	B	H	H	H	H	A
AX-89884832	Chr3-3	5549281	H	A	B	H	H	H	H	H	H	B	B	H	H	H	B	H	H	B	H	B	B	A	H	B	B	H	H	H	H	B	H	B	H	H	A	H	H	A	B	B	H	B	H	H	H	H	A
AX-89787444	Chr3-3	5588134	H	B	A	H	B	H	B	H	H	H	H	H	H	A	H	B	H	H	B	H	H	H	A	B	B	-	H	H	-	H	A	H	H	A	A	A	A	H	H	H	B	H	A	B	A	A	B
AX-89885368	Chr3-3	5874145	H	B	A	H	B	H	B	H	H	H	H	H	H	A	H	B	H	H	B	H	H	H	A	B	B	H	H	H	H	H	A	H	-	A	A	A	A	H	H	H	B	H	A	B	A	A	B
AX-89828265	Chr3-3	5901461	H	B	A	H	B	H	B	H	H	H	H	H	H	A	H	B	H	H	B	H	H	H	A	B	B	H	H	H	H	H	A	H	H	A	A	A	A	H	H	H	B	H	A	B	A	A	B
AX-89885366	Chr3-3	5905603	A	A	B	H	H	H	H	H	H	B	H	H	H	H	B	H	H	B	H	B	B	A	H	B	B	H	H	H	H	B	H	B	H	H	A	H	H	A	B	B	H	B	H	H	H	H	A
AX-89885360	Chr3-3	5913607	A	A	-	H	H	H	H	H	B	B	H	H	H	H	B	H	H	B	H	B	B	A	H	B	B	-	H	H	H	B	H	B	H	H	A	-	H	A	B	-	B	H	H	H	H	H	A
AX-89787886	Chr3-3	6099878	H	B	B	-	H	A	H	A	H	B	H	H	B	A	H	H	H	H	H	H	H	A	B	A	H	H	A	H	-	B	A	H	A	H	H	-	A	B	B	A	H	H	H	B	A	B	-
AX-89828201	Chr3-3	6109336	H	B	B	A	-	A	H	A	H	B	H	H	B	A	H	H	H	H	H	-	H	A	B	A	H	H	A	H	-	B	A	H	A	H	H	H	A	-	B	-	H	B	H	B	A	B	A
AX-89787879	Chr3-3	6119186	A	A	B	H	H	H	H	H	H	B	H	H	H	H	B	H	H	B	H	B	B	A	H	B	B	H	H	H	H	B	H	B	H	H	A	H	B	A	B	B	H	B	H	H	H	H	A
AX-89885273	Chr3-3	6175287	H	-	B	A	H	A	H	A	H	-	H	H	B	A	H	H	H	H	H	H	H	A	B	A	H	H	A	H	-	-	A	H	A	H	H	H	A	-	B	A	-	-	H	B	A	B	A
Chr3-3_6630715	Chr3-3	6630715	A	A	B	H	-	H	B	H	H	B	H	-	H	A	B	H	H	B	A	B	B	A	H	B	B	H	H	H	H	B	H	B	H	H	H	H	B	A	B	H	H	B	H	H	H	H	A
AX-89828038	Chr3-3	6821480	H	B	A	H	B	A	B	H	H	H	H	H	H	A	H	B	H	H	B	H	H	H	A	B	B	H	H	H	H	H	A	H	H	A	A	A	B	H	H	H	B	H	A	B	A	A	B
AX-89787704	Chr3-3	6908887	H	B	A	H	B	A	H	H	H	H	H	H	H	A	H	-	H	B	B	H	H	H	A	B	B	H	H	H	H	H	A	H	H	A	A	A	H	H	H	H	B	H	A	B	A	A	B
AX-89827989	Chr3-3	6979342	H	B	A	H	B	A	H	H	H	-	H	H	H	A	H	-	H	B	B	H	H	H	A	B	B	H	H	H	H	H	A	H	H	A	A	A	H	H	H	H	B	H	A	B	A	A	B
Chr3-3_6982829	Chr3-3	6982829	A	A	B	H	H	H	H	H	H	B	H	-	H	A	B	H	H	B	H	B	B	A	H	B	B	H	H	H	H	B	H	B	H	H	A	H	B	A	B	B	H	B	H	H	H	H	A
AX-89885052	Chr3-3	7141972	H	B	A	H	B	A	H	H	H	H	H	B	H	A	H	B	H	B	B	H	H	H	A	B	B	H	H	H	H	H	A	H	H	A	A	A	-	H	H	H	B	H	A	B	A	A	B
AX-89804272	Chr3-3	7331568	-	A	B	H	H	H	H	H	H	B	H	H	H	A	B	H	H	B	H	B	B	-	H	B	B	H	H	H	H	B	H	B	H	H	A	H	B	A	B	B	H	B	H	H	H	H	A
AX-89827895	Chr3-3	7464162	A	A	B	H	H	H	H	H	H	B	H	H	H	A	B	H	H	B	H	B	B	A	H	B	B	H	H	H	H	B	H	B	H	H	A	H	B	A	B	B	H	B	H	H	H	H	A
AX-89787575	Chr3-3	7631111	A	A	B	H	H	H	H	H	H	B	H	H	H	A	B	H	H	B	H	B	B	A	H	B	B	H	H	H	H	B	H	B	H	H	A	H	B	A	B	B	H	B	H	H	H	H	H
Chr3-3_7690699	Chr3-3	7690699	A	A	B	H	H	H	H	H	H	B	H	-	H	A	B	H	H	B	H	B	B	A	H	B	B	H	H	H	H	B	H	B	H	H	A	H	B	A	B	B	H	B	H	H	H	H	H
AX-89884947	Chr3-3	7695996	A	-	B	H	-	H	H	H	H	B	H	H	H	A	B	H	H	-	H	B	B	A	H	B	B	-	H	H	H	B	H	B	-	H	-	H	B	-	B	B	H	B	H	B	H	H	H
Chr3-3_7879662	Chr3-3	7879662	A	A	B	-	-	-	H	H	-	B	H	-	-	-	-	-	H	B	H	-	B	A	H	-	-	-	-	H	H	B	-	B	B	H	-	H	B	A	-	-	-	B	H	H	-	H	B
Chr3-3_7895559	Chr3-3	7895559	-	A	B	H	A	H	H	H	A	H	H	-	A	A	H	H	H	B	-	-	B	A	H	B	B	H	A	A	H	B	A	H	H	A	A	H	-	A	B	-	H	B	H	H	H	H	H
AX-89884906	Chr3-3	7902539	A	A	B	A	H	H	H	H	H	B	H	H	H	-	B	H	H	B	H	B	B	A	H	B	B	H	H	H	H	B	H	B	H	H	A	H	B	A	B	B	H	B	H	H	H	H	H
AX-89903032	Chr3-3	8125339	H	H	-	H	B	A	H	H	H	H	H	B	H	A	H	B	H	B	B	H	H	H	A	B	B	H	B	H	H	H	A	H	H	A	A	A	H	H	H	H	B	H	A	B	A	A	B
AX-89902916	Chr3-3	8324460	A	A	B	H	H	H	H	H	H	B	H	H	H	A	B	H	H	B	H	B	B	A	H	B	B	H	H	H	H	B	H	B	H	H	A	H	B	A	B	B	H	B	H	H	H	H	H
Chr3-3_8341940	Chr3-3	8341940	-	-	B	H	H	-	H	H	H	B	-	-	H	A	B	H	B	-	H	-	B	A	H	-	-	-	-	B	H	B	-	-	-	H	A	-	H	A	-	B	H	B	B	H	H	H	H
AX-89845638	Chr3-3	8352262	A	A	B	H	H	H	H	H	H	-	H	H	H	A	B	H	H	B	H	-	-	A	H	B	B	H	H	H	H	B	H	B	B	H	A	H	B	A	-	-	H	H	H	H	H	H	H
AX-89902987	Chr3-3	8404894	H	H	A	H	B	A	H	H	H	H	H	B	H	A	H	B	H	B	B	H	H	H	A	B	B	H	B	H	H	H	A	H	H	A	A	A	H	H	H	H	B	H	A	B	A	A	B
AX-89845908	Chr3-3	8450626	-	A	B	H	-	H	H	H	-	B	H	H	H	-	B	H	H	B	H	B	B	A	H	-	B	H	H	H	H	B	H	B	H	H	A	H	B	A	B	B	H	B	H	H	H	H	H
AX-89903212	Chr3-3	8460375	A	A	B	H	H	H	H	H	H	B	H	H	H	A	B	H	H	B	H	B	B	-	H	B	B	H	H	H	H	B	H	B	H	H	A	H	B	A	B	B	H	B	H	H	H	H	H
AX-89903269	Chr3-3	8494637	A	A	B	H	H	H	H	H	-	B	H	H	H	A	B	H	H	B	H	B	B	-	H	B	B	H	H	H	H	B	H	B	H	H	-	H	B	A	B	B	H	B	H	H	H	H	H
AX-89903280	Chr3-3	8498252	H	H	A	H	B	A	-	H	H	H	H	B	H	A	H	B	-	B	B	H	H	H	A	H	B	H	B	H	H	H	A	H	H	A	A	A	H	H	H	H	B	H	-	B	A	A	B
AX-89785979	Chr3-3	8542613	A	A	B	H	H	H	H	H	H	B	H	H	H	A	B	H	H	B	H	B	B	A	H	B	B	H	H	H	H	B	H	B	H	H	A	H	B	A	B	B	H	B	H	H	H	H	H
AX-89882945	Chr3-3	8571177	H	H	A	H	B	A	H	H	H	H	H	B	H	A	H	B	H	B	B	H	H	H	A	B	B	H	B	H	-	H	A	H	H	A	A	A	H	H	H	H	B	H	A	B	A	A	B
AX-89825848	Chr3-3	8638605	A	A	B	H	H	H	H	H	H	B	H	H	H	A	B	H	H	B	H	B	B	A	H	B	B	H	H	H	B	B	H	B	H	H	A	H	-	A	B	B	H	B	H	H	H	H	H
AX-89825875	Chr3-3	8860356	H	H	A	H	B	A	H	H	H	H	H	B	B	A	H	B	H	B	B	H	H	B	A	B	B	H	B	H	H	H	A	H	H	A	A	A	H	H	H	H	B	H	A	B	A	-	B
AX-89883043	Chr3-3	8975302	B	H	H	H	H	H	A	H	A	H	H	H	H	H	A	B	H	A	H	B	H	A	H	B	A	H	B	A	B	H	H	H	B	A	H	H	B	A	B	H	H	H	H	B	H	H	A
AX-89883088	Chr3-3	9151300	A	A	H	A	H	H	H	H	H	B	H	H	H	A	B	H	H	B	H	B	B	A	H	B	B	H	H	H	H	B	H	B	H	H	A	H	B	A	B	B	H	B	H	H	H	H	H
AX-89825953	Chr3-3	9151478	A	A	-	A	H	H	H	H	H	-	H	H	H	A	B	H	H	B	H	B	B	A	H	B	B	H	H	H	B	B	H	B	H	H	A	H	B	A	B	B	H	B	H	H	H	H	H
AX-89825968	Chr3-3	9241080	A	A	H	A	H	H	B	H	H	B	-	H	H	A	B	H	H	B	-	B	B	A	H	B	B	H	H	H	B	B	H	B	H	H	A	A	-	H	-	B	H	B	H	H	H	H	H
AX-89825982	Chr3-3	9283750	H	H	A	H	B	A	H	H	H	H	H	B	-	A	H	-	H	B	B	H	H	B	H	H	-	H	B	H	H	H	-	H	H	A	A	A	H	H	H	H	-	H	A	B	A	-	H
AX-89825984	Chr3-3	9296913	A	A	H	A	H	H	H	H	H	B	H	H	H	A	B	H	H	B	H	B	B	A	H	B	B	H	H	H	B	B	H	B	H	H	A	A	B	H	B	B	H	B	H	H	H	H	H
Chr3-3_9298738	Chr3-3	9298738	A	A	H	A	H	H	H	H	H	B	H	-	H	A	B	H	H	B	H	B	B	A	H	B	B	H	H	H	B	B	H	B	H	H	A	A	B	H	B	B	H	B	H	H	H	H	H
AX-89883124	Chr3-3	9315257	A	A	H	A	H	H	H	H	-	B	H	H	H	A	B	H	H	B	H	B	B	A	H	B	B	H	H	H	B	B	H	B	H	H	A	A	B	H	B	B	H	B	H	H	H	H	H
AX-89883126	Chr3-3	9315520	B	H	H	H	H	H	H	H	A	H	H	H	H	H	A	B	H	A	H	B	H	A	H	B	H	H	B	A	B	H	H	H	-	A	H	H	B	A	B	H	H	H	H	B	H	H	A
AX-89825998	Chr3-3	9337796	A	A	H	A	H	H	H	H	H	B	H	H	H	A	B	H	H	B	H	B	B	A	H	B	B	H	H	H	B	B	H	B	H	H	A	A	B	H	B	B	H	B	H	H	H	H	H
Chr3-3_9398606	Chr3-3	9398606	H	A	H	-	H	H	-	-	H	B	-	-	H	A	B	H	-	B	-	-	B	A	-	-	B	-	H	-	-	B	H	-	H	H	A	A	-	H	B	B	-	B	H	H	-	H	H
AX-89885427	Chr3-3	9414314	A	A	H	A	H	H	H	H	H	B	H	H	H	A	B	H	H	B	H	B	B	A	H	B	B	H	H	H	B	B	H	B	H	H	A	A	B	H	B	B	H	B	H	H	H	H	H
AX-89885425	Chr3-3	9415183	B	H	H	H	H	H	H	H	A	H	H	H	H	H	A	B	H	A	H	B	H	A	H	B	A	H	B	A	B	H	H	H	B	A	H	H	B	A	B	H	H	H	H	B	H	H	A
AX-89890202	Chr3-3	9626244	A	A	H	A	H	H	H	H	H	B	H	H	H	A	B	H	H	B	H	B	B	A	H	B	B	H	H	H	B	B	H	B	H	H	A	A	B	H	B	B	H	B	H	H	H	H	H
AX-89890205	Chr3-3	9630284	B	H	H	H	H	H	H	H	A	H	H	H	H	H	A	B	H	A	H	B	H	A	H	B	A	H	B	A	B	H	H	H	B	A	H	H	B	A	B	H	H	H	H	B	H	H	A
AX-89890206	Chr3-3	9630333	A	A	H	A	H	H	H	H	H	B	H	H	H	A	B	H	H	B	H	B	B	A	H	B	B	H	H	H	B	B	H	B	H	H	A	A	B	H	B	B	H	B	H	H	H	H	H
AX-89792164	Chr3-3	9630860	A	A	H	A	H	H	H	H	H	B	H	H	H	A	H	H	H	-	H	B	B	A	H	B	-	H	H	H	B	B	H	B	H	H	A	A	B	H	B	-	H	B	H	H	H	H	H
AX-89908619	Chr3-3	9633305	A	A	H	A	H	H	H	H	H	B	H	H	H	A	B	H	H	B	H	B	B	A	H	B	B	H	H	H	B	B	H	B	H	H	A	A	B	H	B	B	H	B	H	H	H	H	H
AX-89861604	Chr3-3	9633438	A	A	H	A	H	H	H	H	H	B	H	H	H	A	B	H	H	B	H	B	B	A	H	B	B	H	H	H	B	B	H	B	H	H	A	A	B	H	B	B	H	B	H	H	H	H	H
AX-89832967	Chr3-3	9641077	B	H	H	H	H	H	H	H	A	H	H	H	H	H	A	B	H	A	H	B	H	A	H	B	A	H	B	A	B	H	H	H	B	A	H	H	B	A	B	H	H	H	H	B	H	H	A
AX-89832968	Chr3-3	9645531	A	A	H	A	H	H	H	H	H	B	H	H	H	A	B	H	H	B	H	B	B	A	H	B	B	H	H	H	B	B	H	B	H	H	A	A	B	H	B	B	H	B	H	H	H	H	H
AX-89792173	Chr3-3	9648524	H	H	A	H	B	A	H	H	H	H	H	B	B	A	H	B	H	B	B	A	H	B	A	H	H	H	B	H	H	H	A	H	H	A	A	A	H	H	H	H	B	H	A	B	A	A	B
AX-89832977	Chr3-3	9670250	B	H	H	H	H	H	H	H	A	H	H	H	H	H	A	B	H	A	H	B	H	A	H	B	A	H	B	A	B	H	H	H	B	A	H	H	B	A	-	H	H	H	H	B	H	H	A
AX-89832982	Chr3-3	9680559	A	A	H	A	H	H	H	H	H	B	H	H	H	A	B	H	H	B	H	B	B	A	H	B	B	H	H	H	B	B	H	B	H	H	A	A	B	H	B	B	H	B	H	H	H	H	H
AX-89832984	Chr3-3	9685191	B	H	H	H	H	H	H	H	A	H	H	H	H	H	A	B	H	A	H	B	H	A	H	B	A	H	B	A	B	H	H	H	B	A	H	H	B	A	B	H	H	H	H	B	H	H	A
AX-89890230	Chr3-3	9687561	B	H	H	H	H	H	H	H	A	H	H	H	H	H	A	B	H	A	H	B	H	A	H	B	A	H	B	A	B	H	H	H	B	A	H	H	B	A	B	H	H	H	H	B	H	H	A
AX-89832990	Chr3-3	9688156	A	A	H	A	H	H	H	H	H	B	H	H	H	A	B	H	H	B	H	B	B	A	H	B	B	H	H	H	B	B	H	B	H	H	A	A	B	H	B	-	H	B	H	H	H	H	H
AX-89890234	Chr3-3	9690650	A	A	H	A	H	H	H	H	H	B	H	H	H	A	B	H	H	B	H	B	B	A	H	B	B	H	H	H	B	B	H	B	-	H	A	A	B	H	B	B	H	B	H	H	H	H	H
AX-89890235	Chr3-3	9690791	B	H	H	H	H	H	H	H	A	H	H	H	H	H	-	B	H	A	H	B	H	A	H	B	A	H	B	A	B	H	H	H	B	A	H	H	B	A	B	H	H	H	H	B	H	H	A
AX-89832995	Chr3-3	9691327	A	A	H	A	H	H	H	H	H	B	H	H	H	A	B	H	H	B	H	B	B	A	H	B	B	H	H	H	B	B	H	B	H	H	A	A	B	H	B	B	H	B	H	H	H	H	H
AX-89890238	Chr3-3	9691373	A	A	H	A	H	H	H	H	H	B	H	H	H	A	B	H	H	B	H	B	B	A	H	B	B	H	H	H	B	B	H	-	H	H	A	A	B	H	B	B	H	B	H	H	H	H	H
AX-89832997	Chr3-3	9693387	A	A	H	A	H	H	H	H	-	B	H	H	H	A	B	H	H	B	H	B	B	A	H	B	B	H	H	H	B	B	H	B	H	H	A	A	B	H	B	B	H	B	H	H	H	H	H
AX-89890241	Chr3-3	9694824	A	A	H	A	H	H	H	H	H	B	H	H	H	-	B	H	H	B	H	B	B	A	H	B	B	H	H	H	B	B	H	B	H	H	A	A	B	H	B	B	H	B	H	H	H	H	H
AX-89890242	Chr3-3	9694880	B	H	H	H	H	H	H	H	A	H	H	H	H	H	A	B	H	A	H	B	H	A	H	B	A	H	B	A	B	H	H	H	B	A	H	H	B	A	B	H	H	H	H	B	H	H	A
AX-89833000	Chr3-3	9694948	B	H	H	H	H	H	H	H	A	H	H	H	H	H	A	B	H	A	H	B	H	A	H	B	A	H	B	A	B	H	H	H	H	A	H	H	B	A	B	H	H	H	H	B	H	H	A
AX-89890245	Chr3-3	9695041	A	A	H	A	H	H	H	H	H	B	H	H	H	A	B	H	H	B	H	B	B	A	H	B	B	H	H	H	B	B	H	B	H	H	A	A	B	H	B	B	H	B	H	H	H	H	H
AX-89890246	Chr3-3	9695182	A	A	H	A	-	H	H	H	H	B	H	H	H	A	B	H	H	B	H	B	B	A	H	B	B	H	H	H	B	B	H	B	H	H	A	A	B	H	B	B	H	B	H	H	H	H	H
AX-89833003	Chr3-3	9695225	A	A	H	A	H	H	H	H	H	B	H	H	H	A	B	H	H	B	H	B	B	A	H	B	B	H	H	H	B	B	H	B	H	H	A	A	B	H	B	B	H	B	H	H	H	H	H
AX-89890249	Chr3-3	9697267	A	A	H	A	H	H	H	H	H	B	H	H	H	A	B	H	H	B	H	B	B	A	H	B	B	H	H	H	B	B	H	B	H	H	A	A	B	H	B	B	H	B	H	H	H	H	H
AX-89833039	Chr3-3	9750119	A	A	H	A	H	H	H	H	H	B	H	H	H	A	B	H	H	B	H	B	B	A	H	B	B	H	H	H	B	B	H	B	H	H	A	A	B	H	B	B	H	B	H	H	H	H	H
AX-89825793	Chr3-3	9858018	A	A	H	A	H	H	H	H	H	-	H	H	H	A	-	-	H	B	H	-	B	A	H	-	B	H	H	H	B	B	H	B	H	H	A	A	B	H	B	B	H	-	H	H	H	H	H
AX-89882923	Chr3-3	9867772	A	A	H	A	H	H	H	H	H	-	H	H	H	A	B	H	H	B	H	B	B	A	H	B	B	H	H	H	-	B	H	B	H	H	A	A	B	H	-	B	H	B	H	H	H	H	H
AX-89882919	Chr3-3	9879277	A	A	H	A	H	H	H	H	H	B	H	H	H	A	B	H	H	B	H	B	B	H	H	B	B	H	H	H	B	B	H	B	H	H	A	A	B	H	B	B	H	B	H	H	H	H	H
AX-89785949	Chr3-3	9905361	A	A	H	A	H	H	H	H	H	-	H	H	H	A	B	H	H	B	H	B	B	A	H	B	-	H	H	H	-	B	H	B	H	H	A	H	B	H	B	H	H	B	H	H	H	H	H
AX-89904865	Chr3-3	10045506	A	A	H	A	H	H	H	H	H	B	H	H	H	A	B	H	H	B	H	B	B	A	H	B	B	H	H	H	B	H	H	-	H	H	A	A	H	H	B	B	-	B	H	H	H	H	H
AX-89882842	Chr3-3	10243343	A	A	H	A	H	H	H	H	H	B	H	H	H	A	B	H	H	B	H	B	B	A	H	B	B	-	H	H	B	B	H	B	H	H	A	A	B	H	B	B	H	B	H	H	H	H	H
AX-89825701	Chr3-3	10248546	A	A	-	A	H	H	H	H	H	B	H	H	H	A	B	H	H	B	H	B	B	A	H	B	B	H	H	H	B	B	H	B	H	H	A	A	B	H	B	B	H	B	H	H	H	H	H
AX-89882842	Chr3-3	10283638	A	A	H	A	H	H	H	H	H	B	H	H	H	A	B	H	H	B	H	B	B	A	H	B	B	-	H	H	B	B	H	B	H	H	A	A	B	H	B	B	H	B	H	H	H	H	H
AX-89825691	Chr3-3	10295568	A	A	H	H	H	H	H	H	H	B	H	H	H	A	B	H	H	B	H	B	B	A	H	B	B	H	H	H	B	B	H	B	H	H	A	-	B	H	B	B	H	B	H	H	H	H	H
AX-89865568	Chr3-3	10302741	A	A	H	A	H	H	H	H	H	B	H	H	H	A	B	H	H	B	H	B	B	A	H	B	B	H	H	H	B	B	H	B	H	H	A	A	H	H	B	B	H	B	H	H	H	H	H
AX-89825665	Chr3-3	10405438	B	H	A	A	B	A	H	H	H	H	H	B	B	A	H	B	A	B	B	A	H	B	A	H	H	H	B	H	H	A	A	H	H	A	A	A	H	H	H	H	B	H	H	B	A	A	B
AX-89785852	Chr3-3	10422001	A	A	-	A	-	H	H	H	H	B	H	-	H	A	B	H	H	B	-	B	B	A	H	-	B	B	H	H	B	H	H	-	-	H	A	A	H	H	-	-	H	B	H	H	H	H	H
AX-89825638	Chr3-3	10483770	A	A	H	A	H	H	H	H	H	B	H	H	H	A	B	H	H	B	H	B	B	A	H	B	B	H	H	H	B	B	H	B	H	H	A	A	H	H	B	B	H	B	H	H	H	H	H
AX-89825634	Chr3-3	10484008	A	A	H	A	H	H	H	H	H	B	H	H	H	A	B	H	H	B	H	B	B	A	H	B	B	H	H	H	B	B	H	B	H	H	A	A	H	H	B	B	H	B	H	H	H	H	H
AX-89825609	Chr3-3	10603490	B	H	A	A	B	A	H	H	H	H	H	B	B	A	H	B	A	B	B	A	H	B	A	H	H	H	B	H	H	A	A	H	H	A	A	A	H	H	H	H	B	H	H	B	A	A	B
AX-89785806	Chr3-3	10676282	A	A	H	A	H	H	B	-	H	B	H	H	H	A	B	-	H	B	H	B	B	A	H	B	B	H	H	H	B	B	H	B	H	H	A	A	-	H	B	B	H	B	-	H	H	H	H
AX-89825584	Chr3-3	10706173	A	A	H	A	H	H	H	H	H	B	H	H	H	A	B	H	H	H	H	B	B	A	H	B	B	H	H	H	B	B	H	B	H	H	H	A	H	H	B	B	H	B	H	H	H	H	H
AX-89882723	Chr3-3	10709865	B	H	A	A	B	A	H	H	H	H	H	B	B	A	-	B	A	B	B	A	H	B	A	-	H	H	B	H	H	A	A	H	H	A	A	-	H	H	H	H	B	H	H	-	A	-	B
AX-89882714	Chr3-3	10812705	H	B	H	A	H	A	B	A	H	B	B	H	-	H	B	B	H	A	H	H	H	A	B	H	H	H	A	B	B	B	A	H	H	H	A	H	H	H	B	A	H	H	H	-	H	B	A
AX-89787982	Chr3-3	10871105	H	H	A	A	B	A	H	H	H	H	H	B	B	A	H	B	A	B	B	A	H	B	A	H	H	H	B	H	H	H	A	H	H	A	A	A	H	H	H	H	B	H	H	B	A	A	B
AX-89787978	Chr3-3	10874070	A	A	H	A	H	H	H	H	H	B	H	H	H	A	B	H	H	B	H	B	B	A	H	B	B	H	H	H	B	B	H	B	H	H	A	A	-	H	B	B	H	B	H	H	H	H	H
AX-89828311	Chr3-3	10874278	A	A	H	A	H	H	H	H	H	B	H	H	H	A	B	H	H	B	H	B	B	A	H	B	B	H	H	H	B	B	H	B	-	H	A	A	H	H	B	B	H	B	H	H	H	H	H
Chr3-3_10955855	Chr3-3	10955855	A	A	H	A	H	H	H	H	H	B	H	-	H	A	B	H	H	B	H	B	B	A	H	B	B	H	H	H	B	B	H	B	H	H	A	A	H	H	B	B	H	B	H	H	H	H	H
AX-89882681	Chr3-3	10994476	A	A	H	A	H	H	H	H	H	B	H	H	H	A	B	H	H	B	H	B	B	A	H	B	B	H	H	H	B	B	H	B	H	H	A	A	H	H	B	B	H	B	H	H	H	H	H
AX-89785767	Chr3-3	11082499	A	A	H	A	H	H	H	H	H	B	H	H	H	A	B	H	H	B	H	B	H	A	H	B	B	H	H	H	B	B	H	B	H	H	A	A	H	H	B	B	H	B	H	H	H	H	H
AX-89825561	Chr3-3	11113444	H	-	A	-	B	A	H	H	-	H	H	B	B	-	H	B	-	B	B	A	H	B	A	H	H	H	B	H	H	H	A	H	-	-	A	A	H	H	H	H	B	H	H	B	A	A	B
AX-89822570	Chr3-3	11216350	A	A	H	A	H	H	H	H	H	B	H	H	H	A	B	H	H	B	H	B	H	A	H	B	B	H	H	H	B	B	H	B	H	H	A	A	H	H	B	B	H	B	H	H	H	H	H
AX-89822572	Chr3-3	11234466	B	H	H	H	H	H	H	H	A	H	A	H	H	A	A	H	H	A	H	H	H	A	H	B	A	H	B	H	B	H	H	H	H	A	H	H	B	A	H	H	H	B	H	B	H	H	A
Chr3-3_11378687	Chr3-3	11378687	-	A	H	A	H	A	H	H	H	B	H	-	A	A	B	H	H	-	H	-	H	A	H	B	B	-	H	H	B	B	B	B	H	H	A	A	H	H	B	B	H	B	H	H	H	H	H
Chr3-3_11378688	Chr3-3	11378688	-	A	H	A	H	A	H	H	H	B	H	-	A	A	B	H	H	-	H	-	H	A	H	B	B	-	H	H	B	B	B	B	H	H	A	A	H	H	B	B	H	B	H	H	H	H	H
AX-89791296	Chr3-3	11428098	A	A	H	A	H	H	H	-	H	B	H	H	H	A	B	H	H	B	H	B	H	A	H	B	-	-	H	H	B	B	H	B	H	H	A	A	H	H	B	B	H	B	H	H	H	H	H
AX-89889059	Chr3-3	11452728	B	A	H	H	H	H	H	H	A	H	A	H	H	A	A	H	H	A	H	H	H	A	H	B	A	H	B	H	B	H	H	H	H	A	H	H	B	A	H	H	H	B	H	B	H	H	A
AX-89848731	Chr3-3	11461242	A	A	H	A	H	H	H	H	H	B	H	H	H	A	B	H	H	B	H	B	H	A	H	B	B	H	H	H	B	B	H	B	H	H	A	A	H	H	B	B	H	B	H	H	H	H	H
AX-89831863	Chr3-3	11482817	A	A	H	A	H	H	H	H	H	B	H	H	H	A	B	H	H	B	H	B	H	A	H	B	B	H	H	H	B	B	H	B	-	H	A	A	H	H	B	B	H	B	H	H	H	H	H
AX-89791256	Chr3-3	11602648	A	A	H	A	H	H	H	H	H	B	H	H	H	A	B	H	H	B	H	B	H	A	H	B	B	H	H	H	B	B	H	B	H	H	A	A	H	H	B	B	H	B	H	H	H	H	H
Chr3-3_11812763	Chr3-3	11812763	A	A	H	A	H	H	H	H	H	B	H	-	H	A	B	H	H	B	H	B	H	A	H	B	B	A	H	H	B	B	H	B	H	H	A	A	H	H	B	B	H	B	H	H	H	H	H
AX-89828369	Chr3-3	11925667	H	B	H	A	H	A	B	A	H	B	B	H	B	H	B	B	A	A	H	H	H	A	B	H	H	H	A	B	H	B	A	H	H	H	A	H	H	H	B	A	H	H	H	B	H	-	A
AX-89885541	Chr3-3	12132531	H	B	H	A	B	A	B	A	H	B	B	H	B	H	B	-	A	A	H	H	H	A	H	H	H	H	A	B	B	B	A	H	H	H	A	H	H	-	B	A	H	H	H	B	H	B	A
AX-89851775	Chr3-3	12338719	A	A	H	A	H	H	H	H	H	B	H	B	H	A	B	H	H	B	H	B	H	A	H	B	B	A	H	H	B	B	H	B	H	H	A	A	H	H	B	B	H	B	H	B	H	H	H
Chr3-3_12339110	Chr3-3	12339110	A	A	H	A	H	H	H	A	H	B	-	-	H	-	-	-	H	B	H	B	H	A	H	B	-	-	H	-	-	B	A	-	H	-	A	A	B	H	B	B	H	B	B	-	H	H	H
AX-89880966	Chr3-3	12351315	A	A	H	A	H	H	H	H	H	B	H	B	H	A	B	H	H	B	H	B	H	H	H	B	B	A	H	H	B	B	H	B	H	H	A	A	H	H	B	B	H	B	H	B	H	H	H
AX-89823805	Chr3-3	12384964	H	B	H	A	H	A	B	-	H	B	B	H	B	H	B	B	A	A	H	H	H	A	B	H	H	H	A	B	B	B	A	H	H	H	A	H	H	H	B	-	H	H	H	-	H	B	A
AX-89904687	Chr3-3	12425586	A	A	H	A	H	H	H	H	H	B	H	B	H	A	B	H	H	B	H	B	H	A	H	B	B	A	H	H	B	B	H	B	H	H	A	A	H	H	B	B	H	B	H	B	H	H	H
AX-89823791	Chr3-3	12471416	A	A	H	A	H	H	H	H	H	B	H	B	H	A	B	H	H	B	H	-	H	A	H	B	B	A	H	H	B	B	H	B	H	H	A	A	H	H	B	B	H	B	H	-	H	H	H
AX-89847670	Chr3-3	12619843	A	A	H	A	H	H	H	H	H	B	H	B	H	A	B	H	H	B	H	B	H	A	H	B	B	A	H	H	B	B	H	B	H	H	A	A	H	H	B	B	H	B	H	B	H	H	H
Chr3-3_12643733	Chr3-3	12643733	A	A	H	A	H	H	H	H	H	B	H	-	H	A	B	H	H	B	H	B	H	-	H	B	B	A	H	H	B	B	H	B	H	H	A	A	H	H	B	B	H	B	-	B	H	H	B
AX-89823751	Chr3-3	12663427	B	H	A	A	B	A	H	H	H	H	H	B	B	A	H	H	A	B	B	A	H	B	A	H	H	H	B	H	H	A	A	H	H	A	A	A	H	H	H	H	B	H	B	B	A	A	B
Chr3-3_12667720	Chr3-3	12667720	A	A	H	A	H	H	H	H	H	B	H	-	H	A	B	H	H	B	H	B	H	A	H	B	B	A	H	H	B	B	H	B	H	H	A	A	H	H	B	B	H	B	H	B	H	H	H
AX-89881021	Chr3-3	12754078	A	A	H	A	H	H	-	H	H	B	H	B	H	A	B	H	H	B	H	B	H	A	H	B	B	A	H	H	B	B	H	B	H	H	A	A	B	H	B	B	H	B	H	B	H	-	H
AX-89803894	Chr3-3	12756592	B	H	-	-	B	A	H	H	H	H	-	B	B	A	H	H	A	B	B	A	H	B	A	H	H	H	B	H	H	A	A	H	H	A	A	A	H	H	H	H	B	H	B	-	A	A	B
AX-89872403	Chr3-3	12770216	A	A	-	A	H	H	H	H	H	B	H	B	H	A	B	H	H	B	H	B	H	A	H	B	-	A	H	H	B	B	H	H	H	-	A	A	H	H	B	B	H	B	H	B	H	H	H
AX-89784303	Chr3-3	12817401	B	H	A	A	B	A	H	H	H	H	H	B	B	A	H	H	A	B	B	A	H	-	A	H	H	H	B	H	H	A	A	H	H	A	A	A	H	H	H	H	B	H	B	B	A	A	B
AX-89823889	Chr3-3	12966802	A	A	H	A	H	H	H	H	H	B	H	B	H	A	B	H	H	B	H	B	H	A	H	B	B	A	H	H	B	B	H	B	B	H	A	A	H	H	B	B	H	B	H	B	H	H	H
AX-89851779	Chr3-3	12967601	B	H	A	A	B	A	H	H	H	H	H	B	B	A	H	H	A	B	B	A	H	-	A	H	H	H	B	H	H	A	A	H	H	A	A	A	H	H	H	H	H	H	-	B	A	A	B
AX-89823909	Chr3-3	13084614	B	H	A	A	-	A	H	H	H	H	H	B	B	H	H	H	A	B	B	H	H	B	A	H	H	-	B	H	H	H	-	H	H	A	A	A	H	H	H	H	B	H	B	-	A	A	H
AX-89784337	Chr3-3	13085303	B	H	A	A	B	A	H	H	H	H	H	B	B	A	H	H	A	B	B	A	H	B	-	H	H	H	B	H	H	H	A	H	H	A	A	A	H	H	H	H	B	H	B	B	A	A	B
AX-89784384	Chr3-3	13192424	B	H	-	A	B	A	H	H	H	A	H	B	B	A	H	-	A	B	B	A	H	B	A	H	H	H	B	H	H	H	A	-	H	A	A	A	H	H	-	H	B	H	B	B	A	A	B
AX-89823960	Chr3-3	13193771	B	H	A	A	B	A	H	H	H	A	H	B	B	A	H	H	A	B	B	A	H	B	A	H	H	H	B	H	H	H	A	B	H	A	A	A	H	H	-	H	B	H	B	B	A	A	B
AX-89881130	Chr3-3	13260446	B	H	A	A	B	A	H	H	H	-	H	B	B	A	H	H	A	B	B	A	H	B	A	H	H	H	B	H	H	H	A	B	H	A	A	A	H	H	H	H	B	A	B	B	A	A	B
AX-89784400	Chr3-3	13268056	-	-	H	A	H	H	H	H	H	B	H	B	H	A	H	H	H	B	H	B	H	A	H	B	B	A	H	H	B	B	H	B	-	H	A	A	H	H	B	B	H	B	H	B	H	H	H
Chr3-3_13400226	Chr3-3	13400226	A	A	H	A	H	H	H	H	H	B	H	-	H	A	B	H	H	B	H	B	H	A	H	B	B	A	H	H	B	B	H	B	B	H	A	A	H	H	B	B	H	B	H	B	H	H	H
AX-89824103	Chr3-3	13791469	A	A	H	A	H	H	H	H	H	B	-	B	H	A	B	H	H	B	H	B	H	A	H	B	B	A	H	H	B	B	H	B	B	H	A	A	H	H	B	B	H	B	H	B	H	H	H
AX-89824104	Chr3-3	13793057	A	A	H	A	H	H	H	H	H	B	H	B	H	A	B	H	H	B	H	B	H	A	H	B	B	A	H	H	B	B	H	B	B	H	A	A	H	H	B	B	H	B	H	B	H	H	H
AX-89824105	Chr3-3	13795170	A	A	H	A	H	H	H	H	H	B	H	B	H	A	B	H	H	B	H	B	H	A	H	B	B	A	H	H	B	B	H	B	-	H	A	A	H	H	B	B	-	B	H	B	H	H	H
AX-89824103	Chr3-3	13799850	A	A	H	A	H	H	H	H	H	B	-	B	H	A	B	H	H	B	H	B	H	A	H	B	B	A	H	H	B	B	H	B	B	H	A	A	H	H	B	B	H	B	H	B	H	H	H
AX-89784490	Chr3-3	13804653	A	A	H	A	H	H	H	H	H	B	H	B	H	A	B	H	H	B	H	B	H	A	H	B	B	A	H	H	B	B	H	B	B	H	A	A	H	H	B	B	H	B	H	B	H	H	H
AX-89904708	Chr3-3	13972232	A	A	H	A	H	H	H	H	H	B	H	B	H	A	B	H	H	B	H	B	H	A	H	B	B	A	H	H	B	B	H	B	B	H	A	A	H	H	B	B	H	B	H	B	H	H	H
AX-89847715	Chr3-3	13975344	A	A	H	A	H	H	H	H	H	B	H	B	H	A	B	H	H	B	H	B	H	A	H	B	B	A	H	H	B	B	H	-	B	H	A	A	H	H	B	B	H	B	H	B	H	H	H
AX-89851805	Chr3-3	14283819	A	A	H	A	H	H	H	H	H	B	H	B	H	A	B	H	H	B	H	B	H	A	H	B	B	A	H	H	B	B	H	B	B	H	A	A	H	H	B	B	H	B	H	B	H	H	H
AX-89824186	Chr3-3	14304053	A	A	-	A	H	H	H	H	H	B	H	B	H	A	B	H	H	B	H	B	H	A	H	B	B	A	H	H	B	B	H	B	B	H	A	A	H	H	B	B	H	B	H	B	H	H	H
Chr3-3_14311178	Chr3-3	14311178	-	A	H	A	-	H	H	-	H	B	B	-	H	A	B	H	H	-	H	-	H	-	H	B	B	A	-	B	B	B	-	H	B	H	A	A	-	H	B	-	H	B	H	B	H	H	H
AX-89847728	Chr3-3	14588505	A	A	H	A	H	H	H	H	H	B	H	B	H	A	B	H	H	B	H	B	H	A	H	B	B	A	H	H	B	B	H	B	-	H	A	A	H	H	B	B	H	B	H	B	H	H	H
AX-89881476	Chr3-3	14750695	A	A	H	A	H	H	H	H	H	B	H	B	H	A	B	H	H	B	H	B	H	H	H	B	B	A	H	H	B	B	H	B	H	H	A	A	-	H	H	B	H	B	H	B	H	H	H
AX-89784685	Chr3-3	14762648	A	A	H	A	H	H	H	H	H	-	H	B	-	A	B	H	H	B	H	B	H	H	H	B	B	A	H	H	B	B	H	B	H	H	A	A	H	H	B	H	-	B	H	B	H	H	H
AX-89824351	Chr3-3	14859525	A	A	H	A	H	H	H	H	H	B	H	B	H	A	B	H	H	B	H	B	H	H	H	B	B	A	H	H	B	B	H	B	H	H	A	A	H	H	B	B	-	B	H	B	H	H	H
Chr3-3_15368101	Chr3-3	15368101	A	A	H	A	A	H	H	H	H	B	H	-	H	A	B	H	H	B	H	B	H	H	H	B	B	A	H	H	B	B	H	B	H	H	A	A	H	H	B	B	H	B	H	B	H	H	H
Chr3-3_15581505	Chr3-3	15581505	A	A	H	A	H	H	H	H	H	B	H	-	H	A	B	H	H	B	H	B	H	H	H	B	B	A	H	H	B	B	H	B	H	H	A	A	H	H	B	B	H	B	H	B	H	H	H
Chr3-3_15944039	Chr3-3	15944039	A	A	H	A	H	H	H	H	H	B	H	-	H	A	B	H	H	B	H	H	H	H	H	B	B	A	H	B	B	B	H	B	H	H	A	A	H	H	B	B	H	B	H	B	H	H	H
AX-89881612	Chr3-3	16344202	A	A	H	A	H	H	H	H	H	B	H	B	H	A	B	H	H	B	H	B	H	H	H	B	B	A	H	B	B	B	H	B	H	H	A	A	H	H	B	B	H	B	H	B	H	H	H
AX-89783259	Chr3-3	17184869	-	-	H	B	A	H	H	H	B	H	A	B	H	H	-	-	A	-	H	H	H	A	H	B	A	H	H	H	B	H	H	H	H	H	A	H	-	H	-	H	H	-	H	H	H	B	H
AX-89822383	Chr3-3	17281474	B	A	H	B	A	H	H	H	B	H	A	B	H	H	H	H	A	H	H	H	H	A	H	B	A	H	H	H	B	H	H	H	H	H	A	H	B	H	B	H	H	H	H	H	H	B	H
AX-89783230	Chr3-3	17619027	B	A	H	B	A	H	H	H	B	H	A	B	H	H	-	H	A	H	H	-	H	A	H	B	A	H	-	H	-	H	H	H	H	H	A	H	B	H	-	H	H	H	H	H	H	-	H
AX-89879498	Chr3-3	17787399	A	A	H	A	H	H	H	H	H	B	H	B	H	A	B	H	H	B	H	B	H	H	H	B	B	A	H	B	B	B	H	B	H	H	A	A	H	H	B	B	H	B	H	B	H	H	H
AX-89783205	Chr3-3	17834124	A	A	H	A	H	H	H	H	H	B	H	B	H	A	B	H	H	B	H	B	H	H	H	B	B	-	H	B	B	B	H	B	H	H	A	A	H	H	B	B	H	B	H	B	H	H	H
AX-89879493	Chr3-3	17872447	A	A	H	A	H	H	H	H	H	B	H	B	H	A	B	H	H	B	H	B	H	H	H	B	B	A	H	B	B	B	H	B	H	H	A	A	H	H	B	B	H	B	H	B	H	H	H
AX-89822224	Chr3-3	18225573	A	A	H	A	H	H	H	-	H	B	H	B	H	A	B	H	H	B	H	B	H	H	H	B	-	A	H	-	B	B	H	B	H	H	A	A	H	H	B	B	-	-	B	B	H	H	H
AX-89822249	Chr3-3	18277935	A	A	H	A	H	H	H	H	H	B	H	B	H	A	B	H	H	B	H	B	H	H	H	B	-	A	H	B	B	B	H	B	H	H	A	A	H	H	B	B	H	B	B	B	H	H	H
AX-89822179	Chr3-3	18468520	A	A	H	A	H	H	H	H	H	B	H	B	H	A	B	H	H	B	H	B	H	H	H	B	H	A	H	B	B	B	H	B	-	H	A	A	H	H	B	B	H	B	B	B	H	H	H
AX-89783126	Chr3-3	18468946	B	H	H	B	A	H	H	H	B	H	A	B	H	H	H	H	A	H	H	-	H	A	H	B	A	H	H	H	B	H	H	A	H	H	A	H	B	H	-	H	-	H	H	H	H	-	H
Chr3-3_18488446	Chr3-3	18488446	A	A	H	A	-	H	H	A	H	B	H	-	-	A	B	H	H	B	H	B	H	H	H	B	B	A	H	B	B	B	A	B	H	H	A	A	H	H	B	B	H	B	B	B	H	H	H
[truncated: 3,794 more rows]
[truncated: 47 more columns]

## Sheet: Binmap_genotype_BSF2(I)
Bin marker genotype of 'BS F2 (I)' population
Bin marker	Genotype of 94 individuals
Chr1-1_500000	AHBHBHHHABHHAHAHHHAHBHHBAHHHAABBHHHBHHAHAAHHAHHBHAAHBHBHBHHAAHABBBAHBHAHAABBHBHHHBBHAHHBBAHBHH
Chr1-1_1050000	AHBHBHHBABHHAHHHHHAHBHHBABHHAABBHHHBHHBHAAHHAHHBHAAHBHBHBHHAAHABBBAHBHAHAABBHBHHHBBHAHHBBAHBHH
Chr1-1_1450000	AHBHBHHBABHHAHHHHHHHBHHBABHHAABBHHHBHHBHAAHHAHHBHAAHBHBHBHHAAHABBBAHBHBHBABBHBHHHBBHBHHBBAHBHH
Chr1-1_1900000	HHBHBHHBHBHHBHHHHHHHBHHBABHHBABBHHHBHHBHAHHHBHHBHHBHBHBHBHHBBHABBBAHBHBHBBBBHBHHHBBHBHHBBAHBHH
Chr1-1_2250000	HHBHBHHBHHHHBHHHHHHHBHHBABHHBABBHHHBHHBHBHHHBHHBHHBHBHBHBHHBBHABBBAHBHBHBBBBHBHHHBBHBHHBBAHBHH
Chr1-1_2600000	HHBHBHHBHHHHBHHHHHHHHHHBABHHBBBBHHHBHHBHBHHHBHHBHHBHBHBHBHHBBHABBBAHBHBHBBBBHBHHHBBHBHHBBAHBHH
Chr1-1_2950000	HHBHBHHBHHHHBHHHHHHHHHHBABHHBBBBHHHBHHBHBHHHBHHBHHBHBHBHBHBBBHABBBAHBHBHBBBBHBHHHBBHBHHBBAHBHH
Chr1-1_3250000	HHBHBHHBHHHHBHHHHHHHHHHBABHHBBBBHHHBHHBHBHHHBHHBHHBHBHBHBHBBBHABBBAHBHBHBBBBHBHHHBBBBHHBBAHBHH
Chr1-1_3500000	HHBHBHHBHHHHBHHHHHHHHHHBABHHBBABHHHBHHBHBHHHBHHBHHBHBHBHBHBBBHABBBABBHBHBBBBHBHHHBHBBHHBBAHBHH
Chr1-1_3750000	HHBHBHHBHHHHBHHHHHHHHHHBABHHBBABHHHBHHBHBHHHBHHBHHBHBHBHBHBBBHABBBAABHBHBBBBHBHHHBHBBHHBBAHBHH
Chr1-1_4050000	HHBHBHHBHHHHBHHHHHHHHHHBABHHBBABHHHBHHBHBHHHBHHBHHBHBHBHBHBBBHABBBAABHBHBBBBHAHHHBHBBHHBBBHBHH
Chr1-1_4350000	HHBHBHHBHHHHBHHHHHHHHHHBABHHBBABHHHBHHBHBHBHBHHBHHBHBHBHBHBBBHABBHAABHBHBBBBHAHHHBHBBHHBBBBBHH
Chr1-1_4850000	HHBHBHHBHHHHBHHHHHHHHHHBABHHBBABHHHBHHAHBHHHBHHBHHBHBHBHBHBBBHABBHAABHBHBBBBHAHHHBHBBHHBBBBBHH
Chr1-1_5350000	HHBHBBHBHHHHBBHHHHHHHHHBABHHBBABHHHAHHAHBHHHBHHBHHBBBHBBBHHBBBABBHAABHBHBBBHHAHHHHHBBHBBBBBBHH
Chr1-1_5650000	HHBHBBHBHHHHBBHHHHHHHHHBABHHBBABHHHAHHAHBHHHBHBBHHBBBHHBBHHBBBABBHAABHBHBBBHHAHHHHHBBHBBBBBBBH
Chr1-1_5900000	HHBHBBHBHHHHBBHHHHHHHHHBABHHBBABHAHAHHAHBHHHBHBBHHBBBBHBHHHBBBABBHAABHBHBBBHHAHHHHHBBHBBBBBBBH
Chr1-1_6250000	HHHHBBHBHHHHBBHHHHHHHHHBABHHBBABHAHAHHAHBHHHBHBBHHBBBBHBHHHBBBABBHBABHBHHBBHHAHHHHHBBHBBBBBBBH
Chr1-1_6600000	HHHHBAHBHHHHBBHHHHHHHHHBABHHBBABHAHAHHAHBHHHBHBBHHBBBBHBHHHBBBABBHBABHBHHBBHHAHHHHHBBHBBBBBBBH
Chr1-1_7100000	HHHHBAHBHHHHBBHHHHHHHAHBABHHBBABHAHAHHAHBHHHBHBBHHBBBHHHHHHBBBABBHBABHBHHBBHHAHHHHHBBHBBBBBBBH
Chr1-1_7650000	HHHHBAHBHHHHBBHHHHHHHAHAABHHBBABHAHAHHAHBHHHHHBAHHHBBHHHHHHBBBABBHBABHBHHBBHHABHHHHBBHBABBBBBH
Chr1-1_8200000	HHHHBAHBHHHHBBHHHHHHHAHAABHHBBABHAHAHHAHBHHHHHBAHHHBBHHHHHHBBBABBHBABHBHHBBHHAHHHHHBBHBABBBBBH
Chr1-1_8950000	HHHHBAHBHHHHBBHHHHHHHHHAABHBBBABHAHAHHAHBHHHHHBAHHHBBHHHHHHBBBABBHBABHBHHHHHBAHHHHHBBBBABBBBBB
Chr1-1_9700000	HHHHBAHBHHHHBBHHBHHHHHHAABHBBBABHAHAHHAHBHHHHHBAHHHBBHHHHHHBBBABBHBABHBHHHHHBAHHHHHBBBBABBBBBH
Chr1-1_10400000	HHHHBAHBHHHHBAHHBHHHHHHAABHBBBAHHAHAHHAHBHHHHHBAHHHHHHHHHHHBBHABHHBABHBAHHHHHAHHHHHBBBBABBBBBH
Chr1-1_10850000	HHHHBAHBHHHHBAHHBHHHHHHAABHBBHAHHAHAHHAHBHHHHHBAHHHHHHHHHHHBBHABHHBBBHBAHHHHHAHHHHHBBBBABBBBBH
Chr1-1_11300000	HHHHBAHBHHHHBAHHBHHHHHBAABHBBHAHHAHAHHAHBHHHHHBAHHHHHHHHHHHBBHABHHBBBHBAHHHHHAHHHHHBBBBABBBBBH
Chr1-1_12350000	HHHHBABBHHHABABHBHBBHHBAABHBBHAHAAHAHHAHBHHHHHBAAHHHHHHHHHHBBHABHHBBBHBAHHHHHAHHHHHBBBBABBBBBH
Chr1-1_13300000	AAHABABBAHHABABHBHBBAHBAABHBBHAHAABAAHAHBHHHHHBAAHHHHHHHHHHBBHABHHBBBHBAHHHHHAHHHHHBBBBABBBBBH
Chr1-1_13700000	AAHABABBAHBABABHBHBBAHBAABHBBHAHAABAAHAHBHHBHHBAAHHHHHHHHHHBBHABHHBBBHBAHHHHHAHHHHHBBBBABBBBBH
Chr1-1_14150000	HHHHBABBAHBABABHBHBBHHBHABHBBHHHAABAAHHHBHHBHHBAAHHHHHHHHHHBBHABHHBBBHBHHHHHHHHHBHHBBBBABBBBBH
Chr1-1_14450000	HHHHBHBBHHBABHBHBHBBHHBHABHBBHHHAAHAAHHHBHHBHHBAAHHHHHHHHHHBBHABHHBBBHBHHHHHHHHHBHHBBBBABBBBBH
Chr1-1_14800000	HHHHBHBBHHBABHBHBHBBHHBHABHBBHHHAAHAAHHHBHHBHHBAAHHHHHHHHHHBBHABHHBBBHBHHHHHHHHHBHHBBBBABBHBBH
Chr1-1_15500000	HHHHBHBBHHBABHBHBHBBHHHHABHBBHHHAAHAAHHHBHHBHHBAAHHHHHHHHHHBBHABHHBBHHBHHHHHHHHHBHHBBBBABBHBBH
Chr1-1_16050000	HHHHBHBBHHBABHBHBHBBHHHHABHBBHHHAAHAAHHHBHHBHHBHAHHHHHHHHHHBBHABHHBBHHBHHHHHHHHHBHHBBBBABBHBBH
Chr1-1_16850000	HHHHBHBBHHBABHBHBHBBHHHHABHBBHHHHAHAAHHHBHHBHHBHAHHHHHHHHHHBBHABHHBBHHBHHHHHHHHHBHHBBBBABBHBBH
Chr1-1_17950000	HHHHBHBBHHBABHBHBHBBHHHHABHBBHHHHAHAAHHHBHHBBHBHAHHHHHHHHHHBBHABHHBBHHBHHHHHHHHHBHHBBBBABBHBBH
Chr1-1_18550000	HHHHBHBBHHBABHBHBHBHHHHHHBHBBHHHHAHAAHHHBHHBHHBHAHHHHHBHHHHBBHABHHBBHHBHHHHHHHHHBHHBBBBABBHBHH
Chr1-1_18850000	HHHHBHBBHHBABHBHBHBHHHHHHBHBBHHHHAHAAHHHBHHBHHBHAHHHHHHHHHHBBHABHHBBHHBHHHHHHHHHBHHBBBBABBHBHH
Chr1-1_19800000	HHBHBHBBHHBHBHBHBBBHHHHHHBHBBHHHHAHAAHHHBHHBHHBHAHHHHHHHHHBBBHABHHBBHHBHHHHHHHHHBHHBBBBABBHBHH
Chr1-1_20700000	HHAHBHBBHHBHBHBHBBBHHHHHHBHBBHHHHAHAAHHHBHHBHHBHAHHHHHHHHHBBBHABHHBBHHBHHHHHHHHHBHHBBBBABBHBHH
Chr1-1_21150000	HHAHBHBBHHBHBHBHBBBHHHHHHBHBBHHHHAHAAHHHBHHBHHBHAHHHHHHHHHBBBHABHHHBHHBHHHHHHHHHBHHBBBBABBHBHH
Chr1-1_22050000	HHAHBHBBHHBHBHBHBBBHHHHHHBHBBHHHHAHAAHHHBHHBHHBHAHHHHHHHHHBBBHABHHHHHHBHHHHHHHHHBHHBBBBABHHBHH
Chr1-1_23350000	HHAHBHBBHHBHBHBHBHBHHHHHHBHBBHHHHAHAAHHHBHHBHHBHAHHHHHHHHHBBBHABHHHHHHBHHHHHHHHHBHHBBBBABHHBHH
Chr1-1_24650000	HHAHBHBBHHBHBHBHBHBHHHHHHBHBBHHHHAHAAHHHBHHBHHBHAHHHHHHHHHBBBHABHHHHHHBHHHHHHHHHBHBBBBBABHHBHH
Chr1-1_25550000	HHAHHHBBHHBHBHBHBHBHHHHHHBHBBHHHHAHAAHHHHHHBHHBHAHHHHHHHHHBHBHABHHHHHHBHHHHHHHHHBHHBBBBABHHBHH
Chr1-2_900000	AHBHBHHBABHHAHAHHHAHBHHBABHHAABBHHHBHHBHAAHHAHHBHAAHBHBHBHHAAHABBBAHBHAHAABBHBHHHBBHAHHBBAHBHH
Chr1-2_1800000	AHBHBHHBABHHAHAHHHAHBHHBABHHAABBHHHBHHBHAAHHBHHBHAAHBHBHBBBAAHABBBAHBHAHBABBHBHHHBBBAHHBBAHBHH
Chr1-2_2000000	HHBHBHHBHAHHAHAHHHAHHHHBAAHHABABHHHBHHBHBAHHBHHBHBBHBHBHBHBABHBBBBBHBHAHBABBHBHHHBBBBHHBBAHBHH
Chr1-2_2200000	HHBHBHHBHAHHAHAHHBHHHHHBAABHABABHHHBHHBHBHHHBHHBHBBHBHBHBHBABHBBBBBBBHBHBBBBHBHHHBBBBHHBBABBHH
Chr1-2_2550000	HHBHBHHBHAHHABAHHBHHHHHBAABHABABHHHBHHBBBHBHBHHBHBBHBHBHBHBBBHBBBBBBBHBHBBBBHBHHHBBBBHHBBABBHH
Chr1-2_2900000	HHBHBHHBHAHHABAHHBHHHHHBAABHABABHHHBHHBBBHBHBHHBHHBHBHBHBHBBAHABBBABBHBHBBBBHBHHHBBBBHHBBABBHH
Chr1-2_3200000	HHBHBHHBHAHHABAHHBHHHHHBAABHABABHHHBHHBBBHHHBHHBHHBHBHBHBHBBAHABBBABBHBHBBBBHBHHHBBBBHHBBABBHH
Chr1-2_3550000	HHBHBHHBHAHHABHHHBHHHHHBAABHABABHHHBHHBBBHHHBHHBHHBHBHBHBHBBAHABBBAABHBHBBBBHBHHHBBBBHHBBABBHH
Chr1-2_3800000	HHBHBHHBHAHHABHHHAHHHHHBHAAHABABHHHBHHBABHHHBHHBHHBHBHBHBHBBAHABBAAABHBHBBBBHBHHHBBBBHHBBBBBHH
Chr1-2_4100000	HHBHBHHBHAHHABHHHAHHHHHBHAAHABABHHHBHHAABHHHBHHBHHBHBHBHBHBBAHABBAAABHBHBBBBHAHHHBBBBHHBBBBBHH
Chr1-2_4400000	HHBHBBHBHAHHABHHHAHHHHHBHAAHABABHHHBHHAABHHHBHHBHHBBBHBHBHABABABBAAABHBHBBBBHAHHHBBBBHBBBBBBHH
Chr1-2_4850000	HHBHBBHBHAHHABHHHAHHHHHBHAAHABABHHHBHHAABHHHBHHBHHBBBBBHBHABABABBAAABHBHBBBBHAHHHBBBBHBBBBBBHH
Chr1-2_5350000	HHHHBBHHHAHHBBHHHAHHHHHBHAAHABABHHHHHHAABHHHBHBBHHBBBBBBHHABABABBAAAHHBHBBBHHAHHHHHBBHBBBBBHHH
Chr1-2_5550000	HHHHBBHHHAAHBBHHHAHHHHHBHAAHABABHAHHAHAABHHHBHBBHHBBBBBBHHABABABBAAAHABHBBBHHAHAAHHBBHBBBBBHHH
Chr1-2_5700000	HHHHBBHHHAAHBBHHHAHHHAHBHAAHABABHAHHAHAABHHHBHBBHHBBBBBBHHABABABBAAAHABHBBBHHAHAAHHBBHBBBBBHHH
Chr1-2_5900000	HHHHBBHHHHAHBBHHHBHHHAHBHBHHABHBHAHHHHHHBHHHBHBBHHBBBBBBHHBBHBABBABBHHBHHBBHHBHABHHBBHBBBBBHHH
Chr1-2_6150000	HHHHBHHHHHAHBBHHHBHHHAHBHBHHABHBHAHHHHHHBHHHBHBBHHBBBBBBHHBBHBABBABBHHBHHBBHHBHABHHBBHBBBBBHHH
Chr1-2_6850000	HHHBBHHHHHAHBBHHHBHHHAHBHBHHHBHBHAHHHHHHBHHHBHBBHHBBBHBBHHBBHBABBABBHHBHHBBHHBBABHHBBHBBBBBHHH
Chr1-2_7700000	HHHBBHHHHHHHBBHHHBHHHHHHHBHHHBHBHAHHHHHHBHHHBHBBHHBBBHBHHHBBHBABHHBBHHBHHBBHHBBHBHHBBHBHBBBHHH
Chr1-2_8200000	HHHBBHHHHHHHBBHHHBHHHHHHHBHHHBHAHAHHHHHHBHHHBHBBHHBBBHBHHHBBHBABHHBBHHBHHBBHHBBHBHHBBHBHBBBHHH
Chr1-2_8700000	HHHBBHHHHHHHBBHHHBHHHHHHHBHBHBHAHAHHHHHHBHHHBHBBHHHBBHBHHHBBHBABHHBBHHBBHBBHHBBHBHHBBHBHBBBHHH
Chr1-2_9400000	HHHBBHHHHHHHBBHHHBHHHHHHHBHBHBHAAAHHHHHHBHHHBHBBHHHHHHBHHHBBHHABHHBBHHBHHBBHHBBHBHHBBBBHBBBHBH
Chr1-2_10200000	HHHBBHHHHHHHBBHHHBHHHHHHHBHBHBHAAAHHHHHHBHHBBHBBHHHHHHBHHHBBHHABHHBBHHBHHBBHHBBHBHHBBBBHBBAHHH
Chr1-2_10700000	HHHBBHHHHHHHBHHHHBHHHHHHHBHBHHHAAHHHHHHHBHHBHHBAHHHHHHBHHHBBHHABHHBBHHBHHHBHHBBHBHHBBBBHBBAHHH
Chr1-2_11100000	HHHBBHHHHHHABHHHHBHHHHHHHBHBHHHAAHHHHHHHBHHBHHBAHHHHHHBHHHBBHHABHHBBHHBHHHHHHBBHBHHBBBBHBBAHHH
Chr1-2_12400000	HHHBBHHHHHHHBHHHHBHHHHHHHBHBHHHAAHHHHHHHBHHBHHBAHHHHHHBHHHBBHHABHHBBHHBHHHHHHBBHBHHBBBBHBBAHHH
Chr1-2_13800000	HHHBBHHHHHHHBHHHHBHHHHHHHBHBHHHAAHAHHHHHBHHBHHBAHHHHHHBHHHBBHHABHHBBHHBHHHHHHBBHBHHBBBBHBBAHHH
Chr1-2_14350000	HHHBBHHHHHHHBHHHHBHHHHHHHBHBHHHBAHAHHHHHBHHBHHBAHHHHHHBHHHBBHHABHHBBHHBHHHHHHBHHBHHBBBBHBBAHHH
Chr1-2_14900000	HHHBHHHHHHHHBHHHHBBHHHHHHBHBHHHBAHAHHHHHBHHBHHBAHHHHHHHHHHBBHHABHHBBHHBHHHHHHBHHBHHBAABHBBAHHH
Chr1-2_15550000	HHBBHHHHHHHHBHHHHBBHHHHHHBHBHHHBAHAHHHHHBHHBHHBAHHHHHHHHHHBBHHABHHBBHHBHHHHHHBHHBBHBAABHBBAHHH
Chr1-2_16250000	HHBBHHHHHHHHBHHHHBBHHHHHHBHBHHHBAHAHHHHHBHHBHHBAHHHHHHHHHHBBHHABHHBBHHBHHHHHHBHHBHBBAABHBBAHHH
Chr1-2_17000000	HHBBHHHHHHHHBHHHHBBAHHHHHBHBHHHBAHAHHHHHBHHBHHBAHHHHHHHHHHBBHHABHHBBHHBHHHHHABHHBHHBAABHBBAHHH
Chr1-2_17500000	HBBBHHHHHHHHBHHHHBBAHHHHHBHBHHHBAHAHHHBHBHHBHHBAHHHHHHHHHHBBHHABHHBBHHBHHHHHABHHBHHBAABHBBAHHH
Chr1-2_17850000	HBBBHHHHHHHHBHHHHBBHHHHHHBHBHHHBHHHHHHBHBHHBHHBAHHHHHHHHHHBBHHABHHBBHHBHHHHHHBHHBHHBAABHBBHHHH
Chr1-2_18050000	HBBBHAHHAHHHBHHBHBBHHHHHHBHBHHHBHHHHHHBHBHHBHHBAHHHHHHHHHHBBHHABHHBBHABHHHHHHBHHBHHBAABHBBHHHH
Chr1-2_18200000	HBBBHAHHAHHHBHHBHBBHHHHHHBHBHHHBHHHHHHBHBHHBHHBAHHHHHHHHHHBBHHABHHBBHABHHHHHHBHHBHHBHHBHBBHHHH
Chr1-2_18500000	HHHHHAHHAHHHBHHBHBBHHHHHHBHBHHHBHHHHHHBHBHHBHHBAHHHHHHHHHHBBHHABHHBBHABHHHHHHHHHBHHBHHBHBBHHHH
Chr1-2_19450000	HHHHHAHHAHHHBHHBHBBHHHHHHBHBHHHBHHHHHHBHBHHBHHBAHHHHHHHHHHBBHHABHHHBHABHHHHHHHHHBHHBHHBHBHHHHH
Chr1-2_20350000	HHHHHAHHAAHHBHHBHBBHHHHHHBHBHHHBHHHHHHBHBHHBHHBAHHHHHHHHHHBBHHABHHHBHABHHHHHHHHHBHHBHHBHBHHHHH
Chr1-2_20850000	HHHHHAHHAAHHBHHBHBBHHBHHHBHBHHHBHHHHHHBHBHHBHHBAHHHHHHHHHHBBHHABHHHBHABHHHHHHHHHBHHBHHBHBHHHHH
Chr1-2_21350000	HHHHHAHHAAHHBHBBHBBHHBHHHBHBHHHBHHHHHHBHBHHBHHBAHHHBHHHHHHBBHHABHHHBHABHHHHHHHHHBHHBHHBHBHHHHH
Chr1-2_21600000	HHHHHABBAAHHBHBBHBBHHBHHHBHBBHHBHHHHHHBHBHHBHHBAHHHBHHHHHHBBHHABHHHBBABHHHHHHHHHBHHBHHBHBHHHHH
Chr1-2_21850000	HHHHHABBAAHHBHBBBBBHHBHHHBHBBHHBHHHHHHHHBHHBHHBAHHHBHHHHHHBBHHABHHHBBABHHHHHHHHHBHHBHHBHBHHBHH
Chr1-2_22450000	HHHHHABBAAHHBHBBBBBHHBHHHHHBBHHBHHHHHHHHBHHBHHBAHHHBHHHHHHBBHHABHHHBBABHHHHHHHHHBHHBHHBHBHHBHH
Chr1-2_23700000	HHHHHABBAABHBHBBBBBHHHHHHHHBBHHBHHHHHHHHBHHBHHBAHHHBHHHHHHBBBHABHHHBBABHHHHHHHHHBHHBHHBHBHHBHH
Chr1-3_550000	AHBHBHHBABHHAHAHHHAHBHHBABHHAABBHHHBHHBHAAHHAHHBHAAHBHBHBHHAAHABBBAHBHAHAABBHBHHHBBHAHHBBAHBHH
Chr1-3_1250000	AHBHBHHBABHHAHHHHHAHBHHBABHHAABBHHHBHHBHAAHHAHHBHAAHBHBHBHHAAHABBBAHBHHHAABBHBHBHBBHHHHBBAHBHH
Chr1-3_1800000	HHBHBHHBHBHHHHHHHHAHBHHBHBHHAABBHHHBHHBHAHHHBHHBHAHHBHBHBHHAAHABBBAHBHHHBBBBHBHAHBBHHHHBBAHBHH
Chr1-3_2350000	HHBHBHHBHAHHHHHHHHAHHHHBHBHHABBBHHHBHHBHBHHHBHHBHAHHBHBHBHHAAHABBBAHBHHHBBBBHBHAHBBHHHHBBAHBHH
Chr1-3_2950000	HHBHBHHBHAHHHHHHHHAHHHHBHBHHABBBHHHBHHBHBHHHBHHBHAHHBHBHBHBAAHABBBAHBHHHBBBBHBHAHBBHHHHBBAHBHH
Chr1-3_3400000	HHBHBHHBHAHHHHHHHHAHHHHBHAHHABABHHHBHHBHBHHHBHHBHAHHBHBHBHBAAHABBBABBHHHBBBBHBHAHBBHHHHBBAHHHH
Chr1-3_3600000	HHBHBHHBHAHHHHHHHHAHHHHBHAHHABABHHHBHHBHBHHHBHHBHAHHBHBHBHBAAHABBBAABHHHBBBBHBHAHBBHHHHBBAHHHH
Chr1-3_3800000	HHBHBHHBHAHHHHHHHHAHHHHBHAHHABABHHHBHHBHBHHHBHHBHAHHBHBHBHBAAHABBBAABHHHBBBBHBHAHBBBHHHBBAHHHH
Chr1-3_4000000	HHBHBHHBHAHHHBHHHHAHHHHBHAHHABABHHHHHHBHBHHHBHHBHAHHBHBHBHBBAHABBAAABHHHBBBBHAHAHBBBHHHBBBBHHH
Chr1-3_4350000	HHBHBHHHHAHHHBHHHHAHHHHBHAHHABABHHHHHHAHBHHHBHHBHAHHBHBHBHBBAHABBAAABHHHBBBBHAHAHBBBHHHBBBBHHH
Chr1-3_4650000	HHBHBHHHHAHHHBHHHHAHHHHBHAHHABABHHHHHHAHBHHHBHHBHAHHBHBHHHABAHABBAAAHHHHBBBBHAHAHBHBHHHBBBBHHH
Chr1-3_4750000	HHHHBHHHHAHHHBHHHHAHHHHBHAHHABABHHHHHHAHBHHHBHHBHAHHBHBHHHABAHABBAAAHHHHBBBBHAHAHBHBHHHBBBBHHH
Chr1-3_5000000	HHHHBBHHHAHHHBHHHHAHHHHBHAHHABABHHHHHHAHBHHHBHHBHAHBBHBBHHABABABBAAAHHHHBBBBHAHAHAHBHHBBBBBHHH
Chr1-3_5350000	HHHHBBHHHAHHHBHHHHAHHHHBHAHHABABHHHHHHAHBHHHBHHBHAHBBHBBHHABABABBAAAHHHHBBBHHAHAHAHBHHBBBBBHHH
Chr1-3_5550000	HHHHBBHHHAHHHBHHHHAHHHHBHAHHABABHHHHAHAHBHHHBHBBHAHBBHBBHHABABABBAAAHHHHBBBHHAHAHAHBHHBBBBBHHH
Chr1-3_5700000	HHHHBBHHHAHHHBHHHHAHHHHBHAHHABABHHHHAHAHBHHHBHBBHAHBBBBBHHABABABBAAAHHHHBBBHHAHAHAHBHHBBBBBHHH
Chr1-3_6000000	HHHHBBHHHAHHHBHHHAAHHAHBHAAHABABHAHHAHAHBHHABHBBHAHBBBBBHAABABABBAAAHAHHBBBHHAHAAAHBHHBBBBBHHH
Chr1-3_6350000	HHHHBBHHHAAHHBHHHAAHHAHBHAAHABABHAHHAHAHBHHABHBBHAHBBBBBHAABABABBAAAHAHHBBBHHAHAAAHBHHBBBBBHHH
Chr1-3_6700000	HHHHBBHHHAAHHBHHHAAHHAHBHBHHABABHAHHAHAHBHHABHBBHAHBBBBBHAHBHBABBABAHBHHHBBHHAHAAAHBHHBBBBBHHH
Chr1-3_7250000	HHHHBHHHHAAHHBHHHAAHHAHBHBHHABABHAHHAHAHBHHABHBBHAHBBBBBHAHBHBABBABAHBHHHBBHHAHAAAHBHHBBBBBHHH
Chr1-3_8150000	HHHHBHHHHAAHHBHHHAAHHAHHHBHBABABHAHHAHAHBHHABHBBHAHBBHBBHAHBHBABBABAHBHBHBBHHAHAAAHBHHBBBBBHHH
Chr1-3_8800000	HHHHBHHHHAAHHBHHHAAHHAHHHBHBABABHAAHAHAHBHHABHBBHAHBBHBBHAHBHBABBABAHBHBHBBHHAHAAAHBHHBBBBBHHH
Chr1-3_9050000	HHHHBHHHHAAHHBHHHAAHHAHHHBHBABABHAAHAHAABHHABHBBHAHBBHBBHAHBHBABBABAHBHBHBBHHAAAAAHBHHBBBBBHHH
Chr1-3_9650000	HHHHBHHHHBAHHBHHHBAHHAHHHBHBHBHBHAAHAHBHBHHBBHBBHAHBBHBBHHHBHBABBABBHBHBHBBHHBBABAHBHHBBBBBHHH
Chr1-3_10450000	HHHHBHHHHBAHHBHHHBAHHAHHHBHBHBHAHAAHAHBHBHHBBHBBHAHBBHBBHHHBHBABBABBHBHBHBBHHBBABHHBHHBBBBBHHH
Chr1-3_10900000	HHHHBHHHHBAHHBHHHBAHHAHHHBHBHBHAHAAHAHBHBHHBBHBBHAHBBHBHHHHBHBABHABBHBHBHBBHHBBABHHBHHBBBBAHHH
Chr1-3_11350000	HHHBBHHHHBAAHBHHHBAHHAHHHBHBHAHAHAAHAHBHBHHBBHBBHAHHAHBHHHHBHAABHABBHBHBHBBHHBBABHHBBHBABBAHHH
Chr1-3_12450000	HHHBBHHHHBAAHBHHHBBHHHHHHBHBHAHAHAAHAHBHBHHBBHBBHAHHAHBHHHHBHAABHHBBHBHHHBBHHBBHBHHBBHBABBAHHH
Chr1-3_13550000	HHHBBHHHHBAAHBHHHBBHHHHHHBHBHAHAAAAHAHBHBHBBBHBBHAHHAHBHHHHBHAABHHBBHBHHHBHHHBBHBHHBBHBABBAHHH
Chr1-3_14500000	HHHBBHHHHBAAHBHHHBBHHHHHHBHBHAHAAAAHAHBHBHBBBHBBHAHHAHBHHHHBHAABHHBBHBHHHBHHHBBHBHHBBBBABBAHHH
Chr1-3_15650000	HHHBBHHHHBAAHBHHHBBHHHHHABHBHAHBAAAAAHBHBHHBBHBBAAHHAHBHHHHBHAABHHBBHBHHHBHHHBBHBHHBBBBABBAHHH
Chr1-3_17150000	HHHBBHHHHAAAHAHHHBBHHHHHHBHBHAHBAAAAAHBHBHHBAHBAAAHHAHBHHHHBHAABHHBBHABHHBHHHBHHBHHBBABABBAHHH
Chr1-3_18400000	HHHBHHHHHAAAHAHHHBBAHHHHHBHBHAHBAAAAAHBHBHHBAHBAAAHHAHBHHHHBHAABHHBBHABHHBHHABHHBHHBAABABBAHHH
Chr1-3_18800000	HBBBHAHHAAABBAHBHBBAHHAHHBHBHAHBAAAAAHBHBAHBAHBAAAHHAHBHHHHBAAABHHBBHABHABHHABHHBHHBAABABBAHAH
Chr1-3_19450000	HBBBHAHHAABBBHHHHBBAHHHHHBHBHHHBAAAAAHBHBHHBHHBAAHHHHHHHHHBBBHABHHBBHABHHBHHAHHHBHHBAABABBAHBH
Chr1-3_20600000	HBBBHAHHAABABHHHHBBAHHHHHBHBHHHBAAAAAHBHBHHBHHBAAHHHHHHHHHBBBHABHHBBHABHHBHHAHHHBHHBBBBABBAHBH
Chr1-3_21400000	HBABHAHHAABABHHHHBBAHHHHHBHBHHHBAAAAAHBHBHHBHHBAAHHBHHHHHHBBBHABHHBBHABHHBHHAHHHBHHBBBBABBAHBH
Chr1-3_21800000	HAAHHAHHAABABHHHHBBHHHHHHBHBHHHBHABAAHHHBHHBHHBAAHHBHHHHHHBBBHABHHBBHABHHBHHHHHHBHHBBBBABBBHBH
Chr1-3_22150000	HAAHHABBAABABHBHBBBHHHHHHBHBBHHBHABAAHHHHHHBHHBAAHHHHHHHHHBBBHABHHHHBABHHBHHHHHHBHHBBBBABHBHBH
Chr1-3_22400000	HAAHHABBHABABHBHBBBHHHHHHBHBBHHBHABAAHHHHHHBHHBAAHHHHHHHHHBBBHABHHHHBABHHBHHHHHHBHHBBBBABHBBBH
Chr1-3_22700000	HHAHHABBHABABHBHBBBHHHHHHBHBBHHBHABAAHHHHHHBHHBAAHHHHHHHHHBBBHABHHHHBABHHBHHHHHHBHHBBBBABHBBBH
Chr1-3_23150000	HHAHHABBHABABHBHBHBHHHHHHBHBBHHBHABAAHHHHHHBHHBAAHHHHHHHHHBBBHABHHHHBABHHBHHHHHHBHHBBBBABHBBBH
Chr1-3_24200000	HHAHHABBHABABHBHBHBHHHHHHBHBBHHBHABAAHHHHHHBHHBAAHHHHHHHHHBHBHABHHHHBABHHBHHHHHHBHHBBBBABHBBBH
Chr1-4_350000	AHBHBHHBABHHAHAHHHAHBHHBABHHAABBHHHBHHBHAAHHAHHBHAAHBHBHBHHAAHABBBAHBHAHAABBHBHHHBBHAHHBBAHBHH
Chr1-4_1150000	AHBHBBHBABBHABAHHHAHHHHBABHHAABBHHHBHBBHAAHHBHHBHAABBBBBBHHAABABBBAHBHAHBABBHBBBHBBHAHHBBABBHH
Chr1-4_2000000	AHBHBBHBABAHABAHHHAHHHHBABHHAABBHHHBHHBHAAHHBHHBHAABBBBBBHHAABABBBAHBHAHBABBHBBAHBBHAHHBBABBHH
Chr1-4_2350000	AHBHBBHBABAHABAHHHAHHHHBABHHAABBHHHBHHBHAAHHBHHBHAABBBBBBHHABBABBBAHBHAHBABBHBBAHBBHAHHBBABBHH
Chr1-4_2500000	AHBHBBHBABAHABAHHHAHHHHBABHHAABBHHHBHHBHAAHHBHHBHHABBBBBBHHABBABBBAHBHAHBABBHBBAHBBHAHHBBABBHH
Chr1-4_2750000	AHBHBBHBAHAHABAHHHAHHHHBABHHAABBHHHBHHBHAAHHBHHBHHABBBBBBHHABBABBBAHBHAHBABBHBBAHBBBAHHBBABBHH
Chr1-4_3000000	AHBHBBHBAHAHABAHHHAHHHHBABHHAABBHHHBHHBHAAHHBHHBHHABBBBBBHBABBABBBAHBHAHBABBHBBAHBBBAHHBBABBHH
Chr1-4_3400000	AHBHBBHBAHAHABAHHHAHHHHBABHHAABBHHHBHHBHAAHHBHHBHHBBBBBBBHBABBABBBAHBHAHBABBHBBAHBBBAHHBBABBHH
Chr1-4_3800000	HHBHBBHBHHAHHBAHHHAHHHHBABHHHBBBHHHBHHBHBHHHBHHBHHBBBBBBBHBABBABBBAHBHBHBBBBHBBAHBBBBHHBBABBHH
Chr1-4_4050000	HHBHBBHBHHAHHBHHHHAHHHHBABHHHBBBHHHBHHBHBHHHBHHBHHBBBBBBBHBBBBABBBAHBHBHBBBBHBBAHBBBBHHBBABBHH
Chr1-4_4550000	HHBHBBHBHHAHHBHHHHAHHHHBABHHHBBBHHHBHHBHBHHHBHHBHHBBBBBBBHBBBBABBBAHBHBHBBBBHHBAHBBBBHHBBBBBHH
Chr1-4_5050000	HHBHBBHBHHAHHBHHHHAHHHHBABHHHBHBHHHBHHBHBHHHBHHBHHBBBBBBBHBBBBABBAAHBHBHBBBBHHBAHBBBBHHBBBBBHH
Chr1-4_5350000	HHBHBBHBHHAHHBHHHHAHHHHBABHHHBHBHHHBHHBHBHHHBHHBHHBBBBBBBHHBBBABBAAHBHBHBBBBHHBAHAHBBHBBBBBHHH
Chr1-4_5800000	HHAHBBHHHHAHHBHHHHAHHHHBABHHHBHBHHHAHHBHBHHHBHBBHHBBBBBBAHHBBBABBAAHAHBHBBBBHHBAHAHBBHBBBBBHHH
Chr1-4_6250000	HHAHBBHHHHAHHBHHHHAHHHHBABHHHBHBHHHAHHBHBHHHBHBBHHBBBBBBAHHBBBABBAAAAHBHBBBAHHBAHAHBBHBBBBBHHH
Chr1-4_6500000	HHAHBBHHHHAHHBHHHHAHHHHBABHHHBHBHHHAHHBHBHHHBHBBHHBBBBBBAHHBBBABHAAAAHBHBBBAHHBAHAHBBHBBBBBHHH
Chr1-4_6800000	HHAHBBHHHHAHHBHHHHAHHAHBABHHHBHBHHHAHHBHBHHHBHBBHHBBBBBAAHHBBBABHABHAHBHHBBAHHBAHAHBBHBBBBBHHH
Chr1-4_7150000	HHAHBHHHHHAHHBHHHHAHHAHBABHHHBHBHHHAHHBHBHHHBHBBHHBBBBBAAHHBBBABHABHAHBHHBBAHHBAHAHBBHBBBBBHHH
Chr1-4_7750000	HHABBHHHHHAHHBHHHHAHHAHBABHHHBHBHHHAHHBHBHHHBHBBHHBBBHBAAHHBBBABHABHAHBHHBBAHHBAHAHBBHBBBBBHHH
Chr1-4_8600000	HHABBHHHHHAHHBHHHHAHHAHHABHHHHHAHAHAHHBHBHHHBHBBHHBHBHBAAHHBBHABHABHAHBHHBBAHHBAHAHBBHBABBAHHH
Chr1-4_9100000	HHABBHHHHHAHHBHHHHAHHAHHABHHHHHAHAHAAHBHBHHHBHBBHHBHBHBAAHHBBHABHABHAHBBHBBAHHBAHAHBBHBABBAHHH
Chr1-4_9650000	HHABBHHHHHAHHBHHHHAHHAHHABHHHHHAHAAAAHBHBHHBBHBBHHBHHHBAAHHBBHABHABHAHBBHBBAHHBAHAHBBHBABBAHHH
Chr1-4_10350000	HHABBHHHHHAHHBHHHHAHHAHHABHHHHHAHAAAAHBHBHHBBHBBHHHHHHBAAHHBBHABHABHAHBBHBBAHHBAHAHBBHBABBAHHH
Chr1-4_11200000	HHABBHHHHHAHHBHHHHAHHAHHABHHHHHAAAAAAHBHBHHBBHBBAHHHHHBAAHHBBHABHABHAHBHHBBAHHBAHAHBBHBABBAHHH
Chr1-4_12050000	HHAHBHHHHHHAHBHHHHAHHAHHABHBHHHAAAAAAHBHBHHBBHBBAHHHHHBAAHHBBHABHABHAHBHHBBAHHBAHAHBBBBABBAHHH
Chr1-4_12500000	HHAHBHHHHHHAHBHHHHAHHAHHABHBHHHAAAAAAHBHBHHBBHBBAHHHHHBAAHHBBHABHABHAHBHHBHAHHBAHAHBBBBABBAHHH
Chr1-4_12800000	HHAHBHHHHHHAHBHHHHAHHAHHABHBHHHAAAAAAHBHBHHBBHBBAHHHHHBAAHHBHHABHABHAHBHHBHAHHBAHAHBBBBABBAHHH
Chr1-4_13150000	HHAHBHHHHHHAHBHHHHAHHAHHABHBHHHAAAAAAHBHBHHBBHBBAHHHHHBAAHHBHHABHABHABBHHBHAHHBAHAHBBBBABBAHHH
Chr1-4_13700000	HHAHBHHHHHHAHBHHHHAHHAHHABHBHHHAAAAAAHBHBHBBBHBBAHHHHHBAAHHBHHABHABHABBHHBHAHHBAHAHBBBBABBAHHH
Chr1-4_14150000	HHAHBHHHHHHAABAHAHAHHAHHABHBHHHAAAAAAHBHBHBBBHBBAHHHHHBAAAHBHHABHABHABBHHBHAHHBAHAHBBBBABBAHHH
Chr1-4_14400000	HHAHBHHHHBHAABAHAHAHHAHHHBHBHHHAAAAAHHBHBHBBBHBBAHHHHHBHHAHBHHABHHBHHBBHHBHHHHBAHHHBBBBABBAHHH
Chr1-4_14750000	HHHHBHHHHBHAABHHHHHHHAHHHBHBHHHHAAAAHHBHBHBBBHBBAHHHHHBHHHHBHHABHHBHHBBHHBHHHHBHHHHBBBBABBAHHH
Chr1-4_15500000	HHHHBHHHHBHAABHHHHHHHAHHHBHBHHHHAAAHHHBHBHBBBHBBHHHHHHBHHHHBHHABHHBHHBBHHHHHHHBHHHHBBBBHBBAHHH
Chr1-4_16100000	HHHHBHHHHBHHABHHHHHHHAHHHBHBHHHHAAAHHHBHBHBBBHBBHHHHHHHHHHHBHHABHHBHHBBHHHHHHHBHHHBBBBBHBBAHHH
Chr1-4_16450000	HHHHBHHHHBHHABHHHHHHHABHHBHBHHHHAAAHHHBHBHBBBHBBHHHHHHHHHHHBHHABHHBHHBBHHHHHHHBHHHBBBBBHBBAHHH
Chr1-4_16850000	HHHHBHHHHBHHABHHHHHHHABHHBHBHHHHAAAHHHBHBHBBBHBBHHHHHHHHHHHBHHABHHBHHBBHHHHHAHBHHHBBBBBHBBAHHH
Chr1-4_17250000	HHHHBHHHHBHHHHHHHHHAHHBHHBHBHHHHAHAHHHBHBHBBBHBBHHHHHHHHHHHBHHABHHBHHBBHHHHHAHBHHHBBBBBHBBAHHH
Chr1-4_17600000	HHHHBHHHHBHHHHHHHHHAHHBHHBHBHHHHAHAHHHBHBHBBBHBBHHHHHHHHHHHBHHABHHBHHHBHHHHHAHHHHHBBBBBHBBAHHH
Chr1-4_18000000	HHHHBHHHHHHHHHHHHHHAHHBHHBHBHHHHHHAHHHBHBHBBBHBBHHHHHHHHHHBBHHABHHBHHHBHHHHHAHHHHHBBBBBHBBAHHH
Chr1-4_19100000	HHHHBHHHHHHHHHHHHBHAHHBHHBHHHHHHHHAHHHBHBHBBBHBBHHHHHHHHHHBBHHABHHBHHHBHHHHHAHHHBHBBBBBHBBAHHH
Chr1-4_20350000	HBHHBHHHHHHHHHHHHBHAHHBHHBHHHHHHHHAHHHBHBHBBBHBBHHHHHHHHHHBBHHABHHBHHHBHHHHHAHHHBHBBBBBHBBAHHH
Chr1-4_20900000	HBHHBHHHHHHHHHHHHBHAHHBHHBHHHHHHHHAHHHBHBHBBBHBBHHHHHHHHHHBBHHABHHBBHHBHHHHHAHHHBHBBBBBHBBAHHH
Chr1-4_21200000	HHHHBHHHHHHHHHHHHBHHHHBHHBHHHHHHHHHHHHHHBHBBBHBBHHHHHHHHHHBBHHABHHBBHHBHHHHHHHHHBHBBBBBHBBHHHH
Chr1-4_21500000	HHHHBHHHHHHHHHHHHHHHHHBHHBHHHHHHHHHHHHHHBHBBBHBBHHHHHHHHHHBBHHABHHBHHHBHHHHHHHHHBHBBBBBHBBHHHH
Chr1-4_22200000	HHHHBHHHHHHHHHHHHHHHHHBHHBHHHHHHHHHHHHHHBHHBBHBBHHHHHHHHHHBBHHABHHBHHHBHHHHHHHHHBHBBBBBHBBHHHH
Chr1-4_22950000	HHHHBHHHHHHHHHHHHHHHHHHHHBHHHHHHHHHHHHHHBHHBHHBHHHHHHHHHHHBBHHABHHBHHHBHHHHHHHHHBHBBBBBHBBHHHH
Chr2-1_1100000	BHABHHAAABHHHHHBABHBBAHBBHHHHHHAHHHHAHAAHABHBHAHHBAHHHBHABAHHAHHHHHHHBBHBHHBHHBHAHHAHAHHHHBAHH
Chr2-1_2150000	BHHBHHAAABHHHHHBHBHBBBHBBHHHHHHAHHHHAHBBHABHBHBHHBAHHHBHBBAHHAHHHHHHHBBHBHHBHHBHHHHAHHHHHHBAHH
Chr2-1_2450000	BHHBHHAAHBHHHHHBHBHBBBHBBHHHHHHAHHHHAHBBHABHBHBHHBAHHHBHBBAHHAHHHHHHHBBHBHHBHHBHHHHAHHHHHHBAHH
Chr2-1_3000000	BHHAHHAAHBHHHHHAHAHBBBHBBHHHHHHAHHHHAHBBHABHBHBHHAAHHHAHBBAHHAHHHHHHHBBHBHHBHHBHHHHAHHHHHHBAHH
Chr2-1_3400000	BHHAHHAAHBHHHHHAHAHBBBHBBHHHHHHAHHHHAHBBHABHBHBHHAAHHHAHBBAHHAHHHHHHHBBHBHHBHHBHHHHAHHAHHHBAHH
Chr2-1_3700000	BHHAHHAAHBHBHHBAHABBBBBBBHHHHHHAHHHHAHBBHABBBHBHHAAHHHAHBBAHHAHHHHHHHHBHHHHBHHBBHHHAHHAHHHBABH
Chr2-1_5450000	BHHAHHAAHBHBHHBAHABBBBBAHHHHHHHAHHHHBBBBHAABBHBHHAAHHHAHBBAHHAHHBHHHHHBHHHHBHHBBHHHAHHAHHHHABH
Chr2-1_7700000	BHHAHAAAHBHHHABAHABBBBBAHHAAAAHAAAHBBABBHAAAHHBHAAAHHHAABBAHHAHABABBAHBHHAAAHHAHHHHAHHAHAAHABH
Chr2-1_8450000	BHHAHHAAHBHHHBBAHBABBBBAHHAABAHAHAHABABBHHHHHHAHABAHBHHHBBAHHBBAHBBBAHHHHAAAHHAHHHHAHHHHAAHHBH
Chr2-1_8550000	BHHAHHAAHBHHHBAAHBABBBBAHHAABAHAHAHABABBHHHHHHAHABAHBHHHBBAHHBBAHBBBAHHHHAAAHHAHHHHAHHHHAAHHBH
Chr2-1_9000000	BHHAHHAAHBHHHBAAHBABBBBAHHAABAHAHAHABABHHHHHHHAHABAHBHHHBBAHHBBAHBBBAHHHHBAAHHAHHHHAHHHHAAHHBH
Chr2-1_11400000	BHHAHHAAHBAHHBAAHBABBBBAHAAABAHAHAHABABHHHHHHHAHABAHBHHHBBAHHBBAHBBBAHHHHBAAHHAHHHHAAHHHAAHHBH
Chr2-1_14200000	BAAAHHAAHHAHBHBAAHBAHBABHAAABAHAHABABABHAHHHHBBBAHBHAAHHBAABHBAAHBBBAHHBHBAAHBAHABHAAAHHAAHHBH
Chr2-1_15400000	BAHAHHAAHHAHBHBAAHBAHBABHAAABAHAHABABABHAHHHHBBBAHBHAAHHBAABHBAAHBBBAHHBHBAAHBAHABHAABHHAAHHBH
Chr2-1_15850000	AHHAHHAHHHAHAHAAHHAAHBHAHAAABAHBHBBABHBHAHHHHBBBAHBHAHHHBAABHBABHBBAHHHBHBAHHBAHHBHBABHHBBHHBH
Chr2-1_17050000	AHHAHHAHHHAHAHAAHHAHHBHAHAAABAHBHBBABHBHAHHHHBBBAHBHAHHHBAABHBABHBBAHHHBHBAHHBAHHBHBABHHBBHHBH
Chr2-1_18350000	AHHAHHAHHHAHAHAAHHAHHBHAHAAAAAHBHBBABHBHAHHHHBBBAHBHAHHHBAABHBABHBBAHHHBHBBHHBAHHBBBABHBBBBHBH
Chr2-1_18900000	AHHAHHAHHHAHAHAAHHAHHBHAHAAAAAABABHABHBHAHHHHBBBAHAAAHHHBAABHBABABBAHHABHBBHABAHHBBBABHBBBBHBA
Chr2-1_19450000	AHHAHHBHHHAHHHBAHHBHHBHHHHAAAAHBBBHHBHBHHHHHHBBBHHAHHHHHBHHBHBABHBBBHHHBHBAHHBAHHBBBHBHBBHBHBH
Chr2-1_19800000	AHHAHHBHHHAHHHBAHHBHHBHHHHAAAAHBBBHHBHBBHHHHHBBBHHAHHHHHBHHBHBABHBBBHHHBHBAHHBAHHBBBHBHBBHBHBH
Chr2-1_20100000	AHHAHHBHHHAHHHBAHHBHHBHHHHAAAAHBBHHHBHBBHHHHHBBBHHAHHHHHBHHBHBABHBBBHHHBHBAHHBAHHBBBHBHBBHBHBH
Chr2-1_20400000	AHHAHHBHHHAHHHBBHHBHHBHHHHAAAAHBBHHHBHBBHHHHHBBBHHAHHHHHBHHBHBABHBBBHHHBHBAHHBBHHBBBHBHBBHBHBH
Chr2-1_21200000	AHHHHHBHHHAHHHBBHHBHHBHHHHAAAAHBBHHHBHBBHHHHHBBBHHAHHHHHBHHBHBABHBBBHHHBHBAHHBBHHBBBHBHBBHBHBH
Chr2-1_22150000	AHHHHHBHHHAHHHBBHHBHHBHHHHAAAAHBBHHHBHBBHHHHHBBBHHAHHHHHBHHBHBABHBBBHHHBHBAHHBBHHHBBHBHBBHBHBH
Chr2-1_22700000	AHHHHHBHHHAHHHBBHHBHHBHHAHAAAAHBBHHHBHBBHHHHHBBBHHAHHHHABHHBHBABHBBBHHHBHBAHHBBHHHBBHBHBBHBHBH
Chr2-1_23000000	HHHHHHBHHHAHHHBBHHBHHBHHAHAAAAHBBHHHBHBBHHHHHBBBHHAHHHHABHHBHBABHBBBHHHBHBAHHBBHHHBBHBHBBHBHBH
Chr2-1_23200000	HHHHHHBHHHAHHHBBHHBHHBHHAHAAAAHBBHHHBHBBHHHHHBBBHHAHHHHABHHBHBABHBBBHHHBHHAHHBBHHHBBHBHBBHBHBH
Chr2-1_23700000	HHHHHHBHHHAHHHBBHHBHHBHHAHAAAAHBBHHHBHBBHHHHHBBBHHAHHHHABHHBHBABHBBBHHHBHHHHHBBHHHBBHBHBBHBHBH
Chr2-1_24550000	HHHHHHBHHHAHHHBBHHBHHBHHAHAAAAHBBHHHBHBBHHHHHBBBHHAHHHHABHHBHBABHHBBHHHBBHHHHBBHHHBBHBHBHHBHBH
Chr2-1_25300000	HHHHHHBHHHAHHHBBHHBHHBHHAHAAAAHBBHHHBHBBHHHHHBBBHHAHHHHABHHBHHABHHBBHHHBBHHHHBHHHHBHHBHBHHBHBH
Chr2-1_25900000	HHHHHHBHHHHHHHBBHHBHHBHHHHHHAHHBBHHHHHBBHHHHHBBHHHAHHHHABHHBHHHBHHBBHHHBBHHHHBHHHHBHHBHHHHBHBH
Chr2-1_26350000	HHHHHHHHHHHHHHBHHHBHHHHHHHHHAHHHHHHHHHBBHHHHHHBHHHAHHHHABHHBHHHBHHBBHHHBBHHHHBHHHHHHHHHHHHBHBH
Chr2-1_26700000	HHHHHHHHHHHBHHBHHHBHHHHHHHHHHHHHHHHHHHBBHHHHHHBHHHAHHHHABHHBHHHBHHBBHHHBBHHHHBHHHHHHHHHHHHBHBH
Chr2-1_26950000	HHHHHHHHHHHHHHBHHHBHHHHHHHHHHHHHHHHHHHBBHAHHHHBHHAAHHHHABHHBHHHHHHBBAHHBBHHHHBHHHHHHHHHHHHHHBH
Chr2-2_850000	BBBHAHAHHHBHBBBBBHHABBHHHHABHBHHBBBBAHBHHBHHABHBHAHHBAAHBBHHHAHAHHAHHBHHHHHHBAHAAHHBHBBBHAAHHA
Chr2-2_1750000	ABBHBHHHHHBHBHBABHHABBBHHHABHBHHABBHBHBHHBHHHAHBHAHHBABHABHHHBHAHBBBHABHHHHHBAHHAHHBHBBBHAABHB
Chr2-2_2200000	ABAHBHHHHHAHBHBABHHABABHHHABHBHHAABHBHBHHBHHHAHBHAHHBABHAAHHHBHAHBBBHABHHHHHBAHHAHHBHBHBHAABHB
Chr2-2_3700000	ABAHBHHHHHAHBHBAAHHABABHHHABHBHHAABHBHBHHBHHHAHBHAHHBABHAAHBHBHAHBBBHABBHHHHBAHHAHHBHBHBHAABHB
Chr2-2_5300000	ABAABHHHHAAHBHBAAAAABABHABAAHBBHAABHBABAAAAHHAABHAHHBABHAAABABAAHBBBHAABHHHHBAAHAHAAHBHBHAAHHB
Chr2-2_5850000	BAAABHHHHAAHBHBAAHBABBAHABAAHABHAABHBABBAAHHHBBBHAHHBABHBAABHBAAHBBBHHABHHHHBBAHAHBAHAHBHABHHB
Chr2-2_6100000	BAAABHHHHAAHBHBAAHBABBABABAABABHAABHBABBAAHHHBBBHABHBABHBAABHBAAHBBBHHABHHHHBBAHABBAHAHBHABHBB
Chr2-2_6800000	BAAAHHHHHAAHBHBAAHBAABABAAAABAAHAABHBABBAAHHHBBBHABHAAAHBAABHBAAHBBBHHABHHHHABAHABBAHAHBHABHBA
Chr2-2_7650000	BAAAHHHAHAAHBHBAAHBAABABAAAABAAAAABHBABBAAHHHBBBHABHAAAHBAABHBAAHBBBAHABHHAAABAHABBAHAHBAABHBA
Chr2-2_8150000	BAHAHHHAHAAHBHBAAHBAABABAAAABAAAAABHBABBAAHHHBBBHABHAAAHBAABHBAAHBBBAHABHHAAABAHABBAHAHBAABHBA
Chr2-2_8550000	BAHAHHHAHAAHBHBAAHBAABABAAAABAAAAABHBABBAAHHHBBBHABHAAAHBAABHAAAHBBBAHABHHAAABAHABBAHAHBAABHBA
Chr2-2_8850000	BAHAHHHHHAAHBHBAAHBAABABAAAABAAAAABHBABBAAHHHBBBBABHAAAHBAABHAAAHBBBAHABHHAAABAHABBAHAHBAABHBA
Chr2-2_9150000	AAHAHHHHHAAHBHBAAHBAABABAAAABAAAAABHBABBAAHHHBBBBABHAAAHBAABHAAAHBBBAHABHHAAABAHABBAHAHBAABHBA
Chr2-2_10450000	AHHAHHHHHAAHBHBAHHBHABABAAAABAAAABBHBABBAAHHHBBBAABHAHAHBAABHAABHBBBAHABHHAAABAHABBBHAHBABBHBA
Chr2-2_12100000	AHHAHHAHHAAHAHAAHHAHABAAAAAAAAAAABHABABBAAHHHBBBAAAAAHAHBAABHAABABBAAHABHBAAABAHABBBAAHBABBHBA
Chr2-2_12750000	AHHAHHHHHAAHHHBAHHBHABABAHAABAHBAAHBBABBHAHHHBBBAAAHHHAHBHHBHAAABBBBAHBBBBAAHBAHABBAHAHBAABHBH
Chr2-2_13300000	AHHAHHHHHAAHHHBAHHBHABABAHAABAHBAAHBBABBHAHHHBBHAAAHHHAHBHHBHAAABBBBAHBBBHAAHBAHABBAHAHHAABHBH
Chr2-2_13850000	AHHAHHHHHAAHHHBAHHBHABABAHAABAHBAAHBBABBHAHAHBBHAAAHHHAABHHBHAAABBBBAHBBBHAAHBAHABBAHAHHAABHBH
Chr2-2_14500000	AHHAHHHHHAAHHHBAHHBHABABAHAAAAHBAAHBBABBHAHAHBBHAAAHHHAABHHBHAAABBBBAHBBBHAAHBAHABBAHAHHAABHBH
Chr2-2_15850000	AHHAHHHHHHAHHHBAHHBHHBBBAHAAAAHBAAHBBBBBHAHBHBBHAAAHHHAABHHBHAABBBBBHHBBBHABHBAHABBAHHHHAABHBH
Chr2-2_17550000	BHHAHHHHHHHHHHBAHHBHHBBBBHAAAAHBAAHBBBBBHAHBHBBHAAAHHHAABHHBHAHBBBBBHHBBBHABHBAHAHBAHHHHAABHBH
Chr2-2_18500000	BHHAHHHHHHHHHHBAHHBHHBBBBHAAAAHAAAHBBBBBHAHBHBBHAAAHHHAABHHBHAHBBABBHHBBBHABHBAHAHBAHHHHAABHBH
Chr2-2_18700000	BHHAHHHHHHHHHHBAHHBHHBBBBHAAAAHAAAHBBBBBHAHBHBBHAAAHHHAABHHBHAHABABBHHBBBHABHBAHAHBAHHHHAABHBH
Chr2-2_18950000	BHHAHHHHHHHHHHBAHHBHHBBBBHAAAAHAAAHBBBBBHAHBHBBHAAAHHHAABHHBHAHABABBHHBHBHABHBAHAHBAHHHHAABHBH
Chr2-2_19550000	BHHAHHHHHHHHHHBAHHBHHBBBBHAAAAHAAAHBBBBBHAHBHHBHAAAHHHAABHHBHAHABABBHHBHBHABHBAHAHBAHHHHAABHBH
Chr2-2_21600000	BHHAHHHHHHHHHHBAHHBHHBBBBHAAAAHAAAHBBBBBHAHBHHBHAAAHHHAABHHHHAHABABBHHBHBHABHBAHHHBAHHHHAABHBH
Chr2-2_23400000	BHHAHAHAHHHBHABAHABHHBBBBHAAAHHAAAHBBBHBHAHBBHBHAAHHHHAABHHHAAHHBAHAHHBHBHABHHBBHHBAHHAHAABABH
Chr2-2_23700000	BHHAHAHAHHHBHHBAHABHHBBBBHAAAHHAAAHBABHBHAHBBHBHAAHHHHAABHHHAAHHBAHAHHBHBHABHHBBHHBAHHAHAABHBH
Chr2-2_23850000	BHHAHAHAHHHBHHBAHABHHBBBBHAAAHHAAAHBABHBHAHBBHBHAAHHHHAABHHHAAHHBAHHHHBHBHABHHBBHHBAHHAHAABHBH
Chr2-2_24000000	BHHAHAHAHHHBHHBAHABHHBBBBHAAAHHAHAHBABHBHAHBBHBHAAHHHHAABHHHAAHHBAHHHHBHBHHBHHBBHHBAHHAHAABHBH
Chr2-2_24200000	BHHHHHHHHHHBHHBHHABHHBBBBHHHHHHAHHHBABHBHAHBBHBHHHHHHHHHBHHHHAHHBHHHHHBHBHHBHHBBHHBAHHAHHHBHBH
Chr2-2_24350000	BHHHHHHHHHHBHHBHHHBHHBBBBHHHHHHAHHHBABHBHAHBBHBHHHHHHHHHBHHHHAHHBHHHHHBHBHHBHHBBHHBAHHAHHHBHBH
Chr2-2_24800000	BHHHHHHHHHHBHHBHHHBHHBBBBHHHHHHAHHHBABHBHAHBBHHHHHHHHHHHBHHHHAHHBHHHHHBHBHHBHHBBHHBHHHAHHHBHBH
Chr2-2_25300000	BHHHHHHHHHHBHHBHHHBHHBBBBHHHHHHAHHHHAHHBHAHBBHHHHHHHHHHHBHHHHAHHBHHHHHBHBHHBHHBBHHBHHHAHHHBHBH
Chr2-2_25550000	BHHHHHHHHHHBHHBHHHBHHBBBBHHHHHHAHHHHAHHBHHHBBHHHHHHHHHHHBHHHHAHHHHHHHHBHBHHBHHBBHHBHHHAHHHBHBH
Chr2-2_26050000	BHHHHHHHHHHBHHBHHHBHHHBBBHHHHHHAHHHHAHHHHHHBBHHHHHHHHHHHHHHHHAHHHHHHHHBHBHHBHHBBHHBHHHHHHHBHBH
Chr2-2_26550000	BHHHHHHHHBHBHHBHHHBBBHBBBHHHHHHAHHHHAHHHHHBBBHHHHHHHHHHHHBHHHAHHHHHHHBBHBHHBHHBBHHBHHHHHHHBHBH
Chr2-3_600000	ABHABHHHHAHHHABABAAABAHHABHHHBAHHHAAHAHAABAHHAAHHAHHBAHHHAAHABAAHBBBHAHHHHHHHHAHHAHBHBHBHBABHB
Chr2-3_1350000	ABBABBHBBAHHHABABAAABAHHABHHHBBHHHBAHABAABABHAABHAHHBAHHHAAHABAAHBBBHAHBHHHHHBAHBBHBHBHBHBABHB
Chr2-3_1850000	ABAABHHAHAHHHABABAAABAHHABHBHBBHHHBAHABAABABHAABHAHHBAHHHAAHABAAHBBBHAHBHHHHHAAHABHBHBHBHBABHB
Chr2-3_3100000	ABAABHHAHAHHHHBABAAABABHABHBHBBHHHBAHABAABABHAABHAHHBAHHHAABABAAHBBBHABBHHHHBAAHABHBHBHBHBABHB
Chr2-3_4650000	ABAABHHAHAHHHHBAAAAABABHABHBHBBHAHBAHABAABABHAABHAHHBABHAAABABAAHBBBHABBHHHBBAAHABABHBHBHBABHB
Chr2-3_5350000	ABAABHHAHAHHHHBAAAAABABHABHBHBBHAHBAHABAAHABHAABHAHHBABHAAABABAAHBBBHABBHHHABAAHABAAHBHBHBAHHB
Chr2-3_5700000	ABAABHHAHAHHHHBAAAAABABHABHBHBBHAHBAHABAAHAHHAABHAHHBABHAAABABAAHBBBHABBHHHABAAHABAAHBHBHBAHHB
Chr2-3_6050000	ABAABHHAHAHHHHBAAAAABABHHBHBHBBHAHBAHABAAHAHHAABHAHHBABHAAABABAAHBBBHABBHHHABAAHABAAHBHBHBAHHB
Chr2-3_6400000	ABAABHHAHAHHHHBAAAAABABHHBHHHBBHAHBAHABAAHAHHAABHAHHBABHAAABABAAHBBBHABBAHHABAAHABAAHBHBHBAHHB
Chr2-3_6950000	BBAABHHAHBHHHHBAAHBABAAHHBHHHBBHAHBAHABBAHHHHBBBHHHHBABHBAABHBAAHBBBHBBBHHHABBAHABBAHBHBHAAHHB
Chr2-3_7550000	BAAABHHAHBHHHHBAAHBABAABHBHHHABHAHBAHABBAHHHHBBBHHHHBABHBAABHBAAHBBBHBBBHHHABBAHABBAHAHBHAAHHB
Chr2-3_8200000	BAAABHHAHBHHHHBAAHBAHAABHBHHBAHHAHBABABBAHHHHBBBHHBHBAHHBAABHBAAHBBBHBBBHHHAABAHABBAHAHAHAAHBH
Chr2-3_8900000	BAAABHHAHBHHBHBAAHBAHAABHBAHBAHAAABABABBAHHHHBBBHHBHBAHHBAHBHBAAHBBBABBBHHAAABAHABBAHAHAAAAHBH
Chr2-3_12100000	BAAABHHAHBHHBHBAAHBAHAABHBAHBAHAAABABABBBHHHHBBBBHBHBAHHBAHBHAAAHBBBABBBHHAAABAHABBAHAHAAAAHBH
Chr2-3_15200000	HHAABHHHHBHAAHABAHAAHABBHBHHBHHAAAAAAHBBBHHHBBBBAHAHBHHABAHBHAABHABBABBBHHAHABAAAABBBBHABBAHBH
Chr2-3_15450000	HHHABHHHHBHHBHABHHHBHHBBHBHHBHHBAABBBHBBBHHHBBBBHHAHBHHABBHBHAABHBBBABBBHHAHBBAAABBABBHHHHBHBH
Chr2-3_15700000	HHHABHHHHBHHBHBBHHHBHHBBHBHHBHHBAABBBHBBBHHHBBBBHHAHBHHABBHBHAABHBBBABBBHHAHBBAAABBABBHHHHBHBH
Chr2-3_16350000	HHHABHHHHBHHBHBBHHHBHHBBHBHHBHHBAHBBBHBBHHHHBBBHHHAHBHHABBHBHABBHBBBHHBBHHAHBBAAABBAHBHHHHBHBH
Chr2-3_17450000	HHHABHHHHBHHBHBBHHHBHHBBHBHHBHHBAHBBBHBBHHHHBBBHHHAHBHHABBHBHABBHBBBHHBBHHAHBBAAABBAHBBHHHBHBH
Chr2-3_18450000	HHHAHHHHHBHHBHBBHHHBHHBBHBHHBHHBAHBBBHBBHHHHBBBHHHAHBHHABBHBHABBHBBBHHBBHHAHBBAAABBAHBBHHHBHBH
Chr2-3_19100000	HHHAHHHHHBHHBHBBHHHBHHBBHBHHAHHBAHBBBHBBHHHHBBBHHHAHBHHABBHBHBBBHBBBHHABHHAHHHBAHHBBHBAHHHBHBH
Chr2-3_19800000	HHHAHHHHHBHHBHBBHHHBHHBBHBHHAHHBAHBBBHBBHHHHBBBHHHAHBHHABBHBHBBBHBBBHHABBHAHHHBAHHBBHBAHHHBHBH
Chr2-3_20450000	HHHAHHHHHBHHBHBBHHHBHHBBHBHHAHHBAHBBBHBBHHHHBHBHHHAABHHABBHBHBBBHABBHHABBHAHHHBAHHBBHBAHHHBHBH
Chr2-3_20800000	HHHAHHHHHBHHBHBBHHHBHHBBHBHHAHHBAHBBBHBBHHHHBHBHHHAHBHHABBHBHABBHABBHHBBBHAHHHBBHHBAHBAHHHBHBH
Chr2-3_21100000	HHHAHHHHHBHHBHBBHHHBHHBBHBHHAHHAAHBBBHBBHHHHBHBHHHAHBHHABBHBBABBHABBHHBBBHAHHHBBHHBAHBAHHHBHBH
Chr2-3_21450000	HHHAHHHHHBHHBHBBHHHBHHBBHBHHAHHAAHBBBHBBHHHHBHBHHHAHBHHABBHBBABBHABBHHBBBHAHHHBBHHBAHAAHHHBHBH
Chr2-3_21700000	HHHAHHHHHBHHBBBBHBHBBHBBHBHHAHHAAHBBBHBBHHHHBHBHHHAHBHHABBHBBABBHABBHHBBBHAHHHBBHHHAHAAHHHBHBH
Chr2-3_22250000	HHHAHHHHHBHHBABAHAHBBHBBHBHHAHHAAHBBBHBBHAHHBHBHHHAHBHHABBHBBABBHABBHHBBBHAHHHBBHHHAHAAHHHBHBH
Chr2-3_23100000	HHHAHHHHHBHHHABAHAHBBHBBHHHHAHHAAHHBBHBBHAHHBHBHHHAHHHHABBHBAABBHABBHHBBBHAHHHBBHHHAHAAHHHBHBH
Chr2-3_24750000	HHHAHHHHHBHHHABAHAHBBHBBHHHHAHHAAHHBBHBBHAHHBHBHHHAHHHHABBHBAABHHABBHHBHBHAHHHBBHHHAHAAHHHBHBH
Chr2-3_26200000	BHHAHAHAHBHBHABAHABBBBBBHHAAAHHAAAHBBBABHAHBBHBHAAAHHHAABBHHAABHBAHAHHBHBHABHHBBHHHAHAAHAABHBH
Chr2-3_26550000	BHHAHAHHHBHBHHBAHBBBBBBBBHAAHHHAAAHBABABHAHBBHBHHAAHHHAABBHHHABHBAHHHHBHBHHBHHBBHHHAHAAHAABHBH
Chr2-3_26850000	BHHBHHHHHBHBHHBBHBBBBABBBHHHHHHAHHHHABAHHAHBBHAHHBAHHHBHABHHHABHHHHHHHBHBHHBHHBBHHHAHAAHHHBHBH
Chr2-3_27150000	BHHBHHHHHBHBHHBBHBBBBABBBHHHHHHAHHHHABAHHABBBHAHHBAHHHBHABHHHABHHHHHHHBHBHHBHHBBHHHAHAAHHHBHBH
Chr2-3_27450000	BHHBHHHHHBHBHHBBHBBBBABBBHHHHHHAHHHHABAHHABBBHAHHBAHHHBHABHHHAHHHHHHHHBHBHHBHHBBHHHAHAAHHHBHBH
Chr2-3_27700000	BHHBHHHHHBHBHHBBHBBBBABBBHHHHHHAHHHHAHAHHABBBHAHHBAHHHBHABHHHAHHHHHHHHBHBHHBHHBBHHHAHAAHHHBHBH
Chr2-3_27950000	BHHBHHHHHBHBHHBBHBBBBABBBHHHHHHAHHHHAHAHHABBBHAHHBAHHHBHABHHHAHHHHHHHBBHBHHBHHBBHHHAHAAHHHBHBH
Chr2-3_28800000	BHHBHHHHHBHHHHHBHBHBBAHBBHHHHHHAHHHHAHAHHABHBHAHHBAHHHBHABHHHAHHHHHHHBBHBHHBHHBHHHHAHAHHHHBHHH
Chr2-3_29600000	BHABHHAHABHHHHHBABHBBAHBBHHHHHHAHHHHAHAHHABHBHAHHBAHHHBHABAHHAHHHHHHHBBHBHHBHHBHAHHAHAHHHHBAHH
Chr2-4_4250000	BAAAHHHAHHHHBHBAAHBAHHABHHAHBAHAHABHBAHHAHHHHBHBHHBHHAHHBAABHBHAHBBBAHHBHHAAHBAHABHAHAHHAAHHBH
Chr2-4_8750000	BAAAHHHAHHHHBHBAAHBAHHABHHAHBAHAHABHBAHHAHHHHBHBHHBHHAHHBAABHHHAHBBBAHHBHHAAHBAHABHAHAHHAAHHBH
Chr2-4_9350000	BHBHHHHHHHHHBHBAHHBAHHBBHHAHBAHAHBBHBBHHAHHHHBHBHHBHHHHHBAABHHHBHBBBAHHBHHAHHBAHBBHBHBHHBBHHBH
Chr2-4_10900000	AHBHHHHHHHHHBHBAHHBAHHBBHHAHBAHAHBBHBBHHAHHHHBHBHHBHHHHHBAABHHHBHBBBAHHBHHAHHBAHBBHBHBHHBBHHBH
Chr2-4_12450000	AHBHHHAHHHAHAHAAHHAHHBBAHAAAAAAAABBABBBHAHHHHBHBAHBAAHHHBAABHHABABBAAHABHBHHABAHBBBBABHBBBBHBA
Chr2-4_12950000	HHBHBHHHHHAHBHBHHHBHHBBBBBHHHAHAABBBBBBBHHHBHBHHBHBAAHHHBAHBHHABABBBAHBBHHHHABHBBBHBABBBBBBHBB
Chr2-4_13350000	HHHHHHHHHHAHBHBHHHBHHBBBHBHHHAHHHBBBBABBHHHBHBHHBHAABHHHBAHBHHABABBBAHBBBHHHHBHAHBHAHBHHAHBHBB
Chr2-4_13700000	HHHHHHHHHHAHBHBHHHBHHBBBHBHHHAHHHHBBBABBHHHBHBBHBHAABHHHBAHBHHABABBBAHBBBHHHHBHAHBHAHBHHAHBHBB
Chr2-4_14250000	HHHHHHHHHHAHBHBHHHBHHHBBHBHHHAHHHHBBBABBHHHBHBBHBHAABHHHBAHBHHABABBBAHBBBHHHHBHAHBHAHBHHAHBHBB
Chr2-4_14700000	HHHHHHHHHHBHBHBHHHBHHHBBHBHHHBHHHHBBAABBHAHBHHBHBHAABHHHBAHBHHBBABBBAHBBBHHHHBHAHBHAHBHHAHBHBB
Chr2-4_15300000	HHHHHHHHHHBHBHBHHHBHHHBBHBHHHBHHHHBBAABBHAHBHHBHBHAABHHHBAHBHHBBABBBAHABBHHHHHHAHBHAHBHHAHBHBB
Chr2-4_16100000	HHHHHHHHHHBHBHBHHHBHHHBHHBHHHBHHHHBAABBBHAHBHHBHBHAABHHHBAHBHHBBABBAAHABBHHHHHHAHHHAHBHHAHBHBB
Chr2-4_17300000	HHHHHHHHHHBHBHBHHHBHHHBHHBHHHBHHHHBAABBBHAHBHHBHBHAABHHHBAHBBHBBABBAAHABBHHHHHHAHHHAHBHHAHBHBB
Chr2-4_18350000	HHHHHHHHHHBHBHBHHHBHHHBHHBHHHBHHHHBAABBBHAHBHHBHBHAABHHHBAHBBHBBABBAHHABBHHHHHHAHHHAHBHHAHBHBB
Chr2-4_18650000	HHHHHHHHHHBHBHBHHHBHHHBHHBHHHBHHHHBAABBBHAHBHHBHBHAABHHHBBHBBHBBABBAHHABBHHHHHHAHHHAHBHHAHBHBB
Chr2-4_19150000	HHHHHHHHHHBHBHBHHHBHHHBHHBHHHBHHHHBAABBBHAHBHHBHBHAHBHHHBBHBBHBBABBAHHABBHHHHHHAHHHAHBHHAHBHBB
Chr2-4_19750000	HHHHHHHHHHBBBHBHHHBHHHBHHBHHHBHHHHBAABBBHAHBHHBHBHAHHHHHBBHBBHBBABBAHHABBHHHHHHAHHHAHBHHAHBHBB
Chr2-4_20250000	HHHHHHHHHHBBBHBHHHBHHHBHHBHHHBHHHHBAABBBHAHBHHBHBHAHHHHHBBHBBHBBAABAHHABBHHHHHHAHHHAHBHHAHBHBB
Chr2-4_20900000	HHHHHHHHHHBBBHBHHHBHHHBHHBHHHBHHHHBAABBBHAHBHHBHBAAHHHHHBBHBBHBBAABAHHABBHHHHHHAHHHAHBHHAHBHBB
Chr2-4_21600000	HHHHHHHHHHBBHHBHHHBHHHBHHBHHHBHHHHBAABBBHAHBHHBHBAAHHHHHBBHBBHBBAABAHHABBHHHHHHAHHHAHBHHAHBHBB
Chr2-4_22000000	HHHHHHHHHHBBHHBHHHBHHHBHHBHHHBHHHHHAABBBHAHBHHBHBAAHHHHHBBHBBHBBAABAHHABBHHHHHHAHHHAHBHHAHBHBB
Chr2-4_22150000	HHHHHHHHHHBBHHBHHHBHHHBHHBHHHBHHHHHBABBBHAHBHHBHBAAHHHHHBBHBBHBBAABAHHABBHHHHHHAHHHAHBHHAHBHBB
Chr2-4_23250000	HHHHHHHHHHBBHHBHHHBHHHBHHBHHHBHHHHHBABBBHAHBHHBHBAAHHHHHBBHBBHBBAABAHHAHBHHHHHHAHHHAHBHHAHBHBH
Chr2-4_24450000	BHHAHAHAHHHBHABAHABHHBBHHHAAAHAHAAHBBBHBHAHBBHBHAAHHHHAABBHHAAHHBAHAHHBHBHABHHHBHHHAHHAHAABHBH
Chr2-4_24650000	BHHAHAHAHHHBHHBAHABHHBBHHHAAAHHHAAHBABHBHAHBBHBHAAHHHHAABBHHAAHHBAHAHHBHBHABHHHBHHHAHHAHAABHBH
Chr2-4_24900000	BHHAHAHAHHHBHHBAHABHHBBHHHAAAHHHAAHBABHBHAHBBHBHAAHHHHAABBHHAAHHBAHHHHBHBHABHHHBHHHAHHAHAABHBH
Chr2-4_25250000	BHHHHHHHHHHBHHBHHABHHBBHHHHHHHHHHHHBABHBHAHBBHHHHBHHHHHHBBHHHAHHBHHHHHBHBHABHHHBHHHAHHAHHHBHBH
Chr2-4_25500000	BHHHHHHHHHHBHHBHHABHHBBHHHHHHHHHHHHBABHBHAHBBHHHHBHHHHHHBBHHHAHHBHHHHHBHBHABHHBBHHHHHHAHHHBHBH
Chr2-4_25850000	BHHHHHHHHHHBHHBHHBBHHHBHHHHHHHHHHHHHAHHHHAHBBHHHHBHHHHHHHBHHHAHHBHHHHHBHBHHBHHBBHHHHHHHHHHBHBH
Chr2-4_26200000	BHHHHHHHHBHBHHBHHBBBBHBBHHHHHHHHHHHHAHHHHABBBHHHHBHHHHHHHBHHHAHHBHHHHHBHBHHBHHBBHHHHHHHHHHBHBH
Chr2-4_26350000	BHHHHHHHHBHBHHBHHBBBBHHBHHHHHHHHHHHHAHHHHABBBHHHHBHHHHHHHBHHHAHHBHHHHHBHBHHBHHBBHHHHHHHHHHBHBH
Chr2-4_26800000	BHHHHHHHHBHBHHBHHBBBBHHBHHHHHHHHHHHHAHHHHABBBHHHHBHHHHHHHBHHHAHHHHHHHHBHBHHBHHBBHHHHHHHHHHBHBH
Chr2-4_27300000	BHHHHHHHHBHHHHHHHBHBBHHBBHHHHHHAHHHHAHHHHABHBHHHHBHHHHHHHBHHHAHHHHHHHBBHBHHBHHBHHHHHHHHHHHBHHH
Chr3-1_2450000	AABHHHAHHHHHHHBBHBHBHAABBHBHHBHBHHAHBABBHHHHBHAHHABHBBBHHBHHHBHAHABAHABAHHAHAHABHHBHBBHAHHHAHH
Chr3-1_4850000	AABHHHAHHBBHHHBBHBHBBABBBHBHHBHBHHAHBABBHBHHBHAHHABHBBBHHBHBHBHBHABAHHBABHABAHABHHBHBBHAHHBHHH
Chr3-1_4950000	AABHHHAHHBBHHHBBHBHBBABBBHBHHBHBHHAHBABBHBHHBHAHHABHBBBHHBHBHBHBHABAHHBHBHABAHABHHBHBBHAHHBHHH
Chr3-1_5100000	HBBHHHBHHBBHHHBBHBHBBABBBHBHHBHBHHAHBHBBHBHHHHAHHHHHBBBHHBHBHBHBHHBHHHHHBHABAHHBHHAHHBHAHHBHHH
Chr3-1_5500000	HBBHHHBHHBBHHHBBHBHBBABBBHBHBBHBHHAHBHBBHBHBHHBHBHHHBBBHHBHBHBHBHHBHHHHHBHABAHHBHHAHHBHAHHBHHB
Chr3-1_6100000	HBBHHHBHHBBHBHBBHBHBBABBBHBHBBHBHHAHBHBBHBHBHHBHBHHHBBBHHBHBHBHBHHBHHHHHBHABAHHBHHAHHBHABHBHHB
Chr3-1_6550000	HBHHBHBHHBBHBHBBHBBBBABBBHBHBBHBHHAHBHBBBBHBHHBHBHHHBBBHHBBBHBHBHHBHHHHHBHABAHHBHHAHHBHABHBHHB
Chr3-1_6900000	HBHHBHBHHBBHBHBBHBBBBABBBHBHBBHBHHAHBHBBBBHBHHBHBHHHBBBHHBBBHBHBHHBHHHHHBHABAHHBHHAHHBHABHAHHB
Chr3-1_7150000	HBHHBHBHHBBHBABBHBBBBABBBHBHBBHBHHAHBHBBBBHBHHBHBHHHBBBHHBBBHBHBHHBHHHHHBHABAHHBHHAHHBHABHAHHB
Chr3-1_7400000	HAHHBHBHHBBHBABBHBBBBABBBHBHBBHBHHAHBHBBBBHBHHBHBHHHBBBHHBBBHBHBHHBHHHHHBHABAHHBHHAHHBHABHAHHB
Chr3-1_7800000	HAHHBHBHHBBHBABBHBBBBABBBHBHBBHBHHAHBHBBBBHBHHBHBHHHBBBHHBBBHBHBHHBHBHHHBHABAHHBHHAHHBHABHAHHB
Chr3-1_8100000	HAHHBHBHHBBHBABBHBBBBABBBHBHBBHBHHAHBHBBBBHBHHBHBHHHBBBHBBBBHBHBHHBHBHHHBHABAHHBHHAHHBHABHAHHB
Chr3-1_8400000	HAHHBHBHHBBBBABBHBBBBABBBHBHBBHBHHAHBHBBBBHBHHBHBHHHBBBHBBBBHBHBHHBHBHHHBHABAHHBHHAHHBHABHAHHB
Chr3-1_9200000	HAHHBHBHHBBBBABBHBBBBABBBHBHBBHBHHAHBHBBBBHBHHBHBHHHBBBHBBBBHBHBHHBHBHHHBHABHHHBHHAHHBHABHAHHB
Chr3-1_10050000	HAHHBHBHHBBBBABBHBBBBABBBHBHBBHBHHAABHBBBBHBHHBHHHHHBBBHHBBBHBHBHHBHBHHHBHABHHHBHHAHHBHABHAHHB
Chr3-1_10650000	HAHHBHBHHBBBBABBHBBBBABBBHHHBBHBHHAABHBBHBHBHHHHHHHHBBBHHBHBHBHBHHBHBHHHBHHBHHHBHHAHHBHABHAHHB
Chr3-1_11100000	HAHHBHBHHBBBBABBHBHBBABBBHHHBBHBHHAABHBBHBHBHHHHHHHHBBBHHBHBHBHBHHBHBHHHBHHBHHHBHHAHHBHABHAHHB
Chr3-1_11300000	HAHABHBHHBBBBABBHBHBBABBBHHHBBHBHHAABHBBHBHBHHHHHHHHBBBHHBHBHBHBHHBHBHHHBHHBHHHBHHAHHBHABHAHHB
Chr3-1_11550000	HAHABHBHHBBBBABBHBHBBABBBHHBBBHBHHAABHBBHBHBHHHHHHHHBBBHHBHBHBHBHHBHBHHHBHHBHHHBHHAHHBHABHAHHB
Chr3-1_12100000	HAHABHBHHBBBBABBHBHBBABBBHHBBBHBHHAABHBBHBHBHBHHHHHHBBBHHBHBHBHBHHBHBHHHBHHBHBHBHHAHHBHABHAHHB
Chr3-1_12950000	HAHABHBHHBBBBABAHBHBBBHBBHHBBBHBHHAABHBBHBHBHBHHHHHHHBBHHBHBHHHBHHBHBHHHBHHBHAHBHHAHHBHABHAHHB
Chr3-1_14750000	HAHABHBHHBHBBABAHBHBBBHBBHHBBBHBHHAABHBBHBHBHBHHHHHHHBBHHBHBHHHBHHBHBHHHBHHBHAHBHHAHHBHABHAHHB
Chr3-1_16400000	AAHABHBHHBHBBABAHBHBBBHBBAHBBBHBHHAABHBBHBHBHBHHHHHHHBBHHBHBHHHBBABABHHABHHBHAABHHAHBAAABHAHHB
Chr3-1_17150000	HAHBBHBHBBHBBBBAHBHBBBHBBBHBBBHBHHAABHBBHBHBHBHHHHHHHBHHHHHBHHHBBBHBBHHABHHBHAHBHHHBBAAABBABHB
Chr3-1_18050000	HAHBBHBHBBHBBBBAHBHBBBHBBBHBBBHBHHAABHBBHBHBHBHHHHHHHBHHHHHHHHHBBBHBBHHBBHHBHHHBHHHBBABABHABHB
Chr3-1_18600000	HAHABHBHBBHBBBBAHBHBBBHBBBHBBBHBHHAABHBBHBHBHBHHHHHHHBHHHHHHHHHBBBHHBHHBBHHBHHHBHHHBBABABHABHB
Chr3-1_18950000	HAHABHBHBBHBBBBAHBHBBBHBBBHBBBHBHHAABHBBHBHBHAHHHHHHHBHHHHHHHHHBBBHHBHHBBHHBHHHBHHHBBABABHABHB
Chr3-1_19400000	HAHABHBHBBHBBBBAHBHBBBHBBBHBBBHBHHAABHBBHBHBHAHHHHHHHBHHHHHHHHHBBBHHBHHBAHHBHHHBHHHBBABABHABHB
Chr3-1_19850000	HBHABHBHBAHBBBBAHBHABBHBBBHBBBHBHHAABHBBHBBBHAHHHHHHHBHHHHHHHHHBBBHHBHHBAHHBHHHBHHHBHABAAHHBHB
Chr3-1_20500000	HBHABHBHBAHBBBBAHBHABBHABBHBBBHBHHAABHBAHBBBHAHHHHHHHBHHHHHHHHHBABHHAHHBAHHBHHHBHHHBHABAAHHBHB
Chr3-1_21100000	HBHABHBHBAHBBBBAHBHABBHABBBBBBHBHHBABHHABBBBHAHHHHHBHAHHHHBHHHHBABHHAHABAHHBBHHBHAHBHABAAHHBHB
Chr3-1_21550000	HBAABHBHBAHBBBBAHBHABBHABBBBBBHBHHBABHHABBBBHAHAHHHBHAHAHHBHHHHBABHHAHABAHHBBHHBHAHBHHBAAHHBHB
Chr3-1_22000000	HBAABHBHBBHBBBBAHBHHBBHBBBBBBBHBHHBBBHHABBBBHAHHHHHBHAHBHHBHHHHBABHHAHHBAHHBBHHBHBHBHHBABHHBHB
Chr3-1_22450000	HBAABHBHBBHBBBBAHBHHBBHBBBABBBHBHHBBBHHABBBBHAHHHHHBHAHBHHHHHHHBABHHAHHBAHHBBHHBHBHHHHBABHHBHB
Chr3-1_22850000	HBAABHBHBBHBHHBAHBHHBBHBBBABBBHBHHBBBHHABBBBHAHHHHHBBAHBHHHHHHHBABHHAHHBAHHBBHHBHBHHHHBABHHBHB
Chr3-1_23250000	HBAABHBHBBHBHHBAHBHHHHHBBHABBBHBHHBBBHHABBBBHAHHHHHBBAHBHHHHHHHBABHHAHHBAHHBHHHBHBHHHHBABHHBHB
Chr3-1_24150000	HBAABHBHBBHBHHBAHBHHHHHBBHABBBHBHHBBBHHABBBBHAHHHHHBHAHBHHHHHHHBABHHAHHBAHHBHHHBHBHHHHBABHHBHB
Chr3-1_25000000	HBAABHBHBBHBHHHAHBHHHHHBHHABBBHBHHBBBHHABBBBHAHHHHBBHAHBHHHHHHHBABHHAHHBAHHBHHHBHBHHHHBABHHBBB
Chr3-1_25350000	HBAABHBHBBHHHHHAHBHHHHHBHHABBBHBHHBBBHHABBBBHAHHHHBBHAHBHHHHHHHBABHHABHBAHHBHHHBHBHHHHBABHHBBB
Chr3-1_25750000	HBAABHBHBBHHHHHAHBHHHHHBHHABBBHBHHBBBHHABBBBHAHHHHBBHAHBHHHHHBHBABHHABHBAHBBHHHBHBHHHHBABHHBBB
Chr3-1_26150000	HBAABHBHBBHHHHHAHBHHHHHBHHABBBHBHABBBHHABBBBHAHHHHBBHAHBHHHHHBHBABHHABHBHHBBHHHBHBHHHHBABHHBBB
Chr3-1_26600000	HBAABHBABBHHHHHAHBHHHHHBHHABBBABHABBBHHABBBBHAHHHABBHAHBHHHHHBABABHHABHBHHBBHHHBHBHHHHBABHHBBB
Chr3-1_27150000	HBAABHBABBHHHHHAHBHHHHABHHABBBABHABBBHHABBBBHAHHHABBHAHBHHHHHBABABHHABHBHHBBHHHBHBAHHHBABHHBBB
Chr3-1_27500000	HBHHBHBHBBHHHHHHHBHHHHHBHHHBBBHBHHBBBHHABBBBHHHHHHBBHHHBHHHHHBHBBBHHHBHBHHBBHHHBHBHHHHBHBHHBBB
Chr3-1_27900000	HBHHBHBHBBHHHHHHHBHHHHHBHHHBBBHBHHBBBHHABBBBHHHHHHBBHHHBHHHHHBHBBBHHHBHBHHBBHHHHHBHHHHBHBHHBBH
Chr3-1_28450000	HHHHHHBHBHHHHHHHHBHHHHHBHHHBBBHBHHBBBHHABHBBHHHHHHBBHHHHHHHHHHHBBHHHHBHBHHBBHHHHHHHHHHHHHHHBBH
Chr3-1_28850000	HHHHHHBHBHHHHHHHHBHHHHHBHHHBBBHBHHBBBHHABHBBHHHHHHBBHHHHHHHHHHHBBHHHHHHBHHBBHHHHBHHHHHHHHHHBBH
Chr3-1_29150000	HHHHHHHHBHHHHHHHHBHHHHHHHHHBBBHBHHHBBHHHBHBBHHHHHHBBHHHHHHHHHHHBBHHHHHHBHBBBHHHHBHHHHHHHHHHHHH
Chr3-1_29350000	HHHHHHHHHHHHHHHHHBHHHHHHHHHBBBHBHHHBBHHHBHBBHHHHHHBBHHHHHHHHHHHBBHHHHHHBHBBBHHHHBHHHHHHHHHHHHH
Chr3-2_2200000	HBAHBHBHHBHHAAHBHHHHHHABBHHHHHAHHAAAAHHHBHABAHBHHHHHHBHABBBBHHAAHHAHBABHBAAHAHHHHHHHABHBHHHAHH
Chr3-2_4450000	HBAHBHBHHBHHBAHBHHBHHHABBHHHHHAHHAAAAHHHBHABAHBHBHHHHBHABBBBHHAAHHAHBABHBHAHAHHBHHHHABHBHHHAHH
Chr3-2_4750000	HBAHBHBHHBHHBAHBHHBHHHABBHHHHHAHHAAAAHHHBHABAHBHBHHHHBHABBBBHHAAHHAHBAHHBHAHAHHBHHHHABHBHHHAHH
Chr3-2_5000000	HBAHBHBHHBHHBAHBHHBHHHABBHHHHHAHHAAAAHHHBHABAHBHBHAHHBHABBBBHHAAHHAHBAHHBHAHAAHBHHHHABHBHHHAHH
Chr3-2_5650000	HBHHBHBHHBHHBAHBHHBHHHHBBHHHHHAHHHAAAHHHBHABAHBHBHAHHBHABBBBHHABHHBHBBHHBHAHAHHBHHHHABHBHHHAHH
Chr3-2_6500000	HBHHBHBHHBHHBAHBHHBHHHHBBHHHHHAHHHAABHHHBBABAHBHBHAHHBHABBBBHHABHHBHBBHHBHAHAHHBHHHHABHBHHHAHH
Chr3-2_6850000	HBHHBHBHHBHHBAHBHHBHHHHBBHHHBHAHHHAABHHHBBABAHBHBHAHHBHABBBBHHABHHBHBBHHBHAHAHHBHHHHABHBHHHAHH
Chr3-2_6950000	HBHHBHBHHBHHBAHBHHBHHHHBBHHHBHAHHHAABHHHBBABAHBHBHAHHBHABBBBHHABHHBHBBHHBHAHAHHBHHHHABHBHAHAHH
Chr3-2_7150000	HBHHBHBHHBHHBAHBHHBHHHHBBHHHBBHHHHAABHHHBBABHHBHBHAHHBHABBBBHHBBHHBHBBHHBHAHAHHBHHHHBBHBHAHAHH
Chr3-2_7400000	HBHHBHBHHBHHBAHBHHBBHHHBBHHHBBHHHHAABHHBBBABHHBHBHAHHBHABBBBHHBBHHBHBBHHBHAHAHHBHHHHBBHBHAHAHH
Chr3-2_7550000	HBHHBHBHHBHHBAHBHBBBHHHBBHHHBBHHHHAABHHBBBABHHBHBHAHHBHABBBBHHBBHHBHBBHHBHAHAHHBHHHHBBHBHHHAHH
Chr3-2_7850000	HBHHBHHHHBHBBAHBHBBBHHHBBHHHBBHHHHAABHHBBBABHHBHBHAHHBHABBBBHHBBHHBHBBHHBHAHAHHBHHHHBBHBHHHAHH
Chr3-2_8400000	HAHHBHHHHBHBBAHBHBBBHHHBBHHHBBHHHHAABHHBBBABHHBHBHAHHBHABBBBHHBBHHBHBBHHBHAHAHHBHHHHBBHBHHHAHH
Chr3-2_8800000	HAHHBHHHHBHBBAHBHBBBHHHBBHBHBBHHHHAABHBBBBBBHHBHBHHHHBHBBBBBHHBBHHBHBBHHBHAHBHHBHHHHBBHBHHHBHH
Chr3-2_9450000	HAHHBHHHHBHBBAHBHBBBHHHBBHBHBBHHHHAABHBBBBBBHHBHBHHHHBHBHBBBHHBBHHBHBBHHBHAHBHHBHHHHBBHBHHHBHH
Chr3-2_10150000	HAHHBHHHHBHBBAHBHBBBHHHBBHBHBBHHHHAABHBBBBBBHHBHBHHHHBHBHBBBHHBBHHBHBBHHBHHHBHHBHHHHBBHBHHHBHH
Chr3-2_10500000	HAHHBHHHHBHBBAHBHBBBHHHBBHBHBBHBHHAABHBBBBBBHHBHBHHHHBHBHBBBHHBBHHBHBBHHBHHBBHHBHHHHBBHBHHHBHH
Chr3-2_10900000	HAHHBHHHHBHBBAHBHBBBHHHBBHBHBBHBHHAABHBBBBBBHHBHHHHHHBHBHBBBHHBBHHBHBBHHBHHBBHHBHHHHBBHBHHHBHH
Chr3-2_11900000	HAHHBHHHHBHBBAHBHBBBHHHBBHBHBBHBHHAABHBBBBBBHHBHHHHHHBHBHBBBHBBBHHBHBBHHBHHBBHHBHHHHBBHBHHHBHH
Chr3-2_13300000	HAHABHHHHBHBBAHBHBBBHHHBBHBHBBHBHHAABHBBBBBBHHBHHHHHHBHBHBBBHBBBHABHBBHHBHHBBHHBHHHHBBHBHHABHH
Chr3-2_14350000	HAHABHHHHBHBBABAHBBBHHHBBHBHBBHBHHAABHBBBBBBHHBHHHHBHBHBHBBBHBBBHABHBBHHBHHBBHHBHHHHBBHAHHABHH
Chr3-2_15850000	AAHAHHHHHBHBBABAHBBBHHHBBABHBBHBBHAABHBBBBBBHHHHHHHBHBBBHBBBHBBBBABABHHABHHBBHABHHAHBHAAHHABHH
Chr3-2_17350000	AAHAHHHHHBHBBABAHBBBHHHBBABBBBHBHHAABHBBBBBBHHHHHHHBHBBBHBBBHBABBABABHHABHHBBAABHHAHBHAAHHABHH
Chr3-2_18050000	HAHAHHHHBBHBBBBAHBBBHHHBBBBBBBHBHHAABHBBBBBBHHHHHHHBHBBBHBBBHBABBABHBHHBBHHBBAABHHHBBHAABHABHH
Chr3-2_18600000	HAHAHHHHBBHBBBBAHBBBHHHBBBBBBBHBHHAABHBBBBBBHHHHHHHBHBBAHBBBHBABBABHBHHBBHHBBAABHHHBBHAABHABHH
Chr3-2_19100000	HAHAHHHHBBHBBBBAHBBBHHHBBBBBBBHBHHAABHBBBBBBHHHHHHHBHBBAHHBHHBABBABHBHHBBHHBBAHBHHHBBHBABHABHH
Chr3-2_19450000	HBHAHHHHBAHBBBBAHBBBHHHBBBBBBBHBHHAABHBBBBBBHHHHHHHBHBBAHHBHHBABBABHAHHBAHHBBAHBHHHBAHBAAHHBHH
Chr3-2_19950000	HBHAHHHHBAHBBBBAHBBBHHHABBBBBBHBHHAABHBBBBBBHHHHHHHBHBBAHHBHHBABAABHAHHBAHHBBAHBHHHBAHBAAHHBHH
Chr3-2_20400000	HBHAHHHHBAHBBBBAHBBBBBHABBBBBBHBHHAABHBBBBBBHHHHHHHBHBBAHHBHHBABAABHAHHBAHHBBAHBHHHBAHBAAHHBHH
Chr3-2_20600000	HBHAHHHHBAHBBBBAHBBBBBHABBBBBBHBHHAABHHBBBBBHHHHHHHBHABAHHBHHBABAABHAHHBAHHBBAHBHHHBAHBAAHHBHH
Chr3-2_20850000	HBHAHHHHBAHBBBBAHBBBBBHABBBBBBHBHHAABHHBBBBBHHHHHHHBHABAHHBHHBABAABHAHABAHHBBAHBHAHBAHBAAHHBHH
Chr3-2_21500000	HBAAHAHHBAHBBBBAHBBBBBHABBBBBBHBHHAABHHBBBBBHHHAHHHBHABAHHBHHBABAABHAHABAHHBBAHBHAHBAHBAAHHBHH
Chr3-2_22200000	HBAAHHHHBAHBBBBAHBBBBBHABBBBBBHBHHAABHHBBBBBHHHAHHHBHABAHHBHHBABBBBHAHABAHHBBAHBHAHBHHBAAHHBHH
Chr3-2_22500000	HBAAHHHHBBHBBBBAHBBBBBHBBBBBBBHBHHBHBHHBBBBBHHHHHHHBHABBHHBHHBABBBBHAHHBAHHBBHHBHBHBHHBABHHBHH
Chr3-2_22750000	HBAAHHHHBBHBHBBAHBBBBHHBBBBBBBHBHHBHBHHBBBBBHHHHHHHBHABBHHBHHBABBBBHAHHBAHHBBHHBHBHHHHBABHHBHH
Chr3-2_22950000	HBAAHHHHBBHBHBBAHBBBBHHBBHBBBBHBHHBHBHHBBBBBHHHHHHHBBABBHHBHHBABBBBHAHHBAHHBHHHBHBHHHHBABHHBHH
Chr3-2_23600000	HBAAHHBHBBHBHBBAHBBBBHHBBHBBBBHBHHBHBHHBBBBBHHHHHHHBBABBHHBHHBABBBBHAHHBAHHBHHHBHBHHHHBABHHBHH
Chr3-2_24400000	HBAAHHBHBBHBHBBAHBBBBHHBBHBBBBHBHHBHBHHABBBBHHHHHHHBBABBHHBHHBABABBHAHHBAHHBHHHBHBHHHHBABHHBHH
Chr3-2_25100000	HBAAHHBHBBHBHBBAHBBBBHHBBHBBBBHBHABHBHHABBBBHHHHHHHBBABBHHBHHBABABBHAHHBAHHBHHHBHBHHHHBABHHBHH
Chr3-2_25700000	HBAABHBHBBHHHBHAHBHHBHHBHHBBBBHBHABHBHHABBBBHHHHHHBBHAHBHHBHHBABABHHAHHBAHHBHHHBHBHHHHBABHHBBB
Chr3-2_26200000	HBAABHBABBHHHBHAHBHHBHHBHHBBBBABHABHBHHABBBBHHHHHABBHAHBHHBHHBABABHHABHBAHHBHHHBHBHHHHBABHHBBB
Chr3-2_26750000	HBAABHBABBHHHBHAHBHHBHHBHHBBBBABHABHBHHABBBBHHHHHABBHAHBHHBHHBABABHHABHBAHBBHHHBHBHHHHBABHHBBB
Chr3-2_27400000	HBAHBHBHBBHHHBHHHBHHBHHBHHBBBBHBHABHBHHABBBBHHHHHHBBHHHBHHBHHBABBBHHABHBHHBBHHHBHBHHHHBABHHBBB
Chr3-2_28000000	HBAHBHBHBBHHHBHHHBHHBHHBHHBBBBHBHABHBHHABBBBHHHHHHBBHHHBHHBHHBABBBHHABHBHHBBHHHHHBHHHHBABHHBBB
Chr3-2_28250000	HBAHBHBHBBHHHBHHHBHHBHHBHHBBBBHBHABHBHHABBBBHHHHHHBBHHHBHHBHHBABBBHHABHBHHBBHHHHHBAHHHBABHHBBB
Chr3-2_28500000	HBAHBHBHBBHHHBHHHBHHBHHBHHBBBBHBHHHHBHHABBBBHHHHHHBBHHHHHHBHHBABBBHHHBHBHHHBHHHHHBHHHHBABHHBBH
Chr3-2_28750000	HHHHBHBHBBHHHBHHHBHHBHHHHHBBBBHBHHHHHHHABBBBHHHHHHBBHHHHHHBHHHHBBBHHHBHBHHHBHHHHHHHHHHBHHHHBBH
Chr3-2_29000000	HHHHBHBHBHHHHBHHHBHHBHHHHHBBBBHBHHHHHHHABBBBHHHHHHBBHHHHHHBHHHHBBBHHHBHBHHHBHHHHHHHHHHHHHHHHBH
Chr3-2_29250000	HHHHBHBHBHHHHBHHHBHHBHHHHHBBBBHBBHHHHHHABBBBHHHHHHBBHHHHHHBHHHHBBBHHHBHBHHHBHHHHHHHHHHHHHHHHBH
Chr3-2_29500000	HHHHBHBHBHHHHBHHHBHHBHHHHHBBBBHBBHHHHBHABBBBHHHHHHBBHHHHHHBHHHHBBBHBHHHBHHHBHHHHHHHHHHHHHHHHBH
Chr3-2_29700000	HHHHBHBHBHHHHBHHHBHHBHHHHHBBBBHBBHHHHBHHBBBBHHHHHHBBHHHHHHBHHHHBBBHBHHHBHHHBHHHHHHHHHHHHHHHHBH
Chr3-2_29950000	HHHHBHBHBHHHHBHHHBHHBHHHHHHBBBHBBHHHHBHHBBBBHHHHHHBBHHHHHHBHHHHBBBHBHHHBHHHBHHHHHHHHHHHHHHHHBH
Chr3-2_30300000	HHHHBHBHBHHHHHHHHBHHBHHHHHHBBBHBBHHHHBHHHHBBHHHHHHHBHHHHHHBHHHHBBBHHHHHBHHHBHHHHHHHHHHHHHHHHBH
Chr3-3_2500000	HBAHBHBHHHHHHABBHHBHHHABBHHHHHAHHAAAAHHHBHHBHHBHBHAHHHHABBBBHHAAHHHHBAHHHHHHAAHBHHHHABHBHHHAHH
Chr3-3_5000000	HBBHBHHHHBBHHABBHHBBHHHBBHHHHHABHHAABHBBBHHBHHHHBHHBHBBHBBBBHBBBBHBHBABHBHHBAHHBHHHHBBHAHHBAHH
Chr3-3_5200000	HBBHBHHHHBBHHABHHHBBBHHBBHHHHBHBHHAABHBBBBHBBHHHBHHHHBBHBBBBHBBBBHBHBHBHBHHBAHHBHHHHBBHAHHBHHH
Chr3-3_6000000	HBBHBHHHHBBHHABHHHBBBHHBBHHHHBHBHHAABHBBBBHBHHHHBHHHHBBHBBBBHBBBBHBHBHBHBHHBAHHBHHHHBBHAHHBHHH
Chr3-3_6850000	HBBHBHHHHBBHHABHHHBBBHHBBHHHHBHBHHAABHBBBBHBHHHHBHHHHBBHBBBBHBBBBHBHBHBHBHABAHHBHHHHBBHAHHBHHH
Chr3-3_7100000	HBBHBHHHHBHHHABHHBBBBHHBBHHHHBHBHHAABHBBBBHBHHHHBHHHHBBHBBBBHBBBBHBHBHBHBHABAHHBHHHHBBHAHHBHHH
Chr3-3_7450000	HBBHBHHHHBHHHABHHBBBBHHBBHHHHBHBHHAABHBBBBHBHHHHBHHHHBBHBBBBHBBBBHBHBHBHBHABAHHBHHHHBBHAHHAHHH
Chr3-3_7800000	HABHBHHHHBHHHABHHBBBBHHBBHHHHBHBHHAABHBBBBHBHHHHBHHHHBBHBBBBHBBBBHBHBHBHBHABAHHBHHHHBBHAHHAHHH
Chr3-3_8400000	HABHHHHHHBHHHABHHBBBBHHBBHHHHBHBHHAABHBBBBHBHHHHHHHHHBBHBBBBHBBBBHBHBHBHBHABAHHBHHHHBHHAHHAHHH
Chr3-3_9050000	HABHHHHHHBHBHABHHBBBBHHBBHHHHBHBHHAABHBBBBHBHHHHHHHHHBBHBBBBHBBBBHBHBHHHBHABAHHBHHHHBHHAHHAHHH
Chr3-3_9450000	HABHHHHHHBHBHABHHBHBBHHBBHHHHBHBHHAABHBBHBHBHHHHHHHHHBBHHBHBHBBBBHBHBHHHBHABHHHBHHHHBHHAHHAHHH
Chr3-3_10000000	HAHHHHHHHBHBHABHHBHBBHHBBHHHHBHBHHAABHBBHBHBHHHHHHHHHBBHHBHBHBBBBHBHBHHHBHABHHHBHHHHBHHAHHAHHH
Chr3-3_10650000	HAHHHHHHHBHBHABHHBHBBHHBBHHHBBHBHHAABHBBHBHBHHHHHHHHHBBHHBHBHBBBBHBHBHHHBHABHHHBHHHHBHHAHHAHHH
Chr3-3_11250000	HAHAHHHHHBHBHABHHBHBBAHBBHHHBBHBHHAABHBBHBHBHHHHHHHHHBBHHBHBHBBBBHBABHHHBHABHHABHHAHBHHAHHAHHH
Chr3-3_12250000	AAHAHHHHHBHBHABHHBHBBAHBBHHHBBHBHHAABHBBHBHBHHHHHHHHHBBHHBHBHBBBBABABHHABHHBHHABHHAHBHHAHHAHHH
Chr3-3_13100000	AAHAHHHHHBHBHABHHBHBBAHBBHHHBBHBHHAABHBBHBHBHHHHHHHHHBBHHBHBHBBBBABABHHABHHBHHABHHAHBHAAHHAHHH
Chr3-3_13750000	AAHAHHHHHBHBHABHHBHBBBHBBHHHBBHBHHAABHBBHBHBHHHHHHHHHBBHHBHBHBBBBABABHHABHHBHHABHHAHBHAAHHAHHH
Chr3-3_14850000	AAHAHHHHHBHBHABHHBHBBBHBBHHHBBHBBHAABHBBHBHBHHHHHHHHHBBHHBHBHBBBBABABHHABHHBHHABHHAHBHAAHHAHHH
Chr3-3_15500000	AAHAHHHHHBHBHABHHBHBBBHBBAHHBBHBBHAABHBBHBHBHHHHHHHHHBBHHBHBHBBBBABABHHABHHBHHABHHAHBHAAHHAHHH
Chr3-3_15800000	AAHAHHHHHBHBHABHHBHBBBHBBAHHBBHBHHAABHBBHBHBHHHHHHHHHBBHHBHBHBHBBABABHHABHHBHHABHHAHBHAAHHAHHH
Chr3-3_16600000	AAHAHHHHHBHBHABHHBHBBBHBBAHHBBHBHHAABHBBHBHBHHHHHHHHHBBHHBHBHHHBBABHBHHABHHBHHABHHAHBHAAHHAHHH
Chr3-3_17250000	AAHBHHHHHBHBHBBHHBHBBBHBBBHHBBHBHHAABHBBHBHBHHHHHHHHHBBHHBHBHHHBBABHBHHBBHHBHHHBHHHHBHBAHHAHHH
Chr3-3_17500000	HAHBHHHHHBHBHBBHHBHBBBHBBBHHBBHBHHAABHBBHBHBHHHHHHHHHBBHHBHBHHHBBABHBHHBBHHBHHHBHHHHBHBAHHAHHH
Chr3-3_18000000	HAHBHHHHBBHBHBBHHBHBBBHBBBHBBBHBHHAABHBBHBHBHHHHHHHHHBBHHAHBHHHBBABHBHHBBHHBHHHBHHHBBHBABHABHH
Chr3-3_18400000	HAHBHHHHBBHBHBBHHBHBBBHBBBHBBBHBHHAABHBBHBHBHHHHHHHHHBBHHAHBHHHBBABHBHHBAHHBHHHBHHHBBHBABHABHH
Chr3-3_18800000	HAHBHHHHBBHBHBBHHBHBBBHBBBHBBBHBHHAABHBBHBHBHHHHHHHHHBBHHAHHHHHBBABHBHHBAHHBHHHBHHHBBHBABHABHH
Chr3-3_19650000	HBHBHHHHBBHBHBBHHBHBBBHBBBHBBBHBHHAABHBBHBBBHHHHHHHHHBBHHAHHHHHBBABHBHHBAHHBHHHBHHHBBHBABHABHH
Chr3-3_20550000	HBHBHHHHBBHBHBBHHBHBBBHBBBHBBBHBHHAABHBBHBBBHHHHHHHHHBBHHAHHHHHBBABHAHHBAHHBHHHBHHHBBHBABHABHH
Chr3-3_21150000	HBHBHHHHBBHBBBBHHBHBBBHBBBBBBBHBHHAABHBBBBBBHHHHHHHBHABHHABHHHHBBABHAHHBAHHBBHHBHAHBBABABHABHH
Chr3-3_21700000	HBABHHHHBBHBBBBHHBHBBBHBBBBBBBHBHHAABHBBBBBBHHHHHHHBBABHHABHHHHBBABHAHABAHHBBHHBHAHBBBBABHABHH
Chr3-3_22200000	HBABHHHHBBHBBBBHHBHBBBHBBBBBBBHBHHAABHBBBBBBHHHHHHHBBABHHABHHHHBBABHAHHBAHHBBAHBHBHBBBBABHABHH
Chr3-3_22550000	HAABHHHHBBHBHHBHHBBBBBHBBBBBBBHBHHAABHBBBBBBHHHHHHHBBABHHABHHHHBBABHAHHBAHHBBAHBHBHBBBBABHABHH
Chr3-3_22900000	HAABHHHHBBHBHHBHHBBBBHHBBHBBBBHBHHAABHBBBBBBHHHHHHHBBABHHABHHHHBBABHAHHBAHHBHAHBHBHBBBBABHABHH
Chr3-3_23350000	HAABHHHHBBHBHHBHHBBBBHHBBHBBBBHBHHAABHBBBBBBHHHHHBHBBABHHABHHHHBBABHAHHBAHHBHAHBHBHBBBBABHABHH
Chr3-3_23950000	HAABHHHHBBHBHHBHHBBBBHHBBHBBBBHBHHBBBHBBBBBBHHHHHBHBBABHHABHHHHBBBBHAAHBAHHBHHHBHBHBBBBABHABHH
Chr3-3_24400000	HAABHHHHBBHBHHBHHBBHBHHBBHBBBBHBHHBBBHBBBBBBHHHHHBHBHAHHHABHHHHBBBHHAAHBAHHBHHHBHBHBBBBABHABHH
Chr3-3_24800000	HAABAHHHBBHBHHBHHBBHBHHBBHBBBBHBHHBBBHBBBBBBBBHHBBBBHAHBHABHHHHBBBHHAAHBABHBHHHBHBHBBBBABHABHH
Chr3-3_25450000	HAABAHHHBBHBHHBHHBHHBHHBBHBBBBHBHHBBBHBBBBBBBBHHBBBBHAHBHABHHHHBBBHHAAHBABHBHHHBHBHBHBBABHABHH
Chr3-3_25850000	HAABAHHHBBHBHHBHABHHBHHBBHBBBBHBHHBBBHBBBBBBBBHHBBBBHAHBHABHHHHBBBHHAAHBABHBHHHBHBHBHBBABHABHH
Chr3-3_26000000	HAAAAHHHBBHBHHHHABHHBHHBHHABBBHBHHBBBHHABBBBBAHHBABBHAHBHHBHHHHBBBHHAAHBABHBHHHBHBHHHBBABHABHH
Chr3-3_26200000	HBAABHHHBBHBHHHHHBHHBHHBHHABBBHBHHBBBHHABBBBBAHHHABBHAHBHHBHHHHBBBHHABHBABHBHHHBHBHHHBBABHHBHH
Chr3-3_26500000	HBAABHHHBBHBHHHHHBHHBHHBHHABBBHBHHBBBHHABBBBHAHHHABBHAHBHHBHHBHBABHHABHBABHBHHHBHBHHHBBABHHBHH
Chr3-3_26950000	HBAABHBHBBHHHHHHHBHHBHHBHHABBBHBHABBBHHABBBBHAHHHABBHAHBHHBHHBHBABHHABHBABHBHHHBHBHHHBBABHHBBB
Chr3-3_27500000	HBAABHBHBBHHHHHHHBHHBHHBHHABBBHBHABBBHHABBBBHAHHHABBHAHBHHBHHBABABHHABHBHBBBHHHBHBHHHBBABHHBBB
Chr3-3_27850000	HBAABHBHBBHHHHHAHBHHBHABHHABBBABHABBBHHABBBBHAHHHABBHAHBHHBHHBABABHHABHBHBBBHHHBHBHHHBBABHHBBB
Chr3-3_28000000	HBAABHBHBBHHHHHAHBHHBHABHHABBBABHABBBHHABBBBHAHHHABBHAHBHHBHHBABABHHABHBHBBBHHHBHBAHHBBABHHBBB
Chr3-3_28300000	HBAABHBHBBHHHHHAHBHHBHABHHABBBABHABBBHHABBBBHAHHHABBHAHBHHBHHBABABHHABHBHBBBHHHHHBAHHBBABHHBBB
Chr3-3_28600000	HBAHBHBHBBHHHHHHHBHHBHHBHHHBBBABHHBBBHHABBBBHHHHHABBHHHBHHBHHBABBBHHHBHBHBBBHHHHHBHHHBBABHHBBH
Chr3-3_28750000	HBAHBHBHBBHHHHHHHBHHBHHBHHHBBBABHHBBBHHABBBBHHHHHHBBHHHBHHBHHBHBBBHHHBHBHBBBHHHHHBHHHBBABHHBBH
Chr3-3_28850000	HBAHBHBHBBHHHHHHHBHHBHHBHHHBBBABHHBBBHHABBBBHHHHHHBBHHHBHHBHHBHBBBHHHBHBHBHBHHHHHBHHHBBABHHBBH
Chr3-3_29050000	HBAHBHBHBHHHHHHHHBHHBHHBHHHBBBABHHBBBHHABBBBHHHHHHBBHHHBHHBHHBHBBBHHHBHBHBHBHHHHHHHHHBHABHHBBH
Chr3-3_29400000	HBAHBHBHBHHHHHHHHBHHBHHBHHHBBBABBHBBBHHABBBBHHHHHHBBHHHHHHBHHBHBBBHHHBHBHBHBHHHHHHHHHBHAHHHBBH
Chr3-3_29800000	HBAHBHBHBHHHHHHHHBHHBHHHHHHBBBABBHBBBHHABBBBHHHHHHBBHHHHHHBHHHHBBBHHHBHBHBHBHHHHHHHHHBHAHHHHBH
Chr3-3_30100000	HHAHBHBHBHHHHHHHHBHHBHHHHHHBBBABBHHBBHHHHBBBHHHHHHBBHHHHHHBHHHHBBBHHHHHBHBHBHHHHHHHHHBHAHHHHBH
Chr3-3_30450000	HHAHBHBHBHHHHHHHHBHHBHHHHHHBBBABBHHBBHHHHBBBHHHHHHHBHHHHHHBHHHHBBBHHHHHBHBHBHHHHHHHHHBHAHHHHBH
Chr3-3_30750000	HHAHBHBBBHHHHHHHHBHHBHHHHHHBBBABBHHHBBHHHBBBHHHHHHHBHHHHHHBHHHHBBBHHHHHBHHHBHHHHHHHHHBHAHHHHBH
Chr3-4_2400000	AABHHHAHHHBHHHBHHHHBBAHBBHHHHBHBHHAHHABBHBHHBHAHHAHHHBBHHBHHHBHBHABAHABABHABAHABHHHHBHHAHHBHHH
Chr3-4_4800000	AABHHHAHHHBHHHBHHBHBBAHBBHBHHBHBHHAHBABBHBHHBHAHHABHBBBHHBHHHBHBHABAHABABHABAHABHHBHBHHAHHBHHH
Chr3-4_5000000	AABHHHAHHHBHHHBHHBHBBAHBBHBHHBHBHHAHBABBHBHHBHAHHAHHBBBHHBHHHBHBHABAHABABHABAHABHHHHBHHAHHBHHH
Chr3-4_5250000	AABHHHAHHBBHHHBHHBHBBAHBBHBHHBHBHHAHBABBHBHHBHAHHAHHBBBHHBHHHBHBHABAHHBABHABAHABHHHHBHHAHHBHHH
Chr3-4_5500000	HBBHHHBHHBBHHHBHHBHBBAHBBHBHHBHBHHAHBHBBHBHHBHHHHHHHBBBHHBHHHBHBHABBHHBBBHABAHHBHHHHBHHHHHBHHH
Chr3-4_5950000	HBBHHHBHHBBHHHBHHBHBBAHBBHBHHBHBHHAHBHBBHBHHHHHHHHHHBBBHHBHBHBHBHABBHHBBBHABAHHBHHHHBHHHHHBHHH
Chr3-4_6450000	HBBHHHBHHBBHHHBHHBHBBAHBBHBHHBHBHHAHBHBBHBHHHHHHHHHHBBBHHBBBHBHBHABBHHBBBHABAHHBHHHHBHHHHHBHHH
Chr3-4_6750000	HBBHHHBHHBBHHHBHHBHBBAHBBHBHHBHBHHAHBHBBHBHBHHHHBHHHBBBHHBBBHBHBHABBHHBBBHABHHHBHHHHBHHHHHBHHH
Chr3-4_7100000	HBBHHHBHHBBHHHBHHBHBBAHBBHBHHBHBHHAHBHBBHBHBHHHHBHHHBBBHHBBBHBHBHABBHHBBBHABHHHBHHHHBBHHHHBHHH
Chr3-4_7500000	HBBHHHBHHBBHHHBHHBHBBAHBBHBHHBHBHHAHBHBBHBHBHHHHBHHHBBBHHBBBHBHBHABBHHBBBHABHHHBHHHHBBHHHHAHHH
Chr3-4_7950000	HBBHHHBHHBBHHABHHBHBBAHBBHBHHBHBHHAHBHBBHBHBHHHHBHHHBBBHHBBBHBHBHABBHHBBBHABHHHBHHHHBBHHHHAHHH
Chr3-4_8350000	HBBHHHBHHBBHHABHHBHBBAHBBHBHHBHBHHAHBHBBHBHBHHHHBHHHBBBHHBBBHBHBHABBBHBBBHABHHHBHHHHBBHHHHAHHH
Chr3-4_8700000	HBBHHHBHHBBHHABHHBHBBAHBBHBHHBHBHHAHBHBBHBHBHHHHBHHHBBBHHBBBHBHBHABBBHBBBHBBHHHBHHHHBBHHHHAHHH
Chr3-4_9050000	HBHHHHBHHBBHHABHHBHBBAHBBHBHHBHBHHAHBHBBHBHBHHHHBHHHBBBHHBBBHBHBHABBBHBBBHBBHHHBHHHHBBHHHHAHHH
Chr3-4_9300000	HBHHHHBHHBBHHABHHBHBBAHBBHBHHBHBHHAHBHBBHBHBHHHHBHHHBBBHHBBBHBHBHABBBHHBBHBBHHHBHHHHBBHHHHAHHH
Chr3-4_9500000	HBHHBHBHHBBBHABBHBBBBAHBBHBHHBHBHHAHBHBBBBHBHHHHBHHHBBBHBBBBHBHBHABBBHHBBHBBHHHBHHHHBBHHHHAHHH
Chr3-4_9750000	HBHHBHBHHBBBHHBBHBBBBAHBBHBHHBHBHHAHBHBBBBHBHHHHBHHHBBBHBBBBHBHBHABBBHHBBHBBHHHBHHHHBBHHHHAHHH
Chr3-4_10200000	HBHHBHBHHBBBHHBBHBBBBAHBBHBHHBHBHHAHBHBBBBHBHHHHBHHHBBBHHBBBHBHBHABBBHHBBHBBHHHBHHHHBBHHHHAHHH
Chr3-4_10650000	HBHHBHBHHBBBHHBBHBBBBAHBBHBHBBHBHHAHBHBBBBHBHHHHHHHHBBBHHBBBHBHBHABBBHHBBHBBHHHBHHHHBBHHHHAHHH
Chr3-4_11250000	HBHHBHBHHBBBBHBBHBBBBAHBBHBHBBHBHHAHBHBBBBHBHHHHHHHHBBBHHBBBHBHBHABBBHHBBHBBHHHBHHHHBBHHHHAHHH
Chr3-4_11950000	HBHHBHBHHBBBBHBBHBBBBAHBBHHHBBHBHHAHBHBBBBHBHHHHHHHHBBBHHBHBHBHBHABBBHHBBHBBHHHBHHHHBBHHHHAHHH
Chr3-4_12350000	HBHABHBHHBBBBHBBHBHBBAHBBHHHBBHBHHAHBHBBHBHBHHHHHHHHBBBHHBHBHAHBHABBBHHBBHBBHHHBHHHHBBHHHHAHHH
Chr3-4_12800000	HBHABHBHHBBBBHBBHBHBBAHBBHHBBBHBHHAHBHBBHBHBHHHHHHHHBBBHHBHBHAHBHABBBHHBBHBBHHHBHHHHBBHHBHAHHB
Chr3-4_13250000	HBHABHBHHBBBBHBBHBHBBAHBBHHBBBHBHHAHBHBBHBHBHHHHHHHHBBBHHBHBHAHBHABBBHHBBHBBHBHBHHHHBBHHBHAHHB
Chr3-4_13550000	HBHABHBHHBBBBHBHHBHBBBHBBHHBBBHBHHAHBHBBHBHBHHHHHHHHBBBHHBHBHAHBHABBBHHBBHBBHBHBHHHHBBHHBHAHHB
Chr3-4_13800000	HBHABHBHHBBBBHBHHBHBBBHBBHHBBBHBHHAHBHBBHBHBHHHHHHHHHBBHHBHBHAHBHABBBHHBBHBBHAHBHHHHBBHHBHAHHB
Chr3-4_14150000	HAHABHBHHBBBBHBHHBHBBBHBBHHBBBHBHHAHBHBBHBHBHHHHHHHHHBBHHBHBHAHBHABBBHHBBHBBHAHBHHHHBBHHBHAHHB
Chr3-4_14750000	HAHABHBHHBHBBHBHHBHBBBHBBHHBBBHBHHAHBHBBHBHBHHHHHHHHHBBHHBHBHAHBHABBBHHBBHBBHAHBHHHHBBHHBHAHHA
Chr3-4_16000000	HAHABHBHHBHBBHBHHBHBBBHBBHHBBBHBHHAABHBBHBHBHHHHHHHHHBBHHBHBHAHBHABBBHHBBHBBHAHBHHHHBBHHBHAHHA
Chr3-4_17050000	HAHBBHBBHBHBBHBHHBHBBBBBBHHBBBHHBHAHBHBBHBBBHHHHHHHHHBABHAHBHAHBBAABBBHBBBBBBAABBHHHBBHHBHAHHA
Chr3-4_17350000	BAHBBHBBBBHBBHBHABHBBBBBAHHBBBHHBHAHBHBHHBBBHBHHHHBHHBABHAHHHAHBBBABABHBBBABBBBBHHBBBHBBBHABHA
Chr3-4_17900000	BAHBBHBABBHBHHBHABHBHBBBAHHBBBHHBHAHBHBHHBBBHBHHHHBHHBABHAHHHAHBBBABABHBBBABBBBBHHHBBHBBBHABHA
Chr3-4_18400000	BAHBBHBABBHBHHBHABHBHBABAHHBBBHHHHAHBHBHHBBBHBHHHHBHHBABHAHHHAHBBBABABHBBBABBBBBHHHBBHBBBHABHA
Chr3-4_18850000	BAHBBHBABBHBHHBHABHBHBABAHHBBBHHHHAHBHBHHBBBHBHHHHBHHBABHAHHHAHBBBABABHBBBABHBBBHHHBBHBBBHABHA
Chr3-4_19300000	BAHBBHBABBHBHHBHABHBHBABAHHBBBHHHHAHBHBHHBBBHBHHHHBHHBHBHAHHHBHBBBHBABHBBBABHBBBHHHBBHBBBHABHB
Chr3-4_19450000	BAHBBHBABBHBHHBHABHBHBABAHHBBBHHHHAHBHBHHBBBHBHHHHBHHBHBHAHHHBHBBBHBABHBBBABHBBBHHHBBHBBBHHBHB
Chr3-4_19700000	BAHBBHBABBHBHHBHABHBHBABBHHBBBHHHHAHBHBHHBBBHBHHHHBHHBHBHHHHHBHBBBHBABHBBBBBHBBBHHHBBHBBBHHBHB
Chr3-4_20000000	BAHBBHBABBHBHHBHABHBHBABBHHBBBHHHHAHBHBHHBBBHBHHHHBHHBHBHHHHHBHBBBHBABHBBBBBHHBBHHHBBHBBBHHBHB
Chr3-4_20400000	BBHABHBABBHBHHBHABHBHBABBHHBBBHHHHAHBHBHHBBBHBHHHHBHHBHBHHHHHBHBBBHBABHBBBBBHHBBHHHBBHBBBHHBHB
Chr3-4_21200000	BBHABHBABBHBHHBHABHBHBABBHHBBBHHHHBHBHBHHBBBHBHHHHBHHBHBHHHHHBHBBBHBABHBHBBBHHBBHHHBBHBBBHHBHB
Chr3-4_22100000	BBHABHBABBHBHHBHABHBHBABBHHBBBHHHHBHBHBHHBBBBBHHHHBHHBHBHHHHHBHBBBHBABHBHBBBHHBBHHHBBHBBBHHBHB
Chr3-4_22700000	BBHABHBABBHBHHBHABHBHHABBHHBBBHHHHBHBHBHHBBBBBHHHHBHHAHBHHHHHBHBBBHBABHBHBBBHHBBHHHBBHBBBHHBHB
Chr3-4_23000000	HBHABHBABBHBHHBHABHBHHABBHHBBBHHHHBHBHBHBBBBBBHHHHBHHAHBHHHHHBHBBBHBABHBHBBBHHBBHHHBBHBBBHHBHB
Chr3-4_23650000	HBHABHBABBHBHHBHABHBHHABBHHBBBHHHHBHBHBHBBBBBAHHHHBHHAHBHHHHHBHBBBHHABHBHBBBHHBBHHHBBHBABHHBHB
Chr3-4_24650000	HBHABHBABBHBHHBHABHBHHABBHHBBBHHHHBHBHBHBBBBBAHHHHBBHAHBHHHHHBHBBBHHABHBHBBBHHBBHHHBBHBABHHBHB
Chr3-4_25450000	HBHABHBABBHBHHBHABHBHHABBHBBBBHHHHBHBHBHBBBBBAHHHHBBHAHBHHHHHBHBBBHHABHBHBBBHHBBHHHBBHBABHHBHB
Chr3-4_25950000	HBHABHBABBHBHHBHABHBHHABBHBBBBHHHHBHBHBHBBBBBAHHBHBBHAHBHHHHHBHBBBHHABHBHBBBHHBBHHHBBHBABHHBHB
Chr3-4_26250000	HBHABHBABBHBHHBHHBHBHHABBHABBBHHHHBHBHBHBBBBHAHHBHBBHAHBHHHHHBHBBBHHABHBHBBBHHBBHBHBHHBABHHBHB
Chr3-4_26600000	HBHABHBABBHBHHBHHBHHHHABHHABBBHHHHBHBHBHBBBBHAHHBHBBHAHBHHHHHBHBABHHABHBHBBBHHBBHBHBHHBABHHBBB
Chr3-4_26950000	HBHABHBABBHHHHBHHBHHHHABHHABBBHHHHBHBHBHBBBBHAHHBHBBHAHBHHHHHBHBABHHABHBHBBBHHBBHBHBHHBABHHBBB
Chr3-4_27450000	HBAABHBABBHHHHBAHBHHHHABHHABBBAHHABHBHBHBBBBHAHHBABBHAHBHHHHHBABABHHABHBHBBBHHBBHBHBHHBABHHBBB
Chr3-4_28050000	HBAABHBABBHHHHBAHBHHHHABHHABBBAHHABHBHBABBBBHAHHBABBHAHBHHHHHBABABHHABHBHBBBHHBBHBABHHBABHHBBB
Chr3-4_28400000	HBAHBHBHBBHHHHBBHBHHHHHBHHHBBBAHHHBHBHBABBBBHHHHBABBHBHBHHHHHBABBBHHBBHBHBBBHHBBHBHBHHBABHHBBB
Chr3-4_28650000	HBAHBHBHBBHHHHBBHBHHHHHBHHHBBBHHHHBHBHBABBBBHHHHBHBBHBHBHHHHHBHBBBHHBBHBHBBBHHBBHBHBHHBHBHHBBH
Chr3-4_29050000	HHAHBHBHBHHHHHBBHBHHHHHHHHHBBBHHHHHHBHBABBBBHHHHBHBBHBHHHHHHHHHBBBHHBBHBHBBBHHBBHHHBHHHHHHHBBH
Chr3-4_29350000	HHAHBHBHBHHHHHBBHBHHBHHHHHHBBBHHBHHHBHBABBBBHHHHBHBBHBHHHHHHHHHBBBHHBHHBHBHBHHBBHHHBHHHHHHHBBH
Chr3-4_29450000	HHAHBHBHBHHHHHBBHBHHBHHHHHHBBBHHBHHHBHBABBBBHHHHBHBBHBHHHHHHHHHBBBHHBHHBHBHBHHBBHHHBHHHHHHHHBH
Chr3-4_29650000	HHAHHHBHBHHHHHBBHBHHHHHHHHHBBBHHHHHHBHBABHBBHHHHBHBBHBHHHHHHHHHBBHHHBHHBHBHBHHBBHHHBHHHHHHHHBH
Chr3-4_29850000	HHAHHHHHBHBHHHBBHBHHHHHHHHHBBBHHHHHBBHBABHBBHHHHBHBBHBHHHHHHHHHBBHHHBHHBHBHBHHBBHHHBHHHHHHHHBH
Chr3-4_29950000	HHAHHHHHBHBHHHBBHBHHHHHHHBHBBBHHHHHBBHBABHBBHHHHBHBBHBHHHHHHHHHBBHHHBHHBHBHBHHBBBHHBHHHHHHHHBH
Chr3-4_30150000	HHAHHHHHBHBHHHBBHBHHHHHHHBHBBBHBHHHBBHBHBHBBHHHHBHBBHBHHHHHHHHHBBHHHBHHBHBHBHHBBBHHBHHHHHHHHHH
Chr3-4_30500000	HHAHHHHHBHBHHHBBHBHHHHHHHBHBBBHBHHHBBHBHBHBHHHHHBHBBHBHHHHHHHHHBBHHHBHHBHBHBHHBBBHHBHHHHHHHHHH
Chr3-4_30800000	HHAHHHHHBHBHHHBBHBHHHHHHHBHBBBHBHHHBBHBHHHBHHHHHBHBBHBHHHHHHHHHBBHHHBHHBHBHBHHBBBHHBHHHHHHHHHH
Chr3-4_31000000	HHAHHHHHBHHHHHBBHBHHHHHHHBHBBBHBHHHBBHBHHHBHHHHHBHBBHBHHHHHHHHHBBHHHHHHBHBHBHHHBBHHHHHHHHHHHHH
Chr3-4_31150000	HHHHHHHHBHHHHHBBHBHHHHHHHBHBBBHBHHHBBHBHHHBHHHHHBHBBHHHHHHHHHHHBBHHHHHHBHBHBHHHBBHHHHHHHHHHHHH
Chr4-1_400000	HBBBBHAHHBHBHABHHABBHHBBHHBHHBHHBHABHHAHHBHAHHHBAHBBHBHBAAAAHAHHBHAHHABBBHHAHHAHHBHAHAAHHBHHHH
Chr4-1_800000	HBBBBHBHHBHBHABHHABBHHBBHHBHHBHHBHABHHAHHBHAHHHBAHBBHBHBAHAAHAHHBHAHHABBBHHAHHAHHBHAHAAHHBHHHH
Chr4-1_1000000	HBBBBHBHHAHBHABHHABBHHBBHHAHHBHHBHABHHBHHBHAHHHBAHBAHBHAAHHAHHHHBHAHHBABBHHHHHHHHAHBHHAHHAHHHH
Chr4-1_1200000	HBBBBBBHHAHBHABHHABBBHBBHHAHHBBHBHABHBBHHBBAHHHBABBAHBHAAHHAHHHHBHAHHBABBHHHHBHHHAHBHHAHHAHHHH
Chr4-1_1400000	HBHBBBBHHAHBHABHHAABBHBBHHAHHBBHBHABHBBHHHBAHHHBABBAHBHAAHHAHHHHBHAHHBAHBHHHHBHHHAHBHHAHHAHHHH
Chr4-1_2050000	HBHBBBBHHAHBHAHHHAABBHBBHHAHHBBHBHABHBBHHHBAHHHBABBAHBHAAHHAHHHHBHAHHBAHBHHHHBHHHAHBHHAHHAHHHH
Chr4-1_2800000	HBHBBBBHHAHBAAHHHAABBHBHHHAHHBBHBHABHBBHHHBAHHHBABBAHBHAAHHAHHHHBHAHHBAHBHHHHBHHHAHBHHAHHAHHHH
Chr4-1_3200000	HBHBBBBHHAHBAAHHHAABBHBHHHAHHBBHBHABHBBHHHBAHHHBABBAHBHAAHHAHHHHBHAHHBAHBHHHHBHHHAHBHHAHHAHHAH
Chr4-1_3900000	HBHBBBBHHAHBAAHHHAABBBBHHHAHHBBHBHABHBBHHHBAHHHBABBAHBHAAHHAHHHHBHAHHBAHBHHHHBHHHAHBHHAHHAHHAH
Chr4-1_4450000	HBHBBBBHHAHBAAHHHAABBBBHHHAHHBBHBHABHBBHHHBAHHHBABBAHBHAAHHAHHHHBHAHBBAHBHHHHBHHHAHBHHAHHAHHAH
Chr4-1_4850000	HBHBBBBHHABBAAHHHAABBBBHHHAHHBBHBHABHBBHHHBAHHHBABBAHBHAAHHAHHHHBHAHBBAHBHHHHBHHHAHBHHAHHAHHAH
Chr4-1_5700000	HBHBBBHHHABBAAHHHAABBBBHHHAHHBBHBHABHBBHHHBAHHHBABBAHBHAAHHAHHHHBHAHBBAHBHHHHBHHHAHBHHAHHAHHAH
Chr4-1_6300000	HBHBBBHHHABBAAHHHAABBBBHHHAHHBBHBHABHBBHHHBAHHHBABBAHBHAAHHAHHHHBBAHBBAHBHHHHBHHHAHBHHAHBAHHAH
Chr4-1_6600000	HBHBBBHHHAABAAHHHAABBHBHHHAHHBBHBHABHBBHHHBAHHHAABBAHBHAAHHAHHHHBBAHBBAHBHHHHBHHHAHBHHAHBAHHAH
Chr4-1_7150000	HBHHBBHHHAABAAHHHAABBHBHHHAHHBBHBHABHBBHHHBAHHHAABBAHBHAAHHAHHHBBBAHBBAHAHHHBBHHHAHBHHAHBAHHAH
Chr4-1_7650000	HBHHBBHHHAABAAHHHAABBHBHHAAHHBBHBHABHBBHHHBAHHHAABBAHBHAAHHAHHHBBBAHBBAHAHHHBBHHHAHBHHAHBAHHAH
Chr4-1_8100000	HBHHBBHHHAABAAHHHAABBHBHAAAHABBHBAABHBBHHHBAHHHAABBAABHAAHHAHHHBBBAABBAHAHHHBBHAHAHBHHAHBAHHAA
Chr4-1_8500000	HBHHBBHHHAAHAAHHHAABBHBHAAAHABBHBAABHBBHHHBAHHHAABBAABHAAHHAHHHBBBAABBAHABHHBBHAHAHBHHAHBAHHAA
Chr4-1_8700000	HBHHBBHAHAAHAAHHHAABBHBHAAAHABBHBAABHBBHHHBAHHHAABBAABHAAHHAHHHBBBAABBAHABHHBBHAHAHBHHAHBAHHAA
Chr4-1_8950000	HBHHBBHAHAAHAAHHHAABBHBHAAAHABBHBAABHBBHHHBAHHHAABBHABHAAHHAHHHBBBAABBAHABHHBBHAHHBBHHAHBAHHAA
Chr4-1_9200000	HBHHBBHAHAAHAAHHHAABBHBHAAAHABBHBAABABBHHHBAHHHAABBHABHAAHHAHHHBBBAABBAHABHHBBHAHHBBHHAHBAHHAA
Chr4-1_9600000	HBHHBBHAHAAHAAHHHAABBHBHAAAHABBHBAABABBHHHBAHHHAABBHABHAAHHAHHHBBBAABBAHABHHBHHAHHBBHHAHBAHHAA
Chr4-1_10150000	HBHHBBHHHAAHAAHHHAABBHBHAAAHHBBHBAABABBHHHBAHHHAABBHABHAAHHAHHHBBBAABBAHABHHBHHAHHBBHHAHBAHHAA
Chr4-1_10500000	HBHHBBHHHAAHAAHHHAABBHBHAAAHHBBHBAABABBHHHBAHHHAABBHABHABHHAHHHBBBAABBAHABHHBHHAHHBBHHAHBAHHAA
Chr4-1_10950000	HBHHBBHHHAAHAAHHHAABBHBHAAAHHBBHBAABABBHHHBAHHHAABBHABHABHHBHHHBBBAABBAHBBHHBHHAHHBBHHAHBAHHAA
Chr4-1_13200000	HBHHBBHHHAAHAAHHHAABBHBHAAAHHBBHBAABABBHHHBAHHHAABBHABHABHHBHHHBBBAABBAHBBHHBHHAHHBBHHABBAHHAA
Chr4-1_15150000	BBHHBHHHHBAHAAHHHAAAAHBAABHHHHBBAABABABABBBAHBHAABBHBBAHBHHBAHHABBAHBAHBBBAAHHHAHHAABAAABABHAB
Chr4-1_15500000	BBHHBHHHHBAHAABHHAAAAHBAABHHHHBBAABABABABBBABBHAABBHBBAHBHHBAHHABBAHBAHBBBAAHHHAHHAABAAABABHAB
Chr4-1_15900000	BBHHBHHHHBBHAABHHHAHHHBHABHHHHBBAABABABABBBBBBHHABBHBBHHBHHBBHHABBHHHAHBBBHAHHHAHHHABBAABABHAB
Chr4-1_16100000	BHHHBHHHHBBHAABHHHAHHHBHABHHHHBBAABABABABBBBBBHHABBHBAHHHHHHBHHAABHHHAHBBHHAHHHBHHHABBABBABHAB
Chr4-1_18800000	HHHHBHHHHBBHAABHHHAHHHBHAHHHHHBBAABABABHBABBABHHABBHBAHHHHHHBHHAAHHHHAHBBHHAHHHBHHHAABABHABHAB
Chr4-1_21600000	HHHABHHBHBBHAABAAHAHHAHHAHHAHHBBAAHABABHBABBABHHBBBHBAHHHHHHBAHAAHHHHBHBBHHAHAHBHHHAABABHABAAB
Chr4-1_22050000	HHHABHHBHBBHAABAAHAHHAHHAHHAHHBBHAHABABHBABBHBHHBBBHBAHHHHHHBAHHAHHHHBHBBHHAHAHBHHHAABABHABAAB
Chr4-1_22800000	HHHABHHBHBBHAABAAHAHHAHHAHHAHHHBHAHABABHBABBHHHHBBBHBAHHHHHHBAHHAHHHHBHBBHHAHAHBHHHHABABHABAAB
Chr4-1_23400000	HHHHBHHBHBHHHHBHHHHHHHHHHHHBHHHBHHHBBABHBHBBHHHHBBBHBHHHHHHHBAHHHHHHHBHBHHHHHAHBHHHHHBHBHBBAHB
Chr4-1_23600000	HHHHHHHHHBHHHHBHHHHHHHHHHHHBHHHBHHHBBABHBHBBHHHHHBBHBHHHHBHHBAHHHHHHHBHBHHHHHAHBHAHHHBHBHBBAHB
Chr4-1_23950000	HHHHHHHHHBHHHHHHHHHHHHHHHHHBHHHBHHHBBHBHHHBBHHHHHHBHHHHHHBHHBHHHHHHHHBHBHHHHHHHBHAHHHBHHHBBAHB
Chr4-1_24250000	HHHHHHHHHHHHHHHHHHHHHHHHHHHBHHHBHHHBBHBHHHBBHHHHHHHHHHHHHBHHBHHHHHHHHHHBHHHHHHHBHAHHHBHHHBBAHB
Chr4-2_600000	HBBBBHAHHBHBHABHHABBHHBBHHBHBBHHBHABHBAABBHAHHHBAHBBHBHBAAHAHAHHBHAHHABBBHAAHHAHHBHAHAAHHBHHHH
Chr4-2_1400000	HBBBBHBHHAHBHABHHABBHHBBHHBHABHHBHABHBAABBHAHHHBAHBBHBHBAHHAHHHHBHAHHBBBBHAHHHBHHAHBHHAHHBHHHH
Chr4-2_1750000	HBBBBHBHHAHBHABHHABBHHBBHHBHABHHBHABHBABBAHAHHHBAHBBHBHBAHHAHHHHBHAHHBBBBHAHHHBHHAHBHHAHHBHHHH
Chr4-2_2150000	HBBBBHBHHAHBHABHHABBHHBBHHBHABHHBHABHBBBBAHAHHHBAHBBHBHBAHHAHHHHBHAHHBBBBHHHHHBHHAHBHHAHHBHHHH
Chr4-2_3700000	HBBBBHBHHAHBHAHHHABBHHBBHHBHABHHBHABHBBBBAHAHHHBAHBBHBHAAHHAHHHHBHAHHBBBBHHHHHBHHAHBHHAHHBHHHH
Chr4-2_5300000	HBBBBBBHHAHBHAHHHAABHHBBHHBHABHHBHAAHBBBBAHAHHHBAHBBHBHAAHHAHHHHBHAHHBBHBHHHHHBHHAHBHHAHHBHHHH
Chr4-2_5850000	HBHBBBBHHABBHAHHBAABHBBBBHBHABHBBHAAHBBBBAHAHAHBAABBHBHAAHHAHHHABHABBBBHBHHHHABHBAHBHHAHHBAHHH
Chr4-2_6150000	HBHBBBBHHABBHAHHHAABHABABHBHABHBBHAAHBBHBAHAHAHBAABAHBHAAHHAHHHABHABBBBHBHHHHABHHAHBHHAHHBAHHH
Chr4-2_6650000	HBHBBBBHHABBHAHHHAABHABAAHAHABHBBHABHBBHHHHAHBHBABBAHBHAAHHAHHHBBHABBBBHBHHHHBBHHAHBHHAHHAHHHH
Chr4-2_7200000	HBHBBBBHHABBHAHHHAABHABAAHAHABHHBHABHBBHHHHAHBHBABBAHBHAAHHAHHHBBHABHBBHBHHHHBBHHAHBHHAHHAHHHH
Chr4-2_7650000	HBHBBBHHHABBHAHHHAABHABAAHAHABHHBHABHBBHHHHAHBHBABBAHBHAAHHAHHHBBHABHBBHBHHHHBBHHAHBHHAHBAHHHH
Chr4-2_8150000	HBHBBBHHHABHHAHHHAABHABAAHAHABHHBHABHBBHHHHAHBHHABBAHBHAAHHAHHHBBHAAHBBHAHHHHBBHHAHBHHAHBAHHHH
Chr4-2_8800000	HBHBBBHHHABHHAHHHAABHABAAHAHABHHBHABHBBHHHHAHBHHABBAHBHAAHHAHHHBBHAAHBAHAHHHHBBHHAHBHHAHBAHHHH
Chr4-2_9400000	HBHBBBHHHABHHAHHHAABBABAAHAHABBHBHABHBBHHHBAHBHHABBAHBHAAHHAHHHBBHAAHBAHABHHBBBHHABBHHAHBAHHHH
Chr4-2_10150000	HBHBBBHAHABHAAHHHAABBABAAAAHABBHBAABHBBHHHBAHBHHABBAABHAAHHAHHHBBHAAHBAHABHHBBBAHABBHHAHBAHHAA
Chr4-2_10850000	HBHBBBHAHABHAAHHHAABBABAAAAHABBHBAABHBBHHHBAHBHHABBHABHAAHHAHHHBBHAAHBAHABHHBBBAHABBHHAHBAHHAA
Chr4-2_12500000	HBHBBBHHHABHAAHHHAABBABAAAAHBBBHBAABHBBHHHBAHBHHABBHABHABHHAHHHBBHAAHBAHABHHBBBAHHBBHHAHBAHHAA
Chr4-2_14550000	HBHBBBHHHBBHAAHHHAABBABABBAHBBBHBHBBHBHHHHBAHBHHBBBHBBBABHHBBBHBBHABHAAHABABBBBAHHABHHBBBBHBHB
Chr4-2_15300000	HBHBBAHHABAHAAHHHAAAAABABBBHBBBHBHBAHBHHHHBAHBHHBHHHBBBABHHBABHBBHABHAHHABAAABBAHHAAHHBABBHBHB
Chr4-2_15600000	HBHBBAHHABAHAAHHHAAAAABABBBHBBBHBHBAHBHHHHBABBHHBHHHBBAABHHBAAHBBHABHAHHABAAABBAHHAAHHHABBHBHB
Chr4-2_15850000	HBHBBAHHHBAHAAHHHAAAABBABBBHBBBHBHBAHBHHHHBABBHHBHHHBBAABHHBAAHBBHABHAHHBBAAABBAHHAAHHHABAHBHB
Chr4-2_16550000	HBHBBAHHHBAHAAHHHAAAABBABBBHHBBHBHBAHBHHHHBABBHHAHHHBBAABHHBAAHABHABHAHHBBAAABBAHHAAHHHABAHAHB
Chr4-2_17250000	HBHHBAHHHBAHAABBHAAAABBABBBHHBBBAHBAHBHHHHBABBHHAHHHBBAABHHBAAHABHABHAHBBBAAABBAHHAAHAHABAHAHB
Chr4-2_17750000	BBHHBAHHHBAHAABHHAAAABBABBHHHBBBAHBAHBHHHBBABBHHAHHHBBAABHHBAAHABBABHAHBBBAAAABAHHAAHAHABAHAHB
Chr4-2_18250000	BBHHBAHHHBAHAABHHAAAABBABBHHHBBBAHBAHBHABBBABBHAAHHHBBAABHHBAAHABBABBAHBBBAAAAHAHHAABAHABABAHB
Chr4-2_18600000	BBHHBAHHHBAHAABHHAAAABBABBHHHBBBAHBAHAHABBBABBHAAHHHBBAABHHBAAHABBABBAHBBBAAAAHAHHAABAHABABAHB
Chr4-2_18950000	BBHHBAHHHBAHHABHHAAAABBABBHHHBBBAHBBHAHBBBBBBBHHAHHHBBAABHHBAAHABBHBBHHBBBHAAAHBHHAABAHHBABAHB
Chr4-2_19200000	BHHHBAHHHBAHHABHHAAAABBABBHHHBBBAHBBHAHBBBBBBAHHAHHHBBAABHHBAAHABBHBHHHBBBHAAAHBHHAABAHHBABAHB
Chr4-2_19650000	BHHHBAHHHBABHAHHHAAAABBABAHBHBBBAHBBHAHBBBBBHAHHAHHHBBAABHHBAAHABBHBHHHBBBHAAAHBHHAABAHHBABAHB
Chr4-2_20850000	AHHHBAHHHBHBHAHHHAHAABHABAHBHBBBAHBBHAHBHHBBHAHHAHHHBHAAHHHBAAHABBHBHHHBBBHAAAHBHHAAHAHHAABAHB
Chr4-2_23000000	AHHHBAHHHBHHHAHHHAHAABHABAHBHBBBAHBBHAHBHHBBHAHHAHHHBHAAHHHBAAHABBHAHHHBBBHAAAHBHHAAHAHHAABAHB
Chr4-2_24450000	AHHHHAAHHBHHHHHHBAHHHBHABAHBHBBBAHHBBABBHHBBHAHHAHHABHAAHBHBBAHABBHAHHHBBBHBHAHBAAAAHBHHABBAHB
Chr4-2_24950000	AHHHHAAHHBHHHHHHBAHHHBHHBAHBHBBBABHBBABBHHBBHAHHAHHHBHAAHBHBBAHABBHAHHHBBBHBHAHBAAAAHBHHHBBAHB
Chr4-2_25800000	AHHHHAAHHHHHHHHHBAHHHBHHBAHBHBBBABHBBABHHHBBHAHHAHHHBHAAHBHBBAHABHHAHHHBBHHBHAHBAAAAHBHHHBBAHB
Chr4-2_26500000	HHHHHHHHHHHHHHHHBHHHHBHHBAHBHHBBHBHBBHBHHHBBHHHHHHHHBHHHHBHBBHHHBHHAHHHBBHHBHHHBHAHHHBHHHBBAHB
Chr4-2_26800000	HHHHHHHHHHHHHHHHBHHHHBHHBAHBHHBBHBHBBHBHHHBBHHHHHHHHBHHHHBHBBHHHHHHAHHHBBHHBHHHBHAHHHBHHHBBAHB
Chr4-2_27150000	HHHHHHHHHHHHHHHHBHHHHBHHBAHBHHBBHBHBBHBHHHBBHHHHHHHHBHHHHBHHBHHHHHHAHHHBBHHBHHHBHAHHHBHHHBBAHB
Chr4-2_27450000	HHHHHHHHHHHHHHHHBHHHHBHHBAHBHHBBHBHBBHBHHHBBHHHHHHHHBHHHHBHHBHHHHHHAHHHBHHHBHHHBHAHHHBHHHBBAHB
Chr4-3_350000	HBBBBHAHHBHBHABHHABBHHBBHHBHHBHHBHABHHAHHBHAHHHBAHBBHBHBAAAAHAHHBHAHHABBBHHAHHAHHBHAHAAHHBHHHH
Chr4-3_650000	HBBBBHBHHBHBHABHHABBHHBBHHBHHBHHBHABHHAHHBHAHHHBAHBBHBHBABAAHAHHBHAHHABBBHHAHHAHHBHAHAHHHBHHHH
Chr4-3_800000	HBBBBHBHHAHBHABHHABBHHBBHHBHHBHHBHABHHBHHBHAHHHBAHBBHBHHABBAHHHHBHAHHBBBBHHBHHBHHBHBHHHHHAHHHH
Chr4-3_1000000	HBHBBHBHHAHBHABHHABBHHBBHHBHHBHHBHBBHBBHHHHAHHHBAHBBHBHHHBBAHHHHBHAHHBBBBHHBHHBHHBHBHHHHHAHHHH
Chr4-3_1250000	HBHBBHBHHAHBHAAHHAHBHHBBHHBHHBHHBHBBHBBHHHHAHHHBAHBBHBHHHBBAHHHHBHAHHBBHBHHBHHBHHBHBHHHHHAHHHH
Chr4-3_1450000	HBHBBHBHHAHBHAAHHAHBHHBBHHBHHBHHBHBBHBBHHHHAHHHBAHBBHBHHHBBAHHHHBHBHHBBHBHHBHHBHHBHBHHHHHAHHHH
Chr4-3_1550000	HBHBBHHHHAHBHAAHHAHBHHBBHHBHHBHHBHBBHBBHHHHAHHHBAHBBHBHHHBBAHHHHBHBHHBBHBHHBHHBHHBHBHHHHHAHHHH
Chr4-3_1950000	HBHBBHHHHABBHAAHBAHBHBBBHHBHHBHHBHBBHBBHHHHAHHHBAHBBHBHHHBBAHHHHBHBBBBBHBHHBHHBHHBHBHHHHBAHHHH
Chr4-3_2550000	HBHBBHHHHABBHAAHBAHBHBBBHHBHHBHHBHBBBBBHHHHAHHHBAHBBHBHHHBBAHHHHBHBBBBBHBHHBHHBHBBHBHHHHBAHHHH
Chr4-3_3200000	HBHBBHHHHABBHAAHBAHBHBBBHHBHHBHHBHBBBBBBHHHAHHHBAHBBHBHHHBBAHHHHBHBBBBBHBHHBHHBHBBHBHHHHBAHHHH
Chr4-3_3900000	HBHBBHHHHABBHAAHBAHBHBBBHHBHHBHHBHBBBBBBHHHBHHHBAHBBHBHHHBBAHHHHBHBBBBBHBHHBHHBHBBHBHHHHBAHHHH
Chr4-3_4550000	HBHBBHHHHABBHAAHBAHBHBBBHHBHHBHHBHABBBBBHHHBHHHBAHBBHBHHHBBAHHHHBHBBBBBHAHHBHHBHBBHBHHHHBAHHHH
Chr4-3_5050000	HBHBBHHHHABBHAAHAAHBHBBBHHBHHBHHBHABBBBBHHHBHHHBAHBBHBHHHBBAHHHHBHBBBBBHAHHBHHAHBBHBHHHHBAHHHH
Chr4-3_5300000	HBHBBBHHHABBHAAHAAHBHBBBHHBHHBHHBHABBBBBHHHBHHHBAHBBHBHHHBBAHHHHBHBBBBAHAHHBHHAHBBHBHHHHBAHHHH
Chr4-3_5500000	HBHBBBHHHABBHAAHAAHBBBBBHHBHHBHHBHABBBBBHHHBHHHBAHBHHBHHHBBAHHHHBHBBBBAHAHHBHHAHBBHBHHHHBAHHHH
Chr4-3_5800000	HBHBBBHHHAABHAAHAAHBBBBBHHBHHBHHBHABBBBBHHHBHHHBAHBHHBHHHBBAHHHHBBBBBBAHAHHBHHAHBBHBHHHHBAHHHH
Chr4-3_6300000	HBHBBBHHHAABHAAHAAHBBBBBHHBHHBHHBHABBBBBHHHBHHHBAHBHHBHHHBBAHHHHBBBBBBAHAHHBBHAHBBHBHHHHBAHHHH
Chr4-3_7800000	HBHBBBHHHAABHAAHAAHBBHBBHHBHHBHHBHABABBBHHHBHHHBABBHHBHHHHBAHHHHBBBBHBAHAHHBBHAHHBHBHHHHBAHHHH
Chr4-3_9150000	HBHHBBHHHAAAHAAHABHBBHBBAABAHBAAAHABAABBBHBBAHAAABBHAABHHHBAHHBBBBBBHBAHABHBBBAHHBHBHHHHBAHAAA
Chr4-3_9650000	HBHHBBHHHAABHABHAAHBBHBBAAHHHBBAAHABAABBBHBABHHAABBHABBHHHBAHHBBBBAAHBAHABBBBBHHHHBBHHHHBAHHAA
Chr4-3_10800000	HBHHBBHHHAABHABHAAHBBHBAAAHHHBBBBHABABBABHBABHHAABBHABAHHHHAHHHBBBAAHBAHABBABHHHHHBBHHHHBAHHAA
Chr4-3_11650000	HBHHBBHAHAABAABHAAABBHBAAAHHABBBBAABABBABHBABHHAABBHABAAHHHAHHHBBBAAHBAHABBABHHHHHBBHHAHBAHHAA
Chr4-3_12300000	HBHHBBHAHAABAABHAAABBHBAAAHHABBBBAABABBABHBABHHAABBHABAAHHHAHHHBBBAAHBAHABBABHHAHHBBHHAHBAHHAA
Chr4-3_13050000	HBHHBBHHHAABAABHAAABBHBAAAHHABBBBHABABBABHBABHHAABBHHBAHHHHAHHHBBBAHHBBHBBBABHHAHHBBHHHBBAHHAA
Chr4-3_14150000	HBHHBBHHHAABAABHAAABBHBAAAHHABBBBHABABBABHBABHHAABBHHBAHHHHBHHHBBBAHHBBHBBBABHHAHHBBHHHBBAHHAA
Chr4-3_15850000	HBHHBBHHHBABAABHAAABAHBAHBHHAABBBHAABBHABHBABHHAABBHHBAHHHHBHHHABBAHHABHBBAABHHAHHBBHHHABAHHHA
Chr4-3_17050000	BBBHBHHHHBABAABHHAABAHBAHBHHAABBBHBABBHABBBABBHAAHBHHBAHBHHBAHHABBAHBABBBBAABHHAHHAABAHABABHHA
Chr4-3_17600000	BBAHBHHHHBABAABHHAABAHBAHBHHAABBBHBABBHABBBABBHAAHBHHBAHBHHBAHHABBAHBABBBBAABHHAHHAABAHABABHHA
Chr4-3_18200000	BBAHBHHHHBABAABHHAABAHBAHBHHAABBBHBABHHABBBABBHAAHBHHBAHBHHBAHHABBAHBABBBBHABHHAHHAABAHABABHHA
Chr4-3_18900000	BBAHBHHHHBABAABHHAABAHBAHBHHAABBBHBABHHBBBBHBBHHAHBHHBAHBHHBAHHABBAHBBBBBBHABHHHHHAABAHHBBBHHA
Chr4-3_19250000	BBAHBHHHHBBBAABHHHABAHBBHAHHAABBBHAABHHBBBBHBBHHBHBHHBAHBHHBBHHABBAHBBBBBBHBBHHHHHAABHHHBBBHHA
Chr4-3_19550000	BAAHBHHHHBBBAABHHHABAHBBHAHHAABBBHAABHHBABBHABHHBHBHHAAHAHHHBHHABBAHBBBBBBHBBHHHHHAABHHHBBBHHA
Chr4-3_20000000	BAAHBHHHBBBBAABHHHABAHBBHAHBAABBBHAABHHBABBHAHHHBHBHHAAHAHHHBHHAABAHHBBBBAHBBHHHHHAABHHHBBAHHA
Chr4-3_20450000	BAAHBHHHBBBBAABHHHABAHHBHABBAABBBHAABHHBAHBHAHHHBHBBHAAHAHHHBHHAABAHHBBBBAHBBHHHHHAAHHHHHBAHHA
Chr4-3_20750000	BAAHBHHHBBBBAABHHHABAAHBHABBAABBBHAABHHBAHBHAHHHBHBBHAAHAHHHBHHAABAHHBBHBAHBBHHHHHAAHHHHHBAHHA
Chr4-3_21000000	BAAHBHHHBBBBAABHHHABAAHBHABBAABBBHAABHHBAHBHAHHHBHBBHAAHAHHHBHHAABAHHBBHBAHBBHAHHHAAHHHHHBAHHA
Chr4-3_21200000	BAAHBHHHBBBBAABHHHABAAHBHAHBAABBBHAABHHBAHBHAHHHBHBBHAAHAHHHBHHAABAHHBBHBAHBBHAHHHAAHHHHHBAHHA
Chr4-3_22450000	BAAHBHHHBBBBAABHHHABAAHBHAHBAABBBHAABHHBAHBHAHHHBHBBHAAHAHHHBHHAABAHHBBHBAHBBHAHHHHAHHHHHBAHHA
Chr4-3_23700000	BAAHHHHHHBBBAABHHHABAAHBHAHBAABBBHAABHHBAHBHAHHHBHBBAAAHABHHBHHAAHAAHBAHBAHBBHAHHHHHHHHHHBAAHA
Chr4-3_23900000	BAAHHHHHHBBBAABHHHABAAHBHAHBAABBBHAABHHBAHBHAHHHBHBBAAAHABHHBHHAAHAAHBAHBAHBBHAHHHHHHHHHHBAAHH
Chr4-3_24800000	BAAHHHHHHBBBAABHHHABAAHBHAHBAABBBHAABHHHAHBHAHHHHHBBAAAHABHHBHHAAHAAHBAHBHHBBHAHHHHHHHHHHBAAHH
Chr4-3_25750000	BHAHHHHHHBBHAABHHHABAAHBHAHBAABBBHAABHHHAHBHAHHHHHBBAAHHABHHBHHAAHAAHBAHBHHBBHHHHHHHHHHHHBHAHH
Chr4-3_26050000	BHAHHHBHHBBHAAHHHHAHAAHHHAHBAABBHBAAHHHHAHBHAHHHHHBHAAHHABHHBHHAAHAAHBAHBHHBBHHHHAHHHHHHHBHAHH
Chr4-3_26350000	HHAHHHBHHBBHAAHHHHAHAHHHHAHBAABBHBAAHHHHAHBHAHHHHHBHAAHHABHHBHHHAHAAHBAHBHHBBHHHHAHHHHHHHBHAHH
Chr4-3_26700000	HHAHHHBHHBBHAAHHHHAHAHHHHAHBHABBHBAAHHHHAHBHAHHHHHBHAAHHABHHBHHHAHAAHBAHBHHBBHHHHAHHHHHHHBHAHH
Chr4-3_27000000	HHHHHHBHHBBHHHHHHHHHHHHHHAHBHHBBHBHHHHHHHHBHHHHHHHBHHHHHHBHHBHHHHHHAHBHHBHHBBHHHHAHHHHHHHBHAHH
Chr4-4_400000	HBBBBHAHHBHBHABHHABBHHBBHHBHHBHHBHABHHAHHBHAHHHBAHBBHBHBAAAAHAHHBHAHHABBBHHAHHAHHBHAHAAHHBHHHH
Chr4-4_800000	HBBBBBBHHBHBHABHHABBBHBBHHBHHBBHBHABHBBHHBBAHHHBAHBBHBHBABHAHHHHBBAHHBBBBHHHHBBHHBHBHHHHHBHHHH
Chr4-4_1150000	HBBBBBBHHBHBHABHHABBBHBBHHBHHBBHBHABHBBHHBBAHHHBAHBBHBHBABHAHHHHBBAHHBBBBHHHHHBHHBHBHHHHHBHHHH
Chr4-4_2350000	HBBBBBBHHBHBHABHHABBBHBBHHBHHBBHBHHBHBBHHBBAHHHBAHBBHBHHHBHHHHHHBBHHHBBBBHHHHHBHHBHBHHHHHBHHHH
Chr4-4_3550000	HBHBBBBHHBHBHABHHABBBHBBHHBHHBBHBHHBHBBHHHBAHHHBAHBBHBHHHBHHHHHHBBHHHBBBBHHHHHBHHHHBHHHHHBHHHH
Chr4-4_3900000	HBHBBBBHHBHBHABHHAABBHBBHHBHHBBHBHHBHBBHHHBAHHHBAHBBHBHHHBHHHHHHBBHHHBBBBHHHHHBHHHHBHHHHHBHHHH
Chr4-4_4400000	HBHBBBBHHBHBHAHHHAABBHBBHHBHHBBHBHHBHBBHHHBAHHHBAHBBHBHHHBHHHHHBBBHHHBBBBHHHHHBHHHHBHHHHHBHHHH
Chr4-4_4850000	HBHBBBBHHBBBAAHHBAABBHBBHHBHHBBHBHHABBBHHHBAHHHBAHBBHBHHHBHHHHHBBBHHBBBBBHHHHHBHBHHBHHHHBBHHAH
Chr4-4_4950000	HBHBBBBHHBBBAAHHBAABBBBBHHBHHBBHBHHABBBHHHBAHHHBAHBBHBHHHBHHHHHBBBHHBBBBBHHHHHBHBHHBHHHHBBHHAH
Chr4-4_5300000	HBHBBBBHHBHBAAHHHAABBBBBHHBHHBBHBHHABBBHHHBAHHHBAHBBHBHHHHHHHHHBBBHHBBBBBHHHHHBHBHHBHHHHBBHHAH
Chr4-4_6000000	HBHBBBHHHBHBAAHHHAABBBBBHHBHHBBHBHHABBBHHHBAHHHBAHBBHBHHHHHHHHHBBBHHBBBBBHHHHHBHBHHBHHHHBBHHAH
Chr4-4_7050000	HBHBBBHHHBHBAAHHHAABBHBBHHBHHBBHBHHABBBHHHBAHHHBAHBBHBHHHHHHHHHBBBHBBBBBBHHHHHBHBHHBHHHHBBHHAH
Chr4-4_7850000	HBHBBBHHHBHBAAHHHAABBHBBHHBHHBBHBHHABBBHHHBAHHHBAHBBBBHHHHHHHHHBBBHBBBBHBHHHHHBHBHHBHHHHBBAHAH
Chr4-4_8300000	HBHBBBHHHBHBAAHHHAABBHBHHHBHHBBHBHHBBBBHHHBAHHHBAHBAABHHHHHHHHHBBBHABBAHAHHHHHHHHHHBHHHHBAHHAH
Chr4-4_11050000	HBHBBBHHHAHBAAHHHAABBHBHHHAHHBBHBHHBBBBHHHBAHHHBABBAAHHHHHHHHHHBBBHAHBAHAHHHBHHHHHHBHHHHBAHHAH
Chr4-4_13850000	HBHBBBHAHAHHAAHHHAABBHBHAAAHABBHBAABABBHHHBAHHHAABBAAHHAAHHAHHHBBBAAHBAHABHHBBHAHAHBHHAHBAHHAA
Chr4-4_14350000	HBHBBBHAHAHHAAHHHAABBHBHAAAHABBHBAABABBHHHBAHHHAABBAAHHAAHHAHHHBBBAAHBAHABBHBBHAHABBHHAHBAHHAA
Chr4-4_15000000	HBHBBBHHHAHHAAHHHAABBHBHAAAHABBHBAABABBHHHBAHHHAABBHAHHAAHHAHHHBBBAAHBAHABHHBHHAHHBBHHAHBAHHAA
Chr4-4_16250000	HBHBBBHHHAHHAAHHHAABBHBHABHHABBHBAABABBHHHBAHHHAABBHAHHABHHAHHHBBBAAHBAHABHHBHHAHHBBHHAHBAHHAA
Chr4-4_17200000	HBHBBBHHHAHHAAHHHAABBHBHABHHABBHBAABABBBHHBAHHHAABBHAHHABHHBHHHBBBAAHBAHABHHBHHAHHBBHHAHBAHHAA
Chr4-4_18300000	HBHBBBHHHAHHAAHHAAABBHBHABHHABBHBAABABBBHHBAHHHAABBHAHHABHHBHHHBBBAAHBAHABHHBHHAHHBBHHABBAHHAA
Chr4-4_19250000	HBBBBBHHHBHHAABHAAABAHBHHBHHHBBBBAAABBHAHBBABBHAABBHHBHABHHBHHBABBAAHAHHABHHBHHAHHBBHHHABABHHA
Chr4-4_19400000	HBBBBBHHHBHHAABHAAABAHBHHBHHHBBBBAAABBHAHBBABBHAABBHHBHABHHBHHBABBAAHAHBABHHBHHAHHBBHHHABABHHA
Chr4-4_20050000	HBBBBHHHHBHHAABBAAABAHBAHBHHHBBBHHAABBHAHBBABBHAAHHHHBAABHHBAHBABBAAHAHBABHAAHHAHHAAHAHABABHHA
Chr4-4_20850000	HBBHBHHHHBAHAABABAABAHBAHBHHHABBHHBAABHAHBBABBHAAHHHHBAABHHBAHBABBAAHAHBBBHAAHHAHHAAHAHABABHHA
Chr4-4_21300000	BBBHBHHHHBAHAABABAAAAHBAHBHHHABBHHBAABHABBBABBHAAHHHHBAABHHBAHBABBAABAHBBBHAAHHAHHAAHAHABABHHA
Chr4-4_21900000	BBAHBHHHHBBHAABABAAAAHBAHBHHHABBHHBAABHABBBABBHAAHHHHBAABHHBAHHABBAABAHBBBHAAHHAHHAABAHABBBHHA
Chr4-4_23850000	BBAHBHHHHBBHAABABAAAAHBAHBHHHABBHHBAAHHABBBABBHAAHHHHBAABHHBAHHHBBAABAHBBBHAAHHAHHAABAHABBBHHA
Chr4-4_27700000	HHAHBHHHHBBBAABABHAAABBAHAHBHABBHHBAAHHAAHBABBHAAHHAHAAABHHBAHHHBBAABAHBBBAAAHAAHHAABAHAHBBAHA
Chr4-4_30100000	HHAHHHBHHBBHAAHHBHAHAAHHHAHBAABBHBAABHHHAHBBAHHHHHBHAAHHABHHBHHHAHAAHHABBHHBBHHBHAHHHBHHHBBAHB
Chr4-4_30600000	HHHHHHHHHBHHHHHHBHHHHHHHBAHBHHBBHBHHBHBHHHBBHHHHHHBHHHHHHBHHBHHHHHHAHHHBBHHBBHHBHAHHHBHHHBBAHB
Chr5-1_750000	HHHHHAHAHAHAHHBAAHBHAHHAHBHHBHHAAHAHAHHAHHHAAHBAAAHAAHHAHAHHBBHHBHBBAAHBAABBHBHHBAHHABHHHHHAHH
Chr5-1_1500000	HHHHHAHAHAHAHHBAAHBHAHHAHBHHBHHAAHAHHHHAHHHHAHBAAAHAAHHAHAHHBBHHBHBBAAHBAABBHBHHBAHHHBHHHHHAHH
Chr5-1_1750000	HHHHHAHBHHHBHHBABHBHAHHHHBHHBHHAAHAHHHHHHHHHAHBBAAHABHHBHAHHBBHHBHBBABHBAABBHBHHBAHHHBHHHHHHHH
Chr5-1_2100000	HHHHHAHBHHHBHHBABHBHAHHHHBHHBHHAABAHHHHHHHHHAHBBAAHABHHBHAHHBBHHBHBBABHBAABBHBHHBAHHHBHHHHHHHH
Chr5-1_2500000	HHHHHAHBHHHBHHBABHBHAHHHHBHHBHHAABAHHHHHHHHHBHBBAAHABHHBHAHHBBHHBHBAABHBAABBHBHHBAHHHBHHHHHHHH
Chr5-1_2800000	HHHHHAHBHHHBHHBABHBHAHHHHBHHBHHAABAHHHBHHHHHBHBBABHABHHBHAHHBBHHBHBAABHBAABBHBHHBAHHHBHHHHHHHH
Chr5-1_3150000	HHHBHHHBHHHBHHBABHBHAHHHHBHHBHHBABAHHHBHHHHHBHBBABHABHHBHBHHBBHHBHBAABHBAABBHHHHBAHHHBHHHHHHHH
Chr5-1_3650000	HHHBHHHBHHHBHHBABHBHAHHHHBHHBHHBABAHHHBHHHHHBHBBABHABHHBHBHHBBHHBHBAABHBAABAHHHHBAHHHBHHHHHHHH
Chr5-1_4000000	HHHBHHHBHHHBHHBBBHBHAHHHHBHHBHHBBBAHHHBHHHHHBHBBABHABHBBHBHHBBHHBHBAABHBAHBAHHHHBAHHHBHHHHHHHH
Chr5-1_4200000	HHHBHHHBHHHBHHBBBHBHAHHHHBHHBHHBBBAHHHBHHHHHBHBBABHABBBBHBHHBBHHBHBAABHBAHBAHHHHBAHHHBHHHHHHHH
Chr5-1_4400000	HHHBHHHBHHHBHHBBBHHHAHHHHBHHBHHBBBAHHHBHHHHHBHBBABHABBBBHBHHBBHHBHBAABHBAHBAHHHHBAHHHBHHHHHHHH
Chr5-1_4850000	HHHBHHHBHHHBHHBBBHHHAHHHHBHHBHHBBBAHHHBHHHHHBBBBABHABBBBBBHHBBBHBHBAABHBAHHAHHHHBAHHHBBHHBBHHB
Chr5-1_5300000	HHHBHHHBHHHBHHBBBHHHAHHHHBHHBHHBBBAHHBHHHHHHBBBBABHABBBBBBHHHBBHHHBAABHBAHHAHHHHBAHHHBBHHBBHHB
Chr5-1_5450000	HHHBHHHBHHHBHHBBBHHHAHHHHBHHBHHBBBAHHBHHHHHHBBBBABHABBBBBBHHHBBHHHBAABHBAHHAHHHHBAHHHBBBHBBHHB
Chr5-1_5700000	HHHBBHHBHHHBHHBBBHHHAHHHHBHHBHHBBBAHHBHHHHHHBBBBABHABBBBBBHHHBBHHHBAABHBAHHAHHHHBAHHHBBBHBBHHB
Chr5-1_6250000	HHHBBHHBHHHBHHBBBHHHHHHHHBHHBHHBBBAHHBHHHHHHBBBBABHABBBBBBHHHBBHHHBAABHBAHHAHHHHBAHHHBBBHBBHHB
Chr5-1_6850000	HHHABHHBHHHBHHBBBHHHHHHHHBHHBHHBBBAHHBHHHHHHBBBAABHABBBBBBHHHBBHHHBAABHBAHHAHHHHBAHHHBBBHBBHHB
Chr5-1_7200000	HHHABHHBHHHBHHBBHHHHHHHHHBHHBHHBBBAHHBHHHHHHBBBAABHABBBBBBHHHBBHHHBAABHBAHHAHHHHBAHHHBBBHBBHHB
Chr5-1_7500000	HHHABHHBHHBBHHBBHHHHHHHHHBHHBHHBBBAHHBHHHHHHBBBAABHABBBBBBHHHBBHHHBAABHBAHHAHHHHBAHHHBBBHBBHHB
Chr5-1_7850000	HHHABHHBHHBBHHBAHHHHHHHHHBHHBHHBBBAHHBHHHHHHBBBAABHABBBBBBHHHBBHHHBAABHBAHHAHHHHBAHHHBBBHABHHB
Chr5-1_8250000	HHHABHHBHHBBBHBAHHHHHHHHHBHHBHHBBBAHHBHHHHHHBBBAABHABBBBBBHHHBBHHHBAABHBAHHAHHHHBAHHHBBBHABHHB
Chr5-1_8600000	HHHABHHBHHBBBHBAHHHHHHHHHBHHBHHBABAHHBHHHHHHBABAAAHAABBHBBHHHBBHHHBAABHBAHHAHHHHBAHHHBBBHABHHB
Chr5-1_8800000	HBHABHHBHHBBBHBAHHHHHHHHHBHBBHHBABAHHBHHHHHHBABAAAHAABBHBBHHHBBHHHBAABHBAHHAHHHHBAHBHBBBHABHHB
Chr5-1_9000000	HBHABHHBHHBBBHBAHHHHHHHHHBHBBHHBABAHHBHHHHHHBABAAAHAAHBHBBHHHBBHHHBAABHBAHHAHHHHBAHBHBBBHABHHB
Chr5-1_9200000	HBHAAHHBHHBBBHBAHHHHHHHHHBHBBHHBABAHHAHHHHHHBABAAAHAAHBHBHHHHBBHHHBAABHBAHHAHHHHBAHBHBBBHABHHB
Chr5-1_9550000	HBHAAHHBHHHBBHBAHHHHHHHHHBHBBHHBABAHHAHHBHHHBABAAAHAAHBHHHHHHBBHHHBAAHHBAHHAHHHHAAHBHBBBHAAHHH
Chr5-1_9850000	HBHAAHHBHHHBBHBAHHHHHHHHHBHBBHHBABAHHAHHBHHHBABAAAHAAHBHHHBHHBBHHHBAAHHBAHHAHHHHAAHBHBBBBAAHAH
Chr5-1_9950000	HBHAAHHBHHHBBHBAHHHHHHHHHBHBBHBBABAHHAHHBHHHBABAAAHAAHBHHHBHHBBHHHBAAHHBAHHAHHHHAAHBHBBBBAAHAH
Chr5-1_10050000	HBHAAHHBHHHBBHBAHHHHHHHHHHHBBHBBABAHHAHHBHHHBABAAAHAAHBHHHBHHBBHHHBAAHHBAHHAHHHHAAHBHBBBBAAHAH
Chr5-1_10200000	HBHAAHHHHHHBBHBAHHHHHHHHHHHBBHBBABAHHAHHBHHHBABAAAHAAHBHHHBHHBBHHHBAAHHBAHHAHHHHAAHBHBBBBAAHAH
Chr5-1_10550000	HBHAAHHHHHHBBABAHHHHHHHHHHHBBHBBABAHHAHHBHHHBABAAAHAAHBHHHBHHBBHHHBAAHHBAHHAHHHHAAHBHBBBBAAHAH
Chr5-1_11000000	HBHAAHHHHHHBBABAHHHHHHHHHHHBBHBBABBHHAHHBHHHBABAAAHAAHBHHHBHHBBHHHBAAHHBAHHAHHHHAAHBHBBBBAAHAH
Chr5-1_11500000	HBHAAHHHHHHHBABAHHHHHHHHHHHBBHBBABBHHAHHBHHHBABAAAHAAHBHHHBHHBBHHHBAAHHBAHHAHHHHAAHBHBBBBAAHAH
Chr5-1_12000000	HBHAAHHHHHHHBAAAHHHHHHHHHHHBBHBBABBHHAHHBHHHBABAAAHAAHBHHHBHHBBHHHBAAHHBAHHAHHHHAAHBHBBBBAAHAH
Chr5-1_12400000	HBHAAHHHHHHHBAAAHHHHHHHHAHHBBBBBABBHHAHHBHHHBABAAAHAAHBHHHBHHBBHHHBAAHHBAHHAHHAHAABBHBBBBAAHAH
Chr5-1_12800000	HBHAAHHHBHHHBAAAHHHHHHHHAHHBBBBBABBHHAHHBHHHBABAAAHAAHBHHHBHHBBHHHBAAHHBAHHABHAHAABBHBBBBAAHAH
Chr5-1_13050000	HBHAAHHHBHHHBAAAHHHHHHHHAHHBBBBBABBAHAHHBHHHBABAAAHAAHBHHHBHHBBHHHBAAHABAHHABHAHAABBHBBBBAAHAH
Chr5-1_13250000	HBHAAAAHBHHHBAAAHHHHHHHAAHHBBBBBABBAHAHHBHHHBABAAAHAAHBHHHBHHBBHHHBAAHABAHHABHAAAABBHBBBBAAHAH
Chr5-1_13600000	HBHAAAAHBHHHBAAAHHHHHHHAAHHBBBBBABBAHAHHBHHHBABBAAHAAHBHHHBHHBBHHHBAAHABAHHABHAAAABBHBBBBAAHAH
Chr5-1_14150000	HBHAAAAHBHHHBAAAHHHHHAHAAHHBBBBBABBAHAHHBHHHBABBAAHAAHBHHHBHHBBHHHBHAHABAHHABHAAAABBHBBBBAAHAH
Chr5-1_14600000	HBHAAHBHBHHHBAABHHHHHAHAAHHBBBBBHBBHHBHHBHHHBABBBHHAAHBHHHBHHBBHHABHAHBBHHBHBHBHBABBHBBBBABHBH
Chr5-1_14850000	HBHAAHBHBHHHBAABHHHHHHHAHHHBBBBBHBBHHBHHBHHHBABBBHHAAHBHHHBHHBBHHABHAHBBHHBHBHBHBABBHBBBBABHBH
Chr5-1_15300000	HBHHAHBHAHHHBAABHHHHHHHAHHHBBBABHBBHHBHHBHHHBABBBHHAAHBHHHBHHBBHHABHAHBBHHBHBHBHBABBHBBBBABHBH
Chr5-1_15750000	HAHHAHBHAHHHAAABHHHHHHHAHHHABHABHBBHHBHHBHHHBABBBHHAAHBHHHBHHBBHHAAHAHBBHBBHBHBHBAHAHBBBBABHBH
Chr5-1_16100000	HAHHAHBHAHHHAAABHHHHHHHAHHHABHABHHBHHBHHAHBBBABBBHHAAHBHHHBHHBBHHAAHAHBBHBBHBHBHBAHAHBBBBABHBH
Chr5-1_16550000	HAAHAHBHAHHHAAABHHHBHHHAHHHABHABHHBHHBHHAHBBBABBBHHAAHBHHHBHHBBHHAAHAHBBHBBHBHBHBAHAHBBBBABABH
Chr5-1_16950000	HAAHAHBHAHHHAAABHHHBHHHAHHHABHABHHBHHBHHAABBBABBBHHAAHBHHHBHHBBHHAAHAHBBHBBHBHBHBAHAHBBBBABABH
Chr5-1_17450000	HAAHAHBHAHHHAAABHHHBHHHAHHHABHABHHBHHBHHAHBBBABBBHHAAHBHHHBHHBBHHAAHAHBBHBBHBHBHBAHAHHBHBABABH
Chr5-1_18050000	HAAHAHBHAHHHAAABHHHBHHHAHHHABHABHHBHHBHHAHBBBABBBHHAAHBHHHBHHBBHHAAHAHBBHBAHBHBHBAHAHHBHBABABH
Chr5-1_18650000	HAAHAHBHAHHHAAABHHHBHHHAHHHABHABHHBHHBHHAHABBABABHHABHBHHHAHHABHHAAHAHBBHBAHBHBHAAHAHHBHBABABH
Chr5-1_19350000	BAAHAHBHAHHHAAABHHHBBHHAHHHABHABHHBHHBBHAHABAABABHHABHBHHHAHHABBHAAHAHBBHBAHBHBHAAHAHHBHBABABH
Chr5-1_19850000	BAAHAHBHAHHHAAABHHHBBHBAHHHABHABHHBHHBBHAHABAABABHHABHBHHHAHHABBHAAHAHBBHBAHBBBHAAHAHHBHBABAAH
Chr5-1_20350000	BAAHAHBHAHHHAAABHHHBBHBAHHHABHABHHBHHBBHAHABAABABHBABBBHHHAHHABBHAAHAHBBHBAHBBBHAAHAHHBHBABAAH
Chr5-1_20850000	BAAHAHBHAHHHAAABHHHBBHBAHAHABHABHHBHHBBHAHABAABABHBABBBHAHAHHABBHAAHAHBBHBAHBBBHAAHAHHBHBABAAH
Chr5-1_21200000	BAAHAHBHAHHHAAABHHHBBHBAHAHABHABHHBHHBBHAHABBABABHBABBBHAHAHHABBHAAHAHBBHBAHBBBHAAHAHHBHBABAAH
Chr5-1_21550000	BAAHAHBHAHAHAAABHHBBBHBAHAAABHABHHBHHBBHAHABBABABHBABBBHAHAHHABBHAAHAHBBHBAHBBBHAAHAHHBHBABAAH
Chr5-1_21750000	BAAHAHBHAHAHAAABHHBBBHHAHAAABHABHHBHHBBHAHABBABABHBABBBHAHAHHABBHAAHAHBBHBAHBBBHAAHAHHBHBABAAB
Chr5-1_22250000	BHAHHHBHAHHHAAHBHHBBBHHHHHHABHABHHBHHBBHAHBBBABBBHBHBABHHHBHHBBBHAAHAHBBHBBHBBBHBHHHHHBHBHBABB
Chr5-1_22850000	BHAHHHBHAHHHAAHBHHBBBHHHHHHABHABHHBHHBBHAHBBBABBBHBHBABHHHBHHBBBHAAHAHBBHBBHBABHBHHHHHBHBHBABA
Chr5-1_23100000	AHAHHHBHAHHHAAHBHHABBHHHHHHABHABHHBHHBBHAHBBBABBBHAHHABHHHBHHBBBHAAHAHBBHBBHBABHBHHHHHBHAHBABA
Chr5-1_23300000	AHHHHHBHAHHHAHHBHHABBHHHHHHABHABHHBHHBBHAHBBBABBBHAHHABHHHBHHBBBHAAHAHBBHBBHBABHBHHHHHBHAHBABA
Chr5-1_23450000	AHHHHHHHAHHHAHHHHHABHHHHHHHABHABHHBHHBBHAHBBBABBBHAHHAHHHHBHHBBHHAAHAHBBHBBHHABHBHHHHHBHAHBABA
Chr5-1_23650000	AHHHHHHHHHHHAHHHHHABHHHHHHHABHABHHBHHBBHAHBBBABBBHAHHAHHHHBHHBBHHAAHAHBBHBBHHABHBHHHHHBHAHBABA
Chr5-1_24150000	AHHHHHHHHHHHAHHHHHABHHHHHHHABHABHHBHHBBHAHBBBABBBHAHHAHHHHBHHBBHBAAHAHBBHBBHHABHBHHHHHBHAHBABA
Chr5-1_24700000	AHHHHHHHHHHHAHHHHAABHHHHHHHABHABHHBHHBBHAHBBBABBBHAHHAHHHHBHABBHBAAHAHBBHBBHHABHBHHHHHBHAHBABA
Chr5-1_25250000	HHHHHHHHHHHHHHHHHHHBHHHHHHHHBHHBHHBHHBBHHHBBBABBBHHHHHHHHHBHABBHBHHHAHBBHBBHHHBHBHHHHHBHAHBABH
Chr5-1_25750000	HHHHHHHHHHHHHHHHHHHBHHHHHHHHBHHBHHBHHBBHHHHHBABBBHHHHHHHHHBHABBHBHHHAHBBHBBHHHBHBHHHHHBHAHBABH
Chr5-1_26150000	HHHHHHHHHHHHHHHHHHHBHHHHHHHHBHHBHHBHHBBHHHHHBABBBHHHHHHHHHBHABBHBHHHAHBBHBBHHHBHBHHHBHBHAHBABH
Chr5-1_26550000	HHHHHHHHHHHHHHHHHHHHHHHHHHHHBHHBHHBHHBBHHHHHBABBBHHHHHHHHHBHABBHBHHHAHBBHBBHHHBHBHHHBHBHAHBABH
Chr5-2_850000	HHHBHAHAHAHAHHBAHHBHAHHAHBHHBHHAABAHAHBHHHHAHHBAAAHAAHHAHAHHBBHHBHBHAAHBAABBHHHHHAHHABHHHHHAAH
Chr5-2_1750000	HHHBHAHAHAHAHHBAHHBHAHHAHBHHBHHAABAHAHBHHHHAHHBBABHAAHHAHAHHBBHHBHBHAAHBAABBHHHHHAHHABHHHHHAAH
Chr5-2_2000000	HHHBHHHHHAHBHHBAHHAHAHHHHBHHBHHBABAHHHBHHHHHHBBBABHHAHHBHBHHBBHHBHBHHBHBAABAHHHHHAHHHBHHHHHHHH
Chr5-2_2250000	HHHBBHHHHHHBHHBBBHAHABHHHBHHBHHBBBAHHHBHHHHHHBBBABHHBHBBBBHHBBBHBHBHHBBBAABAHHHHBAHHHBBBHHBHHH
Chr5-2_2500000	HHHBBHHHHHHBHHBBBHAHABHHHBHHBHHBBBAHHHBHHHHHHBBBABHHBHBBBBHHBBBHBHBHHBHBAABAHHHHBAHHHBBBHHBHHH
Chr5-2_2650000	HHHBBHHHHHHBHHBBBHAHABHHHBHHBHHBBBAHHHBHHHHHHBBBABHHBHBBBBHHBBBHBHBHHBHBAAHAHHHHBAHHHBBBHHBHHH
Chr5-2_2900000	HHHBBHHHHHHBHHBBBHAHABHHHAHHBHHBBBAHHHBHHHHHHBBBABHHBBBBBBHHBBBHBHBHHBHBAAHAHHHHBAHHHBBBHHBHHH
Chr5-2_3300000	HHHBBHHHHHHBHHBBBHAHABHHHAHHBHHBBBAHHHBHHHHHHBBBABHHBBBBBBHHBBBHBHBHHBHBABHAHHHHBAHHHBBBHHBHHH
Chr5-2_3700000	HHHBBHHHHHHBHHABBHAHABHHHAHHBHHBBBAHHHBHHHHHHBBBABHHBBBBBBHHBBBHBHBHHBHBABHAHHHHBAHHHBBBHBBHHB
Chr5-2_3950000	HHHABHHHHHHBHHABBHAHABHHHAHHAHHBBBAHHHBHHHHHHBBBABHHBBBBBBHHBBBHBHBHHBHBABHAHHHHBAHHHBBBHBBHHB
Chr5-2_4100000	HHHABHHHHHHBHHABBHAHABHHHAHHAHHBBBAHHBBHHHHHHBBBABHHBBBBBBHHBBBHBHBHHBHBABHAHHHHBAHHHBBBHBBHHB
Chr5-2_4350000	HHHABHHHHHHBHHABBHAHAAHHHAHHAHHBBBAHHBBHHHHHHBBBABHHBBBBBBHHBBBHBHBHHBHBABHAHHHHBAHHHBBBHBBHHB
Chr5-2_4900000	HHHABHHHHHHBHHABBHAHAAHHHAHHAHHBBBAHHBBHHHHHHBBBABHHBBBBBBHHHBBHHHBHHBHBABHAHHHHBAHHHBBBHBBHHB
Chr5-2_5600000	AHAABHAHAHHBHHABBHAHAAHHAAHHAHHBBBAHHBBHHHHHHBBBABAHBBBBBBAHHBBHHHBAHBHBABHAAHAHBAHHHBBBABBHHB
Chr5-2_6200000	AHAABHAHAHHBHHABBHAHAAHHAHHHAHHBBBAHHBBHHHHHHBBBABAHBBBBBBAHHBBHHHBAHBHBABHAAHAHBAHHHBBBABBHHB
Chr5-2_6550000	AHAABHAHAHBBHHABAHHHAAHHAHHHAHHBBBAHHBBHHHHHHBBBABAHBBBBBBAHHBBHHHBAHBHBABHAAHAHBAHHHBBBBBBHHB
Chr5-2_6700000	AHAABHAHAHBBHHABAHHHAAHHAHHHAHHBBBAHHBBHHHHHHBBBABAHBBBBBBBHHBBHHHBAHBHBABHAAHAHBAHHHBBBBBBHHB
Chr5-2_7050000	AHAABHAHAHBBHHABAHHHAAHHAHHHAHHBBBAHHBBHHHHHHBBBABAHBABBBBBHHBBHHHBAHBHBABHAAHAHBAHHHBBBBBBHHB
Chr5-2_7500000	AHAABHAHAHBBHHABAAHHAAAHAHHHAHHBBBAHHBBHHHHHHBBBABAHBABBBBBHHBBHHHBAHBHBABHAAHAHBAHHHBBBBBBHHB
Chr5-2_7800000	BHAABHBHAHBBHHHBAAHHBAHHAHHHBHHBBBAHHBBHHHHHHBBBABBHBABBBBBHHBBHHHBAHBHBABHABHHHBAHHHBBBBBBHHB
Chr5-2_7950000	BHAABHBHAHBBHHHBAAHHBAHHAHHHBHHBBBAHHBBHHHHHHBBBABBHBABBBBBHHBBHHHBAHBHBABHABHHHBAHBHBBBBBBHHB
Chr5-2_8100000	BHAABHBHAHBBHHHBAAHHBAHHAHHHBHHBBBBHHBBHHHHHHBBBABBHBABBBBBHHBBHHHBAHBHBABHABHHHBAHBHBBBBBBHHB
Chr5-2_8450000	BHAABHBHAHBBHHHBAAHHBAHHAHHHBHHBBBBHHBBHHHHHHBBBAHBHBABBBBBHHBBHHHBAHBHBABHABHHHBAHBHBBBBBBHHB
Chr5-2_8900000	BHAAHHBHAHBBHHHBAAHHBAHHAHHHBHHBHBBHHBBHHHHHHABBAHBHAABHBBBHHBBHHHBAHBHBABHABHHHBAHBHBBBBHBHHB
Chr5-2_9250000	BHAAHHBHAHHBHAHBAHHHBAHHAHHHBHHBHBBHHBBHBHHHHABBHHBHAABHAHBHHBBHHHBAHBHBHBHHBHHHBAHBHBBBBHBHHB
Chr5-2_9500000	BHAAHHBHAHHBBAHBAHHHBAHHAHHHBHHBHBBHHHBHBHHHBABBHHBHAABHAHBHHBBHHHBAHHHBHBHHBHHHBAHBHBBBBHBHHH
Chr5-2_9750000	BHAAHHBHAHHBBAHBAHHHBAHHAHHBBHHBHBBHHHBHBHHHBABBHHBHAABHAHBHHBBHHHBAHHHBHBHHBHHHBAHBHBBBBHBHHH
Chr5-2_10800000	BHAAHHBHAHHBBAHBAHHHBAHHAHHBBHHBHBBHHHBHBHHHBABBHHBHAABHAHBHHBBBHHBAHHHBHBHHBHHHBAHBHBBBBHBHHH
Chr5-2_12050000	BHAAHHBHAHHBAAHBAHHHBAHHAHHABHHBHHBHHHBHBHHHBABBHHBHAABHAHBHHBBAHHBHHHHBHBHHBHHHBAHAHBBBBHBHHH
Chr5-2_12600000	BHAAHHBHAHHBAAHBAHHHBAHHAHHABHHBHHBHHHBHBHHHBABBHHBHAABHAHBHHBBAHHAHAHHBHBHHBHHHBAHAHBBBBHBHHH
Chr5-2_12900000	BHAAHHBHAHHHAAHBAHHHBAHBAHAABAHBHHBHAHBHHAHBBABBHHBHAABHAHBHHBBAHHAHAHHBHBBHBAHHBAHAHBBBBHBHHH
Chr5-2_13250000	BHAAHHBHAHHHHAHBHHHHBAHBAHHHBHHBHHBHHHBHHHHBBABBHHBHABBHHHBHHBBBHHAHAHHBHBBHBBHHBAHAHBBBBHBHHH
Chr5-2_13550000	BHAAHHBHAHHHHAHBHHHHBAHHAHHHBHHBHHBHHHBHHHHBBABBHHBHABBHHHBHHBBBHHAHAHHBHBBHBBHHBAHAHBBBBHBHHH
Chr5-2_13750000	BHAAHHBHAHHHHAHBHHHHBAHHAHHHBHHBHHBHHHBHHHHBBHBBHHBHABBHHHBHHBBBHHAHAHHBHBBHBBHHBAHAHBBBBHBHHH
Chr5-2_14600000	BHAAHHBHAHHHHAHBHHHHBHHHHHHHBHHBHHBHHHBHHHHBBHBBHHBHHBBHHHBHHBBBHHAHAHHBHBBHBBHHBAHAHBBBBHBHHH
Chr5-2_15600000	BHAHHHBHAHHHHAHBHHHHBHHHHHHHBHABHHBHHHBHHHBBBHBBHHBHHBBHHHBHHBBBHHAHAHHBHBBHBBHHBAHAHHBHBHBABH
Chr5-2_16200000	BHAHHHBHAHHHHAHBHHHBBHHHHHHHBHABHHBHHHBHHHBBBHBBHHBHHBBHHHBHHBBBHHAHAHBBHBBHBBHHBAHAHHBHBHBABH
Chr5-2_18050000	BHAHHHBHAHHHHAHBHHHBBHHHHHHHBHABHHBHHHBHHHBBBHBBHHBHHBBHHHBHHBBBHHAHAHBBHBBHBBHHBAHHHHBHBHBABH
Chr5-2_19700000	BHHHHHBHHHHHHHHBHHHBBHHHHHHHBHHBHHBHHHBHHHBBBHBBHHBHHBBHHHBHHBBBHHAHAHBBHBBHBBHHBAHHHHBHBHBABH
Chr5-2_19950000	BHHHHHBHHHHHHHHBHHBBBHHHHHHHBHHBHHBHHHBHHHBBBHBBHHBAHBBHHHBHHBBBHHHHAHBBHBBHBBHHBAHHHHBHAHBABH
Chr5-2_20250000	HHHHHHHHHHHHHHHHHHBBHHHHHHHHBHHBHHBHHHBHHHBBBHBBHHHAHHHHHHBHHBBBHHHHAHBBHBBHBHHHBAHHHHBHAHBABH
Chr5-2_20500000	HHHHHHHHHHHHHHHHHHHBHHHHHHHHBHHBHHBHHHBHHHBBBHBBHHHHHHHHHHBHHBBBHHHHAHBBHBBHBHHHBHHHHHBHAHBABH
Chr5-2_20700000	HHHHHHHHHHHHHHHHHHHBHHHHHHHHBHHBHHBHHHBHHHBBBHBBBHHHHHHHHHBHHBBBHHHHAHBBHBBHHHHHBHHHHHBHAHBABH
Chr5-2_21050000	HHHHHHHHHHHHHHHHHHHBHHHHHHHHBHHBHHBHHBBHHHBBBHBBBHHHHHHHHHBHHBBBHHHHAHBBHBBHHHBHBHHHHHBHAHBABH
Chr5-2_21450000	HHHHHHHHHHHHHHHHHHHBHHHHHHHHBHHBHHBHHBBHHHBBBHBBBHHHHHHHHHBHHBBHBHHHAHBBHBBHHHBHBHHHHHBHAHBABH
Chr5-2_21900000	HHHHHHHHHHHHHHHHHHHBHHHHHHHHBHHBHHBHHBBHHHBBBHBBBHHHHHHHHHBHHBBHBAHHAHBBHBBHHHBHBHHHHHBHAHBABH
Chr5-2_22550000	HHHHHHHHHHHHHHHHHHHBHHHHHHHHBHHBHHBHHBBHHHBBBHBBBHHHHHHHHHBHHBBHBHHHAHBBHBBHHHBHBHHHHHBHAHBABH
Chr5-2_23250000	HHHHHHHHHHHHHHHHHHHBHHHHHHHHBHHBHHBHHBBHHHHBBHBBBHHHHHHHHHBHHBBHBHHHAHBBHBBHHHBHBHHHHHBHAHBABH
Chr5-2_23950000	HHHHHHHHHHHHHHHHHHHBHHHHHHHHBHHBHHBHHBBHHHHBBABBBHHHHHHHHHBHABBHBHHHHHBBHBBHHHBHBHHHHHBHAHBABH
Chr5-2_24600000	HHHHHHHHHHHHHHHHHHHBHHHHHHHHBHHBHHBHHBBHHHHBBABBBHHHHHHHHHBHABBHBHHHHHBBHBBHHHBHBHHHBHBHAHBABH
Chr5-2_25050000	HHHHHHHHHHHHHHHHHHHHHHHHHHHHBHHBHHBHHBBHAHHBBABBBHHHHHHHHHBHABBHBHHHHHBBHBBHHHBHBHHHBHBHAHBABH
Chr5-3_600000	HHHHHAHAHAHAHHBAAHBHAHHAHBHHBHHAAHAHAHHAHHHAAHBAAAHAAHHAHAHHBBHHBHBBAAHBAABBHBHHBAHHABHHHHHAHH
Chr5-3_1150000	BHHHHAHBHHHHHHBBBBBHAHHHHBHBBHHBABAHAHBAHHHHBHBBAABABHHBHAHBBBHHBHBBHBBBAABBBHHBBAHHHBHBHHBHBH
Chr5-3_1400000	BHHHHAHBHHHHHHBBBBBHAHHHHBHBBHHBBBAHAHBHHHHHBHBBAABABHHBHAHBBBHHBHBBHBBBAABBBHHBBAHHHBHBHHBHBH
Chr5-3_1800000	AHHHHHHBHHHHHHBBBABHAHHHHBHBBHHBBBAHHHBHHHHHBHBBABAHBHHBHBHHBBHHBHBAHBBBAABBAHHHBAHHHBHBHHBHBH
Chr5-3_2400000	AHHHHHHBHHHHHHBBBABHAHHHHBHBBHHBBBAHHHBHHHHHBHBBABAHBHHBHBHHBBHHBHBAHBBBAABBAHHHBAHHHBHBHHBHHH
Chr5-3_2900000	AHHHHHHBHHHHHHBBBABHAHHHHBHBBHHBBBAHHHBHHHHHBBBBABAHBBHBHBHHBBHHBHBAHBBBAABAAHHHBAHHHBBBHHBHHH
Chr5-3_3100000	AHHHHHHBHHHHHHBBBABHAHHHHBHBBHHBBBAHHHBHHHHHBBBBABAHBBBBHBHHBBHHBHBAHBBBAABAAHHHBAHHHBBBHHBHHH
Chr5-3_3350000	AHHHBHHBHHHHHHBBBABHABHHHBHBBHHBBBAHHHBHHHHHBBBBABAHBBBBBBHHBBHHBHBAHBBBAAHAAHHHBAHHHBBBHHBHHB
Chr5-3_3850000	AHHBHHHBHHHHHHBBBABHABHHHBHBBHHBBBAHHHBHHHHHBBBBABAHBBBBBBHHBBHHBHBAHBHBAAHAAHHHBAHHHBBBHHBHHB
Chr5-3_4350000	AHHBHHHBHHHHHHBBBAAHABHHHAHBBHHBBBAHHHBHHHHHBBBBABAHBBBBBBHHBBHHBHBAHBHBAHHAAHHHBAHHHBBBHHBHHB
Chr5-3_4650000	AHHAHHHBHHHHHHABBAAHABHHHAHBBHHBBBAHHHBHHHHHBBBBABAHBBBBBBHHBBBHHHBAHBHBAHHAAHHHBAHHHBBBHHBHHB
Chr5-3_4900000	AHHAHHHBHHHHHHABBAAHAAHHHAHBBHHBBBAHHHBHHHHHBBBBABAHBBBBBBHHBBBHHHBAHBHBAHHAAHHHBAHHHBBBHHBHHB
Chr5-3_5150000	AHHAHHHBHHHHHHABBAAHAAHHHAHBBHHBBBAHHBBHHHHHBBBBABAHBBBBBBHHBBBHHHBAHBHBAHHAAHHHBAHHHBBBHHBHHB
Chr5-3_5350000	AHHAHHHBHHHHHHABBAAHAAHHHAHBBHHBBBAHHBHHHHHHBBBBABAHBBBBBBHHHBBHHHBAHBHBAHHAAHHHBAHHHBBBHHBHHB
Chr5-3_5650000	AHHAHHHBHHHHHHABBAAHAAHHHAHBBHHBBBAHHBHHHHHHBBBBABAHBBBBBBHHHBBHHHBAHBHBAHHAAHHHBAHHHBBBHBBHHB
Chr5-3_5950000	AHHAHHHBAHHHHHABBAAHAAHHHAHBBHHBBBAHHBHHHHHHBBBBABAHBBBBBBAHHBBHHHBAHBHBAHHAAHAHBAHHHBBBHBBHHB
Chr5-3_6300000	AHHAHHHBAHHHHHABBAAHAAHHHAHBBHHBBBAHHBHHHHHHBBBBABAHBBBBBBAHHBBHHHBAHBHBAHHAAHAHBAHHHBBBHHBHHB
Chr5-3_6950000	AHHAHHHBBHHHHHABBAAHAAHHHBHBBHHBBBAHHBHHHHHHBBBBABAHBBBBBBAHHBBHHHBAHBHBAHHAAHAHBAHHHBBBHHBHHB
Chr5-3_7350000	AHHAHHHBBHBHHHABAAAHAAHHHBHBBHHBBBAHHBHHHHHHBBBBABAHBBBBBBAHHBBHHHBAHBHBAHHAAHAHBAHHHBBBHHBHHB
Chr5-3_7450000	AHHAHHHBBHBHHHABAAAHAAHHHBHBBHHBBBAHHBHHHHHHBBBBABAHBBBBBBAHHBBHHHBAHBHBAHHAAHAHBAHHHBBBAHBHHB
Chr5-3_7800000	HHHAHHHBBHBHHHHHAAAHHAHHHBHBBHHBBBAHHBHHHHHHBBBBABHHBBBBBBAHHBBHHHBAHBHBAHHABHAHBAHHHBBBAHBHHB
Chr5-3_8200000	HHHAHHHBBHBHHHHHAAAHHAHHHBHBBHHBBBAHHBHHHHHHBABBAAHHABBBBBBHHBBHHHBAHBHBAHHABHAHBAHHHBBBBHBHHB
Chr5-3_8450000	HHHAHHHBBHBHHHHHAAAHHAHHHBHBBHHBBBAHHBHHHHHHBABBAAHHAABBBBBHHBBHHHBAHBHBAHHABHAHBAHBHBBBBHBHHB
Chr5-3_8700000	HBHAHHHBBHBHBHHHAAAHHAHHHBHBBHHBBBAHHBHHHHHHBABBAAHHAABBBBBHHBBHHHBAHBHBAHHABHAHBAHBHBBBBHBHHB
Chr5-3_9300000	HBHAHHHBBHBHBHHHAAAHHAHHHBHBBHBBBBAHHBHHBHHHBABBAAHHAABBBBBHHBBHHHBAHBHBAHHABHAHBAHBHBBBBHBHHB
Chr5-3_10050000	HBHAHHHHBHBHBHHHAAAHHAHHHHHBBHBBBBAHHBHHBHHHBABBAAHHAABBBBBHHBBHHHBAHBHBAHHABHAHBAHBHBBBBHBHHB
Chr5-3_10900000	HBHAHHHHBHBHBHHHAAAHHAHHHHHBBHBBHBAHHAHHBHHHBABBAAHHAABBABBHHBBHHHBAHBHBAHHABHAHBAHBHBBBBHBHHB
Chr5-3_11650000	HBHAHHAHBHAHBHHHAAAHHAHHAHHBBHBBHBAHHAHHBHHHBABBAAHHAABBAHBHHBBHHHBAHBHBAHHABHAHBAHBHBBBBHBHHB
Chr5-3_12250000	HBHAHHBHBHAHBAHHAAAHHAHHAHHBBHBBHBBHHAHHBHHHBABBHAHHAABHAHBHHBBHHHBAHHHBHHHABHAHBAHBHBBBBHBHHB
Chr5-3_12950000	HBHAHHBHBHAHAAHHAAAHHAHHAHHBBHBBHBBHHAHHBHHHBABBHAHHAABHAHBHHBBBHHBAHHHBHHHABHAHBAHAHBBBBHBHHA
Chr5-3_13700000	HBHAHHBHBHABAAHHAAAHHAHHAHHBBHBBHBBHHAHHBHHHBABBHAHHAABHAHBBHBBBHHBHAHHBHHHABHAHBAHAHBBBBHBHHA
Chr5-3_14400000	HBHAHHBHBHAHAAHHAAAHHAHHAHHABHBBHBBHHAHHBHHHBABBHAHHAABHAHBHHBBBHHBHAHHBHHHABHAHBABAHBBBBHBHAA
Chr5-3_14950000	HBHAHHBHBHBHAAHHAAAHHAHHAHHABHBBHBBHHHHHBHHHBABBHHHHAABHAHBHHBBBHHBHAHHBHBBHBHAHBABAHBBBBHBHBA
Chr5-3_15950000	HAHAHHBHAHBHAAHHAAAHHAHHAHHABHABHHBHHHHHBHHBBABBHHHHAABHAHBHHBBBHAAHAHHBHBBHBHAHBAHAHBBBBHBHBA
Chr5-3_16650000	HAHHHHBHAHBHAAHHAAAHHAAHHHHABAABHHBHHHHHBABBBABBHHHHAABHAHBHHBBBHAAHAHHBHBBHBAAHBAHAHBBBBHBABA
Chr5-3_17000000	HAHHHHBHAHBHAAHHAAABHAAHHHHABAABHHBHHHHHBABBBABBHHHHAABHAHBHHBBBHAAHAHHBHBBHBAAHBAHAHBBBBHBABA
Chr5-3_17750000	HAHHHHBHAHBHAAHHAAABHAAHHHHABAABHHBHAHHHBABBBABBHHHHAABHAHBHHBBBHAAHAHHBHBBHBAAHBAHAHBBBBHBABA
Chr5-3_18400000	HAHHHHBHAHBHHAHHBBBBHHBHHHHHBHABHHBHHHHHBHBBBABAHHHHABBHAHAHHABBHHAHAHHBHBBHBBAHBAHAHHBHBHBABB
Chr5-3_18950000	BAAHHHBHAHBHHAHBBBBBBHBHHHHHBHABHHBHHHHHBHBBAABAHHHHBBBHAHAHHABBHHAHAHHBHBBHBBAHBAHAHHBHBHBABB
Chr5-3_19400000	BAAHHHBHAHBHHAHBBBBBBHBHHHHHBHABHHBHHHHHBHBBAABAHHHHBBBHAHAHHABBHHAHAHHBHBBHBBAHBAHHHHBHBHBABB
Chr5-3_19800000	BAAHHHBHAHBHHAABBBBBBHBHHHHHBHABHHBHHHBHBHBBAABAHHHHBBBHAHAHHABBHHAHAHHBHBBHBBAHBAHHHHBHBHBABB
Chr5-3_20350000	BAAHHHBHAHBHHAABBBBBBHBHHHHHBHABHHBHHHBHBHBBAABAHHHHBBBHAHAHHABBHHAHAHBBHBBHBBAHBAHHHHBHBHBABB
Chr5-3_20900000	BAAHHHBHHHBHHAHBBBBBBHBHHHHHBHHBHHBHHHBHBHBBAABAHHHHBBBHAHAHHABBHHAHAHBBHBBHBBBHBAHHHHBHBHBABB
Chr5-3_21450000	BAAHHHBHHHBHHAHBBBBBBHBHHHHHBHHBHHBHHHBHBHBBAABAHHBHBBBHAHAHHABBHHAHAHBBHBBHBBBHBAHHHHBHBHBABB
Chr5-3_21800000	BAAHHHBHHHBHHAHBBBBBBHBHHAHHBHHBHHBHHHBHBHBBAABAHHBHBBBHAHAHHABBHHAHAHBBHBBHBBBHBAHHHHBHBHBABB
Chr5-3_22150000	BAAHHHBHHHBHHAHBBBBBBHBHHAHHBHHBHHBHHHBHBHBBAABAHHBHBHBHAHAHHABBHHAHAHBBHBBHBBBHBAHHHHBHBHBABB
Chr5-3_22550000	BAAHHHBHHHBHHAHBBBBBBHHHHHHHBHHBHHBHHHBHBHBBAABAHHBHBHBHBHAHHABBHHHHAHBBHBBHBBBHBAHHHHBHAHBABB
Chr5-3_22850000	BAAHHHBHHHBHHAHBBBBBBHHAHHHHBHHBHHBHHHBHBHBBAABAHHBABHBHBHAHHABBHHHHAHBBHBBHBBBHBAHHHHBHAHBABB
Chr5-3_23150000	BAAHHHBHHHBHHAHBBBBBBHHAHHHHBHHBHHBHHHBHBHBBAABABHBABHBBBHAHHABBHHHHAHBBHBBHHBBBBAHHHHBHAHBABB
Chr5-3_23650000	HHAHHHBHHHBHHAHBBHBBBHHHHHHHBHHBHHBHHHBHHHBBBABBBHHHHHBBBHBHHBBBHHHHAHBBHBBHHHBBBHHHHHBHAHBABH
Chr5-3_24200000	HHAHHHHHHHBHHAHHBHBBHHHHHHHHBHHBHHBHHHBHHHBBBABBBHHHHHHBBHBHHBBBHHHHAHBBHBBHHHBBBHHHHHBHAHBABH
Chr5-3_24600000	HHAHBHHHHHBHHAHHBHBBHHHHHHHHBHHBHHBHHHBBHHBBBABBBHHHHHHBBHBHHBBBHHHHAHBBHBBHHHBBBHHHHHBHAHBABH
Chr5-3_25250000	HHHHBHHHHHBHHHHHBHHBHHHHHHHHBHHBHHBHHBBBHHBBBABBBHHHHHHBBHBHHBBBHHHHAHBBHBBHHHBBBHHHHHBHAHBABH
Chr5-3_25950000	HHHHBHHHHHBHHHHHBHHBHHHHHHHHBHHBHHBHHBBBHHBBBABBBHHHHHHBBHBHHBBBBHHHAHBBHBBHHHBBBHHHHHBHAHBABH
Chr5-3_26300000	HHHHBHHHHHBHHHHHBHHBHHHHHHHHBHHBHHBHHBBBHHBBBABBBHHHHHHBBHBHHBBBBHHHAHBBHBBHHHBBBHBHHHBHAHBABH
Chr5-3_26650000	HHHHHHHHHHHHHHHHHHHBHHHHHHHHBHHBHHBHHBBHHHBBBABBBHHHHHHHHHBHHBBBBHHHAHBBHBBHHHBHBHHHHHBHAHBABH
Chr5-3_27000000	HHHHHHHHHHHHHHHHHHHBHHHHHHHHBHHBHHBHHBBHHHHBBABBBHHHHHHHHHBHABBHBHHHAHBBHBBHHHBHBHHHHHBHAHBABH
Chr5-3_27950000	HHHHHHHHHHHHHHHHHHHHHHHHHHHHBHHBHHBHHBBHHHHBBABBBHHHHHHHHHBHABBHBHHHAHBBHBBHHHBHBHHHBHBHAHBABH
Chr5-4_950000	BHHAAAHHABAHAAHBHBAHAAAAAAABAAAHHBHHAHBHHHAHHHABAABAHHABAAHBHBHHBHHHHHBAAHBBBAHBHAHHHAHBAHBHBA
Chr5-4_2050000	BHHABAHHAHBHHABBHBAHAHHAABHBBHHHHBHHAHBHHHHHHHBBAABAHHBBBAHBBBHHBHBHHHBBAHBBBHHBHAHHHBHBAHBHBB
Chr5-4_2400000	BHHBBAHHAHBHHABBHABHAHHAABHBBHHHHBHHAHBHHHHHHHBBAAAAHHBBBAHBBBHHBHBHHHBBAHBBAHHHHAHHHBHBAHBHBB
Chr5-4_2750000	BHHBBHHHAHBHHABBHABHAHHHABHBBHHHHBHHHHBHHHHHHHBBABAAHHBBBBHBBBHHBHBHHHBBAHBBAHHHHAHHHBHBAHBHBB
Chr5-4_3150000	BHHBBHHHAHBHHABBHABHAHHHABHBBHHHABAHHHBHHHHHHHBBABAAHBBBBBHBBBHHBHBHHHBBAABAAHHHHAHHHBHBAHBHBB
Chr5-4_3650000	BHHBBHHHAHBHHABBHABHAHHHAHHBBHHHABAHHHBHHHHHHHBBABAAHBBBBBHBBBHHBHBHHHBBAABAAHHHHAHHHBHBAHBHBB
Chr5-4_4200000	BHHBBHHHAHBHHAABHAAHAHHHAHHBBHHHBBAHHHBHHHHHHHBBABAAHBBBBBHBBBHHBHBHHHBBABBAAHHHHAHHHBHBAHBHBB
Chr5-4_4500000	BHHABHHHAHBHHAABBAAHAHHHAHHBAHHHBBAHHHBHHHHHHBBBABAAHBBBBBHBBBBHBHBHHHBBABBAAHHHHAHHHBBBABBHBB
Chr5-4_4700000	BHHABHHHAHBHHAABBAAHAHHHAHHBAHHHBBAHHBBHHHHHHBBBABAAHBBBBBHBBBBHBHBHHHBBABBAAHHHHAHHHBBBABBHBB
Chr5-4_4950000	BHHABHHHAHBHHAABBAAHAHHHAHHBAHHHBBAHHBBHHHHHHBBBABAAHBBBBBHBBBBHBHBHHHBBABBAAHHHBAHHHBBBABBHBB
Chr5-4_5300000	BHHABHHHAHBHHAABBAAHAHHHAHHBAHHHBBAHHBBHHHHHHBBBABAAHBBBBBHBHBBHHHBHHHBBABBAAHHHBAHHHBBBABBHBB
Chr5-4_5650000	BHHABHAHAHBHHAABBAAHAHHHAHHBAHHBBBAHHBBHHHHHHBBBABAABBBBBBHBHBBHHHBHHHBBABBAAHHHBAHHHBBBABBHBB
Chr5-4_6200000	BHHABHBHBHBHHAHBBAHHHHHHAHHBAHHBBBAHHBBHHHHHHBBBABBABBBBBBHBHBBHHHBHHHBBABBABHHHBAHHHBBBBBBHBB
Chr5-4_7000000	BHHABHBHBHBHHAHBHAHHHHHHAHHBAHHBBBAHHBBHHHHHHBBBABBABBBBBBHBHBBHHHBHHBBBABBABHHHBAHHHBBBBBBHBB
Chr5-4_7950000	BHHABHBHBHBHHAHBHAHHHHHHAHHBAHHBBBAHHBBHHHHHHBBBABBABBBBBBHBHBBHHHBHHBBBABBHBHHHBAHHHBBBBBBHBB
Chr5-4_8750000	BHHABHBHBHBHHAHBHAHHHHHHAHHBAHHBBBAHHBBHHHHHHBBBABBABBBBBBHBHBBHHHBAHBBBABBHBHHHBAHHHBBBBBBHBB
Chr5-4_9200000	BHHABHBHBHBHHAHBHAHHHHHHAHHBAHHBBBAHHBBHHHHHHBBBAHBABBBBBBHBHBBHHHBAHBBBABBHBHHHBAHHHBBBBBBHBB
Chr5-4_9550000	BHHABHBHBHBHHAHBHAHHHHHHAHHBAHHBBBAHHBBHHHHHHBBBAHBABBBBBBHBHBBHHHBAHBBBABBHBHHHBAHBHBBBBHBHBB
Chr5-4_9800000	BHHAAHBHBHAHHAHBHHHHHHHHAHHBBHHBHBAHHBBHBHHHHABAHHBABBBHAHHBHBBBHHBAHBBBHBBHBHHHBAHBHBBBBHBHBB
Chr5-4_10000000	BHHAAHBHBHAHHAHBHHHHHHHHAHHBBHHBHBBHHHBHBHHHHABAHHBABBBHAHHBHBBBHHBAHHBBHBBHBHHHAAHBHBBBBHBHBB
Chr5-4_10550000	BHHAAHBHBHAHHAHBHHHHHHHHAHHBBHHBHBBHHHBHBHHHBABAHHBABBBHAHHBHBBBHHBAHHBBHBBHBHHHAAHBHBBBBHBHBB
Chr5-4_11050000	BHHAAHBHBHAHHAHBHHHHHHHHAHHBBHHBHBBHHHBHBHHHBABAHHBABBBHAHABHBBBHHBAHHBBHBBHBHHHAAHBHBBBBHBHBB
Chr5-4_11200000	BHHAAHBHBHAHHAHBHHHHHHHHAHHBBHHBHBBHHHBHBHHHBABAHHBABBBHAHABHBBBHHBAHHBBHBBHBHHHAAHAHBBBBHBHBB
Chr5-4_11400000	BHHAAHBHBHAHHAHBHHHHHHHHAHHBBHHBHBBHHHBHBHHHBABAHHBABBBHAHBBHBBBHHBAHHBBHBBHBHHHAAHAHBBBBHBHBB
Chr5-4_11800000	BHHAAHBHBHABHAHBHHHHHHHHAHHBBHHBHBBHHHBHBHHHBABAHHBABBBHAHBBHBBBHHBAHHBBHBBHBHAHAAHAHBBBBHBHBB
Chr5-4_12300000	BHHAAHBHBHABHAHBHHHHHHHHAHHBBHHBHBBHHHBHBHHHBABAHHBAABBHAHBBHBBBHHBAAHBBHBBHBHAHAAHAHBBBBHBHBB
Chr5-4_13150000	BHHAAHBHBHABHAHBHHHHHHHHAHHBBHHBHBBHHHBHBHHHBABAHHBAABBHAHBBHBBBHHBHAHBBHBBHBHAHAAHAHBBBBHBHBB
Chr5-4_14100000	BBHAAHBHBHAHHAHBHHHHHAHHAHHBBHBBHBBHHHBHHHHHBABAHHBAABBHAHBBHBBBHHBHAHBBHBBHBHAHAABAHBBBBHBHBB
Chr5-4_14550000	BAHAAHBHAHAHHAHBHHHHHHHHHHHBBHABHHBHHHBHHHHBBABAHHBABBBHAHBBHABBHHAHAHBBHBAHBHAHAAHAHBBBBHBHBB
Chr5-4_14800000	BAHAAHBBAHAHHAHBHHHHHHHHHHHBBHABHHBHHHBHHHHBBABAHHBABBBHAHABHABBHHAHAHBBHBAHBHAHAAHAHBBBBHBHBB
Chr5-4_15300000	BAHAAHBBAHAHHAHBHHHHHHHHHHHBBHABHHBHHHBHHHHBBABAHHBABBBHAHABHABBHHAHAHBBHBAHBHAHAAHAHHBHBHBHBB
Chr5-4_16350000	BAAHAHBBAHAHHAHBHHHHHHHHHHHABHABHHBHHHBHHHHBBABAHHBABBBHAHABHABBHHAHAHBBHBAHBHAHAAHAHHBHBHBABB
Chr5-4_17200000	BAAHAHBHAHAHHAHBHHABHHAHHHHABHABHHBHHHBHHHHBAABAHHBABBBHAHAAHABBHHAHAHBBHBAHBAAHAAHAHHBHBHBABB
Chr5-4_18000000	BAAHAHBHAHAHHAHBHHBBBHBHHHHABHABHHBHHHBHHHHBAABAHHBABBBHAHAAHABBHHAHAHBBHBAHBBAHAAHAHHBHBHBABB
Chr5-4_18700000	BAAHAHBHAHAHHAHBHHBBBHBAHAHABHABHHBHHHBHHHABAABAHHBABBBHAHAAHABBHHAHAHBBHBAHBBAHAAHAHHBHBHBABB
Chr5-4_19150000	BAAHAHBHAHAHHAHBHHBBBHBAHAAABHABHHBHHHBHHHABAABAHHBABBBHAHAAHABBHHAHAHBBHBAHBBAHAAHAHHBHBHBABB
Chr5-4_19650000	BAAHAHBHAHAHHAABHHBBBHBAHAAABHABHHBHHHBHHHABAABAHHBABBBHAHAAHABBHHAHAHBBHBAHBBBHAAHAHHBHBABABB
Chr5-4_20000000	BAAHAHBHAHAHHAABHHBBBHBAHAAABHABHHBHHHBHHHABAABAHHBABBBHAHAAHABBHHAHAHBBHBAHBBBHAAHAHHBHBHBABB
Chr5-4_20800000	BAAHAHBHAHAHHAABHHBBBHBAHAAABHABHHBHHHBHHHABBABAHHBABBBHAHAAHABBHHAHAHBBHBAHBBBHAAHAHHBHBHBABB
Chr5-4_21650000	BHAHHHBHAHHHHAHBHHBBBHBHHHHABHABHHBHHHBHHHHBBABBHHBHBABHHHBAHBBBHHAHAHBBHBBHBBBHBHHHHHBHBHBABB
Chr5-4_22350000	BHAHHHBHAHHHHAHBHHBBBHBHHHHABHABHHBHHBBHHHHBBABBHHBHAABHHHBAHBBBHHAHAHBBHBBHBABHBHHHHHBHBHBABB
Chr5-4_22850000	BHHHHHBHAHHHHHHBHHBBBHAHHHHABHABHHBHHBBHHHHBBABBBHBHAABHHHBAHBBBHHAHAHBBHBBHBABHBHHHHHBHAHBABA
Chr5-4_23450000	AHHHHHBHAHHHHHHBHHBBBHAHHHHABHABHHBHHBBHHHHBBABBBHBHAABHHHBAHBBBHHAHAHBBHBBHBABHBHHHHHBHAHBABA
Chr5-4_24200000	AHHHHHHHAHHHHHHHHHABHHAHHHHABHABHHBHHBBHHHHBBABBBHBHAAHHHHBAHBBBBHAHAHBBHBBHHABHBHHHHHBHAHBABA
Chr5-4_24500000	AHHHHHHHAHHHHHHHHHABHHAHHHHABHABHHBHHBBHHHHBBABBBHAHAAHHHHBAABBHBHAHAHBBHBBHHABHBHHHHHBHAHBABA
Chr5-4_25300000	AHHHHHHHAHHHAHHHHAABHAAHHHHABHABHHBHHBBHAAHBBABBBHAHAAHHHHBAABBHBAAHAHBBHBBHHABHBHHHBHBHAHBABA
Chr6-1_1050000	HHAHHAHBHBHHBHHHABABBHBAHHHHHAAABABHBHAHHABHHHHHHHHHHHAHHAHHHAHAHAAHHBHBBBBBBAAHBHBHHBBHHHHHHA
Chr6-1_2300000	HHAHHAHBHBHHBHHHABABBHBAHHHHHAAABABHBHAHHABBHHHHHHHHHHABHAHHHAHAHAAHHBHBBBBBBAAHBHBHHBBHHBHHHA
Chr6-1_2700000	HHAHHAHBHBHHBHHHABABBHBAHHHHHABABABHBHAHHABBHHHHHHHHHHBBHAHHHAHAHAAHHBHBBBBBBAAHBHBHHBBHHBHHHA
Chr6-1_2850000	HHBHHBHBHBHHBHHHABBBBHBBHHHHHBBHBHBHBHBHHABBHHHHHHHHHHBBHBHHHBHAHHAHHBHBBBBBBHBHBHBHHBBHHBHHHA
Chr6-1_2950000	HHBHHBHBHBHHBHHHHBBBBHBBHHHHHBBHBHBHBHBHHHBBHHHHHHHHHHBBHBHHHBHAHHAHHBHBBBBBBHBHBHBHHBBHHBHHHA
Chr6-1_3350000	HHBHHBHBHBHHBHHHHBBBBHBBBHHHHBBHBHBHBHBHHHBBHHHHHHHHHHBBHBHHHBHAHHAHHBHBBBBBBHBHBHBHHBBHHBHHHA
Chr6-1_3850000	HHBHHBHBHBHHBHHHHABBBHBBBHHHHBBHBHBHBHBHHHBBHHHHHHHHHHBBHBHHHBHAHHAHHBHABBBBBHBHBBBHHBBHHBHHHA
Chr6-1_4050000	HHBHHBHBHBHHBHHHHABBBHBBBHHHHBBHBHBHBBBHHHBBHHHBHHHHHBBBHBBHHBHABHAHHBBABBBBBHBHBBBHHBBHHBHAHA
Chr6-1_4300000	HHBHHBHBHBHHBHHHHABHBHBBBHHHHBBHBHBHBBBHHHBBHHHBHHHHHBBBHBBHHBHABHAHHBBABBHBBHBHBBBHHBBHHBHAHA
Chr6-1_4650000	HHBHHBHHHBHHBHHHHABHBHBBBHHHHBBHBHBHBBBHHHBBHHHBHHHHHBBBHBBHHBHABHAHHBBABBHBBHBHBBBHHBBHHBHBHA
Chr6-1_4850000	HHBHHBHHHBHHBHHHHABHBHBBBHHHHBBHBHBHBBBHHHHBHHHBHHHHHBBBHBBHHBHABHAHHBBABBHBBHBHBBBHHBBHHBHBHA
Chr6-1_5200000	HHBHHBHHHBHHBHHHHABHBHBBBHHHHBBHBHBHBBBHHHHBHHHBHHHHHBBBHBBHHBHABHAHHHBABBHBBHBHBBBHHBBHHBHBHA
Chr6-1_5800000	HHBHHBHHHBHHBHHHHABHBHBBBHAHABBHBHBHBBBHHHHBAAHBHHHHHBBBHBBHHBHABHAHHHBABBHBBHBHBBBAHBBHHHHBHA
Chr6-1_6300000	HHBHHBHHHBHHBHHHHABHBHBBBHABABBHBHBHBBBHHHHBAAHBHAHHHBBBHBBHHBHABHAHHHBABBHBBHBHBBBAHBBHHHHBHA
Chr6-1_6750000	HHBHHBHHHBHHBHAHHABHBHBBBHABABBHBHBHBBBHAHHBAAHBHAAAHBBBABBHHBHABHAHHHBABBHBBHBHBBBAHBBHAHHBHA
Chr6-1_7200000	HHBHHBHHHBHHBHAHHABHBHBBBHABABBHBHBHBBBHAHHBAAHBHAAAHBBBABBHHBHABHAHHHBABBHBBHBHBBBAHBBHAHBBHA
Chr6-1_7500000	HHBHHBHHHBHHBHAHHABHBHBBBHABABBHBHBHBHBHAHHBAHHBHHAAHBBBABBHHBHABHAHAHBABBHBBHBHBBBBHBBHAHBBHA
Chr6-1_7850000	HHBHHBHHHBHHBHAHHABHBABBBHABABBHBHBHBHBHAHHBHHHBHHAAHBBBABBHHBHABHAHAHBABBHBBHBHBBBBHBBHAHBBHA
Chr6-1_8250000	HABHHBHHHBHHBHAHHABHBABBBHABABBHBHBHBHBHAHHBHHHBHHAAHBBBABBHHBHABHAHAHBABBHBBHBHBBBBHBBHAHBBHA
Chr6-1_8600000	HABHHBHHHBHHBHBHHBBHBHBBBHABBBBHBHBHBHBHBHHBHHHBHHABHBBBABBHHBHBBHBHAHBABBHBBHBHBBBBHBBHAHBBHH
Chr6-1_9000000	HABHHBHHHAHHBHBHHBBHBHBBBHABBBBHBHBHBHBHBHHBHHHBHHABHBBBBBBHHBHBBHBHAHBABBHBBHBHBBBBHBBHAHBBHH
Chr6-1_9300000	HABHHAHHHAHBBHBHHBBHBHBABHABBBBHBHHBBHBHBHHBHHHBHHABHBBBBBBHHBHBBHBHAHBABBHBBHAHBBBBHBBHAHBBHH
Chr6-1_9450000	HHBHHAHHHAHBBHBHHBBHBHBABHABBABHBHHBBHBHBHHBHHHBHHABHBBBBHBHHAHBBHBHAHBABBHBBHAHBBBBHBBHAHBBHH
Chr6-1_9550000	HHBHHAHHHAHBBHBHHBBHBHBABHABBABHBHHBBHBHBHHBHHHBHHABHBBBBHBHBAHBBHBHAHBABBHBBHAHBBBBHBBHAHBBHH
Chr6-1_9750000	HHBHHAHHHAHBBHBHHBBHBHBABHAABABHBHHBBHBHBHHBHHHBHHABHBBBBHBHBAHBBHBHAHBABBHBBHAHBHBBHBAHAHHBHH
Chr6-1_9950000	HHBHHAHHHAHBBHBHHBBHBHBABHAABABHBHHBBHBHBHHBHHHBHHABHBBBBHBHBAHBBHBHAHBABBHBBHAHBHHBHBAHAHHBHH
Chr6-1_10100000	HHBHHAHHHAHBBHBHHBBHBHBABHAABABHAHHBBHBHBHHBHHHBHHABHBBBBHBHBAHBBHBHAHBABBHBBHAHBHHBHBAHAHHBHH
Chr6-1_10300000	HHBBHAHHHAHBBHBHHBBHBHBAHHAABABHAHHBBHBHBHHBHHHBAHABBBBBBHBHBAHBBHBHAHBABBHBBHAHBHHBHBAHAHHBHH
Chr6-1_10600000	HHBBHAHHHAHBBHBHHBBHBHBAHHAABABHAHHBBHBHBHHBHHHBAHABBBBBBHHHBAHBBHBHAHBABBHBBHAHBHHBHBAHAHHBHH
Chr6-1_11200000	HHBBHAHHHAHBBHBHHBBHAHBAHHAAAABHAHHBBHBHBHHAHHHBAHABBBBBBHHHBAHBBHBHAHBABBHBBHAHBHHBHBAHAHHBHH
Chr6-1_11750000	HHBBHAHHHAHBBHBHHBBHAHBAHHAAAABHAHHBBHBHBHHAHHHBAHABBBBBBHHHBAHBBHBHAHBABBHBBHAHBHHBBBAHAHHBHH
Chr6-1_12150000	HHBBHAHHHAHBBABHHBBHAHBAHHAAAABHAHHBBHBHBHHAHHHBAHABBBBBBHHHBAHBBHBAAHBABBHBBHAHBHHBBBAHAHHBHH
Chr6-1_13350000	HHBBHAHHHAHBBABHHBBHAHBAHHAAAABHAHHBBHBHBHHAHHHBAHABBBBBBHHHBAHBBHBAAHBABBHBBHABBHHBBBAHAHHBHH
Chr6-1_15500000	HHBBHAHHHAHBBABHHBBHAHBAHHAAAABHAHHBBHBHBHHAHHHBAHABBBBBBHHHBAHBBHBAAHBABBHBBHABBHHABBAHAHHBHH
Chr6-1_20350000	BHHAHAHHHHHBHABAHABHAHAAHHAAAAHHAAHBBHBBHAHAHHBAAHAAHAABBHHHBAHABHBBAHBAHAAABBAAAHHABHAHAAHABH
Chr6-1_24100000	AAHAAAHBHHBBHBBBBAAHBAABHHABBBHBABBBBAAAHABBAHAAAHBAHABBHHBHBBABBAAHBABAHAHABABAAAAABHBBHBHAHH
Chr6-1_24350000	AAHAHAHBHHBBHBBBBAAHBAABHHABBBHBABBBBAAAHABBAHAAAHBAHABBHHBHBBABBAAHBABAHBHABABHAAAABHBBHBHHHH
Chr6-1_24700000	AAHAHAHBHHBBHBBBBAAHBAABHHABBBHBABBBBAAAHABBAHAAAHBAHABBHHBHBBHBBBAHBABAHBHABABHAAAABHBBHBHHHH
Chr6-1_25050000	AAHAHAHBHHBBHBBBBAAHBAABHHABBBHBABBBBAAAHABBAHAAAHBAHABBHHBHBBHBBBAHBABAHBHABABHAHAABHBBHBHHHH
Chr6-1_25700000	AAHAHAHBHHBBHBBBBAAHBAABHHABBBHBABBBBAAAHABBAHAAAHBHHABBHHBHBBHBBBAHBABAHBHABABHAHAABHBBHBHHHH
Chr6-1_26550000	AAHAHAHBHHBBHBBBBAAHBAABHHABBBHBABBBBAAAHABBAHAAAABHHABBHHBABBHBBBBHBABAHBHABABHAHAABHHBHBHHHH
Chr6-1_27050000	AAHAHAHBHHBBABBBBAAHBAABHHABBBHBABBBBAAAHABBAHAAAABHHHBBHHBABBHBBBBHBABAHBHABABHAHAABHHBHBHHHH
Chr6-1_27300000	HAHAHAHBHHBBABBBBBAHBAABHHABBBHBABBBBAAAHABBAHAAAABHHHBBHHBABBHBBBBHBABAHBHABABHAHAABHHHHBHHHH
Chr6-1_27450000	HBHAHAHBHHBBABBBBBAABABBHHABBBHBABBBBAAAHABBBHAAAABHHHBHHHBABBHBBBBHBABAHBHABHBHAHAABHHHHBHHHH
Chr6-1_27700000	HBHAHAHBHHBBABBBBBAABABBHHABBBHBABBBBAAAHABBBHAAAABHHHBHHABABBHBBBBHBABAHBHABHBHAHAABHHHHBHHHH
Chr6-1_28000000	HBHAHAHBHHBBABBBBBAABABBHHABBBHBABBBBHAAHABBBHAAAABHHHBHHABABBHBBBBHBABAHBHABHBHAHAABHHHHBHHHH
Chr6-1_28250000	HBHAHAHBHHBBABBBBBAABABBHHABBBHBABHBBHAAHABBBHAAAABHHHBHHABABBHBBBBHBABAHBHABHBHAHAABHHHHBHHHH
Chr6-1_28650000	HBHAHAHBHHBBABBBBBAABABBHHABBBHBABHBBHAAHABBBHAAABBHHHBHHABABBHBBBBHBABAHBHABHBHAHAABHHHHBHHHH
Chr6-1_29300000	HBHAHAHBHHBBABBBBBAHBABBHHABBBHBABHBBHAAHABBBHAAABBHHHBHHABABHHBBBBHBABAHBHABHBHAHAABHHHHBHHHH
Chr6-1_29800000	HBHAHAHBHHBBABBBBBAHBABBHHABBBHBABHBBHAABABBBHAAABBHHHBHHABABHHBBBBHBABHHBHABHBHAHAABHHHHBHHHH
Chr6-1_30000000	HBHAHAHBHHABABBBBBAHBABBHHABBBHBABHBBHAABABBBHAAABBHHHBHHABABHHBBBBHBABHHHHABHBHAHAABHHHHBHHHH
Chr6-1_30200000	HBHAHAHBHHABABBBBBAHBABBHHABBBHBABHBBHAABABBBHAAABBHHHBHHABABHHBBBBHBHBHHHHABHBHAHBABHHHHBHHHH
Chr6-1_30500000	HBHAHAHBHHABABBBBBAHBABBHHABBBHBABHBBHAABABBBHAAABBHHHBHHBBABHHBBBBHBHBHHHHBBHBHAHBABHHHHBHHHH
Chr6-1_31700000	HBHAHAHBHHABABBBBBAHBABBHHABBBHBABHBBHAABABBBHAAABBHHHBHHBBABHHBBBBHBHBHHHHBBHBHAHBHBHHHHBHHHH
Chr6-1_32800000	HBHAHABHABAHBABHBBAHBABBBHAABABHAHHBHHAABAHHBAAAABBHHHBHHBHAHHHHABBHBHBHBHHBHHBHAHBHBAHHHAHHHH
Chr6-2_850000	HHAHHAHHHBHHBHHHABABBHBAHHHHHAAABABHBHAHHABHHHHHHHHHHHAHHAHHHAHAHAAHHBHBBBBBBAAHBHBHHBBHHBHHHA
Chr6-2_1650000	HHAHHAHBHBHHBHHHABABBHBAHHHHHAAABABHBHAHHABHHHHHHHHHHHAHHAHHHAHAHAAHHBHBBBBBBAAHBHBHHBBHHBHHHA
Chr6-2_1750000	HHAHHAHBHBHHBHHHABABBHBAHHHHHAAABABHBHAHHABBHHHHHHHHHHAHHAHHHAHAHAAHHBHBBBBBBAAHBHBHHBBHHBHHHA
Chr6-2_1950000	HHAHHAHBHBHHBHHHABABBHBAHHHHHAAHBABHBHAHHABBHHHHHHHHHHAHHAHHHAHAHAAHHBHBBBBBBAAHBHBHHBBHHBHHHA
Chr6-2_2450000	HHAHHAHBHBHHBHHHABABBHBAHHHHHAAHBABHBHAHHABBHHHHHHHHHHABHAHHHAHAHAAHHBHBBBBBBAAHBHBHHBBHHBHHHA
Chr6-2_3100000	HHAHHAHBHBHHBHHHABABBHBAHHHHHABHBABHBHAHHABBHHHHHHHHHHHBHAHHHAHAHAAHHBHBBBBBBAAHBHBHHBBHHBHHHA
Chr6-2_3650000	HHBHHBHBHBHHBHHHHBBBBHBBBHHHHBBHBHBHBHBHHHBBHHHHHHHHHHHBHBHHHBHAHHAHHBHBBBBBBHBHBHBHHBBHHBHHHA
Chr6-2_4250000	HHBHHBHBHBHHBBHHHBBBBHBBBHHHHBBHBHBHBHBHHHBBHHHHHHHHHHHBHBHHHBHAHHAHHBHBBBBBBHBHBHBHHBBHHBHHHA
Chr6-2_5100000	HHBHHBHBHBHHBBHHHBBBBHBBBHHHHBBHBHBHBHBHHHHBHHHHHHHHHHHBHBHHHBHAHHAHHBHBBBBBBHBHBHBHHBBHHBHAHA
Chr6-2_5800000	HHBHHBHBHBHHBBHHHABBBHBBBHHHHBBHBHBHBHBHHHHBHHHHHHHHHHHBHBHHHBHAHHAHHBHABBBBBHBHBHBHHBBHHBHAHA
Chr6-2_6300000	HHBHHBHHHBHHBAHHHABHBHBBBHHHHBBHBHBHBBBHHHHBHHHBHHHHHBHBHBBHHBHABHAHHHBABBBBBHBHBHBHHBBHHHHAHA
Chr6-2_6800000	HHBHHBHHHBHHBAHHHABHBHBBBHHBHBBHBHBHBBBHHHHBHHHBHHHHHBHBHBBHHBHABHAHHHBABBBBBHBHBBBHHBBHAHHAHA
Chr6-2_7500000	HHBHHBHHHBHHBAAHHABHBHBBBHABABBHBHBHBBBHAHHBAAHBHAAAHBHBABBHHBHABHAHAHBABBHBBHBHBBBAHBBHAHHHHA
Chr6-2_8450000	HABHHBHHHBHHBAAHHABHBABBBHABABBHBHBHBHBHAHHBAAHBHAAAHBHBABBHHBHABHAHAHBABBHBBHBHBBBBHBBHAHBHHA
Chr6-2_8950000	HABHHBHHHAHHBAAHHBBHBHBBBHHBBBBHBHBHBHBHBHHBHHHBHHHBHBHBABBHHBHBBHHHHHBABBHBBHBHBBBBHBBHHHBHHH
Chr6-2_9200000	HABHHBHHHAHHBABHHBBHBHBBBHHBBBBHBHBHBHBHBHHBHHHBHHHBHBHBABBHHBHBBHHHHHBABBHBBHBHBBBBHBBHHHBHHH
Chr6-2_9850000	HABHHBHHHAHHBABHHBBHBHBHBHHBBBBHBHHHBHBHBHHBHHHBHHHBHBHBBBBHHBHBBHHHHHHABBHBBHAHBBBBHBBHHHBHHH
Chr6-2_10400000	HABHHBHHHAHBBABHHBBHBHBHHHHHBHBHBHHHHHBHBHHBHHHBHHHBBBHBBHBHBBHBBHHHHHHABBHBBHAHBHHBHBHHHHHHHH
Chr6-2_10600000	HBBHHBHHHAHBBABHHBBHBHBHHHHHBHBHHHHHHHBHBHHBHHHBHHHBBBHBBHBHBBHBBHHHHHHABBHBBHAHBHHBHBHHHHHHHH
Chr6-2_11100000	HBBHHBHHHAHBBABHHBBHBHBHHHHHBHBHHHHBHHBHBHHHHHHBAHHBBBHBBHHHBBHBBHHHHHHABBHBBHAHBHHBHBHHHHHHHH
Chr6-2_11650000	HBBBHBHHHAHBBABHHBBHBHBHHHHHHHBHHHHBHHBHBHHHHHHBAHHBBBHBBHHHBBHBBHHHHHHABBHBBHAHBHHBHBHHHHHHHH
Chr6-2_12150000	HBBBHHHHHAHBBABHHBBHBHBHHHHHHHBHHHHBHHBHBHHHHHHBAHHBBBHBBHHHBBHBBHHHHHHABBHBBHAHBHHBHBHHHHHHHH
Chr6-2_12800000	HHBBHHHHHAHBBABHHBBHBHBHHHHHHHBHHHHBHHHHBHHHHHHBAHHBBBHBBHHHBBHBHHHHHHHABBHBBHAHBHHBHHHHHHHHHH
Chr6-2_13750000	HHBBHHHHHAHBBABHHBBHBHBHHHHHHHBHHHHBHHHHBHHHHHHBAHHBBHHBHHHHBBHBHHHHHHHABBHBBHAHBHHBBHHHHHHHHH
Chr6-2_14550000	HHBBHHHHHAHBBABHHHBHBHBHHHHHHHBHHHHBHHHHBHHHHHHBAHHBBHBBHHHHBBHBHHHAHHHABBHBBHAHBHHBBHHHHHHHHH
Chr6-2_14850000	HHBBHHHHHAHBBABHHHBHBHBHHHHHHHBHHHHBHHHHBHHHHHHBAHHBBHBBHHHHBBHBHHHAHHHABBHBBHAHBHHHBHHHHHHHHH
Chr6-2_20900000	HHBBHHHHHAHBBABHHHBHBHBHHHHHHHBHHHHBHHHHBHHHHHHBHHHBBHBBHHHHBBHBHHHAHHHHBBHBBHAHBHHHBHHHHHHHHH
Chr6-2_27100000	AAHAHHHBHBBBABBBBAAABHABHHABHBBBHHBBHAAHBHBBAHHAHAHAHABBHHBABBABBHAHHAHABHHABABHAHAABHHBHBHHHH
Chr6-2_27650000	AAHAHHHBHBBBABBBBAAABHABHHABHBBBBHBBHAAHBHBBAHHAHAHHHABBHHBABBABBHAHHAHABHHABABHAHAABHHBHBHHHH
Chr6-2_28050000	AAHAHHHBHBBBABBBBAAABHABHHABHBBBAHBBHAAHBHBBAHHAHAHHHABBHHBABBABBHBHHAHABHHABABHAHAABHHBHBHHHH
Chr6-2_28550000	AAHAHHHBHBBBABBBBAAABHABHHABHBBBAHBBHAAHBHBBAHHAHAHHHABHHHBABBHBBHBHHAHABHHABABHAHAABHHBHBHHHH
Chr6-2_29400000	AAHAHHHBHBBBABBBBBAABHABHHABHBBBAHBBHAAHBHBBAHHAHAHHHHBHHABABBHBBHBHHAHABHHABABHAHAABHHHHBHHHH
Chr6-2_30250000	AAHAHHHBHBBBABBBBBAABHABHHABHBBBAHHBHAAHBHBBAHHAHAHHHHBHHABABBHBBHBHHAHABHHABABHAHAABHHHHBHHHH
Chr6-2_30800000	AAHAHHHBHBBBABBBBBAHBHABHHABHBBBAHHBHHAHBHBBBHHHHAHHHHBHHABABBHBBHBHHAHABHHABABHAHAABHHHHBHHHH
Chr6-2_31400000	HAHAHHHBHBBBABBBBBAHBHBBHHABHBBBABHBBHAHBHBBBHHHHAHHHHBHHABABBHBBHBHHAHABHHABABHAHAABHHHHBHHHH
Chr6-2_32100000	HAHAHAHBHBBBABBBBBAHBHBBHHABHBBBABHBBHAHBHBBBHHHHBHHHHBHHABABHHBBHBHHAHHBHHABABHAHAABHHHHBHHHH
Chr6-2_32500000	HAHAHAHBHBABABBBBBAHBHBBHHABHBBBABHBBHAHBHBBBHHHHBHHHHBHHABABHHBBHBHHAHHBHHABABHAHAABHHHHBHHHH
Chr6-2_32750000	HAHAHAHBHBABABBBBBAHBHBBBHABHBBBABHBBHAHBHBBBHHHHBHHHHBHHABABHHBBHBHHAHHBHHABABHAHAABHHHHBHHHH
Chr6-2_33650000	HBHAHAHBHBABABBBBBAHBHBBBHABHBBBABHBBHAHBHBBBHHHHBHHHHBHHABABHHBBHBHHHHHBHHBBABHAHBHBHHHHBHHHH
Chr6-2_34700000	HBHAHAHHHBABBABHBBAHBHBBBHAAHABHAHHBBHAHBHHBBHHHHBHHHHBHHBHABHHBAHBHHHBHBHHBBHBHAHBHBHHHHHBHHH
Chr6-2_35100000	HBHAHABHHBABBABHBBAHBABBBHAABABHAHHBHHAABAHBBAAHABBHHHBHHBHAHHHHABBHBHBHBHHBHHBHAHBHBAHHHHBHHH
Chr6-3_900000	HHAHHAHBHBHHBHHHABABBHBAHHHHHAAABABHBHAHHABHHHHHHHHHHHAHHAHHHAHAHAAHHBHBBBBBBAAHBHBHHBBHHHHHHA
Chr6-3_1950000	HBBBBBHBBBHBBHHHHBABHHBABHHHHBABBHBBBHBHBBBHHHHHHHBHHBBHHAHHHAHABHAHHBHHBBBBBABHBHBHHBBHBBHBHA
Chr6-3_2350000	HBBBBBHBBBHBBHHHHBBBHHBBBHHHHBBBBHBBBHBHABBHHHHHHHAHHBBHHBHHHHHABHAHHBHHBBBBBABHBHBHHBBHABHBHA
Chr6-3_2650000	HBBBHBHBHBHBBHHHHBBBHHBBBHHHHBBBBHBBBHBHABBHHHHHHHAHHBBHHBHHHHHABHAHHBHHBBBBBABHBHBHHBBHABHBHA
Chr6-3_3050000	HBBBHBHBHBHBBHHHHBBBHHBBBHHHHBBBBHBBBHBHABBHHHHHHHAHHBBBHBHHHHHABHAHHBHHBBBBBABHBHBHHBBHABHBHA
Chr6-3_3500000	HBBBHBHBHBHBBHHHHABBHHBBBHHHHBBBBHBBBHBHABBHHHHHHHAHHBBBHBHHHHHABHAHHBHHBBBBBABHBHBHHBBHABHBHA
Chr6-3_4100000	HBBBHBHBHBHBBHHHHABBHHBBBHHHHBBBBHBBBHBHABBHHHHHHHAHHBBBHBHHHHHABHAHHBHHBBBBBABHBHBHBBBHABHBHA
Chr6-3_4800000	HBBBHBHBHBHBBHHHHABBHHBBBHHHHBBBBHBBBHBHABBBHHHHHHAHHBBBHBHHHHHABHAHHBBHBBBBBABHBHBHBBBHABHBHA
Chr6-3_5450000	HBBBHBHBHBHBBHHHHABBHHBBBHHHHBBBBHBBBHBHABBBHHHHHHAHHBBBHBBHHHHABHAHHBBHBBHBBABHBBBHBBBHABHBHA
Chr6-3_6050000	HBBBHBHBHBHBBHHHHABBHHBBBHHHHBBBBHBBBHBHABBBHHHHHHAHHBBBHBBHHHHABHAHHHBHBBHBBABHBBBHBBBHABHBHA
Chr6-3_6500000	HABBHBHBHBHBBHHHHABBHHBBBHHHHBBBBHBBBHBHABBBHHHHHHAHHBBBHBBHHHHABHAHHHBHBBHBBABHBBBHBBBHAHHBHA
Chr6-3_6850000	HABBHBHBHBHBBHHHHABBHHBBBHAHABBBBHBBBHBHABBBAAHHHAAHHBBBHBBHHHHABHAHHHBHBBHBBABHBBBABBBHAHHBHA
Chr6-3_7450000	HABBHBHBHBHBBHHHHABBHHBBBHAHABBHBHBBBHBHABBBAAHHHAAHHBBBHBBHHHHABHAHHHBHBBHBBABHBBBABBBHAHHBHA
Chr6-3_8050000	HABBHBHBHBHBBHAHHABBHABBBHABABBHBHBBBHBHABBBAAHBHAAAHBBBABBHHHHABHAHAHBHBBHBBABHBBBABBBHAHBBHA
Chr6-3_8450000	HBBBHBHBHBHBBHBHHBBBHHBBBHABABBHBHBBBHBHBBBBAHHBHHBBHBBBBBBHHHHBBHHHHHBHBBHBBABHBBBABBBHAHBBHH
Chr6-3_8850000	HBBBHBHBHBHBBHBHHBBBHHBBBHABABBHBHBBBHBHBBBBAHHBHHBBHBBBBBBHHHHBBHHHHHBHBBHBBABHBBBBBBBHAHBBHH
Chr6-3_9100000	HBBBHBHBHAHBBHBHHBBBHHBBBHABABBHBHBBBHBHBBBBAHHBHHBBHBBBBBBHHHHBBHHHHHBHBBHBBABHBBBBBBBHAHBBHH
Chr6-3_10150000	HBHBHBHBHAHBBHBHHBBBHHBABHAHABBHBHBBBHBHBBBBHHHBHHBBHBBBBABHHHHBBHHHHHBHBBHBBABHBBBBBBHHAHHBHH
Chr6-3_11300000	HBHBHBHBHAHBBABHHBBBHHBABHAHBBBHBHBBBHBHBBBBHHHBAHBBHBBBBABHHHHBBHHAHHHHBBHBBAAHBBABBBHHAHHBHH
Chr6-3_11700000	HBHBHBHBHAHBBABHHBBBHHBBBHAHBABHBHBBBHBHBBBBHHHBAHBBBBBBBABHBHHBBHHAHHHHBBHBBBAHBBABBBHHAHHBHH
Chr6-3_12250000	HBHBHBHBHAHBBABHHBBBHHBBBHAHBAHHBHBBBHBHBBBBHHHBAHBBBBBBBAHHBHHBBHHAHHHHBBHBBBAHBBABBBHHAHHBHH
Chr6-3_13400000	HBHBHBHAHAHBBABHHBBAHHBBAHAHBAHHAHBBBHBHBBHBHHHBAHBBBBBBBAHHBHHBBHHAHHHHBBHBBBAHBBABBBHHAHHBHH
Chr6-3_14400000	HBHBHBHAHAHBBABHHBBAHHBBAHAHBAHHAHBBBHBHBBHHHHHBAHBBBBBBBAHHBHHBBHHAHHHABBHBBBABBBABBBHHAHHBHH
Chr6-3_15150000	HBHBHBHAHAHHBABHHBBAHHBBAHAHBAHHAHBHBHBHBBHHHHHBAHBBHBBHBAHHHHHBBHHAHHHABBHBBBABABAABBHHAHHBHH
Chr6-3_16250000	HBHBHBHAHAHHBABHHBBAHHBBAHAHBAHHAHBHBHBHBBHHHHHBAHBBHBBHBAHHHHHBBBHAHHHABBHBBBABABAABBHHAHHBHH
Chr6-3_17300000	HBHBHBHAHHHHBABHHBBAHHBBAHAHBAHHAHBHBHBHBBHHHHHBBHBBHBBHBAHHHHHBBBHBHHHBBBHBBBABABAABBHHAHHBHH
Chr6-3_19250000	HBHBHBHAHHHHBABHHBBAHHBBAHAHBAHHAHBHBHBHBBHHHHABBHBBHBBHBAHHHHABBBHBHHHBBBHBBBABABAABBHHAHHBHH
Chr6-3_25600000	HAHAHHHAHHHHBABAABBAHHABAHAHBAHAAABHBAHABAHHHBHBBABHHAHHBAHBHAHABBBBAHHBHBAABBABABAABAHHAAHBBH
Chr6-3_30700000	BBHBHHABHHHHAAABBBAAHHABBHBHHBHAAABAABHBBHHAABHBHBAHBAHHAABABBHBBHAHBABBHBAABBABBHAABBHBBBBBHB
Chr6-3_31450000	HAHAHHHBHHBBABHBBBAAHHABBHAHHBHBAHBHHAHBBHBBABHAHAHHBAHBHABABBHBBHAHBABAHBAABAHBBHAABBHBBBBBHB
Chr6-3_32250000	HAHAHHHBHHBBABHBBBAAHHABBHABHBHBAHBHHAHHBHBBABHAHAHHBAHHHABABBHBBHHHHABAHBAABAHHBHAABBHBBBBBHB
Chr6-3_32650000	HAHAHHHBHHBBABHBBBAAHHABBHABHBHBAHBHHAHHBHBBABHAHAHHBHHHHABABBHBBHHHHABAHBAABAHHBHAABBHBBBBBHB
Chr6-3_32950000	HHHAHHHBHHBBABHBBBAAHHABBHABHBHBAHBHHHAHBHBBABHAHAHHBHHHHABABBHBBHHHHABAHBAABAHHBHAABBHBBBBBHB
Chr6-3_33450000	HHHAHHHBHHBBABHBBBHAHHABBHBBHBHBAHHHHHAHBHBBABHAHAHHBHHHHABABBHBBHHHHABAHBAABAHHBHHABBHBBBBBHB
Chr6-3_34200000	HHHBHHHBHHBBABHBBBHAHHABBHBBHBHBAHHHHHHHBHBBABHBHBHHBHHHHABHBBHBBHHHHHBHHBAHBBHHBHHHBBHBBBBBHB
Chr6-3_34950000	HHHBHHHBHHBBABHBBBHHHHHBBHBBHBHBAHHHHHHHBHBBHBHBHBHHBHHHHABHBBHBBHHHHHBHHBAHBBHHBHHHBBHBBBBBHB
Chr6-3_35350000	HHHBHHHBHHHBABHBBBHHHHHBBHBBHBHBAHHHHHHHBHBBHBHBHBHHBHHHHABHBHBBBHHHHHBHHBAHBBHHBHHHBBHBBBBBHB
Chr6-3_35550000	HHHBHHHBHHHBABHBBBHHHHHBBHBBHBHHAHHHHHHHBHBBHBHBHBHHBHHHHABHBHBBBHHHHHBHHBAHBBHHBHHHBBHBBBBBHB
Chr6-3_35850000	HHHHHHHBHHHBABHBBBHHHHHBBHHBHBHHAHHHHHHHBHBBHBHBHBHHBHHHHABHBHBBBHHHHHBHHBHHBHHHBHHHBBHBBBBBHB
Chr6-3_36300000	HHHHHHHBHHHBABHBBBHHHHHBBHHBHBHHAHHHHHHHBHHBHBHBHBHHBHHHHABHBHBBBHHHHHBHHBHHBHHHBHHHBBHHBBBBHB
Chr6-3_37050000	HHHHHHHBHHHBABHBBBHHHHHBBHHHHBHHAHHHHHHHBHHBHBHBHBHHBHHHHABHBHBBBHHHHHBHHBHHBHHHBHHHBBHHBBBBHB
Chr6-3_37750000	HHHHHHHHHHHBHBHHBBHHHHHBBHHHHBHHAHHHHHHHBHHBHBHHHBHHBHHHHHBHBHHBBHHHHHBHHBHHBHHHHHHHBHHHBHBBHB
Chr6-3_38050000	HHHHHHHHHHHBHBHHBBHHHHHBBHHHHBHHAHHHHHHHBHHBHHHHHBHHBHHHHHBHBHHBBHHHHHBHHBHHBHHHHHHHBHHHBHBBHB
Chr6-4_850000	HHHBBHHBBBHBBAHHHBAHAAHABHHHHBABBHHBBABHBHAAHHHHAABHAHBHHAHAAAHBHHBAAHABBBHHBAHHHHHAHBHHBBABHH
Chr6-4_1750000	HHHBBHHBBBHBBHHHHBABBABABHHHHBAHBHBBBHHHBHBBHHHHAABHBHBBHAHHBAHAHHAHABBBBBBBBAHHBHBAHBBHBBBBHH
Chr6-4_2100000	HHHBHHHBHBHBBHHHHBABBABABHHHHBAHBHBBBHHHAHBBHHHHAABHBHBBHAHHBAHAHHAHABBBBBBBBAHHBHBAHBBHABBAHH
Chr6-4_2450000	HHHBHHHBHBHBBHHHHBBBBABBBHHHHBAHBHBBBHHHAHBBHHHHAABHBHBBHBHHBAHAHHAHABBBBBBBBAHHBHBAHBBHABBAHH
Chr6-4_2800000	HHHBHHHBHBHBBHHHHBBBBABBBHHHHBBHBHBBBHHHAHBBHHHHAAAHBHBBHBHHBAHAHHAHABBBBBBBBAHHBHBAHBBHABBAHH
Chr6-4_3050000	HHHBHHHBHBHBBHHHHBBBBABBBHHHHBBHBHBBBHHHAHBBHHHHAAAHBHBBHBHHBAHAHHAHABBHBBBBBAHHBHBAHBBHABBAHH
Chr6-4_3300000	HHHBHHHBHBHBBHHHHBBBBABBBHHHHBBHBHBBBHHHAHBBHHHHAAAHBHBBHBHHBBHAHHAHABBHBBBBBAHHBHBAHBBHABBAHH
Chr6-4_3850000	HHHBHHHBHBHBBHHHHABBBABBBHHHHBBHBHBBBHHHAHBBHHHHAAAHBHBBHBHHBBHAHHAHABBHBBBBBAHHBHBAHBBHABBAHH
Chr6-4_4350000	HHHBHHHHHBHBBHHHHABBBABBBHHHHBBHBHBBBHHHAHBBHHHHAAAHBBBBHBHHBBHABHAHABBHBBBBBAHHBHBAHBBHABBAHH
Chr6-4_4800000	HHHBHHHHHBHBBHHHHABBBABBBHHHHBBHBHBBBHHHAHBBHHHBAAAHBBBBHBBHBBHABHAHABBHBBBBBAHHBBBABBBHABBAHH
Chr6-4_5850000	HHHBHBHHHBHBBHHHHABBBABBBHHHHBBHBHBBBHHHAHBBHHHBAAAHBBBBHBBHBBHABHAHABBHBBHBBABHBBBABBBHABBAHH
Chr6-4_6750000	BHHBHBHHHBHBBHHBHABBBABBBHHBHBBHBHBBBHHHAHBBHHHBAAAHBBBBABBHBBHABHAHABBHBBHBBABHBBBABBBHAHBAHH
Chr6-4_7650000	HHHBHBHHHBHBBHHHHABHBABBBHHBHBBHBHBBBHHHAHHBHHHBAAAHBBBBABBHBBHABHAHAHBHBBHBBABHBBBABBBHAHBAHH
Chr6-4_8750000	HABBHBHHHBHBBHAHHABHBABBBHABABBHBHBBBHHHAHHBAAHBAAAHBBBBABBHBBHABHAHAHBHBBHBBABHBBBBBBBHAHBBHH
Chr6-4_9200000	HABBHHHHHAHBBHBHHBBHBHBHBHBBBBBHBHHBBHHHBHHBHHHBAHHHBBBBABBHBBHBBHHHHHHHBBHBBAAHBBBBBBBHHHBBHH
Chr6-4_9450000	HABBHHBHHAHBBHBHHBBHBHBHBHBBBBBHBHHBBHHHBHHBHHHBAHHHBBBBABBHBBHBBHHHHHHHBBHBBAAHBBBBBBBHHHBBHH
Chr6-4_9900000	HABBHHHHHAHBBHBHHBBHBHBHHHBHBHBHBHHBHHHHBHHBHHHBAHHHBBBBAHBHBBHBBHHHHHHHBBHBBAAHBHHBBBHHHHHBHH
Chr6-4_10400000	HABBHHHHHAHBBHBHHBBHBHBHHHBHBHBHBHHBHHHHBHHBHHHBAHHBBBBBBHBHBBHBBHHHHHHHBBHBBAAHBHHBBBHHHHHBHH
Chr6-4_10650000	HABBHHHHHAHBBHBHHBBHBHBHHHBHBHBHHHHBHHHHBHHBHHHBAHHBBBBBBHBHBBHBBHHHHHHHBBHBBAAHBHHBBBHHHHHBHH
Chr6-4_10800000	HHBBHHHHHAHBBHBHHBBHBHBHHHBHBHBHHHHBHHHHBHHBHHHBAHHBBBBBBHBHBBHBBHHHHHHHBBHBBHAHBHHBBBHHHHHBHH
Chr6-4_11250000	HHBBHHHHHAHBBHBHHBBHBHBHHHBHBHBHHHHBHHHHBAHBHHHBAHHBBBBBBHBHBBHBBHHHHHHHBBHBBHAHBHHBBBHHHHHBHH
Chr6-4_12050000	HHBBHHHHHAHBBHBHHBBHBHBHHHBHHHBHHHHBHHHHBHHBHHHBAHHBBBBBBHHHBBHBBHHHHHHHBBHBBHAHBHHBBBHHHHHBHH
Chr6-4_12750000	HHBBHHHHHAHBBHBHHBBHBHBHHHBHHHBHHHHBHHBHBHHBHHHBAHHBBBBBBHHHBBHBBHHHHHHHBBHBBHABBHHBBBHHHHHBHH
Chr6-4_13100000	HHBBHHHHHAHBBHBHHBBHBHBHHHBHHHBHHHHBHHBHBHHBHHHBAHHBBBBBBHHHBBHBBHHAHHHHBBHBBHABBHHBBBHHHHHBHH
Chr6-4_13350000	HHBBHHHHHAHBBHBHHBBHHHBHHHHHHHBHHHHBHHBHBHHHHHHBAHHBBBBBBHHHBHHBBHHAHHHHBBHBBHABBHHBBBHHHHHBHH
Chr6-4_14250000	HHBBHHHHHAHBBABHHBBHHHBHHHHHHHBHHHHBHHBHBHHHHHHBAHHBBBBBBHHHBHHBBHHAHHHABBHBBHABBHHBBBHHHHHBHH
Chr6-4_15100000	HHBBHHHHHAHBBABHHBBHHHBHHHHHHHBHHHHBHHBHBHHHHHHBAHHBBBBBBHHHBHHBBHHAHHHABBHBBHABBHHBBBHHHHHHHH
Chr6-4_15300000	HHBBHHHHHAHBBABHHBBHHHBHHHHHHHBHHHHBHHHHBHHHHHHBAHHBBHBBHHHHBHHBHHHAHHHABBHBBHAHBHHBBHHHHHHHHH
Chr6-4_15450000	HHBBHHHHHAHBBABHHBBHHHBHHHHHHHBHHHHBHHHHBHHHHHHBAHHBBHBBHHHHBHHBHHHAHHHHBBHBBHAHBHHBBHHHHHHHHH
Chr6-4_21250000	HHBBHHHHHAHBBABHHHBHHHBHHHHHHHBHHHHBHHHHBHHHHHHBAHHBBHBBHHHHBHHBHHHAHHHHBBHBBHAHBHHHBHHHHHHHHH
Chr6-4_27300000	AAHAHHHBHBBBABBHBAAAHHABHHAHHBBHHHBBHAAHBHBBAHHAHAHHBABBHHBABBABBHAHHAHABBHABABHBHAABHHBHBHHHH
Chr6-4_27800000	AAHAHHHBHBBBABBBBAAAHHABHHABHBBBHHBBHAAHBHBBAHHAHAHHBABBHHBABBABBHAHHAHABBHABABHBHAABHHBHBHHHH
Chr6-4_28250000	AAHAHHHBHBBBABBBBAAAHHABHHABHBBBHHBBHAAHBHBBAHHAHAHHBABBHHBABBABBHBHHAHABBHABABHBHAABHHBHBHHHH
Chr6-4_28550000	AAHAHHHBHBBBABBBBAAAHHABHHABHBBBHHBBHAAHBHBBAHHAHAHHBHBBHHBABBABBHBHHAHABBHABABHBHAABHHBHBHHHH
Chr6-4_28700000	AAHAHHHBHBBBABBBBAAAHHABHHABHBBBHHBBHAAHBHBBAHHAHAHHBHBBHHBABBBBBHBHHAHABBHABABHBHAABHHBHBHHHH
Chr6-4_29050000	AAHAHHHBHBBBABBBBBAAHHABHHABHBBBHHBBHAAHBHBBAHHAHAHHBHBHHHBABBBBBHBHHAHABBHABABHBHAABHHBHBHHHH
Chr6-4_29350000	AAHAHHHBHBBBABBBBBAAHHABHHABHBBBHHHBHAAHBHBBAHHAHAHHBHBHHHBABBBBBHBHHAHABBHABABHBHAABHHBHBHHHH
Chr6-4_30100000	AAHAHHHBHBBBABBBBBAAHHABHHABHBBBHHHBHAAHBHBBAHHAHAHHBHBHHABABBBBBHBHHAHABBHABABHBHAABHHBHBHHHH
Chr6-4_31250000	HAHAHAHBHBBBABBBBBAHHHBBHHABHBBBHBHBBHAHBHBBHHHBHAHHBHBHHABABBBBBHBHHAHABBHABABHBHAABHHBHBHHHH
Chr6-4_31800000	HHHAHAHBHBHBABBBBBHHHHBBBHABHBBBABHBBHAHBHBBHBHBHBHHBHBHHABABHBBBHBHHHBHBBAHBHBHBHHABBHBBBHBHB
Chr6-4_32850000	HHHAHAHBHBHBABBBBBHHHHBBBHABHBBBABHBBHAHBHBBHHHHHBHHHHBHHABABHHBBHBHHHBHBHHHBHBHHHHABHHHHBHHHH
Chr7-1_650000	HBHHBAAAAHHAAHBHAHHHBAAHABBABAAAHHHHHHHAABHBBHHHHABHHBHBHAABHAHBHHABHHAAHBHAHHAHHBHHHHAHBABAHA
Chr7-1_1350000	HBHHBAAAAHBAAHBHAHHHBAHHABBABBAAHHHHHHHAABHBBHHHHABHHBHBHAABHAHBHHBBHHAAHBHAHHAHHBHHHHAHBABAHA
Chr7-1_1800000	HBHHBAAAAHBAAHBHAHHHBAHHABBABBAAHHHHHHHHABHBBHHHHABHHBHBHAABHAHHHHBBHHAAHBHAHHAHHBHHHHAHBABAHA
Chr7-1_2450000	HBHHBHAAHHHAAHBHHHHHBBHHHBBHBBBHHHHHHHHHABHBBHHHHABHHBHBHAABHAHHHHBBHHHAHBHBHHBHHBHHHHBHBABBHA
Chr7-1_3250000	HBHHBHBAHHHAAHBHHHHHBBHHHBBHBBBHHHHHHHHHABHBBHHHHABHHBHBHAABHAHHHHBBHHHAHBHBHHBHHBHHHHBHBABBHA
Chr7-1_4050000	HBHHBHBAHHHBAHBHHHHHBBHHHBBHBBBHHHHHHHHHABHBBHHHHABHHBHBHAABHAHHHHBBHHHAHBHBHHBHHBHHHHBHBABBHA
Chr7-1_5350000	HBHHBHBAHHHBAHBHHHHHBBHHHBBHBBBHAHHHHHHHABHBBHHHHABHHBHBHAABHAHHHHBBHHHAHBHBHHBHHBHHHHBHBABBHA
Chr7-1_6750000	HBHHBHBAHHHBAHBHHHHHBBHHHBBHBBBHAHHHHHHHABHBBHHHHABHHBHBHHABHAHHHHBBHHHAHBHBHHBHHBHHHHBHBAABHA
Chr7-1_7500000	BBHHBHBAHHHBABBHHHHHBBHHHBBHBBBHAHHHHHHHABHBBHHHHBBHHBHHHHABHHHHHHBBHHHAHBHBHHBHHBHBHHBHBAABHA
Chr7-1_8250000	BBHHBHBAHHHBABBBHHHHBBHHHBBHHBBHAHHBHHBHABHABHHBHBHHHBHHBHAHHHHHHHBBHHHAHBHBHHBHHAHBHBBHBAABHA
Chr7-1_9100000	BHHHBHBAHHHBABHAHHHABBHHHBBHHHBHAHHHHBAHABHABHHBBBHHHBHHAHAHHHBHHHBBHHHABBBBHHBHAAHBHABHBAABHA
Chr7-1_9700000	BHHBBHBAHHHBABHAHHHABBHHHBBHHHBHAHBHHBAHABHABHHBBBHHHBHHAHAHHHBHHHBBHHHAAHBBHHBHBAHBHABHBAABHA
Chr7-1_10200000	BHABBHBAHBHBABHAHAHABBHHHBBHHHBHAHBHHBAHABHABHHBBBHHHBHHAHAHHHBHHHBBHHHAAHBBHHBBBAHBHABABAABHA
Chr7-1_11800000	BHBBBHBHHBHBABHAHHHABBHHHBBHHHBHAHBHHBAHABHABHHBBBHHHBHHAHAHHHBHHHBBHHHAAHBBHHBBBAHBHABABAABBA
Chr7-1_13250000	BHBBBABHABBAABHAAHBABHAAABAAHHAAAABHHAAAAHHABHBBAAHBBBAHAHAHHHAABAABHHAHAHHAHHABBAHAAABHBAHABA
Chr7-1_13750000	BHBBBABHABBAABHAAHBABHAAABAAHHAAAABHHAAAAHHABHBBAAHBBBAHAHAHHHAABAABHHHHAHHAHHABBAHAAABHBAHABA
Chr7-1_14200000	BHBBBABHABBAABHAAHBAHHAAABAAHHAAAABHHAAAAHHABHBBAAHBBBAHAHAHHHAABAABHHHHAHHAHHABBAHAAABHBAHABA
Chr7-1_14400000	BHBBBABHABBAABHAAHBAHHAAABAAHHAAAABHHAAAAHHABHBBAAHBBBAHAHAHHHAABBABHHHHAHHAHHABBAHAAABHBAHABA
Chr7-1_15050000	BHBBBHBHHBBHABHABHBAHHHHHBAHHHHBAABHHAAAAHHBBHBBBHHBBBAHHHAHHHBHBBHBHHHHAHHAHHABBAHAAHBHBAHABH
Chr7-1_16450000	BHBBBHBHHBBHABHABHBAHHHHHBAHHHHBAABHHAAAAHHBBHBBBHHBBBAHHHAHHHBHBBHBHHHHAHHAHHABHAHAAHBHBAHABH
Chr7-1_17700000	BHBBBHBHHBAHABHABHBAHHHHHBAHHHHBAABHHAAABHHBBHBBBHHBAAAHHHAHHHBHABHAHHHHAHHHHHABHAHAAHBHBAHABH
Chr7-1_18300000	BHBBBHBHHBAHBBHABHBAHHHHHAAHHHHBAAHHHAAABHHBBHHHBHHAAAAHHHAHHHBHABHAHBHHAHHHBHAHHAHAAHHHHAHABH
Chr7-1_18850000	BHBHBHBHHBAHBBHABHBAHHHHHAAHAHHBAAHHAAAABHABBAHHBHHAAAAHHHAHHABHABHAHBHHAHHHBHAHHAAAAHHHHAHABH
Chr7-1_19400000	BHBHBHBHHBAHBBHABHBAHHHHHAAHAHHBAAHHHAAHBHABBAHHBHHAAAAHHHAHHABHABHAHBHHAHHHBHAHHAHAAHHHHHHABH
Chr7-1_20500000	BHBHBHBHHBAHBBHABHBAHHHHHAAHAHHBAAHHHAAHBHABBAHHBHHAAAAHHHAHHABHABHHHBHHAHHHBHAHHAHAAHHHHHHABH
Chr7-2_950000	BHHBHHBHHHAHABAHHHHAHHHHHHHHHHHBAAHHHAAAHHABBAHHBHHHAAHAHHHHHABHABBAHHHAHHHABHAHHHAAAHHAHAHHBH
Chr7-2_1900000	BBHBHHBHHBBBBBBBBHBAHBHHHHHBHBHBBBHBBHBHHHHBBBHBBHHHBAHABBHHHABHHHHHHHHHHHHHBHBHHHHBHBHBHAHHBH
Chr7-2_2150000	BBHHHHHHHBBBBBBBBHBAHBHHHHHBHBHBBBHBBHBHHHHBBBHBBHHHBAHABBHHHABHHHHHHHHHHHHHBHBHHHHBHBHBHAHHHH
Chr7-2_2650000	BBHHHHHHHBBBBBBBBHHAHBHHHHHBHBHBBBHBHHBHHHHBBBHBBHHHBBHHBBHHHABHHHHHHHHHHHHHBHBHHHHBHBHBHAHHHH
Chr7-2_3100000	BBHHHHHHHHBBBBBBBHHAHBHHHHHBHBHBBBHBHHBHHHHHBBHBBHHHBBHHBBHHHABHHHHHHHHHHHHHBHBHHHHBHBHBHAHHHH
Chr7-2_3300000	BBHHHHHHHHBBBBBBBHHAHBHBHHHBHBHBBBHBHHBHHHHHBBHBBHHHBBHHBBHHHABHHHHHHHHHHHHHBHBHHHHBHBBBHAHBHH
Chr7-2_3650000	BBBHHHHHHHBBBBBBBHHAHBHBHHHBHBHBBBHBHHBHHHHHBBHBBAHHBBAHBBAHHABAHHHHHBHHHBHHBHBHAHHBHBBBBAHBHA
Chr7-2_4000000	BBBHHHHHHHBBBBBBBHHAHBHBHHHBHBHBBBHBHHBHHHHHBBHBBAHHBBHHBBAHHABHHHHHHBHHHBHHBHBHAHHBHBBBBAHBHA
Chr7-2_4200000	BBBHHHHHHHBBBBBBBHHAHBHBHHHBHBHBBBHBHHBHHHHHBBHBBHHHBBHHBBHHHHBHHHHHHBHHHBHHBHBHAHHBHBBBBAHBHA
Chr7-2_4450000	BBBHHHHHHHBBBBBBBHHABBHBHBBBHBHBBBHBHHBHHBHHBBHBBHHHBBHHBBHHHHBHHHHHHBHHHBBHBHHHAHHBHBBBBAHBHA
Chr7-2_4800000	BBBHHHHHHHBBBBBBBHHABBHBHBBBHBHBBBHBHHBHHBHHHBHBBHHHBBHHBBHHHHBHHHHHHBHHHBBHBHHHAHHBHBBBBAHBHA
Chr7-2_5200000	BBBHHHHHHHBBBBBBBHHABBHBHBBBHBHHBBHBHHBHHBHHHBHBBHHHBBHHBBHHHHBHHHHHHBHHHBBHBHHHAHHBHBBBBAHHHA
Chr7-2_5900000	BBBHHHHHHHBBBBBBBHHABBHBHBBBHBHHBBHBHHBHHAHHHBHBBHHHBBHHBBHHHHBHHHHHHBHHHBBHBHHHAHHBHBBBHAHHHA
Chr7-2_6850000	BBBHHBHHHHBBBBBBBHHABBHBHBBBHBHHBBHBHHBHHAHHHBHBBHHHBBHHBBHHHHBHHHHHHBHHHBBHBHHHAHHBHBBBHAHHHA
Chr7-2_7700000	BBBHHBHHHHBBBBBBBHHABBHBHBBBHBHHBBHBHHBHHAHHHBHBBHHHBAHHBBHHHHBHHHHHHBHHHBBHBHHHAHHBHBBBHAHHHA
Chr7-2_8350000	BBBHHBHHHHBBBBBBBHHABBHHHBABHBHHBBHBHHBHHAHHHBHBBHHHBAHHBBHHHHBHHHHHHBHHHBBHBHHHAHHBHBBBHAHHHA
Chr7-2_8700000	BBBHHBHHHHBBBBBBBHHABBHHHHABHBHHBBHBHHBHHAHHHBHBBHHHBAHHBBHHHHBHHHHHHBHHHBBHBHHHAHHBHBBBHAHHHA
Chr7-2_9200000	BBBHHHHHHHBBBBBBBHHABBHHHHABHBHHBBHBHHBHHAHHHBHBBHHHBAHHBBHHHHBHHHHHHBHHHBBHBHHHAHHBHBBBHAHHHA
Chr7-2_10050000	BBBHHHHHHHBBBBBBBHHABBHHHHABHBHHBBHBHHBHHAHHHBHBBHHHBAHHBBHHHHBHHHHHHBHHHBHHBHHHAHHBHBBBHAAHHA
Chr7-2_10600000	BBBHHHHHHHBBBBBBBHHABBHHHHABHBHHBBBBHHBHHAHHHBHBBHHHBAHHBBHHHHBHHHHHHBHHHBHHBHHHAHHBHBBBHAAHHA
Chr7-2_10850000	BBBHHHHHHHBBBBBBBHHABBHHHHABHBHHBBBBHHBHHAHHHBHBBHHHBAHHBBHHHHBHHHHHHHHHHBHHBHHHAHHBHBBBHAAHHA
Chr7-2_11450000	BBBHHHHHHHBBBBBBBHHABBHHHHABHBHHBBBBHHBHHAHHHBHBBHHHBAHHBBHHHHBHHHHHHHHHHHHHBHHHAHHBHBBBHAAHHA
Chr7-2_12000000	BBBHHHHHHHBBBBBBBHHABBHHHHABHBHHBBBBHBBHHAHHHBHBBHHHBAHHBBHHHHBHHHHHHHHHHHHHBHHHAHHBHBBBHAAHHA
Chr7-2_12450000	BBBBHHHHHHBBBBBBBHHABBHHHHABHBBHBBBBHBBHHAHHHBHBBHHHBAHHBBHHHHBHHHHHHHHHHHHHBHHHAHHBHBBBHAAHHA
Chr7-2_13300000	BBBBHHHHHHBBBBBBBHHABBHHHHABHBBHBBBBHBBHHAHHHBHBBHHHBAHHBBHHHHBHHHHHBHHHHHHHBHHHAHHBHBBBHAAHHA
Chr7-2_13950000	BBBBHHHHHHBBBBBBBHHABBHHHHABHBBHBBBBBBBHHAHBHBHBBHHHBAHHBBHHHHBHHHHHHHHHHHHHBHHHAHHBHBBBHAAHHA
Chr7-2_14500000	BBBBHHHHHHBBBBBBBHHAABHHHHABHBAHBBBBBABHHABBHBHBBHHHBAHHBBHHHHBHHHHHHHHHHHHHBHHHAHHBHBBBHAAHHA
Chr7-2_15350000	BBBBAHAHHHBBBBBBBHHAABAHHHABABAHBBBBBABHAABBABHBBAHHBAAHBBAHHABHHHAHHHHHHHHHBAHAAAHBHBBBHAAHHA
Chr7-2_15900000	BBBBBHAHHHBBBBBBBHHAABAHHHABABAHABBBBABHAABBABHBBAHHBAAHBBAHHABHHHAHHHHHHHHHBAHAAAHBHBBBHAAHHA
Chr7-2_16200000	BBBBBHBHHHBBBBBBBHHAABAHHHABABAHABBBBABHAABBABHBBAHHBAAHBBAHHABHHHAHHHHHHHHHBAHAAAHBHBBBHAAHHA
Chr7-2_16900000	BBBBBHBHHBBBBBBBBHHAABAHHHABABAHABBBBABHAABBABHBBAHHBAAHBBAHHABHHHAHHHHHHHHHBAHAAAHBHBBBHAAHHA
Chr7-2_17550000	BBBBBHBHHBBBBBBBBHHAABAHHHABABAHABBBBABHAHBBABHBBAHHBAAHBBAHHABHHHAHHHHHHHHHBAHAAAHBHBBBHAAHHA
Chr7-2_17900000	BBBBBHBHHBBBBBBBBHBAABAHHHABABAHABBBBABHAHBBABHBBAHHBAAHBBAHHABHHHABHHHHHHHHBAHAAAHBHBBBHAAHHA
Chr7-2_18950000	BBBBBHBHHBBBBBBBBHBAABAHHHABABAHABBBBABHAHBBABHBBAHHBAAHBBAHHABHHHABHHHHHHHHBAHBAAHBHBBBHAHHHA
Chr7-2_19900000	BBBBBHBHHBBAABHBBHBAABAHHHAAABAHAABBBAAHAHBABBHBAAHHBBAHABAHHAAHHAABHHHHHHHHBHHBHAHAHBBBHAHHHA
Chr7-2_20050000	BBBBBHBHHBBAABHBBHBAABAHHHAAABAHAABBBAAHAHBABBHBAAHHBBAHABAHHAAHHAAAHHHHHHHHBHHBHAHAHBBBHAHHHA
Chr7-2_20350000	BHBBBABHHBBAABHABHBAAHAAABAAABAAAABHAAAHAHAABABBAAHBBBAHAHAHHAAABAAAHHHHHHHABHHBHABAAHBHBAHAAA
Chr7-2_20700000	BHBBBABHHBBAABHABHBAAHAAABAAABAAAABHAAAHAHAABABBAAHBBBAHHHAHHAAABAAAHHHHHHHABHHBHABAAHBHBAHAAA
Chr7-2_20850000	BHBBBHBHHBBHABHABHBAHHHHHBAHABHBAABHAAAHAHABBABBBHHBBBAHHHAHHABHBBHAHHHHHHHHBHHBHABAAHBHBAHABH
Chr7-2_21000000	BHBBBHBHHBBHABHABHBAHHHHHBAHABHBAABHAAAHBHABBABBBHHBBBAHHHAHHABHBBHAHHHHHHHHBHHBHABAAHBHBAHABH
Chr7-2_21350000	BHBBBHBHHBAHABHABHBAHHHHHBAHABHBAABHAAAHBHABBABBBHHAAAAHHHAHHABHABHAHHHHHHHHBHHBHAAAAHBHBAHABH
Chr7-2_21750000	BHBBBHBHHBAHABHABHBAHHHHHBAHABHBAABHAAAHBHABBABBBHHAAAAHHHAHHABHABHAHBHHHHHHBHHBHAAAAHBHBAHABH
Chr7-2_22900000	BHBBBHBHHBAHABHABHBAHHHHHBAHABHBAABHAAAHBHABBABBBHHAAAAHHHAHHABHABHAHBHHHHHHBHHHHAAAAHHHBAHABH
Chr7-2_23950000	BHBBBHBHHBAHABHABHBAHHHHHAAHABHBHAHHAAAHBHABBAHBBHHAAAAHHHAHHABHABHAHBHHAHHHBHAHHAAAAHHHHAHABH
Chr7-2_24200000	BHBBBHBHHBAHBBHABHBAHHHHHAAHABHBHAHHAAAHBHABBAHHBHHAAAAHHHAHHABHABHAHBHHAHHHBHAHHAAAAHHHHAHABH
Chr7-2_24550000	BHBHBHBHHBAHBBHABHBAHHHHHAAHABHBHAHHAAAHBHABBAHHBHHAAAAHHHAHHABHABHAHBHHAHHHBHAHHAAAAHHHHAHABH
Chr7-2_25850000	BHBHBHBHHBAHBBHABHBAHHHHHAAHABHBHAHHAAAHBHABBAHHBHHAAAAHHHAHHABHABHAHBHHAHHHBHAHHAHAAHHHHHHABH
Chr7-2_27400000	BHBHBHBHHBAHBBHABHBAHHHHHAAHABHBHAHHAAAABHABBAHHBHHAAAAHHHAHHABHABHAHBHHAHHHBHAHHAHAAHHHHHHABH
Chr7-2_28100000	BHBHBHBHHBHHBBHHBHBHHHHHHAHHAHHBHAHHHHAHBHHBBAHHBHHAHHHHHHHHHHBHABHAHBHHHHHHBHHHHAHHAHHHHHHHBH
Chr7-3_650000	BHBHAHAAHHHHBBAHHAAAHHHBHHHBHHHBHBHBAHHHHHHABBHBAAAHHHAHHBAHHAHHHHHAHHHHABHHHHBAAHHBHHBBHHABHA
Chr7-3_1350000	BHBHBHBHHHHBBBAHHHAABHHBHHBBBHBBHBHBHBHHHBHBBBHBBHBBHBHHHBHHHHBHBHBBHHHHBBBHHHBHAHHBHHBBHHABHA
Chr7-3_1600000	BHBHBHBHHHHBBBAHHHHABHHBHHBBBHBBHBHBHBHHHBHBBBHBBHBHHBHHHBHHHHBHHHBBHHHHBBBHHHBHAHHBHHBBBHABHA
Chr7-3_2000000	BBBHBHBHHHHBBBBHHHHABHHBHBBBBHBBHBHBHBHHHBHBBBHBBHBHHBHHHBHHHHBHHHBBHHHHBBBHHHBHAHHBHHBBBHABHA
Chr7-3_2400000	BBBHBHBHHHHBBBBHHHHABHHBHBBBBHBBHBHBHBHHHBHBBBHBBHBHHBHHHBHHHHBHHHBBHHHHBBBHHHBHABHBHHBBBHABHA
Chr7-3_2900000	BBBHBHBHHHHBBBBHHHHABHHBHBBBBHBBHBHBHBHHHBHBBBHBBHBHHBHHHBHHHHBHHHBBHHHHBBBHHHBHABHBHHBBBAABHA
Chr7-3_3450000	BBBHBHBHHHHBBBBHHHHABHHBHBBBBHBBHBHBHBHHHBHBBBHBBHBHHBHBHBHBHHBHHHBBHHHHBBBHHHBHABHBHHBBBAABHA
Chr7-3_3900000	BBBHBHBHHHHBBBBHHHHABHHBHBBBBHBBHBHBHBHHHBHBBBHBBHBHHBHHHBHHHHBHHHBHHHHHBBBHHHBHABHBHHBBBAABHA
Chr7-3_4350000	BBBHBHBHHHHBBBBBHHHABHHBHBBBBBBBHBHBHBHHHBHBBBHBBHBHHBHHBBHHHHBHHHBHHBHHBBBHHHBHAHHBHBBBBAABHA
Chr7-3_4850000	BBBHBBBHHHHBBBBBHHHABHHBHBBBBBBBHBHBHBHHHBHBBBHBBHBHHBHHBBHHHHBHHHBHHBHHBBBHHHBHAHHBHBBBBAABHA
Chr7-3_5400000	BBBHBBBHHHHBBBBBBHHABHHBHBBBBBBBHBHBHBHHHBHBBBHBBHBHHBHHBBHHHHBHHHBHHBHHBBBHHHBHAHHBHBBBBAABHA
Chr7-3_5650000	BBBHBHBHHHHBBBBBBHHABHHBHBBBBBBBHBHBHBHHHBHBBBHBBHBHHBHHBBHHHHBHHHBHHBHHBBBHHHBHAHHBHBBBBAABHA
Chr7-3_7000000	BBBHBHBHHHHBBBBBBHHABHHHHBBBBBBBHBHBHBHHHBHBBBHBBHBHHBHHBBHHHHBHHHBHHBHHBBBHHHBHAHHBHBBBBAABHA
Chr7-3_8350000	BBBHBHBHHHHBBBBBBHHABHHHHBBBBBBBHBHBHBBHHBHBBBHBBHBHHBHHBBHHHHBHHHBHHBHHBBBHHHBHAHHBHBBBBAABHA
Chr7-3_8600000	BBBHBHBHHHHBBBBBBHHABHHHHBBBBBBBHBHBHBBHHBHBBBHBBHHHHBHHBBHHHHBHHHBHHBHHBBBHBHBHAHHBHBBBBAABHA
Chr7-3_9100000	BBBHBHBHHHBBBBBBBHHABBHHHBBBBBBBBBBBHBBHHBHBBBHBBHHHBBHHBBHHHHBHHHBHHBHHBBBHBHBHAHHBHBBBBAABHA
Chr7-3_9800000	BBAHBHBHHHBBBBBBBHHABBHHHBBBBBBBABBBHBBHHBHBBBHBBHHHBBHHBBHHHHBHHHBHHBHHBBBHBHBHAHHBHBBABAABHA
Chr7-3_10500000	BBABBHBHHHBBBBBBBHHABBHHHBBBBBBBABBBHBAHHBHBBBHBBHHHBBHHBBHHHHBHHHBHHBHHAHBHBHBHAHHBHBBABAABHA
Chr7-3_11100000	BBABBHBHHBBBBBBBBHHABBHHHBBBBBBBABBBHBAHHBHBBBHBBHHHBBHHBBHHHHBHHHBHHBHHAHBBBHBHAHHBHBBABAABHA
Chr7-3_12850000	BBABBHBHHBBBBBBBBHHABBHHHBBBBBBBABBBHBAHHBHBBBHBBBHHBBHHBBHHHHBHHHBHHBHAAHBBBHBBAHHBHBBABAABBA
Chr7-3_14700000	BBBBBHBHHBBBBBBBBHBAABAHHBABABAAABBBBABHAABBABHBAAHHBAAABBAHHABAHHABHBHHAHAABAAAAAHBHBBBBAAABA
Chr7-3_16050000	BBBBBHBHHBBAABBBBHBAABAHHBAAABAAABBHBABHBHBABBBBAAHBBBAHABAHHAAABHABHBHHAHHABHABBAHAHHBBBAHABA
Chr7-3_17250000	BHBBBABHHBBAABHABHBAAHAAABAAABAAAABHAAAHBHAABABBAAHBBBAHABAHHAAABAABHBHHAHHABHABBABAAHBHBAHABA
Chr7-3_17600000	BHBBBHBHHBAHABHABHBABHHHHBAHABBBAABHAAAHBHABBABBBHHABAAHHBHHHABHABBAHBHHAHHBBHABHAAAAHBHBAHABH
Chr7-3_17800000	BHBBBHBHHBAHABHABHBABHHHHBAHABBBAABHAAAHBHABBABBBHHAAAAHHBHHHABHABBAHBHHAHHBBHABHAAAAHBHBAHABH
Chr7-3_18900000	BHBBBHBHHBAHABHABHBABHHHHAAHABBBAAHHAAAHBHABBAHHBHHAAAAHHBHHHABHABBAHBHHAHHBBHAHHAAAAHBHBAHABH
Chr7-3_20200000	BHBBBHBHHBAHBBHABHBABHHHHAAHABBBAAHHAAAABHABBAHHBHHAAAAHHBHHHABHABBAHBHHAHHBBHAHHAAAAHBHBAHABH
Chr7-3_20600000	BHBBBHBBHBAHBBHHBHBABHHHHAHHABBBHAHHAAAABHABBAHHBHBAHAAHHBHHHABHABBAHBHHAHHBBHHHHAHAHHBHBHHHBH
Chr7-3_20800000	BHBHBHBHHBAHBBHHBHBAHHHHHHHHHBHBHHHHAAHABHABBHHHBHHHHAHHHHHHHABHHBHHHBHHAHHHBHHHHHHAHHHHHHHHBH
Chr7-3_21450000	BHBHBHBHHBHHBBHHBHBAHHHHHHHHHBHBHHHHAAHABHHBBHHHBHHHHHHHHHHHHABHHBHHHBHHAHHHBHHHHHHHHHHHHHHHBH
Chr7-3_22400000	BHBHHHBHHBHHBBHHBHBAHHHHHHHHHBHBHHHHAAHABHHBBHHHBHHHHHHHHHHHHABHHBHHHBHHAHHHHHHHHHHHHHHHHHHHBH
Chr7-4_500000	BHBHAHAAHHHHBBAHHAAAHHHBHHHBHHHBHBHBAHHHHHHABBHBAAAHHHAHHBAHHAHHHHHAHHHHABHHHHBAAHHHHHBBHHABHA
Chr7-4_1050000	BHBHAHBHHHHHABAHHHAABHHBHBBBBHBBHBHBHBHHHBHBBBHBBHBBHBBHHAAHHBBHBHBBHHHHABBHHHBHAHHHHHBBHHABHA
Chr7-4_1250000	BHBHBHBHHHHHABAHHHAABBHHHBBBBHBBHBHBHBHHHBHBBBHBBHBBHBBHHAAHHBBBBHBBHHHHABBHHHHHAHHHHHHBHHAHHA
Chr7-4_1400000	BHBHBHBHHHHBABAHHHAABBHHHBBBBHBBHBHBHBHHHBHBBBHBBHBBHBBHHAAHHBBBBHBBHHHHBBBHHHHHAHHHHHHBHHAHHA
Chr7-4_2150000	BHBHBHBHHHHBABBHHHHABBHHHBBBBHBHHBHBHBHHHBHBBBHBBHBBHBBHHAAHHBBHBHBBHHHHBBBHHHHHAHHHHHHBHHAHHA
Chr7-4_2900000	BHBHBHBHHHHBABBHHHHABBHHHBBBBHBHABHBHBHHHBHBBBHBBHBBHBBHHAAHHBBHBHBBHHHABBBHHHHHAHHHHHHBHAAHHA
Chr7-4_3300000	BBBHBHBHHHHBABBHHHHABBHHHBBBBHBHABHBHBHHHBHBBBHBBHBBHBBHHAAHHBBHBHBBHHHABBBHHHHHAHHHHHHBBAAHHA
Chr7-4_3750000	BBBHBHBHHHHBABBHHHHABBHHHBBBBHBHABHBHBHHHBHHBBHBBHBBHBBHHAAHHBBHBHBBHHHABBBHHHHHAHHHHHHBBAAHBA
Chr7-4_4150000	BBBHBHBHHHHBABBHHHHABBHHHBBBHHBHABHBHBHHHBHHBBHBBHBBHBBHHAAHHBBHBHBBHHHABBBHHHHHAHHHHHHBBAAHBA
Chr7-4_4600000	BBBHHHAHHHHBBBBHHHHABBHHHBBBHHBHBBHBHBHHHHHHBBHBBHBBHBBHHBAHHABHBHBBHHHHHBBHHHHHAHHHHHHBBAAHBA
Chr7-4_5050000	BBBHHHAHHHHBBBBHHHHABBHHHBBBHHBHBBHBHBHHHHHHBBHBBHBBHBAHHBAHHABHBHBBHHHHHBBHHHHHAHHHHHHBBAAHBA
Chr7-4_5500000	BBBHHHAHHHHBBBBBHHHABBHHHBBBHBBHBBHBHBHHHHHHBBHBBHBBHBAHBBAHHABHBHABHBHHHBBHHHHHAHHBHBHBBAAHBA
Chr7-4_5850000	BBBHHHAHHHHBBBBBHHHABBHHHBBBHBBHBBHBHBHHHHHHBBHBBHBBHBAHBBAHHABHBHABHBHHHBBHHHHHBHHBHBHBBAAHBA
Chr7-4_6150000	BBBHHHAHHHHBBBBBHHHABBHHHBBBHBBHBBHBHBBHHHHHBBHBBHBBBBAHBBAHHABHBHABHBHHHBBHBHHHBHHBHBHBBAAHBA
Chr7-4_6550000	BBBHHHBHHHHBBBBBBHHABBHHHBBBHBBHBBHBHBBHHHHHBBHBBHBBBBAHBBAHHHBHBHABHBHHHBBHBHHHBHHBHBHBBAAHBA
Chr7-4_7600000	BBBHHHBHHHHBBBBBBHHABBHHHBBBHBBHBBHBHBBHHHHHBBHBBHBBBBAHBBAHHHBHBHABHHHHHBBHBHHHBHHBHBHBBAAHBA
Chr7-4_9000000	BBBHHHBHHHHBBBBBBHHABBHHHBBBHBBHBBHBHBBHHHHHBBHBBHHBBBAHBBAHHHBHBHABHHHHHBBHBHHHBHHBHBHBBAAHBA
Chr7-4_9800000	BBBHHHBHHHBBBBBBBHHABBHHHBBBHBBHBBHBHBBHHHHHBBHBBHHBBBAHBBAHHHBHBHABHHHHHBBHBHHHBHHBHBHBBAAHBA
Chr7-4_10200000	BBBHHHBHHHBBABBBBHHABBHHHBBHHBBHABBBHBAHHHHHBBHBBHHBBBAHABAHHHBHBHABHHHHHBBHBHHHBHHBHBHBBAAHBA
Chr7-4_10700000	BBBBHHBHHHBBABBBBHHABBHHHBBHHBBHABBBHBAHHHHHBBHBBHHBBBAHABAHHHBHBHABHHHHHBBHBHHHBHHBHBHBBAAHBA
Chr7-4_12300000	BBBBHHBHHHBBABBBBHHABBHHHBBHHBBHABBBHBAHHHHHBBHBBHHBBBAHABAHHHBHBHABBHHHHBHHBHHHBHHBHBHBBAAHBA
Chr7-4_13750000	BBBBHHBHHHBAABBBBHBABBAHHBAHHBHHABBBBAAHHHBHBBBBBAHBBBAHABAHHHBHBHABHHHHHBHHBHHHBAHAHHBBBAHHBA
Chr7-4_14050000	BHBBHHBHHHAAABHABHBABHHHHBAHHBHHAABHAAAAHHAHBABBBHHBABAHAHAHHHBHAHBAHHHHHBHHBHHBBAHAAHBHBAHHBH
Chr7-4_14300000	BHBBHHBHHHAAABHABHBAHHHHHBAHHBHHAABHAAAAHHAHBABBBHHBABAHAHAHHHBHAHBAHHHHHHHHBHHBBAHAAHBHBAHHBH
Chr7-4_14450000	BHBBHHBHHHAAABHABHBAHHHHHBAHHBHHAABHAAAAHHAHBABBBHHBAAAHHHAHHHBHAHBAHHHHHHHHBHHBBAHAAHBHBAHHBH
Chr7-4_14650000	BHBBHHBHHHAHABHABHBAHHHHHBAHHBHHAABHAAAAHHAHBABBBHHBAAAHHHAHHHBHAHBAHHHHHHHHBHHBBAHAAHBHBAHHBH
Chr7-4_14950000	BHBBHHBHHHAHABHABHBAHHHHHBAHHBHHAABHAAAAHHAHBABBBHHBAAAHHHAHHHBHAHBAHHHHHHHHBHHBHAHAAHBHBAHHBH
Chr7-4_15300000	BHBBHHBHHHAHABHABHBAHHHHHBAHHBHHAABHAAAAHHAHBABBBHHBAAAHHHAHHHBHAHHAHHHHHHHHBHHBHAHAAHBHBAHHBH
Chr7-4_16050000	BHBBHHBHHHAHABHABHBAHHHHHBAHHBHHAABHAAAAHHABBABBBHHBAAAHHHAHHHBHABHAHHHHHHHHBHHBHAHAAHBHBAHHBH
Chr7-4_16750000	BHBBHHBHHHAHABHABHBAHHHHHBAHHBHHAABHAAAAHHABBABBBHHAAAAHHHAHHHBHABHAHHHHHHHHBHHBHAHAAHBHBAHHBH
Chr7-4_17250000	BHBBHHBHHHAHABHABHBAHHHHHBAHHBHHAABHAAAAHHABBABBBHHAAAAHHHAHHHBHABHAHBHHHHHHBHHBHAHAAHBHBAHHBH
Chr7-4_17750000	BHBBHHBHHHAHABHABHBAHHHHHBAHHBHHAABHAAAAHHABBABBBHHAAAAHHHAHHHBHABHAHBHHHHHHBHHBHAHAAHBHBAHABH
Chr7-4_18250000	BHBBBHBHHHAHBBHABHBAHHHHHAAHHBHBAAHHAAAAHHABBAHHBHHAAAAHHHAHHHBHABHAHBHHHHHHBHHHHAHAAHHHHAHABH
Chr7-4_18800000	BHBBBHBHHHAHBBHABHBAHHHHHAAHABHBAAHHAAAAHHABBAHHBHHAAAAHHHAHHABHABHAHBHHAHHHBHAHHAAAAHHHHAHABH
Chr7-4_19150000	BHBHBHBHHHAHBBHABHBAHHHHHAAHABHBAAHHAAAABHABBAHHBHHAAAAHHHAHHABHABHAHBHHAHHHBHAHHAAAAHHHHAHABH
Chr7-4_19400000	BHBHBHBHHHAHBBHABHBAHHHHHAAHABHBAAHHAAAABHABBAHHBHHAAAAHHHAHHABHABHAHBHHAHHHBHAHHAHAAHHHHAHABH
Chr7-4_19800000	BHBHBHBHHHAHBBHABHBAHHHHHAAHABHBAAHHAAAABHABBAHHBHHAAAAHHHAHHABHABHAHBHHAHHHBHAHHAHAAHHHHHHABH
Chr7-4_20750000	BHBHBHBHHBAHBBHABHBAHHHHHAAHABHBAAHHAAAABHABBAHHBHHAAAAHHHAHHABHABHAHBHHAHHHBHAHHAHAAHHHHHHABH
Chr7-4_21500000	BHBHBHBHHBAHBBHABHBAHHHHHAAHABHBAAHHAAAABHABBAHHBHHAAAAHHHAHHABHABHHHBHHAHHHBHAHHAHAAHHHHHHABH
Chr7-4_21800000	BHBHBHBHHBAHBBHABHBAHHHHHAAHABHBAAHHAAAABHABBAHHBHHAAAAHHHAHHABHABHHHBHHAHHHBHAHHAHHAHHHHHHABH

## Sheet: Bin_map_of_BSF2(I)
Summary of Bin map constructed for 'BS F2 (I)' population
Chr.	No. SNPs	Linkage group	No. bins	Average distance between bin markers (cM)	Average length of bins (Mb)	LG length (cM)	Total physical length (Mb)
1-1	160	1-1	45	2	0.57	92.1	25.8
1-2	167	1-2	45	2.7	0.54	119.3	24.5
1-3	153	1-3	43	3	0.58	130.5	24.9
1-4	331	1-4	46	2	0.5	91.1	23
2-1	94	2-1	34	4.9	0.79	166.9	26.8
2-2	283	2-2	37	4.9	0.72	181.4	26.4
2-3	113	2-3	39	5	0.76	195.2	29.4
2-4	119	2-4	33	4.9	0.83	162.6	20.9
3-1	178	3-1	49	2.7	0.6	131.3	26.6
3-2	220	3-2	53	2.3	0.57	120.9	28.1
3-3	267	3-3	56	2.4	0.55	131.8	26.4
3-4	402	3-4	65	2	0.48	130.4	28.1
4-1	137	4-1a	12	4.9	0.64	58.7	24.3
		4-1b	26	1.8		47.3
4-2	118	4-2	38	4.5	0.72	171.8	27.5
4-3	296	4-3	46	3.9	0.59	180	27
4-4	119	4-4	29	4.3	1.07	123.6	31
5-1	469	5-1	69	2.3	0.39	161.7	26.2
5-2	180	5-2	51	2.4	0.49	123.1	24.8
5-3	254	5-3	58	3	0.5	173.5	28.3
5-4	200	5-4	46	3.2	0.56	145.9	25.6
6-1	394	6-1a	20	2.3	0.6	46.2	32.2
		6-1b	35	3.1		108.1
6-2	132	6-2a	14	3.3	0.86	46.8	34.2
		6-2b	27	2.9		78.1
6-3	162	6-3a	15	3.3	0.79	50.2	37.1
		6-3b	28	4.2		118.8
6-4	116	6-4a	11	2.8	0.82	30.8	32.9
		6-4b	30	3		89.1
7-1	112	7-1	25	5	0.86	126.1	20.8
7-2	335	7-2	49	3.1	0.58	149.9	28
7-3	91	7-3	31	5.7	0.74	175.3	22.6
7-4	189	7-4	40	2.9	0.55	116.1	21.8
Total	5791	33	1245	-	-	3974.6	719
