# Supplementary material for: Chromosome Level Assembly of Homozygous Inbred Line ‘Wongyo 3115’ Facilitates the Construction of a High-Density Linkage Map and Identification of QTLs Associated With Fruit Firmness in Octoploid Strawberry (Fragaria × ananassa)
Source: Front Plant Sci. 2021 Jul 14;12:696229. doi: 10.3389/fpls.2021.696229 (PMC8317996; doi:10.3389/fpls.2021.696229)
Supplement: Supplementary file 2 [file Data_Sheet_2.ZIP › Supplementary dataset 2.xlsx]

## Sheet: rRNA
Supplementary dataset 2. List of rRNAs present in 'Wongyo 3115' genome
##gff-version 3
ch3-4	barrnap:0.9	rRNA	11941941	11943746	0	-	.	Name=18S_rRNA;product=18S ribosomal RNA
ch7-3	barrnap:0.9	rRNA	5463810	5463922	4.8e-19	+	.	Name=5S_rRNA;product=5S ribosomal RNA
ch7-3	barrnap:0.9	rRNA	5464307	5464420	2.3e-23	+	.	Name=5S_rRNA;product=5S ribosomal RNA
ch7-3	barrnap:0.9	rRNA	5464818	5464930	3.3e-23	+	.	Name=5S_rRNA;product=5S ribosomal RNA
Scaffold_100	barrnap:0.9	rRNA	43	3519	0	-	.	Name=28S_rRNA;product=28S ribosomal RNA
Scaffold_100	barrnap:0.9	rRNA	3362	3515	5.2e-27	-	.	Name=5_8S_rRNA;product=5.8S ribosomal RNA
Scaffold_100	barrnap:0.9	rRNA	3776	5576	0	-	.	Name=18S_rRNA;product=18S ribosomal RNA
Scaffold_100	barrnap:0.9	rRNA	8473	12224	0	-	.	Name=28S_rRNA;product=28S ribosomal RNA
Scaffold_100	barrnap:0.9	rRNA	12066	12219	5.2e-29	-	.	Name=5_8S_rRNA;product=5.8S ribosomal RNA
Scaffold_100	barrnap:0.9	rRNA	12479	14284	0	-	.	Name=18S_rRNA;product=18S ribosomal RNA
Scaffold_100	barrnap:0.9	rRNA	17182	20933	0	-	.	Name=28S_rRNA;product=28S ribosomal RNA
Scaffold_100	barrnap:0.9	rRNA	20775	20928	5.2e-29	-	.	Name=5_8S_rRNA;product=5.8S ribosomal RNA
Scaffold_100	barrnap:0.9	rRNA	21188	22993	0	-	.	Name=18S_rRNA;product=18S ribosomal RNA
Scaffold_100	barrnap:0.9	rRNA	29231	32976	0	-	.	Name=28S_rRNA;product=28S ribosomal RNA
Scaffold_100	barrnap:0.9	rRNA	32818	32971	5.2e-29	-	.	Name=5_8S_rRNA;product=5.8S ribosomal RNA
Scaffold_100	barrnap:0.9	rRNA	33230	35033	0	-	.	Name=18S_rRNA;product=18S ribosomal RNA
ch1-2	barrnap:0.9	rRNA	14944416	14944530	3.8e-18	-	.	Name=5S_rRNA;product=5S ribosomal RNA
ch1-2	barrnap:0.9	rRNA	24532571	24534376	0	+	.	Name=18S_rRNA;product=18S ribosomal RNA
ch1-2	barrnap:0.9	rRNA	24534631	24538383	0	+	.	Name=28S_rRNA;product=28S ribosomal RNA
ch1-2	barrnap:0.9	rRNA	24534636	24534789	2.6e-28	+	.	Name=5_8S_rRNA;product=5.8S ribosomal RNA
ch1-2	barrnap:0.9	rRNA	24544759	24546564	0	+	.	Name=18S_rRNA;product=18S ribosomal RNA
ch1-2	barrnap:0.9	rRNA	24546819	24550571	0	+	.	Name=28S_rRNA;product=28S ribosomal RNA
ch1-2	barrnap:0.9	rRNA	24546824	24546977	2.6e-28	+	.	Name=5_8S_rRNA;product=5.8S ribosomal RNA
ch1-2	barrnap:0.9	rRNA	24556947	24558752	0	+	.	Name=18S_rRNA;product=18S ribosomal RNA
ch1-2	barrnap:0.9	rRNA	24559007	24562759	0	+	.	Name=28S_rRNA;product=28S ribosomal RNA
ch1-2	barrnap:0.9	rRNA	24559012	24559165	2.6e-28	+	.	Name=5_8S_rRNA;product=5.8S ribosomal RNA
ch1-2	barrnap:0.9	rRNA	24569349	24571154	0	+	.	Name=18S_rRNA;product=18S ribosomal RNA
ch1-2	barrnap:0.9	rRNA	24571409	24575161	0	+	.	Name=28S_rRNA;product=28S ribosomal RNA
ch1-2	barrnap:0.9	rRNA	24571414	24571567	2.6e-28	+	.	Name=5_8S_rRNA;product=5.8S ribosomal RNA
ch1-2	barrnap:0.9	rRNA	24581538	24583343	0	+	.	Name=18S_rRNA;product=18S ribosomal RNA
ch1-2	barrnap:0.9	rRNA	24583598	24587350	0	+	.	Name=28S_rRNA;product=28S ribosomal RNA
ch1-2	barrnap:0.9	rRNA	24583603	24583756	2.6e-28	+	.	Name=5_8S_rRNA;product=5.8S ribosomal RNA
ch1-2	barrnap:0.9	rRNA	24593726	24595531	0	+	.	Name=18S_rRNA;product=18S ribosomal RNA
ch1-2	barrnap:0.9	rRNA	24595786	24599538	0	+	.	Name=28S_rRNA;product=28S ribosomal RNA
ch1-2	barrnap:0.9	rRNA	24595791	24595944	2.6e-28	+	.	Name=5_8S_rRNA;product=5.8S ribosomal RNA
ch1-2	barrnap:0.9	rRNA	24608939	24610744	0	+	.	Name=18S_rRNA;product=18S ribosomal RNA
ch1-2	barrnap:0.9	rRNA	24610999	24614751	0	+	.	Name=28S_rRNA;product=28S ribosomal RNA
ch1-2	barrnap:0.9	rRNA	24611004	24611157	5.2e-29	+	.	Name=5_8S_rRNA;product=5.8S ribosomal RNA
ch1-2	barrnap:0.9	rRNA	24620914	24622717	0	+	.	Name=18S_rRNA;product=18S ribosomal RNA
ch1-2	barrnap:0.9	rRNA	24622972	24626722	0	+	.	Name=28S_rRNA;product=28S ribosomal RNA
ch1-2	barrnap:0.9	rRNA	24622977	24623130	2.6e-28	+	.	Name=5_8S_rRNA;product=5.8S ribosomal RNA
ch1-2	barrnap:0.9	rRNA	24633075	24634876	0	+	.	Name=18S_rRNA;product=18S ribosomal RNA
ch1-2	barrnap:0.9	rRNA	24635129	24638838	0	+	.	Name=28S_rRNA;product=28S ribosomal RNA
ch1-2	barrnap:0.9	rRNA	24635134	24635286	1.6e-28	+	.	Name=5_8S_rRNA;product=5.8S ribosomal RNA
ch2-2	barrnap:0.9	rRNA	22288629	22288741	5.3e-11	+	.	Name=5S_rRNA;product=5S ribosomal RNA
Scaffold_140	barrnap:0.9	rRNA	6904	8708	0	+	.	Name=18S_rRNA;product=18S ribosomal RNA
Scaffold_140	barrnap:0.9	rRNA	8963	12715	0	+	.	Name=28S_rRNA;product=28S ribosomal RNA
Scaffold_140	barrnap:0.9	rRNA	8968	9121	2.6e-28	+	.	Name=5_8S_rRNA;product=5.8S ribosomal RNA
Scaffold_140	barrnap:0.9	rRNA	19092	20897	0	+	.	Name=18S_rRNA;product=18S ribosomal RNA
Scaffold_140	barrnap:0.9	rRNA	21152	24905	0	+	.	Name=28S_rRNA;product=28S ribosomal RNA
Scaffold_140	barrnap:0.9	rRNA	21157	21310	5.2e-29	+	.	Name=5_8S_rRNA;product=5.8S ribosomal RNA
Scaffold_175	barrnap:0.9	rRNA	467	581	4.5e-26	-	.	Name=5S_rRNA;product=5S ribosomal RNA
Scaffold_175	barrnap:0.9	rRNA	974	1088	4.5e-26	-	.	Name=5S_rRNA;product=5S ribosomal RNA
Scaffold_175	barrnap:0.9	rRNA	1481	1595	4.5e-26	-	.	Name=5S_rRNA;product=5S ribosomal RNA
Scaffold_175	barrnap:0.9	rRNA	1988	2102	4.5e-26	-	.	Name=5S_rRNA;product=5S ribosomal RNA
Scaffold_175	barrnap:0.9	rRNA	2495	2609	4.5e-26	-	.	Name=5S_rRNA;product=5S ribosomal RNA
Scaffold_175	barrnap:0.9	rRNA	3002	3116	4.5e-26	-	.	Name=5S_rRNA;product=5S ribosomal RNA
Scaffold_175	barrnap:0.9	rRNA	3509	3623	4.5e-26	-	.	Name=5S_rRNA;product=5S ribosomal RNA
Scaffold_175	barrnap:0.9	rRNA	4016	4130	4.5e-26	-	.	Name=5S_rRNA;product=5S ribosomal RNA
Scaffold_175	barrnap:0.9	rRNA	4524	4638	4.5e-26	-	.	Name=5S_rRNA;product=5S ribosomal RNA
Scaffold_175	barrnap:0.9	rRNA	5031	5145	4.5e-26	-	.	Name=5S_rRNA;product=5S ribosomal RNA
Scaffold_175	barrnap:0.9	rRNA	5538	5652	4.5e-26	-	.	Name=5S_rRNA;product=5S ribosomal RNA
Scaffold_175	barrnap:0.9	rRNA	6045	6159	4.5e-26	-	.	Name=5S_rRNA;product=5S ribosomal RNA
Scaffold_175	barrnap:0.9	rRNA	6552	6666	4.5e-26	-	.	Name=5S_rRNA;product=5S ribosomal RNA
Scaffold_175	barrnap:0.9	rRNA	7059	7173	4.5e-26	-	.	Name=5S_rRNA;product=5S ribosomal RNA
Scaffold_175	barrnap:0.9	rRNA	7566	7680	4.5e-26	-	.	Name=5S_rRNA;product=5S ribosomal RNA
Scaffold_175	barrnap:0.9	rRNA	8073	8187	4.5e-26	-	.	Name=5S_rRNA;product=5S ribosomal RNA
Scaffold_175	barrnap:0.9	rRNA	8580	8694	4.5e-26	-	.	Name=5S_rRNA;product=5S ribosomal RNA
Scaffold_175	barrnap:0.9	rRNA	9087	9201	4.5e-26	-	.	Name=5S_rRNA;product=5S ribosomal RNA
Scaffold_175	barrnap:0.9	rRNA	9594	9708	4.5e-26	-	.	Name=5S_rRNA;product=5S ribosomal RNA
Scaffold_175	barrnap:0.9	rRNA	10101	10215	4.5e-26	-	.	Name=5S_rRNA;product=5S ribosomal RNA
Scaffold_175	barrnap:0.9	rRNA	10609	10723	4.5e-26	-	.	Name=5S_rRNA;product=5S ribosomal RNA
Scaffold_175	barrnap:0.9	rRNA	11116	11230	4.5e-26	-	.	Name=5S_rRNA;product=5S ribosomal RNA
Scaffold_175	barrnap:0.9	rRNA	11623	11737	4.5e-26	-	.	Name=5S_rRNA;product=5S ribosomal RNA
Scaffold_175	barrnap:0.9	rRNA	12130	12244	4.5e-26	-	.	Name=5S_rRNA;product=5S ribosomal RNA
Scaffold_175	barrnap:0.9	rRNA	12637	12751	4.5e-26	-	.	Name=5S_rRNA;product=5S ribosomal RNA
Scaffold_175	barrnap:0.9	rRNA	13144	13258	4.5e-26	-	.	Name=5S_rRNA;product=5S ribosomal RNA
Scaffold_175	barrnap:0.9	rRNA	13651	13765	4.5e-26	-	.	Name=5S_rRNA;product=5S ribosomal RNA
Scaffold_175	barrnap:0.9	rRNA	14158	14272	4.5e-26	-	.	Name=5S_rRNA;product=5S ribosomal RNA
Scaffold_175	barrnap:0.9	rRNA	14665	14779	4.5e-26	-	.	Name=5S_rRNA;product=5S ribosomal RNA
Scaffold_175	barrnap:0.9	rRNA	15172	15286	4.5e-26	-	.	Name=5S_rRNA;product=5S ribosomal RNA
Scaffold_175	barrnap:0.9	rRNA	15679	15793	4.5e-26	-	.	Name=5S_rRNA;product=5S ribosomal RNA
Scaffold_175	barrnap:0.9	rRNA	16186	16300	4.5e-26	-	.	Name=5S_rRNA;product=5S ribosomal RNA
Scaffold_175	barrnap:0.9	rRNA	16693	16807	4.5e-26	-	.	Name=5S_rRNA;product=5S ribosomal RNA
Scaffold_175	barrnap:0.9	rRNA	17200	17314	4.5e-26	-	.	Name=5S_rRNA;product=5S ribosomal RNA
Scaffold_175	barrnap:0.9	rRNA	17707	17821	4.5e-26	-	.	Name=5S_rRNA;product=5S ribosomal RNA
Scaffold_175	barrnap:0.9	rRNA	18214	18328	4.5e-26	-	.	Name=5S_rRNA;product=5S ribosomal RNA
Scaffold_175	barrnap:0.9	rRNA	18721	18835	4.5e-26	-	.	Name=5S_rRNA;product=5S ribosomal RNA
Scaffold_175	barrnap:0.9	rRNA	19228	19342	4.5e-26	-	.	Name=5S_rRNA;product=5S ribosomal RNA
Scaffold_175	barrnap:0.9	rRNA	19736	19850	4.5e-26	-	.	Name=5S_rRNA;product=5S ribosomal RNA
Scaffold_175	barrnap:0.9	rRNA	20243	20357	4.5e-26	-	.	Name=5S_rRNA;product=5S ribosomal RNA
Scaffold_175	barrnap:0.9	rRNA	20750	20864	4.5e-26	-	.	Name=5S_rRNA;product=5S ribosomal RNA
Scaffold_175	barrnap:0.9	rRNA	21258	21372	4.5e-26	-	.	Name=5S_rRNA;product=5S ribosomal RNA
Scaffold_175	barrnap:0.9	rRNA	21765	21879	4.5e-26	-	.	Name=5S_rRNA;product=5S ribosomal RNA
ch6-4	barrnap:0.9	rRNA	5708474	5708570	1.2e-11	+	.	Name=5S_rRNA;product=5S ribosomal RNA
ch4-3	barrnap:0.9	rRNA	15247370	15247484	1.1e-22	+	.	Name=5S_rRNA;product=5S ribosomal RNA
ch6-2	barrnap:0.9	rRNA	9915853	9915953	5.2e-10	-	.	Name=5S_rRNA;product=5S ribosomal RNA
ch6-1	barrnap:0.9	rRNA	5106535	5106635	4.4e-07	+	.	Name=5S_rRNA;product=5S ribosomal RNA
ch1-1	barrnap:0.9	rRNA	23088005	23091756	0	+	.	Name=28S_rRNA;product=28S ribosomal RNA
ch1-1	barrnap:0.9	rRNA	23088010	23088163	5.2e-29	+	.	Name=5_8S_rRNA;product=5.8S ribosomal RNA
ch1-1	barrnap:0.9	rRNA	23100028	23103775	0	+	.	Name=28S_rRNA;product=28S ribosomal RNA
ch1-1	barrnap:0.9	rRNA	23100033	23100186	5.2e-29	+	.	Name=5_8S_rRNA;product=5.8S ribosomal RNA
ch1-1	barrnap:0.9	rRNA	23111224	23113020	0	+	.	Name=18S_rRNA;product=18S ribosomal RNA
ch1-1	barrnap:0.9	rRNA	23113282	23117035	0	+	.	Name=28S_rRNA;product=28S ribosomal RNA
ch1-1	barrnap:0.9	rRNA	23113285	23113432	9e-25	+	.	Name=5_8S_rRNA;product=5.8S ribosomal RNA
ch1-1	barrnap:0.9	rRNA	23124482	23126284	0	+	.	Name=18S_rRNA;product=18S ribosomal RNA
ch1-1	barrnap:0.9	rRNA	23126542	23130292	0	+	.	Name=28S_rRNA;product=28S ribosomal RNA
ch1-1	barrnap:0.9	rRNA	23126547	23126700	5.2e-29	+	.	Name=5_8S_rRNA;product=5.8S ribosomal RNA
ch7-2	barrnap:0.9	rRNA	1022	4769	0	-	.	Name=28S_rRNA;product=28S ribosomal RNA
ch7-2	barrnap:0.9	rRNA	4611	4764	5.2e-29	-	.	Name=5_8S_rRNA;product=5.8S ribosomal RNA
ch7-2	barrnap:0.9	rRNA	5024	6829	0	-	.	Name=18S_rRNA;product=18S ribosomal RNA
ch7-2	barrnap:0.9	rRNA	6414727	6414840	9.3e-21	+	.	Name=5S_rRNA;product=5S ribosomal RNA
ch7-2	barrnap:0.9	rRNA	6415220	6415334	2.3e-22	+	.	Name=5S_rRNA;product=5S ribosomal RNA
ch7-2	barrnap:0.9	rRNA	6415718	6415830	2.5e-15	+	.	Name=5S_rRNA;product=5S ribosomal RNA
ch7-2	barrnap:0.9	rRNA	6416214	6416327	6.1e-19	+	.	Name=5S_rRNA;product=5S ribosomal RNA
ch7-2	barrnap:0.9	rRNA	6416707	6416820	4.7e-21	+	.	Name=5S_rRNA;product=5S ribosomal RNA
ch7-2	barrnap:0.9	rRNA	6417204	6417318	1.8e-21	+	.	Name=5S_rRNA;product=5S ribosomal RNA
ch7-2	barrnap:0.9	rRNA	14514803	14514899	2.3e-21	-	.	Name=5S_rRNA;product=5S ribosomal RNA
Scaffold_23	barrnap:0.9	rRNA	5946448	5946560	8.5e-23	+	.	Name=5S_rRNA;product=5S ribosomal RNA
Scaffold_23	barrnap:0.9	rRNA	5946952	5947066	4.5e-26	+	.	Name=5S_rRNA;product=5S ribosomal RNA
Scaffold_23	barrnap:0.9	rRNA	5947447	5947561	4.5e-26	+	.	Name=5S_rRNA;product=5S ribosomal RNA
Scaffold_23	barrnap:0.9	rRNA	5947952	5948066	4.5e-26	+	.	Name=5S_rRNA;product=5S ribosomal RNA
Scaffold_23	barrnap:0.9	rRNA	5948459	5948573	4.5e-26	+	.	Name=5S_rRNA;product=5S ribosomal RNA
Scaffold_23	barrnap:0.9	rRNA	5948960	5949074	4.5e-26	+	.	Name=5S_rRNA;product=5S ribosomal RNA
Scaffold_23	barrnap:0.9	rRNA	5949464	5949577	1.1e-24	+	.	Name=5S_rRNA;product=5S ribosomal RNA
Scaffold_23	barrnap:0.9	rRNA	5949967	5950081	4.5e-26	+	.	Name=5S_rRNA;product=5S ribosomal RNA
Scaffold_23	barrnap:0.9	rRNA	5950469	5950583	4.5e-26	+	.	Name=5S_rRNA;product=5S ribosomal RNA
Scaffold_23	barrnap:0.9	rRNA	5950974	5951088	4.5e-26	+	.	Name=5S_rRNA;product=5S ribosomal RNA
Scaffold_23	barrnap:0.9	rRNA	5951481	5951595	4.5e-26	+	.	Name=5S_rRNA;product=5S ribosomal RNA
Scaffold_23	barrnap:0.9	rRNA	5951987	5952101	4.5e-26	+	.	Name=5S_rRNA;product=5S ribosomal RNA
Scaffold_23	barrnap:0.9	rRNA	5952502	5952609	4.3e-18	+	.	Name=5S_rRNA;product=5S ribosomal RNA
Scaffold_23	barrnap:0.9	rRNA	5953014	5953129	5.3e-19	+	.	Name=5S_rRNA;product=5S ribosomal RNA
Scaffold_23	barrnap:0.9	rRNA	5953516	5953629	1.6e-22	+	.	Name=5S_rRNA;product=5S ribosomal RNA
Scaffold_23	barrnap:0.9	rRNA	5954019	5954133	8.2e-25	+	.	Name=5S_rRNA;product=5S ribosomal RNA
Scaffold_23	barrnap:0.9	rRNA	5954527	5954642	1.6e-21	+	.	Name=5S_rRNA;product=5S ribosomal RNA
Scaffold_23	barrnap:0.9	rRNA	5955033	5955151	3.2e-22	+	.	Name=5S_rRNA;product=5S ribosomal RNA
Scaffold_23	barrnap:0.9	rRNA	5955540	5955654	5.5e-24	+	.	Name=5S_rRNA;product=5S ribosomal RNA
Scaffold_23	barrnap:0.9	rRNA	5956046	5956159	2.2e-24	+	.	Name=5S_rRNA;product=5S ribosomal RNA
Scaffold_23	barrnap:0.9	rRNA	5956551	5956665	9.1e-25	+	.	Name=5S_rRNA;product=5S ribosomal RNA
Scaffold_23	barrnap:0.9	rRNA	5957058	5957172	6.2e-26	+	.	Name=5S_rRNA;product=5S ribosomal RNA
Scaffold_23	barrnap:0.9	rRNA	5957565	5957680	1.1e-23	+	.	Name=5S_rRNA;product=5S ribosomal RNA
Scaffold_23	barrnap:0.9	rRNA	5958072	5958179	4.6e-22	+	.	Name=5S_rRNA;product=5S ribosomal RNA
Scaffold_23	barrnap:0.9	rRNA	5958578	5958690	1.2e-22	+	.	Name=5S_rRNA;product=5S ribosomal RNA
Scaffold_23	barrnap:0.9	rRNA	5959084	5959198	6.2e-26	+	.	Name=5S_rRNA;product=5S ribosomal RNA
Scaffold_23	barrnap:0.9	rRNA	5959591	5959705	8.2e-25	+	.	Name=5S_rRNA;product=5S ribosomal RNA
Scaffold_23	barrnap:0.9	rRNA	5960097	5960204	4.6e-22	+	.	Name=5S_rRNA;product=5S ribosomal RNA
Scaffold_23	barrnap:0.9	rRNA	5960603	5960717	1.6e-24	+	.	Name=5S_rRNA;product=5S ribosomal RNA
Scaffold_23	barrnap:0.9	rRNA	5961110	5961224	1.2e-24	+	.	Name=5S_rRNA;product=5S ribosomal RNA
Scaffold_23	barrnap:0.9	rRNA	5961617	5961731	1.5e-24	+	.	Name=5S_rRNA;product=5S ribosomal RNA
Scaffold_23	barrnap:0.9	rRNA	5962126	5962240	2.9e-22	+	.	Name=5S_rRNA;product=5S ribosomal RNA
Scaffold_23	barrnap:0.9	rRNA	5962634	5962746	1.8e-22	+	.	Name=5S_rRNA;product=5S ribosomal RNA
Scaffold_23	barrnap:0.9	rRNA	5963140	5963253	9.1e-22	+	.	Name=5S_rRNA;product=5S ribosomal RNA
Scaffold_23	barrnap:0.9	rRNA	5963647	5963761	1.8e-20	+	.	Name=5S_rRNA;product=5S ribosomal RNA
Scaffold_23	barrnap:0.9	rRNA	5964153	5964267	1.9e-22	+	.	Name=5S_rRNA;product=5S ribosomal RNA
Scaffold_23	barrnap:0.9	rRNA	5964661	5964775	1.7e-20	+	.	Name=5S_rRNA;product=5S ribosomal RNA
Scaffold_23	barrnap:0.9	rRNA	5965165	5965272	4.6e-22	+	.	Name=5S_rRNA;product=5S ribosomal RNA
Scaffold_23	barrnap:0.9	rRNA	5965671	5965786	4.3e-22	+	.	Name=5S_rRNA;product=5S ribosomal RNA
Scaffold_23	barrnap:0.9	rRNA	5966178	5966292	3.6e-25	+	.	Name=5S_rRNA;product=5S ribosomal RNA
Scaffold_23	barrnap:0.9	rRNA	5966683	5966796	1.2e-22	+	.	Name=5S_rRNA;product=5S ribosomal RNA
Scaffold_23	barrnap:0.9	rRNA	5967194	5967309	1.2e-21	+	.	Name=5S_rRNA;product=5S ribosomal RNA
Scaffold_30	barrnap:0.9	rRNA	686693	686792	6.4e-10	-	.	Name=5S_rRNA;product=5S ribosomal RNA
ch2-3	barrnap:0.9	rRNA	6661359	6661471	9.6e-11	-	.	Name=5S_rRNA;product=5S ribosomal RNA
ch2-4	barrnap:0.9	rRNA	23649559	23649669	8.3e-09	+	.	Name=5S_rRNA;product=5S ribosomal RNA
Scaffold_37	barrnap:0.9	rRNA	3338	5142	0	+	.	Name=18S_rRNA;product=18S ribosomal RNA
Scaffold_37	barrnap:0.9	rRNA	5392	9138	0	+	.	Name=28S_rRNA;product=28S ribosomal RNA
Scaffold_37	barrnap:0.9	rRNA	5397	5550	5.2e-29	+	.	Name=5_8S_rRNA;product=5.8S ribosomal RNA
Scaffold_37	barrnap:0.9	rRNA	15209	17000	0	+	.	Name=18S_rRNA;product=18S ribosomal RNA
Scaffold_37	barrnap:0.9	rRNA	17258	20992	0	+	.	Name=28S_rRNA;product=28S ribosomal RNA
Scaffold_37	barrnap:0.9	rRNA	17263	17416	5.2e-29	+	.	Name=5_8S_rRNA;product=5.8S ribosomal RNA
Scaffold_37	barrnap:0.9	rRNA	27028	28821	0	+	.	Name=18S_rRNA;product=18S ribosomal RNA
Scaffold_37	barrnap:0.9	rRNA	29078	32828	0	+	.	Name=28S_rRNA;product=28S ribosomal RNA
Scaffold_37	barrnap:0.9	rRNA	29083	29229	3.2e-28	+	.	Name=5_8S_rRNA;product=5.8S ribosomal RNA
Scaffold_37	barrnap:0.9	rRNA	38937	40743	0	+	.	Name=18S_rRNA;product=18S ribosomal RNA
Scaffold_37	barrnap:0.9	rRNA	41000	44737	0	+	.	Name=28S_rRNA;product=28S ribosomal RNA
Scaffold_37	barrnap:0.9	rRNA	41005	41142	4.7e-27	+	.	Name=5_8S_rRNA;product=5.8S ribosomal RNA
Scaffold_37	barrnap:0.9	rRNA	50803	52607	0	+	.	Name=18S_rRNA;product=18S ribosomal RNA
Scaffold_37	barrnap:0.9	rRNA	52864	56600	0	+	.	Name=28S_rRNA;product=28S ribosomal RNA
Scaffold_37	barrnap:0.9	rRNA	52869	53022	5.2e-29	+	.	Name=5_8S_rRNA;product=5.8S ribosomal RNA
Scaffold_37	barrnap:0.9	rRNA	62537	64314	0	+	.	Name=18S_rRNA;product=18S ribosomal RNA
Scaffold_37	barrnap:0.9	rRNA	64566	68311	0	+	.	Name=28S_rRNA;product=28S ribosomal RNA
Scaffold_37	barrnap:0.9	rRNA	64570	64723	5.2e-29	+	.	Name=5_8S_rRNA;product=5.8S ribosomal RNA
Scaffold_37	barrnap:0.9	rRNA	74225	76025	0	+	.	Name=18S_rRNA;product=18S ribosomal RNA
Scaffold_37	barrnap:0.9	rRNA	76280	80018	0	+	.	Name=28S_rRNA;product=28S ribosomal RNA
Scaffold_37	barrnap:0.9	rRNA	76285	76438	5.2e-29	+	.	Name=5_8S_rRNA;product=5.8S ribosomal RNA
Scaffold_37	barrnap:0.9	rRNA	86129	87934	0	+	.	Name=18S_rRNA;product=18S ribosomal RNA
Scaffold_37	barrnap:0.9	rRNA	88188	91930	0	+	.	Name=28S_rRNA;product=28S ribosomal RNA
Scaffold_37	barrnap:0.9	rRNA	88193	88346	5.2e-29	+	.	Name=5_8S_rRNA;product=5.8S ribosomal RNA
Scaffold_37	barrnap:0.9	rRNA	98123	99927	0	+	.	Name=18S_rRNA;product=18S ribosomal RNA
Scaffold_37	barrnap:0.9	rRNA	100182	103933	0	+	.	Name=28S_rRNA;product=28S ribosomal RNA
Scaffold_37	barrnap:0.9	rRNA	100187	100340	5.2e-29	+	.	Name=5_8S_rRNA;product=5.8S ribosomal RNA
Scaffold_37	barrnap:0.9	rRNA	110073	111875	0	+	.	Name=18S_rRNA;product=18S ribosomal RNA
Scaffold_37	barrnap:0.9	rRNA	112132	115873	0	+	.	Name=28S_rRNA;product=28S ribosomal RNA
Scaffold_37	barrnap:0.9	rRNA	112137	112290	1.9e-28	+	.	Name=5_8S_rRNA;product=5.8S ribosomal RNA
Scaffold_37	barrnap:0.9	rRNA	122049	123854	0	+	.	Name=18S_rRNA;product=18S ribosomal RNA
Scaffold_37	barrnap:0.9	rRNA	124109	127861	0	+	.	Name=28S_rRNA;product=28S ribosomal RNA
Scaffold_37	barrnap:0.9	rRNA	124114	124267	5.2e-29	+	.	Name=5_8S_rRNA;product=5.8S ribosomal RNA
Scaffold_37	barrnap:0.9	rRNA	133919	135697	0	+	.	Name=18S_rRNA;product=18S ribosomal RNA
Scaffold_37	barrnap:0.9	rRNA	135944	139607	0	+	.	Name=28S_rRNA;product=28S ribosomal RNA
Scaffold_37	barrnap:0.9	rRNA	135949	136102	5.2e-29	+	.	Name=5_8S_rRNA;product=5.8S ribosomal RNA
Scaffold_37	barrnap:0.9	rRNA	146890	148676	0	+	.	Name=18S_rRNA;product=18S ribosomal RNA
Scaffold_37	barrnap:0.9	rRNA	148934	152644	0	+	.	Name=28S_rRNA;product=28S ribosomal RNA
Scaffold_37	barrnap:0.9	rRNA	148939	149092	1.5e-27	+	.	Name=5_8S_rRNA;product=5.8S ribosomal RNA
Scaffold_37	barrnap:0.9	rRNA	160284	162082	0	+	.	Name=18S_rRNA;product=18S ribosomal RNA
Scaffold_37	barrnap:0.9	rRNA	162339	166068	0	+	.	Name=28S_rRNA;product=28S ribosomal RNA
Scaffold_37	barrnap:0.9	rRNA	162344	162496	6.3e-29	+	.	Name=5_8S_rRNA;product=5.8S ribosomal RNA
Scaffold_37	barrnap:0.9	rRNA	182673	184468	0	+	.	Name=18S_rRNA;product=18S ribosomal RNA
Scaffold_37	barrnap:0.9	rRNA	184726	188409	0	+	.	Name=28S_rRNA;product=28S ribosomal RNA
Scaffold_37	barrnap:0.9	rRNA	184731	184884	5.2e-29	+	.	Name=5_8S_rRNA;product=5.8S ribosomal RNA
Scaffold_39	barrnap:0.9	rRNA	2	3424	0	-	.	Name=28S_rRNA;product=28S ribosomal RNA
Scaffold_39	barrnap:0.9	rRNA	3266	3419	5.2e-29	-	.	Name=5_8S_rRNA;product=5.8S ribosomal RNA
Scaffold_39	barrnap:0.9	rRNA	3677	5463	0	-	.	Name=18S_rRNA;product=18S ribosomal RNA
Scaffold_39	barrnap:0.9	rRNA	12900	16624	0	-	.	Name=28S_rRNA;product=28S ribosomal RNA
Scaffold_39	barrnap:0.9	rRNA	16466	16619	5.2e-29	-	.	Name=5_8S_rRNA;product=5.8S ribosomal RNA
Scaffold_39	barrnap:0.9	rRNA	16877	18675	0	-	.	Name=18S_rRNA;product=18S ribosomal RNA
Scaffold_39	barrnap:0.9	rRNA	26072	29823	0	-	.	Name=28S_rRNA;product=28S ribosomal RNA
Scaffold_39	barrnap:0.9	rRNA	29665	29818	5.2e-29	-	.	Name=5_8S_rRNA;product=5.8S ribosomal RNA
Scaffold_39	barrnap:0.9	rRNA	30078	31883	0	-	.	Name=18S_rRNA;product=18S ribosomal RNA
Scaffold_39	barrnap:0.9	rRNA	38585	42337	0	-	.	Name=28S_rRNA;product=28S ribosomal RNA
Scaffold_39	barrnap:0.9	rRNA	42179	42332	5.2e-29	-	.	Name=5_8S_rRNA;product=5.8S ribosomal RNA
Scaffold_39	barrnap:0.9	rRNA	42592	44397	0	-	.	Name=18S_rRNA;product=18S ribosomal RNA
Scaffold_39	barrnap:0.9	rRNA	51100	54852	0	-	.	Name=28S_rRNA;product=28S ribosomal RNA
Scaffold_39	barrnap:0.9	rRNA	54694	54847	5.2e-29	-	.	Name=5_8S_rRNA;product=5.8S ribosomal RNA
Scaffold_39	barrnap:0.9	rRNA	55107	56912	0	-	.	Name=18S_rRNA;product=18S ribosomal RNA
Scaffold_39	barrnap:0.9	rRNA	63518	67270	0	-	.	Name=28S_rRNA;product=28S ribosomal RNA
Scaffold_39	barrnap:0.9	rRNA	67112	67265	5.2e-29	-	.	Name=5_8S_rRNA;product=5.8S ribosomal RNA
Scaffold_39	barrnap:0.9	rRNA	67525	69330	0	-	.	Name=18S_rRNA;product=18S ribosomal RNA
Scaffold_39	barrnap:0.9	rRNA	75950	79702	0	-	.	Name=28S_rRNA;product=28S ribosomal RNA
Scaffold_39	barrnap:0.9	rRNA	79544	79697	5.2e-29	-	.	Name=5_8S_rRNA;product=5.8S ribosomal RNA
Scaffold_39	barrnap:0.9	rRNA	79957	81762	0	-	.	Name=18S_rRNA;product=18S ribosomal RNA
Scaffold_39	barrnap:0.9	rRNA	88462	92214	0	-	.	Name=28S_rRNA;product=28S ribosomal RNA
Scaffold_39	barrnap:0.9	rRNA	92056	92209	5.2e-29	-	.	Name=5_8S_rRNA;product=5.8S ribosomal RNA
Scaffold_39	barrnap:0.9	rRNA	92469	94274	0	-	.	Name=18S_rRNA;product=18S ribosomal RNA
Scaffold_39	barrnap:0.9	rRNA	100952	103681	0	-	.	Name=28S_rRNA;product=28S ribosomal RNA
ch3-2	barrnap:0.9	rRNA	24204173	24204286	9.6e-14	+	.	Name=5S_rRNA;product=5S ribosomal RNA
Scaffold_41	barrnap:0.9	rRNA	3765	7510	0	-	.	Name=28S_rRNA;product=28S ribosomal RNA
Scaffold_41	barrnap:0.9	rRNA	7354	7505	4.9e-25	-	.	Name=5_8S_rRNA;product=5.8S ribosomal RNA
Scaffold_41	barrnap:0.9	rRNA	7766	9563	0	-	.	Name=18S_rRNA;product=18S ribosomal RNA
Scaffold_41	barrnap:0.9	rRNA	16021	19787	0	-	.	Name=28S_rRNA;product=28S ribosomal RNA
Scaffold_41	barrnap:0.9	rRNA	19633	19782	2.7e-28	-	.	Name=5_8S_rRNA;product=5.8S ribosomal RNA
Scaffold_41	barrnap:0.9	rRNA	20042	21847	0	-	.	Name=18S_rRNA;product=18S ribosomal RNA
Scaffold_41	barrnap:0.9	rRNA	28306	32042	0	-	.	Name=28S_rRNA;product=28S ribosomal RNA
Scaffold_41	barrnap:0.9	rRNA	31884	32037	5.2e-29	-	.	Name=5_8S_rRNA;product=5.8S ribosomal RNA
Scaffold_41	barrnap:0.9	rRNA	32297	34099	0	-	.	Name=18S_rRNA;product=18S ribosomal RNA
Scaffold_41	barrnap:0.9	rRNA	42336	46088	0	-	.	Name=28S_rRNA;product=28S ribosomal RNA
Scaffold_41	barrnap:0.9	rRNA	45930	46083	5.2e-29	-	.	Name=5_8S_rRNA;product=5.8S ribosomal RNA
Scaffold_41	barrnap:0.9	rRNA	46343	48148	0	-	.	Name=18S_rRNA;product=18S ribosomal RNA
Scaffold_41	barrnap:0.9	rRNA	51377	53043	0	-	.	Name=18S_rRNA;product=18S ribosomal RNA
Scaffold_41	barrnap:0.9	rRNA	58127	61879	0	-	.	Name=28S_rRNA;product=28S ribosomal RNA
Scaffold_41	barrnap:0.9	rRNA	61721	61874	5.2e-29	-	.	Name=5_8S_rRNA;product=5.8S ribosomal RNA
Scaffold_41	barrnap:0.9	rRNA	62134	63939	0	-	.	Name=18S_rRNA;product=18S ribosomal RNA
Scaffold_41	barrnap:0.9	rRNA	70418	74171	0	-	.	Name=28S_rRNA;product=28S ribosomal RNA
Scaffold_41	barrnap:0.9	rRNA	74013	74166	5.2e-29	-	.	Name=5_8S_rRNA;product=5.8S ribosomal RNA
Scaffold_41	barrnap:0.9	rRNA	74426	76231	0	-	.	Name=18S_rRNA;product=18S ribosomal RNA
Scaffold_41	barrnap:0.9	rRNA	82707	86462	0	-	.	Name=28S_rRNA;product=28S ribosomal RNA
Scaffold_41	barrnap:0.9	rRNA	86305	86457	1.1e-26	-	.	Name=5_8S_rRNA;product=5.8S ribosomal RNA
Scaffold_41	barrnap:0.9	rRNA	86719	88519	0	-	.	Name=18S_rRNA;product=18S ribosomal RNA
Scaffold_41	barrnap:0.9	rRNA	95054	98812	0	-	.	Name=28S_rRNA;product=28S ribosomal RNA
Scaffold_41	barrnap:0.9	rRNA	98654	98807	5.2e-29	-	.	Name=5_8S_rRNA;product=5.8S ribosomal RNA
Scaffold_41	barrnap:0.9	rRNA	99067	100873	0	-	.	Name=18S_rRNA;product=18S ribosomal RNA
Scaffold_41	barrnap:0.9	rRNA	104093	105758	0	-	.	Name=18S_rRNA;product=18S ribosomal RNA
Scaffold_41	barrnap:0.9	rRNA	108938	110604	0	-	.	Name=18S_rRNA;product=18S ribosomal RNA
Scaffold_41	barrnap:0.9	rRNA	115244	118980	0	-	.	Name=28S_rRNA;product=28S ribosomal RNA
Scaffold_41	barrnap:0.9	rRNA	118822	118975	5.2e-29	-	.	Name=5_8S_rRNA;product=5.8S ribosomal RNA
Scaffold_41	barrnap:0.9	rRNA	119235	121041	0	-	.	Name=18S_rRNA;product=18S ribosomal RNA
Scaffold_41	barrnap:0.9	rRNA	127515	131263	0	-	.	Name=28S_rRNA;product=28S ribosomal RNA
Scaffold_41	barrnap:0.9	rRNA	131105	131258	5.2e-29	-	.	Name=5_8S_rRNA;product=5.8S ribosomal RNA
Scaffold_43	barrnap:0.9	rRNA	5134	6937	0	+	.	Name=18S_rRNA;product=18S ribosomal RNA
Scaffold_43	barrnap:0.9	rRNA	7192	10917	0	+	.	Name=28S_rRNA;product=28S ribosomal RNA
Scaffold_43	barrnap:0.9	rRNA	7197	7350	5.2e-29	+	.	Name=5_8S_rRNA;product=5.8S ribosomal RNA
Scaffold_43	barrnap:0.9	rRNA	17315	19114	0	+	.	Name=18S_rRNA;product=18S ribosomal RNA
Scaffold_43	barrnap:0.9	rRNA	19368	23110	0	+	.	Name=28S_rRNA;product=28S ribosomal RNA
Scaffold_43	barrnap:0.9	rRNA	19373	19525	1.9e-28	+	.	Name=5_8S_rRNA;product=5.8S ribosomal RNA
Scaffold_43	barrnap:0.9	rRNA	29555	31353	0	+	.	Name=18S_rRNA;product=18S ribosomal RNA
Scaffold_43	barrnap:0.9	rRNA	31607	35356	0	+	.	Name=28S_rRNA;product=28S ribosomal RNA
Scaffold_43	barrnap:0.9	rRNA	31612	31764	5.2e-27	+	.	Name=5_8S_rRNA;product=5.8S ribosomal RNA
Scaffold_43	barrnap:0.9	rRNA	41837	43497	0	+	.	Name=18S_rRNA;product=18S ribosomal RNA
Scaffold_43	barrnap:0.9	rRNA	46719	48518	0	+	.	Name=18S_rRNA;product=18S ribosomal RNA
Scaffold_43	barrnap:0.9	rRNA	48775	52528	0	+	.	Name=28S_rRNA;product=28S ribosomal RNA
Scaffold_43	barrnap:0.9	rRNA	48780	48933	5.9e-29	+	.	Name=5_8S_rRNA;product=5.8S ribosomal RNA
Scaffold_43	barrnap:0.9	rRNA	58941	60746	0	+	.	Name=18S_rRNA;product=18S ribosomal RNA
Scaffold_43	barrnap:0.9	rRNA	61004	64704	0	+	.	Name=28S_rRNA;product=28S ribosomal RNA
Scaffold_43	barrnap:0.9	rRNA	61005	61156	2.4e-28	+	.	Name=5_8S_rRNA;product=5.8S ribosomal RNA
Scaffold_43	barrnap:0.9	rRNA	71107	72901	0	+	.	Name=18S_rRNA;product=18S ribosomal RNA
Scaffold_43	barrnap:0.9	rRNA	73154	76901	0	+	.	Name=28S_rRNA;product=28S ribosomal RNA
Scaffold_43	barrnap:0.9	rRNA	73159	73312	5.2e-29	+	.	Name=5_8S_rRNA;product=5.8S ribosomal RNA
Scaffold_43	barrnap:0.9	rRNA	88625	90423	0	+	.	Name=18S_rRNA;product=18S ribosomal RNA
Scaffold_43	barrnap:0.9	rRNA	90680	94419	0	+	.	Name=28S_rRNA;product=28S ribosomal RNA
Scaffold_43	barrnap:0.9	rRNA	90685	90839	1.1e-26	+	.	Name=5_8S_rRNA;product=5.8S ribosomal RNA
Scaffold_43	barrnap:0.9	rRNA	100912	102709	0	+	.	Name=18S_rRNA;product=18S ribosomal RNA
Scaffold_43	barrnap:0.9	rRNA	102965	106712	0	+	.	Name=28S_rRNA;product=28S ribosomal RNA
Scaffold_43	barrnap:0.9	rRNA	102970	103123	5.2e-29	+	.	Name=5_8S_rRNA;product=5.8S ribosomal RNA
Scaffold_43	barrnap:0.9	rRNA	113180	114843	0	+	.	Name=18S_rRNA;product=18S ribosomal RNA
Scaffold_43	barrnap:0.9	rRNA	118047	119846	0	+	.	Name=18S_rRNA;product=18S ribosomal RNA
Scaffold_43	barrnap:0.9	rRNA	120100	123830	0	+	.	Name=28S_rRNA;product=28S ribosomal RNA
Scaffold_43	barrnap:0.9	rRNA	120105	120258	5.2e-29	+	.	Name=5_8S_rRNA;product=5.8S ribosomal RNA
Scaffold_43	barrnap:0.9	rRNA	130208	132013	0	+	.	Name=18S_rRNA;product=18S ribosomal RNA
Scaffold_43	barrnap:0.9	rRNA	132266	136014	0	+	.	Name=28S_rRNA;product=28S ribosomal RNA
Scaffold_43	barrnap:0.9	rRNA	132271	132424	5.2e-29	+	.	Name=5_8S_rRNA;product=5.8S ribosomal RNA
Scaffold_43	barrnap:0.9	rRNA	142491	144297	0	+	.	Name=18S_rRNA;product=18S ribosomal RNA
Scaffold_43	barrnap:0.9	rRNA	144552	148301	0	+	.	Name=28S_rRNA;product=28S ribosomal RNA
Scaffold_43	barrnap:0.9	rRNA	144557	144710	5.2e-29	+	.	Name=5_8S_rRNA;product=5.8S ribosomal RNA
Scaffold_43	barrnap:0.9	rRNA	152973	154630	0	+	.	Name=18S_rRNA;product=18S ribosomal RNA
Scaffold_43	barrnap:0.9	rRNA	157749	159381	0	+	.	Name=18S_rRNA;product=18S ribosomal RNA
Scaffold_44	barrnap:0.9	rRNA	7350	11092	0	-	.	Name=28S_rRNA;product=28S ribosomal RNA
Scaffold_44	barrnap:0.9	rRNA	10934	11087	5.2e-29	-	.	Name=5_8S_rRNA;product=5.8S ribosomal RNA
Scaffold_44	barrnap:0.9	rRNA	11344	13150	0	-	.	Name=18S_rRNA;product=18S ribosomal RNA
Scaffold_44	barrnap:0.9	rRNA	19194	22935	0	-	.	Name=28S_rRNA;product=28S ribosomal RNA
Scaffold_44	barrnap:0.9	rRNA	22780	22932	1.1e-26	-	.	Name=5_8S_rRNA;product=5.8S ribosomal RNA
Scaffold_44	barrnap:0.9	rRNA	23192	24993	0	-	.	Name=18S_rRNA;product=18S ribosomal RNA
Scaffold_44	barrnap:0.9	rRNA	28485	32237	0	-	.	Name=28S_rRNA;product=28S ribosomal RNA
Scaffold_44	barrnap:0.9	rRNA	32079	32232	5.2e-29	-	.	Name=5_8S_rRNA;product=5.8S ribosomal RNA
Scaffold_44	barrnap:0.9	rRNA	32492	34297	0	-	.	Name=18S_rRNA;product=18S ribosomal RNA
Scaffold_44	barrnap:0.9	rRNA	40489	44260	0	-	.	Name=28S_rRNA;product=28S ribosomal RNA
Scaffold_44	barrnap:0.9	rRNA	44103	44255	7.3e-29	-	.	Name=5_8S_rRNA;product=5.8S ribosomal RNA
Scaffold_44	barrnap:0.9	rRNA	44515	46320	0	-	.	Name=18S_rRNA;product=18S ribosomal RNA
Scaffold_44	barrnap:0.9	rRNA	52495	56242	0	-	.	Name=28S_rRNA;product=28S ribosomal RNA
Scaffold_44	barrnap:0.9	rRNA	56084	56237	5.2e-29	-	.	Name=5_8S_rRNA;product=5.8S ribosomal RNA
Scaffold_44	barrnap:0.9	rRNA	56495	58296	0	-	.	Name=18S_rRNA;product=18S ribosomal RNA
Scaffold_44	barrnap:0.9	rRNA	64327	68077	0	-	.	Name=28S_rRNA;product=28S ribosomal RNA
Scaffold_44	barrnap:0.9	rRNA	67919	68072	5.2e-29	-	.	Name=5_8S_rRNA;product=5.8S ribosomal RNA
Scaffold_44	barrnap:0.9	rRNA	68332	70135	0	-	.	Name=18S_rRNA;product=18S ribosomal RNA
Scaffold_44	barrnap:0.9	rRNA	76318	80070	0	-	.	Name=28S_rRNA;product=28S ribosomal RNA
Scaffold_44	barrnap:0.9	rRNA	79912	80065	5.2e-29	-	.	Name=5_8S_rRNA;product=5.8S ribosomal RNA
Scaffold_44	barrnap:0.9	rRNA	80325	82130	0	-	.	Name=18S_rRNA;product=18S ribosomal RNA
Scaffold_44	barrnap:0.9	rRNA	85587	89336	0	-	.	Name=28S_rRNA;product=28S ribosomal RNA
Scaffold_44	barrnap:0.9	rRNA	89178	89331	5.2e-29	-	.	Name=5_8S_rRNA;product=5.8S ribosomal RNA
Scaffold_44	barrnap:0.9	rRNA	89591	91395	0	-	.	Name=18S_rRNA;product=18S ribosomal RNA
Scaffold_44	barrnap:0.9	rRNA	97369	101107	0	-	.	Name=28S_rRNA;product=28S ribosomal RNA
Scaffold_44	barrnap:0.9	rRNA	100949	101102	5.2e-29	-	.	Name=5_8S_rRNA;product=5.8S ribosomal RNA
Scaffold_44	barrnap:0.9	rRNA	101361	103163	0	-	.	Name=18S_rRNA;product=18S ribosomal RNA
Scaffold_44	barrnap:0.9	rRNA	109093	112842	0	-	.	Name=28S_rRNA;product=28S ribosomal RNA
Scaffold_44	barrnap:0.9	rRNA	112683	112837	2.7e-27	-	.	Name=5_8S_rRNA;product=5.8S ribosomal RNA
Scaffold_44	barrnap:0.9	rRNA	113098	114897	0	-	.	Name=18S_rRNA;product=18S ribosomal RNA
Scaffold_44	barrnap:0.9	rRNA	120707	124399	0	-	.	Name=28S_rRNA;product=28S ribosomal RNA
Scaffold_44	barrnap:0.9	rRNA	124246	124394	2.6e-22	-	.	Name=5_8S_rRNA;product=5.8S ribosomal RNA
Scaffold_44	barrnap:0.9	rRNA	124649	126436	0	-	.	Name=18S_rRNA;product=18S ribosomal RNA
Scaffold_44	barrnap:0.9	rRNA	132448	136176	0	-	.	Name=28S_rRNA;product=28S ribosomal RNA
Scaffold_44	barrnap:0.9	rRNA	136018	136171	5.2e-29	-	.	Name=5_8S_rRNA;product=5.8S ribosomal RNA
Scaffold_44	barrnap:0.9	rRNA	136430	138229	0	-	.	Name=18S_rRNA;product=18S ribosomal RNA
Scaffold_44	barrnap:0.9	rRNA	144779	148524	0	-	.	Name=28S_rRNA;product=28S ribosomal RNA
Scaffold_44	barrnap:0.9	rRNA	148366	148519	5.2e-29	-	.	Name=5_8S_rRNA;product=5.8S ribosomal RNA
Scaffold_44	barrnap:0.9	rRNA	148780	150584	0	-	.	Name=18S_rRNA;product=18S ribosomal RNA
Scaffold_44	barrnap:0.9	rRNA	154054	157782	0	-	.	Name=28S_rRNA;product=28S ribosomal RNA
Scaffold_44	barrnap:0.9	rRNA	157624	157777	5.2e-29	-	.	Name=5_8S_rRNA;product=5.8S ribosomal RNA
Scaffold_45	barrnap:0.9	rRNA	1	1761	0	+	.	Name=18S_rRNA;product=18S ribosomal RNA
Scaffold_45	barrnap:0.9	rRNA	2011	5694	0	+	.	Name=28S_rRNA;product=28S ribosomal RNA
Scaffold_45	barrnap:0.9	rRNA	2016	2165	1.5e-25	+	.	Name=5_8S_rRNA;product=5.8S ribosomal RNA
Scaffold_45	barrnap:0.9	rRNA	12119	13899	0	+	.	Name=18S_rRNA;product=18S ribosomal RNA
Scaffold_45	barrnap:0.9	rRNA	14151	14304	5.2e-29	+	.	Name=5_8S_rRNA;product=5.8S ribosomal RNA
Scaffold_45	barrnap:0.9	rRNA	17650	19453	0	+	.	Name=18S_rRNA;product=18S ribosomal RNA
Scaffold_45	barrnap:0.9	rRNA	19707	23457	0	+	.	Name=28S_rRNA;product=28S ribosomal RNA
Scaffold_45	barrnap:0.9	rRNA	19712	19865	5.2e-29	+	.	Name=5_8S_rRNA;product=5.8S ribosomal RNA
Scaffold_45	barrnap:0.9	rRNA	30155	31962	0	+	.	Name=18S_rRNA;product=18S ribosomal RNA
Scaffold_45	barrnap:0.9	rRNA	32218	35962	0	+	.	Name=28S_rRNA;product=28S ribosomal RNA
Scaffold_45	barrnap:0.9	rRNA	32223	32376	5.2e-29	+	.	Name=5_8S_rRNA;product=5.8S ribosomal RNA
Scaffold_45	barrnap:0.9	rRNA	42616	44402	0	+	.	Name=18S_rRNA;product=18S ribosomal RNA
Scaffold_45	barrnap:0.9	rRNA	44651	48329	0	+	.	Name=28S_rRNA;product=28S ribosomal RNA
Scaffold_45	barrnap:0.9	rRNA	44656	44809	5.2e-29	+	.	Name=5_8S_rRNA;product=5.8S ribosomal RNA
Scaffold_45	barrnap:0.9	rRNA	54901	56709	0	+	.	Name=18S_rRNA;product=18S ribosomal RNA
Scaffold_45	barrnap:0.9	rRNA	56964	60717	0	+	.	Name=28S_rRNA;product=28S ribosomal RNA
Scaffold_45	barrnap:0.9	rRNA	56969	57122	5.2e-29	+	.	Name=5_8S_rRNA;product=5.8S ribosomal RNA
Scaffold_45	barrnap:0.9	rRNA	67412	69217	0	+	.	Name=18S_rRNA;product=18S ribosomal RNA
Scaffold_45	barrnap:0.9	rRNA	69472	73224	0	+	.	Name=28S_rRNA;product=28S ribosomal RNA
Scaffold_45	barrnap:0.9	rRNA	69477	69630	5.2e-29	+	.	Name=5_8S_rRNA;product=5.8S ribosomal RNA
Scaffold_45	barrnap:0.9	rRNA	80655	82457	0	+	.	Name=18S_rRNA;product=18S ribosomal RNA
Scaffold_45	barrnap:0.9	rRNA	82717	82870	5.2e-29	+	.	Name=5_8S_rRNA;product=5.8S ribosomal RNA
Scaffold_45	barrnap:0.9	rRNA	86245	88050	0	+	.	Name=18S_rRNA;product=18S ribosomal RNA
Scaffold_45	barrnap:0.9	rRNA	88301	92046	0	+	.	Name=28S_rRNA;product=28S ribosomal RNA
Scaffold_45	barrnap:0.9	rRNA	88306	88456	2e-25	+	.	Name=5_8S_rRNA;product=5.8S ribosomal RNA
Scaffold_46	barrnap:0.9	rRNA	3180	4981	0	+	.	Name=18S_rRNA;product=18S ribosomal RNA
Scaffold_46	barrnap:0.9	rRNA	5236	8986	0	+	.	Name=28S_rRNA;product=28S ribosomal RNA
Scaffold_46	barrnap:0.9	rRNA	5241	5394	5.2e-29	+	.	Name=5_8S_rRNA;product=5.8S ribosomal RNA
Scaffold_46	barrnap:0.9	rRNA	22512	26265	0	+	.	Name=28S_rRNA;product=28S ribosomal RNA
Scaffold_46	barrnap:0.9	rRNA	22517	22666	1.6e-28	+	.	Name=5_8S_rRNA;product=5.8S ribosomal RNA
Scaffold_46	barrnap:0.9	rRNA	37468	41229	0	+	.	Name=28S_rRNA;product=28S ribosomal RNA
Scaffold_46	barrnap:0.9	rRNA	37473	37626	5.2e-29	+	.	Name=5_8S_rRNA;product=5.8S ribosomal RNA
Scaffold_46	barrnap:0.9	rRNA	54773	58510	0	+	.	Name=28S_rRNA;product=28S ribosomal RNA
Scaffold_46	barrnap:0.9	rRNA	54778	54931	5.2e-29	+	.	Name=5_8S_rRNA;product=5.8S ribosomal RNA
Scaffold_46	barrnap:0.9	rRNA	64687	66492	0	+	.	Name=18S_rRNA;product=18S ribosomal RNA
Scaffold_46	barrnap:0.9	rRNA	66747	70498	0	+	.	Name=28S_rRNA;product=28S ribosomal RNA
Scaffold_46	barrnap:0.9	rRNA	66752	66905	5.2e-29	+	.	Name=5_8S_rRNA;product=5.8S ribosomal RNA
Scaffold_46	barrnap:0.9	rRNA	76687	78492	0	+	.	Name=18S_rRNA;product=18S ribosomal RNA
Scaffold_46	barrnap:0.9	rRNA	78747	82496	0	+	.	Name=28S_rRNA;product=28S ribosomal RNA
Scaffold_46	barrnap:0.9	rRNA	78752	78905	5.2e-29	+	.	Name=5_8S_rRNA;product=5.8S ribosomal RNA
Scaffold_46	barrnap:0.9	rRNA	88679	90484	0	+	.	Name=18S_rRNA;product=18S ribosomal RNA
Scaffold_46	barrnap:0.9	rRNA	90739	94488	0	+	.	Name=28S_rRNA;product=28S ribosomal RNA
Scaffold_46	barrnap:0.9	rRNA	90744	90897	5.2e-29	+	.	Name=5_8S_rRNA;product=5.8S ribosomal RNA
Scaffold_46	barrnap:0.9	rRNA	100701	102506	0	+	.	Name=18S_rRNA;product=18S ribosomal RNA
Scaffold_46	barrnap:0.9	rRNA	102761	106510	0	+	.	Name=28S_rRNA;product=28S ribosomal RNA
Scaffold_46	barrnap:0.9	rRNA	102766	102919	5.2e-29	+	.	Name=5_8S_rRNA;product=5.8S ribosomal RNA
Scaffold_46	barrnap:0.9	rRNA	112712	114514	0	+	.	Name=18S_rRNA;product=18S ribosomal RNA
Scaffold_46	barrnap:0.9	rRNA	114768	118510	0	+	.	Name=28S_rRNA;product=28S ribosomal RNA
Scaffold_46	barrnap:0.9	rRNA	114773	114925	2.2e-27	+	.	Name=5_8S_rRNA;product=5.8S ribosomal RNA
Scaffold_46	barrnap:0.9	rRNA	125699	127482	0	+	.	Name=18S_rRNA;product=18S ribosomal RNA
Scaffold_46	barrnap:0.9	rRNA	127732	131443	0	+	.	Name=28S_rRNA;product=28S ribosomal RNA
Scaffold_46	barrnap:0.9	rRNA	127737	127890	5.2e-29	+	.	Name=5_8S_rRNA;product=5.8S ribosomal RNA
Scaffold_46	barrnap:0.9	rRNA	138940	140737	0	+	.	Name=18S_rRNA;product=18S ribosomal RNA
Scaffold_46	barrnap:0.9	rRNA	140990	144721	0	+	.	Name=28S_rRNA;product=28S ribosomal RNA
Scaffold_46	barrnap:0.9	rRNA	140995	141148	5.2e-29	+	.	Name=5_8S_rRNA;product=5.8S ribosomal RNA
Scaffold_48	barrnap:0.9	rRNA	2	3286	0	+	.	Name=28S_rRNA;product=28S ribosomal RNA
Scaffold_48	barrnap:0.9	rRNA	9480	11278	0	+	.	Name=18S_rRNA;product=18S ribosomal RNA
Scaffold_48	barrnap:0.9	rRNA	11533	15291	0	+	.	Name=28S_rRNA;product=28S ribosomal RNA
Scaffold_48	barrnap:0.9	rRNA	11538	11691	5.2e-29	+	.	Name=5_8S_rRNA;product=5.8S ribosomal RNA
Scaffold_48	barrnap:0.9	rRNA	21401	23206	0	+	.	Name=18S_rRNA;product=18S ribosomal RNA
Scaffold_48	barrnap:0.9	rRNA	23461	27209	0	+	.	Name=28S_rRNA;product=28S ribosomal RNA
Scaffold_48	barrnap:0.9	rRNA	23466	23619	5.2e-29	+	.	Name=5_8S_rRNA;product=5.8S ribosomal RNA
Scaffold_48	barrnap:0.9	rRNA	32959	34763	0	+	.	Name=18S_rRNA;product=18S ribosomal RNA
Scaffold_48	barrnap:0.9	rRNA	35026	38774	0	+	.	Name=28S_rRNA;product=28S ribosomal RNA
Scaffold_48	barrnap:0.9	rRNA	35031	35178	4.9e-28	+	.	Name=5_8S_rRNA;product=5.8S ribosomal RNA
Scaffold_48	barrnap:0.9	rRNA	44823	46628	0	+	.	Name=18S_rRNA;product=18S ribosomal RNA
Scaffold_48	barrnap:0.9	rRNA	46883	50635	0	+	.	Name=28S_rRNA;product=28S ribosomal RNA
Scaffold_48	barrnap:0.9	rRNA	46888	47041	5.2e-29	+	.	Name=5_8S_rRNA;product=5.8S ribosomal RNA
Scaffold_48	barrnap:0.9	rRNA	56638	58442	0	+	.	Name=18S_rRNA;product=18S ribosomal RNA
Scaffold_48	barrnap:0.9	rRNA	58696	62448	0	+	.	Name=28S_rRNA;product=28S ribosomal RNA
Scaffold_48	barrnap:0.9	rRNA	58701	58854	5.2e-29	+	.	Name=5_8S_rRNA;product=5.8S ribosomal RNA
Scaffold_48	barrnap:0.9	rRNA	65936	67739	0	+	.	Name=18S_rRNA;product=18S ribosomal RNA
Scaffold_48	barrnap:0.9	rRNA	67993	71743	0	+	.	Name=28S_rRNA;product=28S ribosomal RNA
Scaffold_48	barrnap:0.9	rRNA	67998	68151	5.2e-29	+	.	Name=5_8S_rRNA;product=5.8S ribosomal RNA
Scaffold_48	barrnap:0.9	rRNA	77880	79684	0	+	.	Name=18S_rRNA;product=18S ribosomal RNA
Scaffold_48	barrnap:0.9	rRNA	79948	80101	5.2e-29	+	.	Name=5_8S_rRNA;product=5.8S ribosomal RNA
Scaffold_48	barrnap:0.9	rRNA	89503	91308	0	+	.	Name=18S_rRNA;product=18S ribosomal RNA
Scaffold_48	barrnap:0.9	rRNA	91563	95314	0	+	.	Name=28S_rRNA;product=28S ribosomal RNA
Scaffold_48	barrnap:0.9	rRNA	91568	91721	5.2e-29	+	.	Name=5_8S_rRNA;product=5.8S ribosomal RNA
Scaffold_48	barrnap:0.9	rRNA	101641	103446	0	+	.	Name=18S_rRNA;product=18S ribosomal RNA
Scaffold_48	barrnap:0.9	rRNA	103701	107453	0	+	.	Name=28S_rRNA;product=28S ribosomal RNA
Scaffold_48	barrnap:0.9	rRNA	103706	103859	5.2e-29	+	.	Name=5_8S_rRNA;product=5.8S ribosomal RNA
Scaffold_48	barrnap:0.9	rRNA	112666	114472	0	+	.	Name=18S_rRNA;product=18S ribosomal RNA
Scaffold_48	barrnap:0.9	rRNA	114728	118467	0	+	.	Name=28S_rRNA;product=28S ribosomal RNA
Scaffold_48	barrnap:0.9	rRNA	114733	114886	5.2e-29	+	.	Name=5_8S_rRNA;product=5.8S ribosomal RNA
Scaffold_48	barrnap:0.9	rRNA	124552	128261	0	+	.	Name=28S_rRNA;product=28S ribosomal RNA
Scaffold_48	barrnap:0.9	rRNA	124557	124710	5.2e-29	+	.	Name=5_8S_rRNA;product=5.8S ribosomal RNA
Scaffold_48	barrnap:0.9	rRNA	134428	136232	0	+	.	Name=18S_rRNA;product=18S ribosomal RNA
Scaffold_48	barrnap:0.9	rRNA	136490	136643	5.2e-29	+	.	Name=5_8S_rRNA;product=5.8S ribosomal RNA
Scaffold_51	barrnap:0.9	rRNA	1059	1212	5.2e-29	-	.	Name=5_8S_rRNA;product=5.8S ribosomal RNA
Scaffold_51	barrnap:0.9	rRNA	1470	3275	0	-	.	Name=18S_rRNA;product=18S ribosomal RNA
Scaffold_51	barrnap:0.9	rRNA	9302	13057	0	-	.	Name=28S_rRNA;product=28S ribosomal RNA
Scaffold_51	barrnap:0.9	rRNA	12899	13052	5.2e-29	-	.	Name=5_8S_rRNA;product=5.8S ribosomal RNA
Scaffold_51	barrnap:0.9	rRNA	13311	15114	0	-	.	Name=18S_rRNA;product=18S ribosomal RNA
Scaffold_51	barrnap:0.9	rRNA	21114	24864	0	-	.	Name=28S_rRNA;product=28S ribosomal RNA
Scaffold_51	barrnap:0.9	rRNA	24706	24859	5.2e-29	-	.	Name=5_8S_rRNA;product=5.8S ribosomal RNA
Scaffold_51	barrnap:0.9	rRNA	25119	26921	0	-	.	Name=18S_rRNA;product=18S ribosomal RNA
Scaffold_51	barrnap:0.9	rRNA	32918	36673	0	-	.	Name=28S_rRNA;product=28S ribosomal RNA
Scaffold_51	barrnap:0.9	rRNA	36515	36668	5.2e-29	-	.	Name=5_8S_rRNA;product=5.8S ribosomal RNA
Scaffold_51	barrnap:0.9	rRNA	36928	38733	0	-	.	Name=18S_rRNA;product=18S ribosomal RNA
Scaffold_51	barrnap:0.9	rRNA	44771	48520	0	-	.	Name=28S_rRNA;product=28S ribosomal RNA
Scaffold_51	barrnap:0.9	rRNA	48362	48515	5.2e-29	-	.	Name=5_8S_rRNA;product=5.8S ribosomal RNA
Scaffold_51	barrnap:0.9	rRNA	48774	50578	0	-	.	Name=18S_rRNA;product=18S ribosomal RNA
Scaffold_51	barrnap:0.9	rRNA	56593	60346	0	-	.	Name=28S_rRNA;product=28S ribosomal RNA
Scaffold_51	barrnap:0.9	rRNA	60188	60341	5.2e-29	-	.	Name=5_8S_rRNA;product=5.8S ribosomal RNA
Scaffold_51	barrnap:0.9	rRNA	60597	62402	0	-	.	Name=18S_rRNA;product=18S ribosomal RNA
Scaffold_51	barrnap:0.9	rRNA	68428	72181	0	-	.	Name=28S_rRNA;product=28S ribosomal RNA
Scaffold_51	barrnap:0.9	rRNA	72023	72176	5.2e-29	-	.	Name=5_8S_rRNA;product=5.8S ribosomal RNA
Scaffold_51	barrnap:0.9	rRNA	72435	74237	0	-	.	Name=18S_rRNA;product=18S ribosomal RNA
Scaffold_51	barrnap:0.9	rRNA	80214	83961	0	-	.	Name=28S_rRNA;product=28S ribosomal RNA
Scaffold_51	barrnap:0.9	rRNA	83803	83956	5.2e-29	-	.	Name=5_8S_rRNA;product=5.8S ribosomal RNA
Scaffold_51	barrnap:0.9	rRNA	84215	86020	0	-	.	Name=18S_rRNA;product=18S ribosomal RNA
Scaffold_51	barrnap:0.9	rRNA	92027	95771	0	-	.	Name=28S_rRNA;product=28S ribosomal RNA
Scaffold_51	barrnap:0.9	rRNA	95614	95766	2.8e-27	-	.	Name=5_8S_rRNA;product=5.8S ribosomal RNA
Scaffold_51	barrnap:0.9	rRNA	96028	97837	0	-	.	Name=18S_rRNA;product=18S ribosomal RNA
Scaffold_54	barrnap:0.9	rRNA	7919	9724	0	+	.	Name=18S_rRNA;product=18S ribosomal RNA
Scaffold_54	barrnap:0.9	rRNA	9983	13731	0	+	.	Name=28S_rRNA;product=28S ribosomal RNA
Scaffold_54	barrnap:0.9	rRNA	9988	10139	1.1e-28	+	.	Name=5_8S_rRNA;product=5.8S ribosomal RNA
Scaffold_54	barrnap:0.9	rRNA	21150	22953	0	+	.	Name=18S_rRNA;product=18S ribosomal RNA
Scaffold_54	barrnap:0.9	rRNA	23210	26959	0	+	.	Name=28S_rRNA;product=28S ribosomal RNA
Scaffold_54	barrnap:0.9	rRNA	23215	23368	5.2e-29	+	.	Name=5_8S_rRNA;product=5.8S ribosomal RNA
Scaffold_54	barrnap:0.9	rRNA	34328	36129	0	+	.	Name=18S_rRNA;product=18S ribosomal RNA
Scaffold_54	barrnap:0.9	rRNA	36387	40130	0	+	.	Name=28S_rRNA;product=28S ribosomal RNA
Scaffold_54	barrnap:0.9	rRNA	36392	36545	5.2e-29	+	.	Name=5_8S_rRNA;product=5.8S ribosomal RNA
Scaffold_54	barrnap:0.9	rRNA	47504	49308	0	+	.	Name=18S_rRNA;product=18S ribosomal RNA
Scaffold_54	barrnap:0.9	rRNA	49561	53247	0	+	.	Name=28S_rRNA;product=28S ribosomal RNA
Scaffold_54	barrnap:0.9	rRNA	49566	49717	1e-28	+	.	Name=5_8S_rRNA;product=5.8S ribosomal RNA
Scaffold_54	barrnap:0.9	rRNA	60882	62680	0	+	.	Name=18S_rRNA;product=18S ribosomal RNA
Scaffold_54	barrnap:0.9	rRNA	62937	66666	0	+	.	Name=28S_rRNA;product=28S ribosomal RNA
Scaffold_54	barrnap:0.9	rRNA	62942	63094	6.3e-29	+	.	Name=5_8S_rRNA;product=5.8S ribosomal RNA
Scaffold_54	barrnap:0.9	rRNA	83245	85040	0	+	.	Name=18S_rRNA;product=18S ribosomal RNA
Scaffold_54	barrnap:0.9	rRNA	85298	88981	0	+	.	Name=28S_rRNA;product=28S ribosomal RNA
Scaffold_54	barrnap:0.9	rRNA	85303	85456	5.2e-29	+	.	Name=5_8S_rRNA;product=5.8S ribosomal RNA
Scaffold_55	barrnap:0.9	rRNA	1	2527	0	+	.	Name=28S_rRNA;product=28S ribosomal RNA
Scaffold_55	barrnap:0.9	rRNA	8933	10736	0	+	.	Name=18S_rRNA;product=18S ribosomal RNA
Scaffold_55	barrnap:0.9	rRNA	10991	14743	0	+	.	Name=28S_rRNA;product=28S ribosomal RNA
Scaffold_55	barrnap:0.9	rRNA	10996	11149	5.2e-29	+	.	Name=5_8S_rRNA;product=5.8S ribosomal RNA
Scaffold_55	barrnap:0.9	rRNA	21140	22945	0	+	.	Name=18S_rRNA;product=18S ribosomal RNA
Scaffold_55	barrnap:0.9	rRNA	23200	26953	0	+	.	Name=28S_rRNA;product=28S ribosomal RNA
Scaffold_55	barrnap:0.9	rRNA	23205	23358	5.2e-29	+	.	Name=5_8S_rRNA;product=5.8S ribosomal RNA
Scaffold_55	barrnap:0.9	rRNA	33462	35267	0	+	.	Name=18S_rRNA;product=18S ribosomal RNA
Scaffold_55	barrnap:0.9	rRNA	35522	39274	0	+	.	Name=28S_rRNA;product=28S ribosomal RNA
Scaffold_55	barrnap:0.9	rRNA	35527	35680	5.2e-29	+	.	Name=5_8S_rRNA;product=5.8S ribosomal RNA
Scaffold_55	barrnap:0.9	rRNA	45656	47461	0	+	.	Name=18S_rRNA;product=18S ribosomal RNA
Scaffold_55	barrnap:0.9	rRNA	47716	51468	0	+	.	Name=28S_rRNA;product=28S ribosomal RNA
Scaffold_55	barrnap:0.9	rRNA	47721	47874	5.2e-29	+	.	Name=5_8S_rRNA;product=5.8S ribosomal RNA
Scaffold_55	barrnap:0.9	rRNA	57923	59728	0	+	.	Name=18S_rRNA;product=18S ribosomal RNA
Scaffold_55	barrnap:0.9	rRNA	59983	63736	0	+	.	Name=28S_rRNA;product=28S ribosomal RNA
Scaffold_55	barrnap:0.9	rRNA	59988	60141	5.2e-29	+	.	Name=5_8S_rRNA;product=5.8S ribosomal RNA
Scaffold_55	barrnap:0.9	rRNA	70160	71965	0	+	.	Name=18S_rRNA;product=18S ribosomal RNA
Scaffold_55	barrnap:0.9	rRNA	72220	75972	0	+	.	Name=28S_rRNA;product=28S ribosomal RNA
Scaffold_55	barrnap:0.9	rRNA	72225	72378	5.2e-29	+	.	Name=5_8S_rRNA;product=5.8S ribosomal RNA
Scaffold_55	barrnap:0.9	rRNA	82376	84176	0	+	.	Name=18S_rRNA;product=18S ribosomal RNA
Scaffold_55	barrnap:0.9	rRNA	84434	88143	0	+	.	Name=28S_rRNA;product=28S ribosomal RNA
Scaffold_55	barrnap:0.9	rRNA	84439	84592	7.5e-29	+	.	Name=5_8S_rRNA;product=5.8S ribosomal RNA
Scaffold_55	barrnap:0.9	rRNA	94035	95810	0	+	.	Name=18S_rRNA;product=18S ribosomal RNA
Scaffold_55	barrnap:0.9	rRNA	96068	99814	0	+	.	Name=28S_rRNA;product=28S ribosomal RNA
Scaffold_55	barrnap:0.9	rRNA	96073	96226	5.2e-29	+	.	Name=5_8S_rRNA;product=5.8S ribosomal RNA
Scaffold_55	barrnap:0.9	rRNA	107209	109009	0	+	.	Name=18S_rRNA;product=18S ribosomal RNA
Scaffold_55	barrnap:0.9	rRNA	109266	113006	0	+	.	Name=28S_rRNA;product=28S ribosomal RNA
Scaffold_55	barrnap:0.9	rRNA	109271	109424	5.2e-29	+	.	Name=5_8S_rRNA;product=5.8S ribosomal RNA
ch3-1	barrnap:0.9	rRNA	19544809	19544904	2.9e-09	+	.	Name=5S_rRNA;product=5S ribosomal RNA
Scaffold_67	barrnap:0.9	rRNA	6190	9939	0	-	.	Name=28S_rRNA;product=28S ribosomal RNA
Scaffold_67	barrnap:0.9	rRNA	9781	9934	5.2e-29	-	.	Name=5_8S_rRNA;product=5.8S ribosomal RNA
Scaffold_67	barrnap:0.9	rRNA	10194	11999	0	-	.	Name=18S_rRNA;product=18S ribosomal RNA
Scaffold_67	barrnap:0.9	rRNA	18538	22290	0	-	.	Name=28S_rRNA;product=28S ribosomal RNA
Scaffold_67	barrnap:0.9	rRNA	22132	22285	5.2e-29	-	.	Name=5_8S_rRNA;product=5.8S ribosomal RNA
Scaffold_67	barrnap:0.9	rRNA	22545	24349	0	-	.	Name=18S_rRNA;product=18S ribosomal RNA
Scaffold_67	barrnap:0.9	rRNA	30187	33935	0	-	.	Name=28S_rRNA;product=28S ribosomal RNA
Scaffold_67	barrnap:0.9	rRNA	33777	33930	5.2e-29	-	.	Name=5_8S_rRNA;product=5.8S ribosomal RNA
Scaffold_67	barrnap:0.9	rRNA	34188	35986	0	-	.	Name=18S_rRNA;product=18S ribosomal RNA
Scaffold_68	barrnap:0.9	rRNA	4012	5672	0	-	.	Name=18S_rRNA;product=18S ribosomal RNA
Scaffold_68	barrnap:0.9	rRNA	12151	15902	0	-	.	Name=28S_rRNA;product=28S ribosomal RNA
Scaffold_68	barrnap:0.9	rRNA	15744	15898	4.4e-27	-	.	Name=5_8S_rRNA;product=5.8S ribosomal RNA
Scaffold_68	barrnap:0.9	rRNA	16159	17959	0	-	.	Name=18S_rRNA;product=18S ribosomal RNA
Scaffold_68	barrnap:0.9	rRNA	24439	28230	0	-	.	Name=28S_rRNA;product=28S ribosomal RNA
Scaffold_68	barrnap:0.9	rRNA	28072	28225	5.2e-29	-	.	Name=5_8S_rRNA;product=5.8S ribosomal RNA
Scaffold_68	barrnap:0.9	rRNA	28485	30290	0	-	.	Name=18S_rRNA;product=18S ribosomal RNA
Scaffold_68	barrnap:0.9	rRNA	33505	35170	0	-	.	Name=18S_rRNA;product=18S ribosomal RNA
Scaffold_68	barrnap:0.9	rRNA	42491	46239	0	-	.	Name=28S_rRNA;product=28S ribosomal RNA
Scaffold_68	barrnap:0.9	rRNA	46081	46234	5.2e-29	-	.	Name=5_8S_rRNA;product=5.8S ribosomal RNA
Scaffold_68	barrnap:0.9	rRNA	46485	48289	0	-	.	Name=18S_rRNA;product=18S ribosomal RNA
Scaffold_68	barrnap:0.9	rRNA	54316	58054	0	-	.	Name=28S_rRNA;product=28S ribosomal RNA
Scaffold_68	barrnap:0.9	rRNA	57897	58049	3.5e-27	-	.	Name=5_8S_rRNA;product=5.8S ribosomal RNA
Scaffold_68	barrnap:0.9	rRNA	58306	60106	0	-	.	Name=18S_rRNA;product=18S ribosomal RNA
ch5-2	barrnap:0.9	rRNA	27769028	27770830	0	-	.	Name=18S_rRNA;product=18S ribosomal RNA
Scaffold_71	barrnap:0.9	rRNA	122	2866	0	+	.	Name=28S_rRNA;product=28S ribosomal RNA
Scaffold_71	barrnap:0.9	rRNA	9286	11091	0	+	.	Name=18S_rRNA;product=18S ribosomal RNA
Scaffold_71	barrnap:0.9	rRNA	11346	15089	0	+	.	Name=28S_rRNA;product=28S ribosomal RNA
Scaffold_71	barrnap:0.9	rRNA	11351	11504	5.2e-29	+	.	Name=5_8S_rRNA;product=5.8S ribosomal RNA
Scaffold_71	barrnap:0.9	rRNA	20915	22714	0	+	.	Name=18S_rRNA;product=18S ribosomal RNA
Scaffold_71	barrnap:0.9	rRNA	22969	26718	0	+	.	Name=28S_rRNA;product=28S ribosomal RNA
Scaffold_71	barrnap:0.9	rRNA	22974	23126	1.9e-28	+	.	Name=5_8S_rRNA;product=5.8S ribosomal RNA
Scaffold_71	barrnap:0.9	rRNA	33108	34912	0	+	.	Name=18S_rRNA;product=18S ribosomal RNA
Scaffold_71	barrnap:0.9	rRNA	35167	38919	0	+	.	Name=28S_rRNA;product=28S ribosomal RNA
Scaffold_71	barrnap:0.9	rRNA	35172	35325	5.2e-29	+	.	Name=5_8S_rRNA;product=5.8S ribosomal RNA
Scaffold_71	barrnap:0.9	rRNA	45401	47206	0	+	.	Name=18S_rRNA;product=18S ribosomal RNA
Scaffold_71	barrnap:0.9	rRNA	47461	51205	0	+	.	Name=28S_rRNA;product=28S ribosomal RNA
Scaffold_71	barrnap:0.9	rRNA	47466	47619	5.2e-29	+	.	Name=5_8S_rRNA;product=5.8S ribosomal RNA
Scaffold_71	barrnap:0.9	rRNA	57627	59430	0	+	.	Name=18S_rRNA;product=18S ribosomal RNA
Scaffold_71	barrnap:0.9	rRNA	59683	63428	0	+	.	Name=28S_rRNA;product=28S ribosomal RNA
Scaffold_71	barrnap:0.9	rRNA	59688	59841	5.2e-29	+	.	Name=5_8S_rRNA;product=5.8S ribosomal RNA
Scaffold_78	barrnap:0.9	rRNA	2097	2250	5.2e-29	-	.	Name=5_8S_rRNA;product=5.8S ribosomal RNA
Scaffold_78	barrnap:0.9	rRNA	2514	4316	0	-	.	Name=18S_rRNA;product=18S ribosomal RNA
Scaffold_78	barrnap:0.9	rRNA	12148	15897	0	-	.	Name=28S_rRNA;product=28S ribosomal RNA
Scaffold_78	barrnap:0.9	rRNA	15739	15892	5.2e-29	-	.	Name=5_8S_rRNA;product=5.8S ribosomal RNA
Scaffold_78	barrnap:0.9	rRNA	16157	17961	0	-	.	Name=18S_rRNA;product=18S ribosomal RNA
Scaffold_78	barrnap:0.9	rRNA	25417	29166	0	-	.	Name=28S_rRNA;product=28S ribosomal RNA
Scaffold_78	barrnap:0.9	rRNA	29008	29161	5.2e-29	-	.	Name=5_8S_rRNA;product=5.8S ribosomal RNA
Scaffold_78	barrnap:0.9	rRNA	29426	31229	0	-	.	Name=18S_rRNA;product=18S ribosomal RNA
Scaffold_78	barrnap:0.9	rRNA	38659	42395	0	-	.	Name=28S_rRNA;product=28S ribosomal RNA
Scaffold_78	barrnap:0.9	rRNA	42237	42390	5.2e-29	-	.	Name=5_8S_rRNA;product=5.8S ribosomal RNA
Scaffold_78	barrnap:0.9	rRNA	42654	44458	0	-	.	Name=18S_rRNA;product=18S ribosomal RNA
ch6-3	barrnap:0.9	rRNA	15383987	15384095	6.9e-11	+	.	Name=5S_rRNA;product=5S ribosomal RNA
Scaffold_83	barrnap:0.9	rRNA	1	2520	0	+	.	Name=28S_rRNA;product=28S ribosomal RNA
Scaffold_83	barrnap:0.9	rRNA	8938	10740	0	+	.	Name=18S_rRNA;product=18S ribosomal RNA
Scaffold_83	barrnap:0.9	rRNA	10994	14736	0	+	.	Name=28S_rRNA;product=28S ribosomal RNA
Scaffold_83	barrnap:0.9	rRNA	11000	11153	5.2e-29	+	.	Name=5_8S_rRNA;product=5.8S ribosomal RNA
Scaffold_83	barrnap:0.9	rRNA	21197	22999	0	+	.	Name=18S_rRNA;product=18S ribosomal RNA
Scaffold_83	barrnap:0.9	rRNA	23258	27008	0	+	.	Name=28S_rRNA;product=28S ribosomal RNA
Scaffold_83	barrnap:0.9	rRNA	23263	23416	5.2e-29	+	.	Name=5_8S_rRNA;product=5.8S ribosomal RNA
Scaffold_83	barrnap:0.9	rRNA	33074	34885	0	+	.	Name=18S_rRNA;product=18S ribosomal RNA
Scaffold_83	barrnap:0.9	rRNA	35137	38863	0	+	.	Name=28S_rRNA;product=28S ribosomal RNA
Scaffold_83	barrnap:0.9	rRNA	35142	35289	2.2e-28	+	.	Name=5_8S_rRNA;product=5.8S ribosomal RNA
ch1-4	barrnap:0.9	rRNA	26056519	26058324	0	+	.	Name=18S_rRNA;product=18S ribosomal RNA
ch1-4	barrnap:0.9	rRNA	26058584	26058737	5.2e-29	+	.	Name=5_8S_rRNA;product=5.8S ribosomal RNA
ch1-4	barrnap:0.9	rRNA	26077802	26080385	0	+	.	Name=28S_rRNA;product=28S ribosomal RNA
ch1-4	barrnap:0.9	rRNA	26087333	26091085	0	+	.	Name=28S_rRNA;product=28S ribosomal RNA
ch1-4	barrnap:0.9	rRNA	26087338	26087491	5.2e-29	+	.	Name=5_8S_rRNA;product=5.8S ribosomal RNA
ch1-4	barrnap:0.9	rRNA	26096378	26098185	0	+	.	Name=18S_rRNA;product=18S ribosomal RNA
ch1-4	barrnap:0.9	rRNA	26098675	26102058	0	+	.	Name=28S_rRNA;product=28S ribosomal RNA
ch1-4	barrnap:0.9	rRNA	26107976	26109777	0	+	.	Name=18S_rRNA;product=18S ribosomal RNA
ch1-4	barrnap:0.9	rRNA	26110031	26113774	0	+	.	Name=28S_rRNA;product=28S ribosomal RNA
ch1-4	barrnap:0.9	rRNA	26110036	26110189	5.2e-29	+	.	Name=5_8S_rRNA;product=5.8S ribosomal RNA
ch1-4	barrnap:0.9	rRNA	26120550	26120703	5.2e-29	+	.	Name=5_8S_rRNA;product=5.8S ribosomal RNA
ch1-4	barrnap:0.9	rRNA	26135208	26138942	0	+	.	Name=28S_rRNA;product=28S ribosomal RNA
ch1-4	barrnap:0.9	rRNA	26135213	26135366	5.2e-29	+	.	Name=5_8S_rRNA;product=5.8S ribosomal RNA
Scaffold_93	barrnap:0.9	rRNA	14304	18058	0	-	.	Name=28S_rRNA;product=28S ribosomal RNA
Scaffold_93	barrnap:0.9	rRNA	17900	18053	5.2e-29	-	.	Name=5_8S_rRNA;product=5.8S ribosomal RNA
Scaffold_93	barrnap:0.9	rRNA	18313	20125	0	-	.	Name=18S_rRNA;product=18S ribosomal RNA
Scaffold_93	barrnap:0.9	rRNA	27317	31065	0	-	.	Name=28S_rRNA;product=28S ribosomal RNA
Scaffold_93	barrnap:0.9	rRNA	30907	31060	5.2e-29	-	.	Name=5_8S_rRNA;product=5.8S ribosomal RNA
Scaffold_93	barrnap:0.9	rRNA	31319	33124	0	-	.	Name=18S_rRNA;product=18S ribosomal RNA
Scaffold_95	barrnap:0.9	rRNA	189	303	4.5e-26	-	.	Name=5S_rRNA;product=5S ribosomal RNA
Scaffold_95	barrnap:0.9	rRNA	696	810	4.5e-26	-	.	Name=5S_rRNA;product=5S ribosomal RNA
Scaffold_95	barrnap:0.9	rRNA	1203	1317	4.5e-26	-	.	Name=5S_rRNA;product=5S ribosomal RNA
Scaffold_95	barrnap:0.9	rRNA	1710	1824	4.5e-26	-	.	Name=5S_rRNA;product=5S ribosomal RNA
Scaffold_95	barrnap:0.9	rRNA	2217	2331	4.5e-26	-	.	Name=5S_rRNA;product=5S ribosomal RNA
Scaffold_95	barrnap:0.9	rRNA	2724	2838	4.5e-26	-	.	Name=5S_rRNA;product=5S ribosomal RNA
Scaffold_95	barrnap:0.9	rRNA	3231	3345	4.5e-26	-	.	Name=5S_rRNA;product=5S ribosomal RNA
Scaffold_95	barrnap:0.9	rRNA	3738	3852	4.5e-26	-	.	Name=5S_rRNA;product=5S ribosomal RNA
Scaffold_95	barrnap:0.9	rRNA	4245	4359	4.5e-26	-	.	Name=5S_rRNA;product=5S ribosomal RNA
Scaffold_95	barrnap:0.9	rRNA	4752	4866	4.5e-26	-	.	Name=5S_rRNA;product=5S ribosomal RNA
Scaffold_95	barrnap:0.9	rRNA	5259	5373	4.5e-26	-	.	Name=5S_rRNA;product=5S ribosomal RNA
Scaffold_95	barrnap:0.9	rRNA	5766	5880	4.5e-26	-	.	Name=5S_rRNA;product=5S ribosomal RNA
Scaffold_95	barrnap:0.9	rRNA	6273	6387	4.5e-26	-	.	Name=5S_rRNA;product=5S ribosomal RNA
Scaffold_95	barrnap:0.9	rRNA	6780	6894	4.5e-26	-	.	Name=5S_rRNA;product=5S ribosomal RNA
Scaffold_95	barrnap:0.9	rRNA	7287	7401	4.5e-26	-	.	Name=5S_rRNA;product=5S ribosomal RNA
Scaffold_95	barrnap:0.9	rRNA	7794	7908	4.5e-26	-	.	Name=5S_rRNA;product=5S ribosomal RNA
Scaffold_95	barrnap:0.9	rRNA	8301	8415	4.5e-26	-	.	Name=5S_rRNA;product=5S ribosomal RNA
Scaffold_95	barrnap:0.9	rRNA	8808	8922	4.5e-26	-	.	Name=5S_rRNA;product=5S ribosomal RNA
Scaffold_95	barrnap:0.9	rRNA	9315	9429	4.5e-26	-	.	Name=5S_rRNA;product=5S ribosomal RNA
Scaffold_95	barrnap:0.9	rRNA	9822	9936	4.5e-26	-	.	Name=5S_rRNA;product=5S ribosomal RNA
Scaffold_95	barrnap:0.9	rRNA	10329	10443	4.5e-26	-	.	Name=5S_rRNA;product=5S ribosomal RNA
Scaffold_95	barrnap:0.9	rRNA	10836	10950	4.5e-26	-	.	Name=5S_rRNA;product=5S ribosomal RNA
Scaffold_95	barrnap:0.9	rRNA	11343	11457	4.5e-26	-	.	Name=5S_rRNA;product=5S ribosomal RNA
Scaffold_95	barrnap:0.9	rRNA	11850	11964	4.5e-26	-	.	Name=5S_rRNA;product=5S ribosomal RNA
Scaffold_95	barrnap:0.9	rRNA	12357	12471	4.5e-26	-	.	Name=5S_rRNA;product=5S ribosomal RNA
Scaffold_95	barrnap:0.9	rRNA	12864	12978	4.5e-26	-	.	Name=5S_rRNA;product=5S ribosomal RNA
Scaffold_95	barrnap:0.9	rRNA	13371	13485	4.5e-26	-	.	Name=5S_rRNA;product=5S ribosomal RNA
Scaffold_95	barrnap:0.9	rRNA	13878	13992	4.5e-26	-	.	Name=5S_rRNA;product=5S ribosomal RNA
Scaffold_95	barrnap:0.9	rRNA	14385	14499	4.5e-26	-	.	Name=5S_rRNA;product=5S ribosomal RNA
Scaffold_95	barrnap:0.9	rRNA	14892	15006	4.5e-26	-	.	Name=5S_rRNA;product=5S ribosomal RNA
Scaffold_95	barrnap:0.9	rRNA	15399	15513	4.5e-26	-	.	Name=5S_rRNA;product=5S ribosomal RNA
Scaffold_95	barrnap:0.9	rRNA	15906	16020	4.5e-26	-	.	Name=5S_rRNA;product=5S ribosomal RNA
Scaffold_95	barrnap:0.9	rRNA	16413	16527	4.5e-26	-	.	Name=5S_rRNA;product=5S ribosomal RNA
Scaffold_95	barrnap:0.9	rRNA	16920	17034	4.5e-26	-	.	Name=5S_rRNA;product=5S ribosomal RNA
Scaffold_95	barrnap:0.9	rRNA	17427	17541	4.5e-26	-	.	Name=5S_rRNA;product=5S ribosomal RNA
Scaffold_95	barrnap:0.9	rRNA	17934	18048	4.5e-26	-	.	Name=5S_rRNA;product=5S ribosomal RNA
Scaffold_95	barrnap:0.9	rRNA	18441	18555	4.5e-26	-	.	Name=5S_rRNA;product=5S ribosomal RNA
Scaffold_95	barrnap:0.9	rRNA	18948	19062	4.5e-26	-	.	Name=5S_rRNA;product=5S ribosomal RNA
Scaffold_95	barrnap:0.9	rRNA	19455	19569	4.5e-26	-	.	Name=5S_rRNA;product=5S ribosomal RNA
Scaffold_95	barrnap:0.9	rRNA	19962	20076	4.5e-26	-	.	Name=5S_rRNA;product=5S ribosomal RNA
Scaffold_95	barrnap:0.9	rRNA	20469	20583	4.5e-26	-	.	Name=5S_rRNA;product=5S ribosomal RNA
Scaffold_95	barrnap:0.9	rRNA	20976	21090	4.5e-26	-	.	Name=5S_rRNA;product=5S ribosomal RNA
Scaffold_95	barrnap:0.9	rRNA	21483	21597	4.5e-26	-	.	Name=5S_rRNA;product=5S ribosomal RNA
Scaffold_95	barrnap:0.9	rRNA	21990	22104	4.5e-26	-	.	Name=5S_rRNA;product=5S ribosomal RNA
Scaffold_95	barrnap:0.9	rRNA	22497	22611	4.5e-26	-	.	Name=5S_rRNA;product=5S ribosomal RNA
Scaffold_95	barrnap:0.9	rRNA	23004	23118	4.5e-26	-	.	Name=5S_rRNA;product=5S ribosomal RNA
Scaffold_95	barrnap:0.9	rRNA	23511	23625	4.5e-26	-	.	Name=5S_rRNA;product=5S ribosomal RNA
Scaffold_95	barrnap:0.9	rRNA	24018	24132	4.5e-26	-	.	Name=5S_rRNA;product=5S ribosomal RNA
Scaffold_95	barrnap:0.9	rRNA	24525	24639	4.5e-26	-	.	Name=5S_rRNA;product=5S ribosomal RNA
Scaffold_95	barrnap:0.9	rRNA	25032	25146	4.5e-26	-	.	Name=5S_rRNA;product=5S ribosomal RNA
Scaffold_95	barrnap:0.9	rRNA	25539	25653	4.5e-26	-	.	Name=5S_rRNA;product=5S ribosomal RNA
Scaffold_95	barrnap:0.9	rRNA	26046	26160	4.5e-26	-	.	Name=5S_rRNA;product=5S ribosomal RNA
Scaffold_95	barrnap:0.9	rRNA	26553	26667	4.5e-26	-	.	Name=5S_rRNA;product=5S ribosomal RNA
Scaffold_95	barrnap:0.9	rRNA	27060	27174	4.5e-26	-	.	Name=5S_rRNA;product=5S ribosomal RNA
Scaffold_95	barrnap:0.9	rRNA	27567	27681	4.5e-26	-	.	Name=5S_rRNA;product=5S ribosomal RNA
Scaffold_95	barrnap:0.9	rRNA	28074	28188	4.5e-26	-	.	Name=5S_rRNA;product=5S ribosomal RNA
Scaffold_95	barrnap:0.9	rRNA	28581	28695	4.5e-26	-	.	Name=5S_rRNA;product=5S ribosomal RNA
Scaffold_95	barrnap:0.9	rRNA	29088	29202	4.5e-26	-	.	Name=5S_rRNA;product=5S ribosomal RNA
Scaffold_95	barrnap:0.9	rRNA	29595	29709	4.5e-26	-	.	Name=5S_rRNA;product=5S ribosomal RNA
Scaffold_95	barrnap:0.9	rRNA	30102	30216	4.5e-26	-	.	Name=5S_rRNA;product=5S ribosomal RNA
Scaffold_95	barrnap:0.9	rRNA	30609	30723	4.5e-26	-	.	Name=5S_rRNA;product=5S ribosomal RNA
Scaffold_95	barrnap:0.9	rRNA	31116	31230	4.5e-26	-	.	Name=5S_rRNA;product=5S ribosomal RNA
Scaffold_95	barrnap:0.9	rRNA	31623	31737	4.5e-26	-	.	Name=5S_rRNA;product=5S ribosomal RNA
Scaffold_95	barrnap:0.9	rRNA	32130	32244	4.5e-26	-	.	Name=5S_rRNA;product=5S ribosomal RNA
Scaffold_95	barrnap:0.9	rRNA	32637	32751	4.5e-26	-	.	Name=5S_rRNA;product=5S ribosomal RNA
Scaffold_95	barrnap:0.9	rRNA	33144	33258	4.5e-26	-	.	Name=5S_rRNA;product=5S ribosomal RNA
Scaffold_95	barrnap:0.9	rRNA	33651	33765	4.5e-26	-	.	Name=5S_rRNA;product=5S ribosomal RNA
Scaffold_95	barrnap:0.9	rRNA	34158	34272	4.5e-26	-	.	Name=5S_rRNA;product=5S ribosomal RNA
Scaffold_95	barrnap:0.9	rRNA	34665	34779	4.5e-26	-	.	Name=5S_rRNA;product=5S ribosomal RNA
Scaffold_95	barrnap:0.9	rRNA	35172	35286	4.5e-26	-	.	Name=5S_rRNA;product=5S ribosomal RNA
Scaffold_95	barrnap:0.9	rRNA	35679	35793	4.5e-26	-	.	Name=5S_rRNA;product=5S ribosomal RNA

## Sheet: tRNA
Supplementary dataset 2. List of tRNAs present in 'Wongyo 3115' genome
##gff-version 3
Scaffold_101	tRNAScan-SE	gene	2239	2319	56	+	.	ID=tRNA-Leu1_gene
Scaffold_101	tRNAScan-SE	tRNA	2239	2319	56	+	.	ID=tRNA-Leu1_tRNA;Name=tRNA-Leu;anticodon=CAA
Scaffold_101	tRNAScan-SE	exon	2239	2319	56	+	.	ID=tRNA-Leu1_exon
Scaffold_101	tRNAScan-SE	gene	10172	10245	61.9	+	.	ID=tRNA-Met2_gene
Scaffold_101	tRNAScan-SE	tRNA	10172	10245	61.9	+	.	ID=tRNA-Met2_tRNA;Name=tRNA-Met;anticodon=CAT
Scaffold_101	tRNAScan-SE	exon	10172	10245	61.9	+	.	ID=tRNA-Met2_exon
Scaffold_101	tRNAScan-SE	gene	22220	22291	58.3	+	.	ID=tRNA-Arg3_gene
Scaffold_101	tRNAScan-SE	tRNA	22220	22291	58.3	+	.	ID=tRNA-Arg3_tRNA;Name=tRNA-Arg;anticodon=TCT
Scaffold_101	tRNAScan-SE	exon	22220	22291	58.3	+	.	ID=tRNA-Arg3_exon
Scaffold_101	tRNAScan-SE	gene	20533	20620	62.3	-	.	ID=tRNA-Ser4_gene
Scaffold_101	tRNAScan-SE	tRNA	20533	20620	62.3	-	.	ID=tRNA-Ser4_tRNA;Name=tRNA-Ser;anticodon=GCT
Scaffold_101	tRNAScan-SE	exon	20533	20620	62.3	-	.	ID=tRNA-Ser4_exon
Scaffold_101	tRNAScan-SE	gene	19338	19409	50	-	.	ID=tRNA-Gln5_gene
Scaffold_101	tRNAScan-SE	tRNA	19338	19409	50	-	.	ID=tRNA-Gln5_tRNA;Name=tRNA-Gln;anticodon=TTG
Scaffold_101	tRNAScan-SE	exon	19338	19409	50	-	.	ID=tRNA-Gln5_exon
Scaffold_101	tRNAScan-SE	gene	12256	12329	49.8	-	.	ID=tRNA-His6_gene
Scaffold_101	tRNAScan-SE	tRNA	12256	12329	49.8	-	.	ID=tRNA-His6_tRNA;Name=tRNA-His;anticodon=GTG
Scaffold_101	tRNAScan-SE	exon	12256	12329	49.8	-	.	ID=tRNA-His6_exon
Scaffold_102	tRNAScan-SE	gene	3166	3237	76.1	+	.	ID=tRNA-Asn7_gene
Scaffold_102	tRNAScan-SE	tRNA	3166	3237	76.1	+	.	ID=tRNA-Asn7_tRNA;Name=tRNA-Asn;anticodon=GTT
Scaffold_102	tRNAScan-SE	exon	3166	3237	76.1	+	.	ID=tRNA-Asn7_exon
Scaffold_102	tRNAScan-SE	gene	17650	17730	56	+	.	ID=tRNA-Leu8_gene
Scaffold_102	tRNAScan-SE	tRNA	17650	17730	56	+	.	ID=tRNA-Leu8_tRNA;Name=tRNA-Leu;anticodon=CAA
Scaffold_102	tRNAScan-SE	exon	17650	17730	56	+	.	ID=tRNA-Leu8_exon
Scaffold_102	tRNAScan-SE	gene	25591	25664	61.9	+	.	ID=tRNA-Met9_gene
Scaffold_102	tRNAScan-SE	tRNA	25591	25664	61.9	+	.	ID=tRNA-Met9_tRNA;Name=tRNA-Met;anticodon=CAT
Scaffold_102	tRNAScan-SE	exon	25591	25664	61.9	+	.	ID=tRNA-Met9_exon
Scaffold_102	tRNAScan-SE	gene	11546	11617	53.3	-	.	ID=tRNA-Val10_gene
Scaffold_102	tRNAScan-SE	tRNA	11546	11617	53.3	-	.	ID=tRNA-Val10_tRNA;Name=tRNA-Val;anticodon=GAC
Scaffold_102	tRNAScan-SE	exon	11546	11617	53.3	-	.	ID=tRNA-Val10_exon
Scaffold_102	tRNAScan-SE	gene	3698	3776	56.5	-	.	ID=tRNA-Arg11_gene
Scaffold_102	tRNAScan-SE	tRNA	3698	3776	56.5	-	.	ID=tRNA-Arg11_tRNA;Name=tRNA-Arg;anticodon=ACG
Scaffold_102	tRNAScan-SE	exon	3698	3776	56.5	-	.	ID=tRNA-Arg11_exon
Scaffold_103	tRNAScan-SE	gene	13868	13948	56	+	.	ID=tRNA-Leu12_gene
Scaffold_103	tRNAScan-SE	tRNA	13868	13948	56	+	.	ID=tRNA-Leu12_tRNA;Name=tRNA-Leu;anticodon=CAA
Scaffold_103	tRNAScan-SE	exon	13868	13948	56	+	.	ID=tRNA-Leu12_exon
Scaffold_103	tRNAScan-SE	gene	21811	21884	61.9	+	.	ID=tRNA-Met13_gene
Scaffold_103	tRNAScan-SE	tRNA	21811	21884	61.9	+	.	ID=tRNA-Met13_tRNA;Name=tRNA-Met;anticodon=CAT
Scaffold_103	tRNAScan-SE	exon	21811	21884	61.9	+	.	ID=tRNA-Met13_exon
Scaffold_103	tRNAScan-SE	gene	32206	32293	62.3	-	.	ID=tRNA-Ser14_gene
Scaffold_103	tRNAScan-SE	tRNA	32206	32293	62.3	-	.	ID=tRNA-Ser14_tRNA;Name=tRNA-Ser;anticodon=GCT
Scaffold_103	tRNAScan-SE	exon	32206	32293	62.3	-	.	ID=tRNA-Ser14_exon
Scaffold_103	tRNAScan-SE	gene	31013	31084	50	-	.	ID=tRNA-Gln15_gene
Scaffold_103	tRNAScan-SE	tRNA	31013	31084	50	-	.	ID=tRNA-Gln15_tRNA;Name=tRNA-Gln;anticodon=TTG
Scaffold_103	tRNAScan-SE	exon	31013	31084	50	-	.	ID=tRNA-Gln15_exon
Scaffold_103	tRNAScan-SE	gene	23901	23974	49.8	-	.	ID=tRNA-His16_gene
Scaffold_103	tRNAScan-SE	tRNA	23901	23974	49.8	-	.	ID=tRNA-His16_tRNA;Name=tRNA-His;anticodon=GTG
Scaffold_103	tRNAScan-SE	exon	23901	23974	49.8	-	.	ID=tRNA-His16_exon
Scaffold_103	tRNAScan-SE	gene	7764	7835	53.3	-	.	ID=tRNA-Val17_gene
Scaffold_103	tRNAScan-SE	tRNA	7764	7835	53.3	-	.	ID=tRNA-Val17_tRNA;Name=tRNA-Val;anticodon=GAC
Scaffold_103	tRNAScan-SE	exon	7764	7835	53.3	-	.	ID=tRNA-Val17_exon
Scaffold_104	tRNAScan-SE	gene	27930	28010	56	-	.	ID=tRNA-Leu18_gene
Scaffold_104	tRNAScan-SE	tRNA	27930	28010	56	-	.	ID=tRNA-Leu18_tRNA;Name=tRNA-Leu;anticodon=CAA
Scaffold_104	tRNAScan-SE	exon	27930	28010	56	-	.	ID=tRNA-Leu18_exon
Scaffold_104	tRNAScan-SE	gene	19994	20067	61.9	-	.	ID=tRNA-Met19_gene
Scaffold_104	tRNAScan-SE	tRNA	19994	20067	61.9	-	.	ID=tRNA-Met19_tRNA;Name=tRNA-Met;anticodon=CAT
Scaffold_104	tRNAScan-SE	exon	19994	20067	61.9	-	.	ID=tRNA-Met19_exon
Scaffold_104	tRNAScan-SE	gene	62	135	60.4	-	.	ID=tRNA-Pro20_gene
Scaffold_104	tRNAScan-SE	tRNA	62	135	60.4	-	.	ID=tRNA-Pro20_tRNA;Name=tRNA-Pro;anticodon=TGG
Scaffold_104	tRNAScan-SE	exon	62	135	60.4	-	.	ID=tRNA-Pro20_exon
Scaffold_105	tRNAScan-SE	gene	987	1058	76.1	+	.	ID=tRNA-Asn21_gene
Scaffold_105	tRNAScan-SE	tRNA	987	1058	76.1	+	.	ID=tRNA-Asn21_tRNA;Name=tRNA-Asn;anticodon=GTT
Scaffold_105	tRNAScan-SE	exon	987	1058	76.1	+	.	ID=tRNA-Asn21_exon
Scaffold_105	tRNAScan-SE	gene	15469	15549	56	+	.	ID=tRNA-Leu22_gene
Scaffold_105	tRNAScan-SE	tRNA	15469	15549	56	+	.	ID=tRNA-Leu22_tRNA;Name=tRNA-Leu;anticodon=CAA
Scaffold_105	tRNAScan-SE	exon	15469	15549	56	+	.	ID=tRNA-Leu22_exon
Scaffold_105	tRNAScan-SE	gene	23410	23483	61.9	+	.	ID=tRNA-Met23_gene
Scaffold_105	tRNAScan-SE	tRNA	23410	23483	61.9	+	.	ID=tRNA-Met23_tRNA;Name=tRNA-Met;anticodon=CAT
Scaffold_105	tRNAScan-SE	exon	23410	23483	61.9	+	.	ID=tRNA-Met23_exon
Scaffold_105	tRNAScan-SE	gene	25500	25573	49.8	-	.	ID=tRNA-His24_gene
Scaffold_105	tRNAScan-SE	tRNA	25500	25573	49.8	-	.	ID=tRNA-His24_tRNA;Name=tRNA-His;anticodon=GTG
Scaffold_105	tRNAScan-SE	exon	25500	25573	49.8	-	.	ID=tRNA-His24_exon
Scaffold_105	tRNAScan-SE	gene	9365	9436	53.3	-	.	ID=tRNA-Val25_gene
Scaffold_105	tRNAScan-SE	tRNA	9365	9436	53.3	-	.	ID=tRNA-Val25_tRNA;Name=tRNA-Val;anticodon=GAC
Scaffold_105	tRNAScan-SE	exon	9365	9436	53.3	-	.	ID=tRNA-Val25_exon
Scaffold_105	tRNAScan-SE	gene	1519	1597	56.5	-	.	ID=tRNA-Arg26_gene
Scaffold_105	tRNAScan-SE	tRNA	1519	1597	56.5	-	.	ID=tRNA-Arg26_tRNA;Name=tRNA-Arg;anticodon=ACG
Scaffold_105	tRNAScan-SE	exon	1519	1597	56.5	-	.	ID=tRNA-Arg26_exon
Scaffold_107	tRNAScan-SE	gene	4667	4738	76.1	+	.	ID=tRNA-Asn27_gene
Scaffold_107	tRNAScan-SE	tRNA	4667	4738	76.1	+	.	ID=tRNA-Asn27_tRNA;Name=tRNA-Asn;anticodon=GTT
Scaffold_107	tRNAScan-SE	exon	4667	4738	76.1	+	.	ID=tRNA-Asn27_exon
Scaffold_107	tRNAScan-SE	gene	19144	19224	56	+	.	ID=tRNA-Leu28_gene
Scaffold_107	tRNAScan-SE	tRNA	19144	19224	56	+	.	ID=tRNA-Leu28_tRNA;Name=tRNA-Leu;anticodon=CAA
Scaffold_107	tRNAScan-SE	exon	19144	19224	56	+	.	ID=tRNA-Leu28_exon
Scaffold_107	tRNAScan-SE	gene	27079	27152	61.9	+	.	ID=tRNA-Met29_gene
Scaffold_107	tRNAScan-SE	tRNA	27079	27152	61.9	+	.	ID=tRNA-Met29_tRNA;Name=tRNA-Met;anticodon=CAT
Scaffold_107	tRNAScan-SE	exon	27079	27152	61.9	+	.	ID=tRNA-Met29_exon
Scaffold_107	tRNAScan-SE	gene	29162	29235	49.8	-	.	ID=tRNA-His30_gene
Scaffold_107	tRNAScan-SE	tRNA	29162	29235	49.8	-	.	ID=tRNA-His30_tRNA;Name=tRNA-His;anticodon=GTG
Scaffold_107	tRNAScan-SE	exon	29162	29235	49.8	-	.	ID=tRNA-His30_exon
Scaffold_107	tRNAScan-SE	gene	13043	13114	53.3	-	.	ID=tRNA-Val31_gene
Scaffold_107	tRNAScan-SE	tRNA	13043	13114	53.3	-	.	ID=tRNA-Val31_tRNA;Name=tRNA-Val;anticodon=GAC
Scaffold_107	tRNAScan-SE	exon	13043	13114	53.3	-	.	ID=tRNA-Val31_exon
Scaffold_107	tRNAScan-SE	gene	5199	5277	56.5	-	.	ID=tRNA-Arg32_gene
Scaffold_107	tRNAScan-SE	tRNA	5199	5277	56.5	-	.	ID=tRNA-Arg32_tRNA;Name=tRNA-Arg;anticodon=ACG
Scaffold_107	tRNAScan-SE	exon	5199	5277	56.5	-	.	ID=tRNA-Arg32_exon
Scaffold_108	tRNAScan-SE	gene	7319	7390	76.1	+	.	ID=tRNA-Asn33_gene
Scaffold_108	tRNAScan-SE	tRNA	7319	7390	76.1	+	.	ID=tRNA-Asn33_tRNA;Name=tRNA-Asn;anticodon=GTT
Scaffold_108	tRNAScan-SE	exon	7319	7390	76.1	+	.	ID=tRNA-Asn33_exon
Scaffold_108	tRNAScan-SE	gene	21803	21883	56	+	.	ID=tRNA-Leu34_gene
Scaffold_108	tRNAScan-SE	tRNA	21803	21883	56	+	.	ID=tRNA-Leu34_tRNA;Name=tRNA-Leu;anticodon=CAA
Scaffold_108	tRNAScan-SE	exon	21803	21883	56	+	.	ID=tRNA-Leu34_exon
Scaffold_108	tRNAScan-SE	gene	29730	29802	42.1	+	.	ID=tRNA-Met35_gene
Scaffold_108	tRNAScan-SE	tRNA	29730	29802	42.1	+	.	ID=tRNA-Met35_tRNA;Name=tRNA-Met;anticodon=CAT
Scaffold_108	tRNAScan-SE	exon	29730	29802	42.1	+	.	ID=tRNA-Met35_exon
Scaffold_108	tRNAScan-SE	gene	15699	15770	53.3	-	.	ID=tRNA-Val36_gene
Scaffold_108	tRNAScan-SE	tRNA	15699	15770	53.3	-	.	ID=tRNA-Val36_tRNA;Name=tRNA-Val;anticodon=GAC
Scaffold_108	tRNAScan-SE	exon	15699	15770	53.3	-	.	ID=tRNA-Val36_exon
Scaffold_108	tRNAScan-SE	gene	7851	7929	56.5	-	.	ID=tRNA-Arg37_gene
Scaffold_108	tRNAScan-SE	tRNA	7851	7929	56.5	-	.	ID=tRNA-Arg37_tRNA;Name=tRNA-Arg;anticodon=ACG
Scaffold_108	tRNAScan-SE	exon	7851	7929	56.5	-	.	ID=tRNA-Arg37_exon
Scaffold_108	tRNAScan-SE	gene	2148	2227	50.7	-	.	ID=tRNA-Leu38_gene
Scaffold_108	tRNAScan-SE	tRNA	2148	2227	50.7	-	.	ID=tRNA-Leu38_tRNA;Name=tRNA-Leu;anticodon=TAG
Scaffold_108	tRNAScan-SE	exon	2148	2227	50.7	-	.	ID=tRNA-Leu38_exon
Scaffold_109	tRNAScan-SE	gene	9915	9986	76.1	+	.	ID=tRNA-Asn39_gene
Scaffold_109	tRNAScan-SE	tRNA	9915	9986	76.1	+	.	ID=tRNA-Asn39_tRNA;Name=tRNA-Asn;anticodon=GTT
Scaffold_109	tRNAScan-SE	exon	9915	9986	76.1	+	.	ID=tRNA-Asn39_exon
Scaffold_109	tRNAScan-SE	gene	24399	24479	56	+	.	ID=tRNA-Leu40_gene
Scaffold_109	tRNAScan-SE	tRNA	24399	24479	56	+	.	ID=tRNA-Leu40_tRNA;Name=tRNA-Leu;anticodon=CAA
Scaffold_109	tRNAScan-SE	exon	24399	24479	56	+	.	ID=tRNA-Leu40_exon
Scaffold_109	tRNAScan-SE	gene	18295	18366	53.3	-	.	ID=tRNA-Val41_gene
Scaffold_109	tRNAScan-SE	tRNA	18295	18366	53.3	-	.	ID=tRNA-Val41_tRNA;Name=tRNA-Val;anticodon=GAC
Scaffold_109	tRNAScan-SE	exon	18295	18366	53.3	-	.	ID=tRNA-Val41_exon
Scaffold_109	tRNAScan-SE	gene	10447	10525	56.5	-	.	ID=tRNA-Arg42_gene
Scaffold_109	tRNAScan-SE	tRNA	10447	10525	56.5	-	.	ID=tRNA-Arg42_tRNA;Name=tRNA-Arg;anticodon=ACG
Scaffold_109	tRNAScan-SE	exon	10447	10525	56.5	-	.	ID=tRNA-Arg42_exon
Scaffold_109	tRNAScan-SE	gene	4750	4829	50.7	-	.	ID=tRNA-Leu43_gene
Scaffold_109	tRNAScan-SE	tRNA	4750	4829	50.7	-	.	ID=tRNA-Leu43_tRNA;Name=tRNA-Leu;anticodon=TAG
Scaffold_109	tRNAScan-SE	exon	4750	4829	50.7	-	.	ID=tRNA-Leu43_exon
ch7-3	tRNAScan-SE	gene	414097	414168	63	+	.	ID=tRNA-Thr44_gene
ch7-3	tRNAScan-SE	tRNA	414097	414168	63	+	.	ID=tRNA-Thr44_tRNA;Name=tRNA-Thr;anticodon=TGT
ch7-3	tRNAScan-SE	exon	414097	414168	63	+	.	ID=tRNA-Thr44_exon
ch7-3	tRNAScan-SE	gene	1406768	1406840	79.2	+	.	ID=tRNA-Glu45_gene
ch7-3	tRNAScan-SE	tRNA	1406768	1406840	79.2	+	.	ID=tRNA-Glu45_tRNA;Name=tRNA-Glu;anticodon=CTC
ch7-3	tRNAScan-SE	exon	1406768	1406840	79.2	+	.	ID=tRNA-Glu45_exon
ch7-3	tRNAScan-SE	gene	2743639	2743713	25.3	+	.	ID=tRNA-Asp46_gene
ch7-3	tRNAScan-SE	tRNA	2743639	2743713	25.3	+	.	ID=tRNA-Asp46_tRNA;Name=tRNA-Asp;anticodon=ATC
ch7-3	tRNAScan-SE	exon	2743639	2743713	25.3	+	.	ID=tRNA-Asp46_exon
ch7-3	tRNAScan-SE	gene	11377670	11377742	58.1	+	.	ID=tRNA-iMet47_gene
ch7-3	tRNAScan-SE	tRNA	11377670	11377742	58.1	+	.	ID=tRNA-iMet47_tRNA;Name=tRNA-iMet;anticodon=CAT
ch7-3	tRNAScan-SE	exon	11377670	11377742	58.1	+	.	ID=tRNA-iMet47_exon
ch7-3	tRNAScan-SE	gene	12070804	12070891	74.4	+	.	ID=tRNA-Tyr48_gene
ch7-3	tRNAScan-SE	tRNA	12070804	12070891	74.4	+	.	ID=tRNA-Tyr48_tRNA;Name=tRNA-Tyr;anticodon=GTA
ch7-3	tRNAScan-SE	exon	12070804	12070840	74.4	+	.	ID=tRNA-Tyr48_exon;Note=contains predicted Intron
ch7-3	tRNAScan-SE	exon	12070856	12070891	74.4	+	.	ID=tRNA-Tyr48_exon;Parent=tRNA-Tyr48_exon
ch7-3	tRNAScan-SE	gene	12500191	12500263	56.2	+	.	ID=tRNA-Ala49_gene
ch7-3	tRNAScan-SE	tRNA	12500191	12500263	56.2	+	.	ID=tRNA-Ala49_tRNA;Name=tRNA-Ala;anticodon=AGC
ch7-3	tRNAScan-SE	exon	12500191	12500263	56.2	+	.	ID=tRNA-Ala49_exon
ch7-3	tRNAScan-SE	gene	12551164	12551247	76.7	+	.	ID=tRNA-Leu50_gene
ch7-3	tRNAScan-SE	tRNA	12551164	12551247	76.7	+	.	ID=tRNA-Leu50_tRNA;Name=tRNA-Leu;anticodon=CAA
ch7-3	tRNAScan-SE	exon	12551164	12551247	76.7	+	.	ID=tRNA-Leu50_exon
ch7-3	tRNAScan-SE	gene	15982710	15982781	82.1	+	.	ID=tRNA-Cys51_gene
ch7-3	tRNAScan-SE	tRNA	15982710	15982781	82.1	+	.	ID=tRNA-Cys51_tRNA;Name=tRNA-Cys;anticodon=GCA
ch7-3	tRNAScan-SE	exon	15982710	15982781	82.1	+	.	ID=tRNA-Cys51_exon
ch7-3	tRNAScan-SE	gene	16043808	16043879	50.5	+	.	ID=tRNA-His52_gene
ch7-3	tRNAScan-SE	tRNA	16043808	16043879	50.5	+	.	ID=tRNA-His52_tRNA;Name=tRNA-His;anticodon=GTG
ch7-3	tRNAScan-SE	exon	16043808	16043879	50.5	+	.	ID=tRNA-His52_exon
ch7-3	tRNAScan-SE	gene	16048396	16048468	67.7	+	.	ID=tRNA-Arg53_gene
ch7-3	tRNAScan-SE	tRNA	16048396	16048468	67.7	+	.	ID=tRNA-Arg53_tRNA;Name=tRNA-Arg;anticodon=CCG
ch7-3	tRNAScan-SE	exon	16048396	16048468	67.7	+	.	ID=tRNA-Arg53_exon
ch7-3	tRNAScan-SE	gene	16165130	16165202	85.1	+	.	ID=tRNA-Lys54_gene
ch7-3	tRNAScan-SE	tRNA	16165130	16165202	85.1	+	.	ID=tRNA-Lys54_tRNA;Name=tRNA-Lys;anticodon=CTT
ch7-3	tRNAScan-SE	exon	16165130	16165202	85.1	+	.	ID=tRNA-Lys54_exon
ch7-3	tRNAScan-SE	gene	16254212	16254284	83.8	+	.	ID=tRNA-Lys55_gene
ch7-3	tRNAScan-SE	tRNA	16254212	16254284	83.8	+	.	ID=tRNA-Lys55_tRNA;Name=tRNA-Lys;anticodon=TTT
ch7-3	tRNAScan-SE	exon	16254212	16254284	83.8	+	.	ID=tRNA-Lys55_exon
ch7-3	tRNAScan-SE	gene	16688032	16688103	82.1	+	.	ID=tRNA-Cys56_gene
ch7-3	tRNAScan-SE	tRNA	16688032	16688103	82.1	+	.	ID=tRNA-Cys56_tRNA;Name=tRNA-Cys;anticodon=GCA
ch7-3	tRNAScan-SE	exon	16688032	16688103	82.1	+	.	ID=tRNA-Cys56_exon
ch7-3	tRNAScan-SE	gene	16707887	16707959	58.9	+	.	ID=tRNA-Arg57_gene
ch7-3	tRNAScan-SE	tRNA	16707887	16707959	58.9	+	.	ID=tRNA-Arg57_tRNA;Name=tRNA-Arg;anticodon=TCT
ch7-3	tRNAScan-SE	exon	16707887	16707959	58.9	+	.	ID=tRNA-Arg57_exon
ch7-3	tRNAScan-SE	gene	16729949	16730021	74.8	+	.	ID=tRNA-Arg58_gene
ch7-3	tRNAScan-SE	tRNA	16729949	16730021	74.8	+	.	ID=tRNA-Arg58_tRNA;Name=tRNA-Arg;anticodon=CCT
ch7-3	tRNAScan-SE	exon	16729949	16730021	74.8	+	.	ID=tRNA-Arg58_exon
ch7-3	tRNAScan-SE	gene	16834916	16834988	78.9	+	.	ID=tRNA-Glu59_gene
ch7-3	tRNAScan-SE	tRNA	16834916	16834988	78.9	+	.	ID=tRNA-Glu59_tRNA;Name=tRNA-Glu;anticodon=CTC
ch7-3	tRNAScan-SE	exon	16834916	16834988	78.9	+	.	ID=tRNA-Glu59_exon
ch7-3	tRNAScan-SE	gene	17377737	17377810	84.5	+	.	ID=tRNA-Asn60_gene
ch7-3	tRNAScan-SE	tRNA	17377737	17377810	84.5	+	.	ID=tRNA-Asn60_tRNA;Name=tRNA-Asn;anticodon=GTT
ch7-3	tRNAScan-SE	exon	17377737	17377810	84.5	+	.	ID=tRNA-Asn60_exon
ch7-3	tRNAScan-SE	gene	17388834	17388915	65.2	+	.	ID=tRNA-Ser61_gene
ch7-3	tRNAScan-SE	tRNA	17388834	17388915	65.2	+	.	ID=tRNA-Ser61_tRNA;Name=tRNA-Ser;anticodon=CGA
ch7-3	tRNAScan-SE	exon	17388834	17388915	65.2	+	.	ID=tRNA-Ser61_exon
ch7-3	tRNAScan-SE	gene	18165476	18165547	69.8	+	.	ID=tRNA-Asp62_gene
ch7-3	tRNAScan-SE	tRNA	18165476	18165547	69.8	+	.	ID=tRNA-Asp62_tRNA;Name=tRNA-Asp;anticodon=GTC
ch7-3	tRNAScan-SE	exon	18165476	18165547	69.8	+	.	ID=tRNA-Asp62_exon
ch7-3	tRNAScan-SE	gene	18165625	18165698	82.6	+	.	ID=tRNA-Val63_gene
ch7-3	tRNAScan-SE	tRNA	18165625	18165698	82.6	+	.	ID=tRNA-Val63_tRNA;Name=tRNA-Val;anticodon=CAC
ch7-3	tRNAScan-SE	exon	18165625	18165698	82.6	+	.	ID=tRNA-Val63_exon
ch7-3	tRNAScan-SE	gene	19565633	19565706	72.5	+	.	ID=tRNA-Val64_gene
ch7-3	tRNAScan-SE	tRNA	19565633	19565706	72.5	+	.	ID=tRNA-Val64_tRNA;Name=tRNA-Val;anticodon=AAC
ch7-3	tRNAScan-SE	exon	19565633	19565706	72.5	+	.	ID=tRNA-Val64_exon
ch7-3	tRNAScan-SE	gene	21406107	21406188	80.5	-	.	ID=tRNA-Ser65_gene
ch7-3	tRNAScan-SE	tRNA	21406107	21406188	80.5	-	.	ID=tRNA-Ser65_tRNA;Name=tRNA-Ser;anticodon=GCT
ch7-3	tRNAScan-SE	exon	21406107	21406188	80.5	-	.	ID=tRNA-Ser65_exon
ch7-3	tRNAScan-SE	gene	20958358	20958429	52.3	-	.	ID=tRNA-Gly66_gene
ch7-3	tRNAScan-SE	tRNA	20958358	20958429	52.3	-	.	ID=tRNA-Gly66_tRNA;Name=tRNA-Gly;anticodon=TCC
ch7-3	tRNAScan-SE	exon	20958358	20958429	52.3	-	.	ID=tRNA-Gly66_exon
ch7-3	tRNAScan-SE	gene	20909754	20909833	69.5	-	.	ID=tRNA-Leu67_gene
ch7-3	tRNAScan-SE	tRNA	20909754	20909833	69.5	-	.	ID=tRNA-Leu67_tRNA;Name=tRNA-Leu;anticodon=TAG
ch7-3	tRNAScan-SE	exon	20909754	20909833	69.5	-	.	ID=tRNA-Leu67_exon
ch7-3	tRNAScan-SE	gene	20801917	20801988	75.1	-	.	ID=tRNA-Trp68_gene
ch7-3	tRNAScan-SE	tRNA	20801917	20801988	75.1	-	.	ID=tRNA-Trp68_tRNA;Name=tRNA-Trp;anticodon=CCA
ch7-3	tRNAScan-SE	exon	20801917	20801988	75.1	-	.	ID=tRNA-Trp68_exon
ch7-3	tRNAScan-SE	gene	20492186	20492257	73.6	-	.	ID=tRNA-Gln69_gene
ch7-3	tRNAScan-SE	tRNA	20492186	20492257	73.6	-	.	ID=tRNA-Gln69_tRNA;Name=tRNA-Gln;anticodon=CTG
ch7-3	tRNAScan-SE	exon	20492186	20492257	73.6	-	.	ID=tRNA-Gln69_exon
ch7-3	tRNAScan-SE	gene	20066501	20066572	75.1	-	.	ID=tRNA-Trp70_gene
ch7-3	tRNAScan-SE	tRNA	20066501	20066572	75.1	-	.	ID=tRNA-Trp70_tRNA;Name=tRNA-Trp;anticodon=CCA
ch7-3	tRNAScan-SE	exon	20066501	20066572	75.1	-	.	ID=tRNA-Trp70_exon
ch7-3	tRNAScan-SE	gene	19929207	19929284	53.6	-	.	ID=tRNA-Leu71_gene
ch7-3	tRNAScan-SE	tRNA	19929207	19929284	53.6	-	.	ID=tRNA-Leu71_tRNA;Name=tRNA-Leu;anticodon=CAA
ch7-3	tRNAScan-SE	exon	19929207	19929284	53.6	-	.	ID=tRNA-Leu71_exon
ch7-3	tRNAScan-SE	gene	19929023	19929106	76.7	-	.	ID=tRNA-Leu72_gene
ch7-3	tRNAScan-SE	tRNA	19929023	19929106	76.7	-	.	ID=tRNA-Leu72_tRNA;Name=tRNA-Leu;anticodon=CAA
ch7-3	tRNAScan-SE	exon	19929023	19929106	76.7	-	.	ID=tRNA-Leu72_exon
ch7-3	tRNAScan-SE	gene	17018134	17018205	59.5	-	.	ID=tRNA-Pro73_gene
ch7-3	tRNAScan-SE	tRNA	17018134	17018205	59.5	-	.	ID=tRNA-Pro73_tRNA;Name=tRNA-Pro;anticodon=TGG
ch7-3	tRNAScan-SE	exon	17018134	17018205	59.5	-	.	ID=tRNA-Pro73_exon
ch7-3	tRNAScan-SE	gene	16666582	16666653	69.8	-	.	ID=tRNA-Asp74_gene
ch7-3	tRNAScan-SE	tRNA	16666582	16666653	69.8	-	.	ID=tRNA-Asp74_tRNA;Name=tRNA-Asp;anticodon=GTC
ch7-3	tRNAScan-SE	exon	16666582	16666653	69.8	-	.	ID=tRNA-Asp74_exon
ch7-3	tRNAScan-SE	gene	16596135	16596208	79.3	-	.	ID=tRNA-Val75_gene
ch7-3	tRNAScan-SE	tRNA	16596135	16596208	79.3	-	.	ID=tRNA-Val75_tRNA;Name=tRNA-Val;anticodon=CAC
ch7-3	tRNAScan-SE	exon	16596135	16596208	79.3	-	.	ID=tRNA-Val75_exon
ch7-3	tRNAScan-SE	gene	15205381	15205452	67.4	-	.	ID=tRNA-Pro76_gene
ch7-3	tRNAScan-SE	tRNA	15205381	15205452	67.4	-	.	ID=tRNA-Pro76_tRNA;Name=tRNA-Pro;anticodon=AGG
ch7-3	tRNAScan-SE	exon	15205381	15205452	67.4	-	.	ID=tRNA-Pro76_exon
ch7-3	tRNAScan-SE	gene	14322879	14322951	67	-	.	ID=tRNA-Arg77_gene
ch7-3	tRNAScan-SE	tRNA	14322879	14322951	67	-	.	ID=tRNA-Arg77_tRNA;Name=tRNA-Arg;anticodon=TCT
ch7-3	tRNAScan-SE	exon	14322879	14322951	67	-	.	ID=tRNA-Arg77_exon
ch7-3	tRNAScan-SE	gene	14007153	14007224	82.1	-	.	ID=tRNA-Cys78_gene
ch7-3	tRNAScan-SE	tRNA	14007153	14007224	82.1	-	.	ID=tRNA-Cys78_tRNA;Name=tRNA-Cys;anticodon=GCA
ch7-3	tRNAScan-SE	exon	14007153	14007224	82.1	-	.	ID=tRNA-Cys78_exon
ch7-3	tRNAScan-SE	gene	13517101	13517182	21.2	-	.	ID=tRNA-Val79_gene
ch7-3	tRNAScan-SE	tRNA	13517101	13517182	21.2	-	.	ID=tRNA-Val79_tRNA;Name=tRNA-Val;anticodon=AAC
ch7-3	tRNAScan-SE	exon	13517101	13517182	21.2	-	.	ID=tRNA-Val79_exon
ch7-3	tRNAScan-SE	gene	11757332	11757405	82.5	-	.	ID=tRNA-Val80_gene
ch7-3	tRNAScan-SE	tRNA	11757332	11757405	82.5	-	.	ID=tRNA-Val80_tRNA;Name=tRNA-Val;anticodon=CAC
ch7-3	tRNAScan-SE	exon	11757332	11757405	82.5	-	.	ID=tRNA-Val80_exon
ch7-3	tRNAScan-SE	gene	8118239	8118309	21.9	-	.	ID=tRNA-Asn81_gene
ch7-3	tRNAScan-SE	tRNA	8118239	8118309	21.9	-	.	ID=tRNA-Asn81_tRNA;Name=tRNA-Asn;anticodon=GTT
ch7-3	tRNAScan-SE	exon	8118239	8118309	21.9	-	.	ID=tRNA-Asn81_exon
ch7-3	tRNAScan-SE	gene	199722	199803	78.3	-	.	ID=tRNA-Ser82_gene
ch7-3	tRNAScan-SE	tRNA	199722	199803	78.3	-	.	ID=tRNA-Ser82_tRNA;Name=tRNA-Ser;anticodon=GCT
ch7-3	tRNAScan-SE	exon	199722	199803	78.3	-	.	ID=tRNA-Ser82_exon
Scaffold_110	tRNAScan-SE	gene	17112	17183	76.1	+	.	ID=tRNA-Asn83_gene
Scaffold_110	tRNAScan-SE	tRNA	17112	17183	76.1	+	.	ID=tRNA-Asn83_tRNA;Name=tRNA-Asn;anticodon=GTT
Scaffold_110	tRNAScan-SE	exon	17112	17183	76.1	+	.	ID=tRNA-Asn83_exon
Scaffold_110	tRNAScan-SE	gene	25487	25558	53.3	-	.	ID=tRNA-Val84_gene
Scaffold_110	tRNAScan-SE	tRNA	25487	25558	53.3	-	.	ID=tRNA-Val84_tRNA;Name=tRNA-Val;anticodon=GAC
Scaffold_110	tRNAScan-SE	exon	25487	25558	53.3	-	.	ID=tRNA-Val84_exon
Scaffold_110	tRNAScan-SE	gene	17644	17722	56.5	-	.	ID=tRNA-Arg85_gene
Scaffold_110	tRNAScan-SE	tRNA	17644	17722	56.5	-	.	ID=tRNA-Arg85_tRNA;Name=tRNA-Arg;anticodon=ACG
Scaffold_110	tRNAScan-SE	exon	17644	17722	56.5	-	.	ID=tRNA-Arg85_exon
Scaffold_110	tRNAScan-SE	gene	11932	12010	31.8	-	.	ID=tRNA-Leu86_gene
Scaffold_110	tRNAScan-SE	tRNA	11932	12010	31.8	-	.	ID=tRNA-Leu86_tRNA;Name=tRNA-Leu;anticodon=TAG
Scaffold_110	tRNAScan-SE	exon	11932	12010	31.8	-	.	ID=tRNA-Leu86_exon
Scaffold_111	tRNAScan-SE	gene	5290	5361	76.1	+	.	ID=tRNA-Asn87_gene
Scaffold_111	tRNAScan-SE	tRNA	5290	5361	76.1	+	.	ID=tRNA-Asn87_tRNA;Name=tRNA-Asn;anticodon=GTT
Scaffold_111	tRNAScan-SE	exon	5290	5361	76.1	+	.	ID=tRNA-Asn87_exon
Scaffold_111	tRNAScan-SE	gene	19737	19817	56	+	.	ID=tRNA-Leu88_gene
Scaffold_111	tRNAScan-SE	tRNA	19737	19817	56	+	.	ID=tRNA-Leu88_tRNA;Name=tRNA-Leu;anticodon=CAA
Scaffold_111	tRNAScan-SE	exon	19737	19817	56	+	.	ID=tRNA-Leu88_exon
Scaffold_111	tRNAScan-SE	gene	27659	27732	61.9	+	.	ID=tRNA-Met89_gene
Scaffold_111	tRNAScan-SE	tRNA	27659	27732	61.9	+	.	ID=tRNA-Met89_tRNA;Name=tRNA-Met;anticodon=CAT
Scaffold_111	tRNAScan-SE	exon	27659	27732	61.9	+	.	ID=tRNA-Met89_exon
Scaffold_111	tRNAScan-SE	gene	13647	13718	53.3	-	.	ID=tRNA-Val90_gene
Scaffold_111	tRNAScan-SE	tRNA	13647	13718	53.3	-	.	ID=tRNA-Val90_tRNA;Name=tRNA-Val;anticodon=GAC
Scaffold_111	tRNAScan-SE	exon	13647	13718	53.3	-	.	ID=tRNA-Val90_exon
Scaffold_111	tRNAScan-SE	gene	5822	5900	56.5	-	.	ID=tRNA-Arg91_gene
Scaffold_111	tRNAScan-SE	tRNA	5822	5900	56.5	-	.	ID=tRNA-Arg91_tRNA;Name=tRNA-Arg;anticodon=ACG
Scaffold_111	tRNAScan-SE	exon	5822	5900	56.5	-	.	ID=tRNA-Arg91_exon
Scaffold_112	tRNAScan-SE	gene	3567	3640	49.8	+	.	ID=tRNA-His92_gene
Scaffold_112	tRNAScan-SE	tRNA	3567	3640	49.8	+	.	ID=tRNA-His92_tRNA;Name=tRNA-His;anticodon=GTG
Scaffold_112	tRNAScan-SE	exon	3567	3640	49.8	+	.	ID=tRNA-His92_exon
Scaffold_112	tRNAScan-SE	gene	19704	19775	53.3	+	.	ID=tRNA-Val93_gene
Scaffold_112	tRNAScan-SE	tRNA	19704	19775	53.3	+	.	ID=tRNA-Val93_tRNA;Name=tRNA-Val;anticodon=GAC
Scaffold_112	tRNAScan-SE	exon	19704	19775	53.3	+	.	ID=tRNA-Val93_exon
Scaffold_112	tRNAScan-SE	gene	27545	27623	56.5	+	.	ID=tRNA-Arg94_gene
Scaffold_112	tRNAScan-SE	tRNA	27545	27623	56.5	+	.	ID=tRNA-Arg94_tRNA;Name=tRNA-Arg;anticodon=ACG
Scaffold_112	tRNAScan-SE	exon	27545	27623	56.5	+	.	ID=tRNA-Arg94_exon
Scaffold_112	tRNAScan-SE	gene	28084	28156	67.3	-	.	ID=tRNA-Asn95_gene
Scaffold_112	tRNAScan-SE	tRNA	28084	28156	67.3	-	.	ID=tRNA-Asn95_tRNA;Name=tRNA-Asn;anticodon=GTT
Scaffold_112	tRNAScan-SE	exon	28084	28156	67.3	-	.	ID=tRNA-Asn95_exon
Scaffold_112	tRNAScan-SE	gene	13592	13672	56	-	.	ID=tRNA-Leu96_gene
Scaffold_112	tRNAScan-SE	tRNA	13592	13672	56	-	.	ID=tRNA-Leu96_tRNA;Name=tRNA-Leu;anticodon=CAA
Scaffold_112	tRNAScan-SE	exon	13592	13672	56	-	.	ID=tRNA-Leu96_exon
Scaffold_112	tRNAScan-SE	gene	5657	5730	61.9	-	.	ID=tRNA-Met97_gene
Scaffold_112	tRNAScan-SE	tRNA	5657	5730	61.9	-	.	ID=tRNA-Met97_tRNA;Name=tRNA-Met;anticodon=CAT
Scaffold_112	tRNAScan-SE	exon	5657	5730	61.9	-	.	ID=tRNA-Met97_exon
Scaffold_114	tRNAScan-SE	gene	4719	4790	53.3	+	.	ID=tRNA-Val98_gene
Scaffold_114	tRNAScan-SE	tRNA	4719	4790	53.3	+	.	ID=tRNA-Val98_tRNA;Name=tRNA-Val;anticodon=GAC
Scaffold_114	tRNAScan-SE	exon	4719	4790	53.3	+	.	ID=tRNA-Val98_exon
Scaffold_114	tRNAScan-SE	gene	12559	12637	56.5	+	.	ID=tRNA-Arg99_gene
Scaffold_114	tRNAScan-SE	tRNA	12559	12637	56.5	+	.	ID=tRNA-Arg99_tRNA;Name=tRNA-Arg;anticodon=ACG
Scaffold_114	tRNAScan-SE	exon	12559	12637	56.5	+	.	ID=tRNA-Arg99_exon
Scaffold_114	tRNAScan-SE	gene	18238	18317	50.7	+	.	ID=tRNA-Leu100_gene
Scaffold_114	tRNAScan-SE	tRNA	18238	18317	50.7	+	.	ID=tRNA-Leu100_tRNA;Name=tRNA-Leu;anticodon=TAG
Scaffold_114	tRNAScan-SE	exon	18238	18317	50.7	+	.	ID=tRNA-Leu100_exon
Scaffold_114	tRNAScan-SE	gene	13098	13169	76.1	-	.	ID=tRNA-Asn101_gene
Scaffold_114	tRNAScan-SE	tRNA	13098	13169	76.1	-	.	ID=tRNA-Asn101_tRNA;Name=tRNA-Asn;anticodon=GTT
Scaffold_114	tRNAScan-SE	exon	13098	13169	76.1	-	.	ID=tRNA-Asn101_exon
Scaffold_115	tRNAScan-SE	gene	8212	8283	76.1	+	.	ID=tRNA-Asn102_gene
Scaffold_115	tRNAScan-SE	tRNA	8212	8283	76.1	+	.	ID=tRNA-Asn102_tRNA;Name=tRNA-Asn;anticodon=GTT
Scaffold_115	tRNAScan-SE	exon	8212	8283	76.1	+	.	ID=tRNA-Asn102_exon
Scaffold_115	tRNAScan-SE	gene	22695	22775	56	+	.	ID=tRNA-Leu103_gene
Scaffold_115	tRNAScan-SE	tRNA	22695	22775	56	+	.	ID=tRNA-Leu103_tRNA;Name=tRNA-Leu;anticodon=CAA
Scaffold_115	tRNAScan-SE	exon	22695	22775	56	+	.	ID=tRNA-Leu103_exon
Scaffold_115	tRNAScan-SE	gene	16592	16663	53.3	-	.	ID=tRNA-Val104_gene
Scaffold_115	tRNAScan-SE	tRNA	16592	16663	53.3	-	.	ID=tRNA-Val104_tRNA;Name=tRNA-Val;anticodon=GAC
Scaffold_115	tRNAScan-SE	exon	16592	16663	53.3	-	.	ID=tRNA-Val104_exon
Scaffold_115	tRNAScan-SE	gene	8743	8822	53	-	.	ID=tRNA-Arg105_gene
Scaffold_115	tRNAScan-SE	tRNA	8743	8822	53	-	.	ID=tRNA-Arg105_tRNA;Name=tRNA-Arg;anticodon=ACG
Scaffold_115	tRNAScan-SE	exon	8743	8822	53	-	.	ID=tRNA-Arg105_exon
Scaffold_115	tRNAScan-SE	gene	3041	3120	39	-	.	ID=tRNA-Leu106_gene
Scaffold_115	tRNAScan-SE	tRNA	3041	3120	39	-	.	ID=tRNA-Leu106_tRNA;Name=tRNA-Leu;anticodon=TAG
Scaffold_115	tRNAScan-SE	exon	3041	3120	39	-	.	ID=tRNA-Leu106_exon
Scaffold_116	tRNAScan-SE	gene	10667	10738	76.1	+	.	ID=tRNA-Asn107_gene
Scaffold_116	tRNAScan-SE	tRNA	10667	10738	76.1	+	.	ID=tRNA-Asn107_tRNA;Name=tRNA-Asn;anticodon=GTT
Scaffold_116	tRNAScan-SE	exon	10667	10738	76.1	+	.	ID=tRNA-Asn107_exon
Scaffold_116	tRNAScan-SE	gene	25179	25259	56	+	.	ID=tRNA-Leu108_gene
Scaffold_116	tRNAScan-SE	tRNA	25179	25259	56	+	.	ID=tRNA-Leu108_tRNA;Name=tRNA-Leu;anticodon=CAA
Scaffold_116	tRNAScan-SE	exon	25179	25259	56	+	.	ID=tRNA-Leu108_exon
Scaffold_116	tRNAScan-SE	gene	19044	19115	53.3	-	.	ID=tRNA-Val109_gene
Scaffold_116	tRNAScan-SE	tRNA	19044	19115	53.3	-	.	ID=tRNA-Val109_tRNA;Name=tRNA-Val;anticodon=GAC
Scaffold_116	tRNAScan-SE	exon	19044	19115	53.3	-	.	ID=tRNA-Val109_exon
Scaffold_116	tRNAScan-SE	gene	11199	11277	56.5	-	.	ID=tRNA-Arg110_gene
Scaffold_116	tRNAScan-SE	tRNA	11199	11277	56.5	-	.	ID=tRNA-Arg110_tRNA;Name=tRNA-Arg;anticodon=ACG
Scaffold_116	tRNAScan-SE	exon	11199	11277	56.5	-	.	ID=tRNA-Arg110_exon
Scaffold_117	tRNAScan-SE	gene	2685	2756	76.1	+	.	ID=tRNA-Asn111_gene
Scaffold_117	tRNAScan-SE	tRNA	2685	2756	76.1	+	.	ID=tRNA-Asn111_tRNA;Name=tRNA-Asn;anticodon=GTT
Scaffold_117	tRNAScan-SE	exon	2685	2756	76.1	+	.	ID=tRNA-Asn111_exon
Scaffold_117	tRNAScan-SE	gene	17151	17230	40.4	+	.	ID=tRNA-Undet112_gene
Scaffold_117	tRNAScan-SE	tRNA	17151	17230	40.4	+	.	ID=tRNA-Undet112_tRNA;Name=tRNA-Undet;anticodon=NNN
Scaffold_117	tRNAScan-SE	exon	17151	17230	40.4	+	.	ID=tRNA-Undet112_exon
Scaffold_117	tRNAScan-SE	gene	25072	25145	61.9	+	.	ID=tRNA-Met113_gene
Scaffold_117	tRNAScan-SE	tRNA	25072	25145	61.9	+	.	ID=tRNA-Met113_tRNA;Name=tRNA-Met;anticodon=CAT
Scaffold_117	tRNAScan-SE	exon	25072	25145	61.9	+	.	ID=tRNA-Met113_exon
Scaffold_117	tRNAScan-SE	gene	27161	27234	49.8	-	.	ID=tRNA-His114_gene
Scaffold_117	tRNAScan-SE	tRNA	27161	27234	49.8	-	.	ID=tRNA-His114_tRNA;Name=tRNA-His;anticodon=GTG
Scaffold_117	tRNAScan-SE	exon	27161	27234	49.8	-	.	ID=tRNA-His114_exon
Scaffold_117	tRNAScan-SE	gene	11062	11133	53.3	-	.	ID=tRNA-Val115_gene
Scaffold_117	tRNAScan-SE	tRNA	11062	11133	53.3	-	.	ID=tRNA-Val115_tRNA;Name=tRNA-Val;anticodon=GAC
Scaffold_117	tRNAScan-SE	exon	11062	11133	53.3	-	.	ID=tRNA-Val115_exon
Scaffold_117	tRNAScan-SE	gene	3216	3294	56.5	-	.	ID=tRNA-Arg116_gene
Scaffold_117	tRNAScan-SE	tRNA	3216	3294	56.5	-	.	ID=tRNA-Arg116_tRNA;Name=tRNA-Arg;anticodon=ACG
Scaffold_117	tRNAScan-SE	exon	3216	3294	56.5	-	.	ID=tRNA-Arg116_exon
Scaffold_118	tRNAScan-SE	gene	10873	10953	56	+	.	ID=tRNA-Leu117_gene
Scaffold_118	tRNAScan-SE	tRNA	10873	10953	56	+	.	ID=tRNA-Leu117_tRNA;Name=tRNA-Leu;anticodon=CAA
Scaffold_118	tRNAScan-SE	exon	10873	10953	56	+	.	ID=tRNA-Leu117_exon
Scaffold_118	tRNAScan-SE	gene	18816	18889	61.9	+	.	ID=tRNA-Met118_gene
Scaffold_118	tRNAScan-SE	tRNA	18816	18889	61.9	+	.	ID=tRNA-Met118_tRNA;Name=tRNA-Met;anticodon=CAT
Scaffold_118	tRNAScan-SE	exon	18816	18889	61.9	+	.	ID=tRNA-Met118_exon
Scaffold_118	tRNAScan-SE	gene	4772	4843	53.3	-	.	ID=tRNA-Val119_gene
Scaffold_118	tRNAScan-SE	tRNA	4772	4843	53.3	-	.	ID=tRNA-Val119_tRNA;Name=tRNA-Val;anticodon=GAC
Scaffold_118	tRNAScan-SE	exon	4772	4843	53.3	-	.	ID=tRNA-Val119_exon
Scaffold_119	tRNAScan-SE	gene	4946	5019	49.8	+	.	ID=tRNA-His120_gene
Scaffold_119	tRNAScan-SE	tRNA	4946	5019	49.8	+	.	ID=tRNA-His120_tRNA;Name=tRNA-His;anticodon=GTG
Scaffold_119	tRNAScan-SE	exon	4946	5019	49.8	+	.	ID=tRNA-His120_exon
Scaffold_119	tRNAScan-SE	gene	21085	21156	53.3	+	.	ID=tRNA-Val121_gene
Scaffold_119	tRNAScan-SE	tRNA	21085	21156	53.3	+	.	ID=tRNA-Val121_tRNA;Name=tRNA-Val;anticodon=GAC
Scaffold_119	tRNAScan-SE	exon	21085	21156	53.3	+	.	ID=tRNA-Val121_exon
Scaffold_119	tRNAScan-SE	gene	14972	15052	56	-	.	ID=tRNA-Leu122_gene
Scaffold_119	tRNAScan-SE	tRNA	14972	15052	56	-	.	ID=tRNA-Leu122_tRNA;Name=tRNA-Leu;anticodon=CAA
Scaffold_119	tRNAScan-SE	exon	14972	15052	56	-	.	ID=tRNA-Leu122_exon
Scaffold_119	tRNAScan-SE	gene	7036	7109	61.9	-	.	ID=tRNA-Met123_gene
Scaffold_119	tRNAScan-SE	tRNA	7036	7109	61.9	-	.	ID=tRNA-Met123_tRNA;Name=tRNA-Met;anticodon=CAT
Scaffold_119	tRNAScan-SE	exon	7036	7109	61.9	-	.	ID=tRNA-Met123_exon
Scaffold_11	tRNAScan-SE	gene	13890	13973	76.7	+	.	ID=tRNA-Leu124_gene
Scaffold_11	tRNAScan-SE	tRNA	13890	13973	76.7	+	.	ID=tRNA-Leu124_tRNA;Name=tRNA-Leu;anticodon=CAA
Scaffold_11	tRNAScan-SE	exon	13890	13973	76.7	+	.	ID=tRNA-Leu124_exon
Scaffold_11	tRNAScan-SE	gene	208531	208602	58.3	+	.	ID=tRNA-iMet125_gene
Scaffold_11	tRNAScan-SE	tRNA	208531	208602	58.3	+	.	ID=tRNA-iMet125_tRNA;Name=tRNA-iMet;anticodon=CAT
Scaffold_11	tRNAScan-SE	exon	208531	208602	58.3	+	.	ID=tRNA-iMet125_exon
Scaffold_11	tRNAScan-SE	gene	913620	913691	70.5	+	.	ID=tRNA-Glu126_gene
Scaffold_11	tRNAScan-SE	tRNA	913620	913691	70.5	+	.	ID=tRNA-Glu126_tRNA;Name=tRNA-Glu;anticodon=TTC
Scaffold_11	tRNAScan-SE	exon	913620	913691	70.5	+	.	ID=tRNA-Glu126_exon
Scaffold_11	tRNAScan-SE	gene	1540556	1540646	64	+	.	ID=tRNA-Met127_gene
Scaffold_11	tRNAScan-SE	tRNA	1540556	1540646	64	+	.	ID=tRNA-Met127_tRNA;Name=tRNA-Met;anticodon=CAT
Scaffold_11	tRNAScan-SE	exon	1540556	1540593	64	+	.	ID=tRNA-Met127_exon;Note=contains predicted Intron
Scaffold_11	tRNAScan-SE	exon	1540611	1540646	64	+	.	ID=tRNA-Met127_exon;Parent=tRNA-Met127_exon
Scaffold_11	tRNAScan-SE	gene	3528487	3528558	82.1	+	.	ID=tRNA-Cys128_gene
Scaffold_11	tRNAScan-SE	tRNA	3528487	3528558	82.1	+	.	ID=tRNA-Cys128_tRNA;Name=tRNA-Cys;anticodon=GCA
Scaffold_11	tRNAScan-SE	exon	3528487	3528558	82.1	+	.	ID=tRNA-Cys128_exon
Scaffold_11	tRNAScan-SE	gene	3618564	3618633	34	+	.	ID=tRNA-His129_gene
Scaffold_11	tRNAScan-SE	tRNA	3618564	3618633	34	+	.	ID=tRNA-His129_tRNA;Name=tRNA-His;anticodon=GTG
Scaffold_11	tRNAScan-SE	exon	3618564	3618633	34	+	.	ID=tRNA-His129_exon
Scaffold_11	tRNAScan-SE	gene	3619974	3620046	80.2	+	.	ID=tRNA-Arg130_gene
Scaffold_11	tRNAScan-SE	tRNA	3619974	3620046	80.2	+	.	ID=tRNA-Arg130_tRNA;Name=tRNA-Arg;anticodon=CCG
Scaffold_11	tRNAScan-SE	exon	3619974	3620046	80.2	+	.	ID=tRNA-Arg130_exon
Scaffold_11	tRNAScan-SE	gene	3796386	3796458	85.8	+	.	ID=tRNA-Lys131_gene
Scaffold_11	tRNAScan-SE	tRNA	3796386	3796458	85.8	+	.	ID=tRNA-Lys131_tRNA;Name=tRNA-Lys;anticodon=CTT
Scaffold_11	tRNAScan-SE	exon	3796386	3796458	85.8	+	.	ID=tRNA-Lys131_exon
Scaffold_11	tRNAScan-SE	gene	3902181	3902253	88.3	+	.	ID=tRNA-Lys132_gene
Scaffold_11	tRNAScan-SE	tRNA	3902181	3902253	88.3	+	.	ID=tRNA-Lys132_tRNA;Name=tRNA-Lys;anticodon=TTT
Scaffold_11	tRNAScan-SE	exon	3902181	3902253	88.3	+	.	ID=tRNA-Lys132_exon
Scaffold_11	tRNAScan-SE	gene	4299573	4299644	82.1	+	.	ID=tRNA-Cys133_gene
Scaffold_11	tRNAScan-SE	tRNA	4299573	4299644	82.1	+	.	ID=tRNA-Cys133_tRNA;Name=tRNA-Cys;anticodon=GCA
Scaffold_11	tRNAScan-SE	exon	4299573	4299644	82.1	+	.	ID=tRNA-Cys133_exon
Scaffold_11	tRNAScan-SE	gene	4344657	4344731	61.5	+	.	ID=tRNA-Arg134_gene
Scaffold_11	tRNAScan-SE	tRNA	4344657	4344731	61.5	+	.	ID=tRNA-Arg134_tRNA;Name=tRNA-Arg;anticodon=TCT
Scaffold_11	tRNAScan-SE	exon	4344657	4344731	61.5	+	.	ID=tRNA-Arg134_exon
Scaffold_11	tRNAScan-SE	gene	4741000	4741071	68.5	-	.	ID=tRNA-Pro135_gene
Scaffold_11	tRNAScan-SE	tRNA	4741000	4741071	68.5	-	.	ID=tRNA-Pro135_tRNA;Name=tRNA-Pro;anticodon=TGG
Scaffold_11	tRNAScan-SE	exon	4741000	4741071	68.5	-	.	ID=tRNA-Pro135_exon
Scaffold_11	tRNAScan-SE	gene	4489052	4489124	61.8	-	.	ID=tRNA-Arg136_gene
Scaffold_11	tRNAScan-SE	tRNA	4489052	4489124	61.8	-	.	ID=tRNA-Arg136_tRNA;Name=tRNA-Arg;anticodon=CCT
Scaffold_11	tRNAScan-SE	exon	4489052	4489124	61.8	-	.	ID=tRNA-Arg136_exon
Scaffold_11	tRNAScan-SE	gene	4363106	4363178	60.5	-	.	ID=tRNA-Glu137_gene
Scaffold_11	tRNAScan-SE	tRNA	4363106	4363178	60.5	-	.	ID=tRNA-Glu137_tRNA;Name=tRNA-Glu;anticodon=CTC
Scaffold_11	tRNAScan-SE	exon	4363106	4363178	60.5	-	.	ID=tRNA-Glu137_exon
Scaffold_11	tRNAScan-SE	gene	4271340	4271411	69.8	-	.	ID=tRNA-Asp138_gene
Scaffold_11	tRNAScan-SE	tRNA	4271340	4271411	69.8	-	.	ID=tRNA-Asp138_tRNA;Name=tRNA-Asp;anticodon=GTC
Scaffold_11	tRNAScan-SE	exon	4271340	4271411	69.8	-	.	ID=tRNA-Asp138_exon
Scaffold_11	tRNAScan-SE	gene	4198188	4198261	79.3	-	.	ID=tRNA-Val139_gene
Scaffold_11	tRNAScan-SE	tRNA	4198188	4198261	79.3	-	.	ID=tRNA-Val139_tRNA;Name=tRNA-Val;anticodon=CAC
Scaffold_11	tRNAScan-SE	exon	4198188	4198261	79.3	-	.	ID=tRNA-Val139_exon
Scaffold_11	tRNAScan-SE	gene	3314212	3314269	28.7	-	.	ID=tRNA-Asp140_gene
Scaffold_11	tRNAScan-SE	tRNA	3314212	3314269	28.7	-	.	ID=tRNA-Asp140_tRNA;Name=tRNA-Asp;anticodon=GTC
Scaffold_11	tRNAScan-SE	exon	3314212	3314269	28.7	-	.	ID=tRNA-Asp140_exon
Scaffold_11	tRNAScan-SE	gene	2650055	2650126	67.4	-	.	ID=tRNA-Pro141_gene
Scaffold_11	tRNAScan-SE	tRNA	2650055	2650126	67.4	-	.	ID=tRNA-Pro141_tRNA;Name=tRNA-Pro;anticodon=AGG
Scaffold_11	tRNAScan-SE	exon	2650055	2650126	67.4	-	.	ID=tRNA-Pro141_exon
Scaffold_11	tRNAScan-SE	gene	1707852	1707924	68.1	-	.	ID=tRNA-Arg142_gene
Scaffold_11	tRNAScan-SE	tRNA	1707852	1707924	68.1	-	.	ID=tRNA-Arg142_tRNA;Name=tRNA-Arg;anticodon=TCT
Scaffold_11	tRNAScan-SE	exon	1707852	1707924	68.1	-	.	ID=tRNA-Arg142_exon
Scaffold_11	tRNAScan-SE	gene	1357198	1357269	82.1	-	.	ID=tRNA-Cys143_gene
Scaffold_11	tRNAScan-SE	tRNA	1357198	1357269	82.1	-	.	ID=tRNA-Cys143_tRNA;Name=tRNA-Cys;anticodon=GCA
Scaffold_11	tRNAScan-SE	exon	1357198	1357269	82.1	-	.	ID=tRNA-Cys143_exon
Scaffold_11	tRNAScan-SE	gene	987642	987713	60.6	-	.	ID=tRNA-Leu144_gene
Scaffold_11	tRNAScan-SE	tRNA	987642	987713	60.6	-	.	ID=tRNA-Leu144_tRNA;Name=tRNA-Leu;anticodon=TAA
Scaffold_11	tRNAScan-SE	exon	987642	987713	60.6	-	.	ID=tRNA-Leu144_exon
Scaffold_120	tRNAScan-SE	gene	14273	14344	53.3	+	.	ID=tRNA-Val145_gene
Scaffold_120	tRNAScan-SE	tRNA	14273	14344	53.3	+	.	ID=tRNA-Val145_tRNA;Name=tRNA-Val;anticodon=GAC
Scaffold_120	tRNAScan-SE	exon	14273	14344	53.3	+	.	ID=tRNA-Val145_exon
Scaffold_120	tRNAScan-SE	gene	22113	22191	56.5	+	.	ID=tRNA-Arg146_gene
Scaffold_120	tRNAScan-SE	tRNA	22113	22191	56.5	+	.	ID=tRNA-Arg146_tRNA;Name=tRNA-Arg;anticodon=ACG
Scaffold_120	tRNAScan-SE	exon	22113	22191	56.5	+	.	ID=tRNA-Arg146_exon
Scaffold_120	tRNAScan-SE	gene	22652	22723	76.1	-	.	ID=tRNA-Asn147_gene
Scaffold_120	tRNAScan-SE	tRNA	22652	22723	76.1	-	.	ID=tRNA-Asn147_tRNA;Name=tRNA-Asn;anticodon=GTT
Scaffold_120	tRNAScan-SE	exon	22652	22723	76.1	-	.	ID=tRNA-Asn147_exon
Scaffold_120	tRNAScan-SE	gene	8160	8240	56	-	.	ID=tRNA-Leu148_gene
Scaffold_120	tRNAScan-SE	tRNA	8160	8240	56	-	.	ID=tRNA-Leu148_tRNA;Name=tRNA-Leu;anticodon=CAA
Scaffold_120	tRNAScan-SE	exon	8160	8240	56	-	.	ID=tRNA-Leu148_exon
Scaffold_120	tRNAScan-SE	gene	228	301	61.9	-	.	ID=tRNA-Met149_gene
Scaffold_120	tRNAScan-SE	tRNA	228	301	61.9	-	.	ID=tRNA-Met149_tRNA;Name=tRNA-Met;anticodon=CAT
Scaffold_120	tRNAScan-SE	exon	228	301	61.9	-	.	ID=tRNA-Met149_exon
Scaffold_121	tRNAScan-SE	gene	4106	4193	62.3	+	.	ID=tRNA-Ser150_gene
Scaffold_121	tRNAScan-SE	tRNA	4106	4193	62.3	+	.	ID=tRNA-Ser150_tRNA;Name=tRNA-Ser;anticodon=GCT
Scaffold_121	tRNAScan-SE	exon	4106	4193	62.3	+	.	ID=tRNA-Ser150_exon
Scaffold_121	tRNAScan-SE	gene	5320	5391	50	+	.	ID=tRNA-Gln151_gene
Scaffold_121	tRNAScan-SE	tRNA	5320	5391	50	+	.	ID=tRNA-Gln151_tRNA;Name=tRNA-Gln;anticodon=TTG
Scaffold_121	tRNAScan-SE	exon	5320	5391	50	+	.	ID=tRNA-Gln151_exon
Scaffold_121	tRNAScan-SE	gene	12429	12502	49.8	+	.	ID=tRNA-His152_gene
Scaffold_121	tRNAScan-SE	tRNA	12429	12502	49.8	+	.	ID=tRNA-His152_tRNA;Name=tRNA-His;anticodon=GTG
Scaffold_121	tRNAScan-SE	exon	12429	12502	49.8	+	.	ID=tRNA-His152_exon
Scaffold_121	tRNAScan-SE	gene	22455	22535	56	-	.	ID=tRNA-Leu153_gene
Scaffold_121	tRNAScan-SE	tRNA	22455	22535	56	-	.	ID=tRNA-Leu153_tRNA;Name=tRNA-Leu;anticodon=CAA
Scaffold_121	tRNAScan-SE	exon	22455	22535	56	-	.	ID=tRNA-Leu153_exon
Scaffold_121	tRNAScan-SE	gene	14519	14592	61.9	-	.	ID=tRNA-Met154_gene
Scaffold_121	tRNAScan-SE	tRNA	14519	14592	61.9	-	.	ID=tRNA-Met154_tRNA;Name=tRNA-Met;anticodon=CAT
Scaffold_121	tRNAScan-SE	exon	14519	14592	61.9	-	.	ID=tRNA-Met154_exon
Scaffold_121	tRNAScan-SE	gene	2433	2504	58.3	-	.	ID=tRNA-Arg155_gene
Scaffold_121	tRNAScan-SE	tRNA	2433	2504	58.3	-	.	ID=tRNA-Arg155_tRNA;Name=tRNA-Arg;anticodon=TCT
Scaffold_121	tRNAScan-SE	exon	2433	2504	58.3	-	.	ID=tRNA-Arg155_exon
Scaffold_122	tRNAScan-SE	gene	8096	8167	58.3	+	.	ID=tRNA-Arg156_gene
Scaffold_122	tRNAScan-SE	tRNA	8096	8167	58.3	+	.	ID=tRNA-Arg156_tRNA;Name=tRNA-Arg;anticodon=TCT
Scaffold_122	tRNAScan-SE	exon	8096	8167	58.3	+	.	ID=tRNA-Arg156_exon
Scaffold_122	tRNAScan-SE	gene	25563	25633	61.2	+	.	ID=tRNA-Cys157_gene
Scaffold_122	tRNAScan-SE	tRNA	25563	25633	61.2	+	.	ID=tRNA-Cys157_tRNA;Name=tRNA-Cys;anticodon=GCA
Scaffold_122	tRNAScan-SE	exon	25563	25633	61.2	+	.	ID=tRNA-Cys157_exon
Scaffold_122	tRNAScan-SE	gene	6409	6496	62.3	-	.	ID=tRNA-Ser158_gene
Scaffold_122	tRNAScan-SE	tRNA	6409	6496	62.3	-	.	ID=tRNA-Ser158_tRNA;Name=tRNA-Ser;anticodon=GCT
Scaffold_122	tRNAScan-SE	exon	6409	6496	62.3	-	.	ID=tRNA-Ser158_exon
Scaffold_122	tRNAScan-SE	gene	5211	5282	50	-	.	ID=tRNA-Gln159_gene
Scaffold_122	tRNAScan-SE	tRNA	5211	5282	50	-	.	ID=tRNA-Gln159_tRNA;Name=tRNA-Gln;anticodon=TTG
Scaffold_122	tRNAScan-SE	exon	5211	5282	50	-	.	ID=tRNA-Gln159_exon
Scaffold_123	tRNAScan-SE	gene	1472	1545	49.8	+	.	ID=tRNA-His160_gene
Scaffold_123	tRNAScan-SE	tRNA	1472	1545	49.8	+	.	ID=tRNA-His160_tRNA;Name=tRNA-His;anticodon=GTG
Scaffold_123	tRNAScan-SE	exon	1472	1545	49.8	+	.	ID=tRNA-His160_exon
Scaffold_123	tRNAScan-SE	gene	17593	17664	53.3	+	.	ID=tRNA-Val161_gene
Scaffold_123	tRNAScan-SE	tRNA	17593	17664	53.3	+	.	ID=tRNA-Val161_tRNA;Name=tRNA-Val;anticodon=GAC
Scaffold_123	tRNAScan-SE	exon	17593	17664	53.3	+	.	ID=tRNA-Val161_exon
Scaffold_123	tRNAScan-SE	gene	25428	25506	56.5	+	.	ID=tRNA-Arg162_gene
Scaffold_123	tRNAScan-SE	tRNA	25428	25506	56.5	+	.	ID=tRNA-Arg162_tRNA;Name=tRNA-Arg;anticodon=ACG
Scaffold_123	tRNAScan-SE	exon	25428	25506	56.5	+	.	ID=tRNA-Arg162_exon
Scaffold_123	tRNAScan-SE	gene	25967	26038	76.1	-	.	ID=tRNA-Asn163_gene
Scaffold_123	tRNAScan-SE	tRNA	25967	26038	76.1	-	.	ID=tRNA-Asn163_tRNA;Name=tRNA-Asn;anticodon=GTT
Scaffold_123	tRNAScan-SE	exon	25967	26038	76.1	-	.	ID=tRNA-Asn163_exon
Scaffold_123	tRNAScan-SE	gene	11487	11567	56	-	.	ID=tRNA-Leu164_gene
Scaffold_123	tRNAScan-SE	tRNA	11487	11567	56	-	.	ID=tRNA-Leu164_tRNA;Name=tRNA-Leu;anticodon=CAA
Scaffold_123	tRNAScan-SE	exon	11487	11567	56	-	.	ID=tRNA-Leu164_exon
Scaffold_123	tRNAScan-SE	gene	3561	3634	61.9	-	.	ID=tRNA-Met165_gene
Scaffold_123	tRNAScan-SE	tRNA	3561	3634	61.9	-	.	ID=tRNA-Met165_tRNA;Name=tRNA-Met;anticodon=CAT
Scaffold_123	tRNAScan-SE	exon	3561	3634	61.9	-	.	ID=tRNA-Met165_exon
Scaffold_124	tRNAScan-SE	gene	21656	21727	53.3	+	.	ID=tRNA-Val166_gene
Scaffold_124	tRNAScan-SE	tRNA	21656	21727	53.3	+	.	ID=tRNA-Val166_tRNA;Name=tRNA-Val;anticodon=GAC
Scaffold_124	tRNAScan-SE	exon	21656	21727	53.3	+	.	ID=tRNA-Val166_exon
Scaffold_124	tRNAScan-SE	gene	15555	15635	56	-	.	ID=tRNA-Leu167_gene
Scaffold_124	tRNAScan-SE	tRNA	15555	15635	56	-	.	ID=tRNA-Leu167_tRNA;Name=tRNA-Leu;anticodon=CAA
Scaffold_124	tRNAScan-SE	exon	15555	15635	56	-	.	ID=tRNA-Leu167_exon
Scaffold_124	tRNAScan-SE	gene	7595	7667	55	-	.	ID=tRNA-Met168_gene
Scaffold_124	tRNAScan-SE	tRNA	7595	7667	55	-	.	ID=tRNA-Met168_tRNA;Name=tRNA-Met;anticodon=CAT
Scaffold_124	tRNAScan-SE	exon	7595	7667	55	-	.	ID=tRNA-Met168_exon
Scaffold_125	tRNAScan-SE	gene	1391	1462	76.1	+	.	ID=tRNA-Asn169_gene
Scaffold_125	tRNAScan-SE	tRNA	1391	1462	76.1	+	.	ID=tRNA-Asn169_tRNA;Name=tRNA-Asn;anticodon=GTT
Scaffold_125	tRNAScan-SE	exon	1391	1462	76.1	+	.	ID=tRNA-Asn169_exon
Scaffold_125	tRNAScan-SE	gene	15874	15954	56	+	.	ID=tRNA-Leu170_gene
Scaffold_125	tRNAScan-SE	tRNA	15874	15954	56	+	.	ID=tRNA-Leu170_tRNA;Name=tRNA-Leu;anticodon=CAA
Scaffold_125	tRNAScan-SE	exon	15874	15954	56	+	.	ID=tRNA-Leu170_exon
Scaffold_125	tRNAScan-SE	gene	23817	23890	61.9	+	.	ID=tRNA-Met171_gene
Scaffold_125	tRNAScan-SE	tRNA	23817	23890	61.9	+	.	ID=tRNA-Met171_tRNA;Name=tRNA-Met;anticodon=CAT
Scaffold_125	tRNAScan-SE	exon	23817	23890	61.9	+	.	ID=tRNA-Met171_exon
Scaffold_125	tRNAScan-SE	gene	25907	25980	49.8	-	.	ID=tRNA-His172_gene
Scaffold_125	tRNAScan-SE	tRNA	25907	25980	49.8	-	.	ID=tRNA-His172_tRNA;Name=tRNA-His;anticodon=GTG
Scaffold_125	tRNAScan-SE	exon	25907	25980	49.8	-	.	ID=tRNA-His172_exon
Scaffold_125	tRNAScan-SE	gene	9770	9841	53.3	-	.	ID=tRNA-Val173_gene
Scaffold_125	tRNAScan-SE	tRNA	9770	9841	53.3	-	.	ID=tRNA-Val173_tRNA;Name=tRNA-Val;anticodon=GAC
Scaffold_125	tRNAScan-SE	exon	9770	9841	53.3	-	.	ID=tRNA-Val173_exon
Scaffold_125	tRNAScan-SE	gene	1923	2001	56.5	-	.	ID=tRNA-Arg174_gene
Scaffold_125	tRNAScan-SE	tRNA	1923	2001	56.5	-	.	ID=tRNA-Arg174_tRNA;Name=tRNA-Arg;anticodon=ACG
Scaffold_125	tRNAScan-SE	exon	1923	2001	56.5	-	.	ID=tRNA-Arg174_exon
Scaffold_126	tRNAScan-SE	gene	8048	8119	76.1	+	.	ID=tRNA-Asn175_gene
Scaffold_126	tRNAScan-SE	tRNA	8048	8119	76.1	+	.	ID=tRNA-Asn175_tRNA;Name=tRNA-Asn;anticodon=GTT
Scaffold_126	tRNAScan-SE	exon	8048	8119	76.1	+	.	ID=tRNA-Asn175_exon
Scaffold_126	tRNAScan-SE	gene	22531	22611	56	+	.	ID=tRNA-Leu176_gene
Scaffold_126	tRNAScan-SE	tRNA	22531	22611	56	+	.	ID=tRNA-Leu176_tRNA;Name=tRNA-Leu;anticodon=CAA
Scaffold_126	tRNAScan-SE	exon	22531	22611	56	+	.	ID=tRNA-Leu176_exon
Scaffold_126	tRNAScan-SE	gene	16428	16499	53.3	-	.	ID=tRNA-Val177_gene
Scaffold_126	tRNAScan-SE	tRNA	16428	16499	53.3	-	.	ID=tRNA-Val177_tRNA;Name=tRNA-Val;anticodon=GAC
Scaffold_126	tRNAScan-SE	exon	16428	16499	53.3	-	.	ID=tRNA-Val177_exon
Scaffold_126	tRNAScan-SE	gene	8580	8658	56.5	-	.	ID=tRNA-Arg178_gene
Scaffold_126	tRNAScan-SE	tRNA	8580	8658	56.5	-	.	ID=tRNA-Arg178_tRNA;Name=tRNA-Arg;anticodon=ACG
Scaffold_126	tRNAScan-SE	exon	8580	8658	56.5	-	.	ID=tRNA-Arg178_exon
Scaffold_127	tRNAScan-SE	gene	9865	9936	76.1	+	.	ID=tRNA-Asn179_gene
Scaffold_127	tRNAScan-SE	tRNA	9865	9936	76.1	+	.	ID=tRNA-Asn179_tRNA;Name=tRNA-Asn;anticodon=GTT
Scaffold_127	tRNAScan-SE	exon	9865	9936	76.1	+	.	ID=tRNA-Asn179_exon
Scaffold_127	tRNAScan-SE	gene	24347	24427	56	+	.	ID=tRNA-Leu180_gene
Scaffold_127	tRNAScan-SE	tRNA	24347	24427	56	+	.	ID=tRNA-Leu180_tRNA;Name=tRNA-Leu;anticodon=CAA
Scaffold_127	tRNAScan-SE	exon	24347	24427	56	+	.	ID=tRNA-Leu180_exon
Scaffold_127	tRNAScan-SE	gene	18244	18315	53.3	-	.	ID=tRNA-Val181_gene
Scaffold_127	tRNAScan-SE	tRNA	18244	18315	53.3	-	.	ID=tRNA-Val181_tRNA;Name=tRNA-Val;anticodon=GAC
Scaffold_127	tRNAScan-SE	exon	18244	18315	53.3	-	.	ID=tRNA-Val181_exon
Scaffold_127	tRNAScan-SE	gene	10397	10475	56.5	-	.	ID=tRNA-Arg182_gene
Scaffold_127	tRNAScan-SE	tRNA	10397	10475	56.5	-	.	ID=tRNA-Arg182_tRNA;Name=tRNA-Arg;anticodon=ACG
Scaffold_127	tRNAScan-SE	exon	10397	10475	56.5	-	.	ID=tRNA-Arg182_exon
Scaffold_127	tRNAScan-SE	gene	4704	4785	40.1	-	.	ID=tRNA-Leu183_gene
Scaffold_127	tRNAScan-SE	tRNA	4704	4785	40.1	-	.	ID=tRNA-Leu183_tRNA;Name=tRNA-Leu;anticodon=TAG
Scaffold_127	tRNAScan-SE	exon	4704	4785	40.1	-	.	ID=tRNA-Leu183_exon
Scaffold_128	tRNAScan-SE	gene	2258	2329	76.1	+	.	ID=tRNA-Asn184_gene
Scaffold_128	tRNAScan-SE	tRNA	2258	2329	76.1	+	.	ID=tRNA-Asn184_tRNA;Name=tRNA-Asn;anticodon=GTT
Scaffold_128	tRNAScan-SE	exon	2258	2329	76.1	+	.	ID=tRNA-Asn184_exon
Scaffold_128	tRNAScan-SE	gene	16728	16808	56	+	.	ID=tRNA-Leu185_gene
Scaffold_128	tRNAScan-SE	tRNA	16728	16808	56	+	.	ID=tRNA-Leu185_tRNA;Name=tRNA-Leu;anticodon=CAA
Scaffold_128	tRNAScan-SE	exon	16728	16808	56	+	.	ID=tRNA-Leu185_exon
Scaffold_128	tRNAScan-SE	gene	10637	10708	53.3	-	.	ID=tRNA-Val186_gene
Scaffold_128	tRNAScan-SE	tRNA	10637	10708	53.3	-	.	ID=tRNA-Val186_tRNA;Name=tRNA-Val;anticodon=GAC
Scaffold_128	tRNAScan-SE	exon	10637	10708	53.3	-	.	ID=tRNA-Val186_exon
Scaffold_128	tRNAScan-SE	gene	2790	2868	56.5	-	.	ID=tRNA-Arg187_gene
Scaffold_128	tRNAScan-SE	tRNA	2790	2868	56.5	-	.	ID=tRNA-Arg187_tRNA;Name=tRNA-Arg;anticodon=ACG
Scaffold_128	tRNAScan-SE	exon	2790	2868	56.5	-	.	ID=tRNA-Arg187_exon
ch4-1	tRNAScan-SE	gene	3313778	3313859	79.4	+	.	ID=tRNA-Ser188_gene
ch4-1	tRNAScan-SE	tRNA	3313778	3313859	79.4	+	.	ID=tRNA-Ser188_tRNA;Name=tRNA-Ser;anticodon=AGA
ch4-1	tRNAScan-SE	exon	3313778	3313859	79.4	+	.	ID=tRNA-Ser188_exon
ch4-1	tRNAScan-SE	gene	3373016	3373088	85.1	+	.	ID=tRNA-Lys189_gene
ch4-1	tRNAScan-SE	tRNA	3373016	3373088	85.1	+	.	ID=tRNA-Lys189_tRNA;Name=tRNA-Lys;anticodon=CTT
ch4-1	tRNAScan-SE	exon	3373016	3373088	85.1	+	.	ID=tRNA-Lys189_exon
ch4-1	tRNAScan-SE	gene	4281995	4282066	67.4	+	.	ID=tRNA-Pro190_gene
ch4-1	tRNAScan-SE	tRNA	4281995	4282066	67.4	+	.	ID=tRNA-Pro190_tRNA;Name=tRNA-Pro;anticodon=AGG
ch4-1	tRNAScan-SE	exon	4281995	4282066	67.4	+	.	ID=tRNA-Pro190_exon
ch4-1	tRNAScan-SE	gene	5596075	5596147	87.7	+	.	ID=tRNA-Lys191_gene
ch4-1	tRNAScan-SE	tRNA	5596075	5596147	87.7	+	.	ID=tRNA-Lys191_tRNA;Name=tRNA-Lys;anticodon=CTT
ch4-1	tRNAScan-SE	exon	5596075	5596147	87.7	+	.	ID=tRNA-Lys191_exon
ch4-1	tRNAScan-SE	gene	10138325	10138396	84.3	+	.	ID=tRNA-Thr192_gene
ch4-1	tRNAScan-SE	tRNA	10138325	10138396	84.3	+	.	ID=tRNA-Thr192_tRNA;Name=tRNA-Thr;anticodon=TGT
ch4-1	tRNAScan-SE	exon	10138325	10138396	84.3	+	.	ID=tRNA-Thr192_exon
ch4-1	tRNAScan-SE	gene	13237905	13237979	66.8	+	.	ID=tRNA-Asn193_gene
ch4-1	tRNAScan-SE	tRNA	13237905	13237979	66.8	+	.	ID=tRNA-Asn193_tRNA;Name=tRNA-Asn;anticodon=GTT
ch4-1	tRNAScan-SE	exon	13237905	13237979	66.8	+	.	ID=tRNA-Asn193_exon
ch4-1	tRNAScan-SE	gene	13439158	13439231	72.5	+	.	ID=tRNA-Val194_gene
ch4-1	tRNAScan-SE	tRNA	13439158	13439231	72.5	+	.	ID=tRNA-Val194_tRNA;Name=tRNA-Val;anticodon=AAC
ch4-1	tRNAScan-SE	exon	13439158	13439231	72.5	+	.	ID=tRNA-Val194_exon
ch4-1	tRNAScan-SE	gene	14168508	14168581	21	+	.	ID=tRNA-Val195_gene
ch4-1	tRNAScan-SE	tRNA	14168508	14168581	21	+	.	ID=tRNA-Val195_tRNA;Name=tRNA-Val;anticodon=AAC
ch4-1	tRNAScan-SE	exon	14168508	14168581	21	+	.	ID=tRNA-Val195_exon
ch4-1	tRNAScan-SE	gene	17108090	17108163	76	+	.	ID=tRNA-Thr196_gene
ch4-1	tRNAScan-SE	tRNA	17108090	17108163	76	+	.	ID=tRNA-Thr196_tRNA;Name=tRNA-Thr;anticodon=AGT
ch4-1	tRNAScan-SE	exon	17108090	17108163	76	+	.	ID=tRNA-Thr196_exon
ch4-1	tRNAScan-SE	gene	17989801	17989864	39	+	.	ID=tRNA-Undet197_gene
ch4-1	tRNAScan-SE	tRNA	17989801	17989864	39	+	.	ID=tRNA-Undet197_tRNA;Name=tRNA-Undet;anticodon=NNN
ch4-1	tRNAScan-SE	exon	17989801	17989864	39	+	.	ID=tRNA-Undet197_exon
ch4-1	tRNAScan-SE	gene	18213936	18214035	31.7	+	.	ID=tRNA-Thr198_gene
ch4-1	tRNAScan-SE	tRNA	18213936	18214035	31.7	+	.	ID=tRNA-Thr198_tRNA;Name=tRNA-Thr;anticodon=TGT
ch4-1	tRNAScan-SE	exon	18213936	18213975	31.7	+	.	ID=tRNA-Thr198_exon;Note=contains predicted Intron
ch4-1	tRNAScan-SE	exon	18213998	18214035	31.7	+	.	ID=tRNA-Thr198_exon;Parent=tRNA-Thr198_exon
ch4-1	tRNAScan-SE	gene	18226571	18226643	73.9	+	.	ID=tRNA-Phe199_gene
ch4-1	tRNAScan-SE	tRNA	18226571	18226643	73.9	+	.	ID=tRNA-Phe199_tRNA;Name=tRNA-Phe;anticodon=GAA
ch4-1	tRNAScan-SE	exon	18226571	18226643	73.9	+	.	ID=tRNA-Phe199_exon
ch4-1	tRNAScan-SE	gene	18963770	18963860	72	+	.	ID=tRNA-Tyr200_gene
ch4-1	tRNAScan-SE	tRNA	18963770	18963860	72	+	.	ID=tRNA-Tyr200_tRNA;Name=tRNA-Tyr;anticodon=GTA
ch4-1	tRNAScan-SE	exon	18963770	18963806	72	+	.	ID=tRNA-Tyr200_exon;Note=contains predicted Intron
ch4-1	tRNAScan-SE	exon	18963825	18963860	72	+	.	ID=tRNA-Tyr200_exon;Parent=tRNA-Tyr200_exon
ch4-1	tRNAScan-SE	gene	19151733	19151813	69.3	+	.	ID=tRNA-Leu201_gene
ch4-1	tRNAScan-SE	tRNA	19151733	19151813	69.3	+	.	ID=tRNA-Leu201_tRNA;Name=tRNA-Leu;anticodon=AAG
ch4-1	tRNAScan-SE	exon	19151733	19151813	69.3	+	.	ID=tRNA-Leu201_exon
ch4-1	tRNAScan-SE	gene	19412529	19412608	70.9	+	.	ID=tRNA-Leu202_gene
ch4-1	tRNAScan-SE	tRNA	19412529	19412608	70.9	+	.	ID=tRNA-Leu202_tRNA;Name=tRNA-Leu;anticodon=TAG
ch4-1	tRNAScan-SE	exon	19412529	19412608	70.9	+	.	ID=tRNA-Leu202_exon
ch4-1	tRNAScan-SE	gene	20606284	20606361	68.6	+	.	ID=tRNA-Thr203_gene
ch4-1	tRNAScan-SE	tRNA	20606284	20606361	68.6	+	.	ID=tRNA-Thr203_tRNA;Name=tRNA-Thr;anticodon=TGT
ch4-1	tRNAScan-SE	exon	20606284	20606361	68.6	+	.	ID=tRNA-Thr203_exon
ch4-1	tRNAScan-SE	gene	22965832	22965895	28	+	.	ID=tRNA-Undet204_gene
ch4-1	tRNAScan-SE	tRNA	22965832	22965895	28	+	.	ID=tRNA-Undet204_tRNA;Name=tRNA-Undet;anticodon=NNN
ch4-1	tRNAScan-SE	exon	22965832	22965895	28	+	.	ID=tRNA-Undet204_exon
ch4-1	tRNAScan-SE	gene	23039234	23039305	62.3	+	.	ID=tRNA-Asp205_gene
ch4-1	tRNAScan-SE	tRNA	23039234	23039305	62.3	+	.	ID=tRNA-Asp205_tRNA;Name=tRNA-Asp;anticodon=GTC
ch4-1	tRNAScan-SE	exon	23039234	23039305	62.3	+	.	ID=tRNA-Asp205_exon
ch4-1	tRNAScan-SE	gene	23139337	23139418	64.6	+	.	ID=tRNA-Ser206_gene
ch4-1	tRNAScan-SE	tRNA	23139337	23139418	64.6	+	.	ID=tRNA-Ser206_tRNA;Name=tRNA-Ser;anticodon=AGA
ch4-1	tRNAScan-SE	exon	23139337	23139418	64.6	+	.	ID=tRNA-Ser206_exon
ch4-1	tRNAScan-SE	gene	23273398	23273471	83.7	+	.	ID=tRNA-Asn207_gene
ch4-1	tRNAScan-SE	tRNA	23273398	23273471	83.7	+	.	ID=tRNA-Asn207_tRNA;Name=tRNA-Asn;anticodon=GTT
ch4-1	tRNAScan-SE	exon	23273398	23273471	83.7	+	.	ID=tRNA-Asn207_exon
ch4-1	tRNAScan-SE	gene	23438393	23438466	76	+	.	ID=tRNA-Thr208_gene
ch4-1	tRNAScan-SE	tRNA	23438393	23438466	76	+	.	ID=tRNA-Thr208_tRNA;Name=tRNA-Thr;anticodon=AGT
ch4-1	tRNAScan-SE	exon	23438393	23438466	76	+	.	ID=tRNA-Thr208_exon
ch4-1	tRNAScan-SE	gene	23786853	23786914	20.3	+	.	ID=tRNA-Ser209_gene
ch4-1	tRNAScan-SE	tRNA	23786853	23786914	20.3	+	.	ID=tRNA-Ser209_tRNA;Name=tRNA-Ser;anticodon=CGA
ch4-1	tRNAScan-SE	exon	23786853	23786914	20.3	+	.	ID=tRNA-Ser209_exon
ch4-1	tRNAScan-SE	gene	24353541	24353613	71.9	+	.	ID=tRNA-Glu210_gene
ch4-1	tRNAScan-SE	tRNA	24353541	24353613	71.9	+	.	ID=tRNA-Glu210_tRNA;Name=tRNA-Glu;anticodon=CTC
ch4-1	tRNAScan-SE	exon	24353541	24353613	71.9	+	.	ID=tRNA-Glu210_exon
ch4-1	tRNAScan-SE	gene	24498661	24498725	21.4	+	.	ID=tRNA-Val211_gene
ch4-1	tRNAScan-SE	tRNA	24498661	24498725	21.4	+	.	ID=tRNA-Val211_tRNA;Name=tRNA-Val;anticodon=AAC
ch4-1	tRNAScan-SE	exon	24498661	24498725	21.4	+	.	ID=tRNA-Val211_exon
ch4-1	tRNAScan-SE	gene	24551905	24551975	66.5	+	.	ID=tRNA-Gly212_gene
ch4-1	tRNAScan-SE	tRNA	24551905	24551975	66.5	+	.	ID=tRNA-Gly212_tRNA;Name=tRNA-Gly;anticodon=GCC
ch4-1	tRNAScan-SE	exon	24551905	24551975	66.5	+	.	ID=tRNA-Gly212_exon
ch4-1	tRNAScan-SE	gene	24930295	24930367	87.7	+	.	ID=tRNA-Lys213_gene
ch4-1	tRNAScan-SE	tRNA	24930295	24930367	87.7	+	.	ID=tRNA-Lys213_tRNA;Name=tRNA-Lys;anticodon=CTT
ch4-1	tRNAScan-SE	exon	24930295	24930367	87.7	+	.	ID=tRNA-Lys213_exon
ch4-1	tRNAScan-SE	gene	25059371	25059443	90.5	+	.	ID=tRNA-Lys214_gene
ch4-1	tRNAScan-SE	tRNA	25059371	25059443	90.5	+	.	ID=tRNA-Lys214_tRNA;Name=tRNA-Lys;anticodon=TTT
ch4-1	tRNAScan-SE	exon	25059371	25059443	90.5	+	.	ID=tRNA-Lys214_exon
ch4-1	tRNAScan-SE	gene	26101481	26101551	59.9	+	.	ID=tRNA-Gly215_gene
ch4-1	tRNAScan-SE	tRNA	26101481	26101551	59.9	+	.	ID=tRNA-Gly215_tRNA;Name=tRNA-Gly;anticodon=GCC
ch4-1	tRNAScan-SE	exon	26101481	26101551	59.9	+	.	ID=tRNA-Gly215_exon
ch4-1	tRNAScan-SE	gene	26155319	26155390	81.5	+	.	ID=tRNA-Cys216_gene
ch4-1	tRNAScan-SE	tRNA	26155319	26155390	81.5	+	.	ID=tRNA-Cys216_tRNA;Name=tRNA-Cys;anticodon=GCA
ch4-1	tRNAScan-SE	exon	26155319	26155390	81.5	+	.	ID=tRNA-Cys216_exon
ch4-1	tRNAScan-SE	gene	26989673	26989744	84.3	-	.	ID=tRNA-Thr217_gene
ch4-1	tRNAScan-SE	tRNA	26989673	26989744	84.3	-	.	ID=tRNA-Thr217_tRNA;Name=tRNA-Thr;anticodon=TGT
ch4-1	tRNAScan-SE	exon	26989673	26989744	84.3	-	.	ID=tRNA-Thr217_exon
ch4-1	tRNAScan-SE	gene	26913067	26913139	63.4	-	.	ID=tRNA-Ala218_gene
ch4-1	tRNAScan-SE	tRNA	26913067	26913139	63.4	-	.	ID=tRNA-Ala218_tRNA;Name=tRNA-Ala;anticodon=AGC
ch4-1	tRNAScan-SE	exon	26913067	26913139	63.4	-	.	ID=tRNA-Ala218_exon
ch4-1	tRNAScan-SE	gene	26418368	26418441	26.9	-	.	ID=tRNA-Val219_gene
ch4-1	tRNAScan-SE	tRNA	26418368	26418441	26.9	-	.	ID=tRNA-Val219_tRNA;Name=tRNA-Val;anticodon=GAC
ch4-1	tRNAScan-SE	exon	26418368	26418441	26.9	-	.	ID=tRNA-Val219_exon
ch4-1	tRNAScan-SE	gene	25724925	25724998	72.5	-	.	ID=tRNA-Val220_gene
ch4-1	tRNAScan-SE	tRNA	25724925	25724998	72.5	-	.	ID=tRNA-Val220_tRNA;Name=tRNA-Val;anticodon=AAC
ch4-1	tRNAScan-SE	exon	25724925	25724998	72.5	-	.	ID=tRNA-Val220_exon
ch4-1	tRNAScan-SE	gene	25228567	25228638	63	-	.	ID=tRNA-His221_gene
ch4-1	tRNAScan-SE	tRNA	25228567	25228638	63	-	.	ID=tRNA-His221_tRNA;Name=tRNA-His;anticodon=GTG
ch4-1	tRNAScan-SE	exon	25228567	25228638	63	-	.	ID=tRNA-His221_exon
ch4-1	tRNAScan-SE	gene	25179484	25179556	65.5	-	.	ID=tRNA-Arg222_gene
ch4-1	tRNAScan-SE	tRNA	25179484	25179556	65.5	-	.	ID=tRNA-Arg222_tRNA;Name=tRNA-Arg;anticodon=ACG
ch4-1	tRNAScan-SE	exon	25179484	25179556	65.5	-	.	ID=tRNA-Arg222_exon
ch4-1	tRNAScan-SE	gene	24540203	24540284	80.3	-	.	ID=tRNA-Ser223_gene
ch4-1	tRNAScan-SE	tRNA	24540203	24540284	80.3	-	.	ID=tRNA-Ser223_tRNA;Name=tRNA-Ser;anticodon=AGA
ch4-1	tRNAScan-SE	exon	24540203	24540284	80.3	-	.	ID=tRNA-Ser223_exon
ch4-1	tRNAScan-SE	gene	24376341	24376402	29.1	-	.	ID=tRNA-Ser224_gene
ch4-1	tRNAScan-SE	tRNA	24376341	24376402	29.1	-	.	ID=tRNA-Ser224_tRNA;Name=tRNA-Ser;anticodon=CGA
ch4-1	tRNAScan-SE	exon	24376341	24376402	29.1	-	.	ID=tRNA-Ser224_exon
ch4-1	tRNAScan-SE	gene	24236010	24236092	70.5	-	.	ID=tRNA-Leu225_gene
ch4-1	tRNAScan-SE	tRNA	24236010	24236092	70.5	-	.	ID=tRNA-Leu225_tRNA;Name=tRNA-Leu;anticodon=TAA
ch4-1	tRNAScan-SE	exon	24236010	24236092	70.5	-	.	ID=tRNA-Leu225_exon
ch4-1	tRNAScan-SE	gene	23758393	23758453	38.4	-	.	ID=tRNA-Undet226_gene
ch4-1	tRNAScan-SE	tRNA	23758393	23758453	38.4	-	.	ID=tRNA-Undet226_tRNA;Name=tRNA-Undet;anticodon=NNN
ch4-1	tRNAScan-SE	exon	23758393	23758453	38.4	-	.	ID=tRNA-Undet226_exon
ch4-1	tRNAScan-SE	gene	23509244	23509315	75.8	-	.	ID=tRNA-Trp227_gene
ch4-1	tRNAScan-SE	tRNA	23509244	23509315	75.8	-	.	ID=tRNA-Trp227_tRNA;Name=tRNA-Trp;anticodon=CCA
ch4-1	tRNAScan-SE	exon	23509244	23509315	75.8	-	.	ID=tRNA-Trp227_exon
ch4-1	tRNAScan-SE	gene	23483166	23483239	86.2	-	.	ID=tRNA-Asn228_gene
ch4-1	tRNAScan-SE	tRNA	23483166	23483239	86.2	-	.	ID=tRNA-Asn228_tRNA;Name=tRNA-Asn;anticodon=GTT
ch4-1	tRNAScan-SE	exon	23483166	23483239	86.2	-	.	ID=tRNA-Asn228_exon
ch4-1	tRNAScan-SE	gene	22887471	22887543	87.7	-	.	ID=tRNA-Lys229_gene
ch4-1	tRNAScan-SE	tRNA	22887471	22887543	87.7	-	.	ID=tRNA-Lys229_tRNA;Name=tRNA-Lys;anticodon=CTT
ch4-1	tRNAScan-SE	exon	22887471	22887543	87.7	-	.	ID=tRNA-Lys229_exon
ch4-1	tRNAScan-SE	gene	21057445	21057517	64.9	-	.	ID=tRNA-Arg230_gene
ch4-1	tRNAScan-SE	tRNA	21057445	21057517	64.9	-	.	ID=tRNA-Arg230_tRNA;Name=tRNA-Arg;anticodon=ACG
ch4-1	tRNAScan-SE	exon	21057445	21057517	64.9	-	.	ID=tRNA-Arg230_exon
ch4-1	tRNAScan-SE	gene	20879863	20879948	29.5	-	.	ID=tRNA-Ala231_gene
ch4-1	tRNAScan-SE	tRNA	20879863	20879948	29.5	-	.	ID=tRNA-Ala231_tRNA;Name=tRNA-Ala;anticodon=TGC
ch4-1	tRNAScan-SE	exon	20879863	20879948	29.5	-	.	ID=tRNA-Ala231_exon
ch4-1	tRNAScan-SE	gene	20879704	20879776	90.5	-	.	ID=tRNA-Lys232_gene
ch4-1	tRNAScan-SE	tRNA	20879704	20879776	90.5	-	.	ID=tRNA-Lys232_tRNA;Name=tRNA-Lys;anticodon=TTT
ch4-1	tRNAScan-SE	exon	20879704	20879776	90.5	-	.	ID=tRNA-Lys232_exon
ch4-1	tRNAScan-SE	gene	20488934	20489005	70.5	-	.	ID=tRNA-Glu233_gene
ch4-1	tRNAScan-SE	tRNA	20488934	20489005	70.5	-	.	ID=tRNA-Glu233_tRNA;Name=tRNA-Glu;anticodon=TTC
ch4-1	tRNAScan-SE	exon	20488934	20489005	70.5	-	.	ID=tRNA-Glu233_exon
ch4-1	tRNAScan-SE	gene	19969277	19969359	70.2	-	.	ID=tRNA-Leu234_gene
ch4-1	tRNAScan-SE	tRNA	19969277	19969359	70.2	-	.	ID=tRNA-Leu234_tRNA;Name=tRNA-Leu;anticodon=TAA
ch4-1	tRNAScan-SE	exon	19969277	19969359	70.2	-	.	ID=tRNA-Leu234_exon
ch4-1	tRNAScan-SE	gene	19807028	19807108	71.4	-	.	ID=tRNA-Leu235_gene
ch4-1	tRNAScan-SE	tRNA	19807028	19807108	71.4	-	.	ID=tRNA-Leu235_tRNA;Name=tRNA-Leu;anticodon=AAG
ch4-1	tRNAScan-SE	exon	19807028	19807108	71.4	-	.	ID=tRNA-Leu235_exon
ch4-1	tRNAScan-SE	gene	19770916	19770988	69.1	-	.	ID=tRNA-Ala236_gene
ch4-1	tRNAScan-SE	tRNA	19770916	19770988	69.1	-	.	ID=tRNA-Ala236_tRNA;Name=tRNA-Ala;anticodon=TGC
ch4-1	tRNAScan-SE	exon	19770916	19770988	69.1	-	.	ID=tRNA-Ala236_exon
ch4-1	tRNAScan-SE	gene	19442826	19442897	57.7	-	.	ID=tRNA-Gln237_gene
ch4-1	tRNAScan-SE	tRNA	19442826	19442897	57.7	-	.	ID=tRNA-Gln237_tRNA;Name=tRNA-Gln;anticodon=TTG
ch4-1	tRNAScan-SE	exon	19442826	19442897	57.7	-	.	ID=tRNA-Gln237_exon
ch4-1	tRNAScan-SE	gene	19290909	19290981	87.7	-	.	ID=tRNA-Lys238_gene
ch4-1	tRNAScan-SE	tRNA	19290909	19290981	87.7	-	.	ID=tRNA-Lys238_tRNA;Name=tRNA-Lys;anticodon=CTT
ch4-1	tRNAScan-SE	exon	19290909	19290981	87.7	-	.	ID=tRNA-Lys238_exon
ch4-1	tRNAScan-SE	gene	18224123	18224189	45.2	-	.	ID=tRNA-Ala239_gene
ch4-1	tRNAScan-SE	tRNA	18224123	18224189	45.2	-	.	ID=tRNA-Ala239_tRNA;Name=tRNA-Ala;anticodon=TGC
ch4-1	tRNAScan-SE	exon	18224123	18224189	45.2	-	.	ID=tRNA-Ala239_exon
ch4-1	tRNAScan-SE	gene	15630819	15630890	68.5	-	.	ID=tRNA-Pro240_gene
ch4-1	tRNAScan-SE	tRNA	15630819	15630890	68.5	-	.	ID=tRNA-Pro240_tRNA;Name=tRNA-Pro;anticodon=TGG
ch4-1	tRNAScan-SE	exon	15630819	15630890	68.5	-	.	ID=tRNA-Pro240_exon
ch4-1	tRNAScan-SE	gene	12974636	12974726	72	-	.	ID=tRNA-Tyr241_gene
ch4-1	tRNAScan-SE	tRNA	12974636	12974726	72	-	.	ID=tRNA-Tyr241_tRNA;Name=tRNA-Tyr;anticodon=GTA
ch4-1	tRNAScan-SE	exon	12974636	12974671	72	-	.	ID=tRNA-Tyr241_exon;Note=contains predicted Intron
ch4-1	tRNAScan-SE	exon	12974690	12974726	72	-	.	ID=tRNA-Tyr241_exon;Parent=tRNA-Tyr241_exon
ch4-1	tRNAScan-SE	gene	10006888	10006961	42.7	-	.	ID=tRNA-Trp242_gene
ch4-1	tRNAScan-SE	tRNA	10006888	10006961	42.7	-	.	ID=tRNA-Trp242_tRNA;Name=tRNA-Trp;anticodon=CCA
ch4-1	tRNAScan-SE	exon	10006888	10006961	42.7	-	.	ID=tRNA-Trp242_exon
ch4-1	tRNAScan-SE	gene	7041464	7041535	71.8	-	.	ID=tRNA-Pro243_gene
ch4-1	tRNAScan-SE	tRNA	7041464	7041535	71.8	-	.	ID=tRNA-Pro243_tRNA;Name=tRNA-Pro;anticodon=AGG
ch4-1	tRNAScan-SE	exon	7041464	7041535	71.8	-	.	ID=tRNA-Pro243_exon
ch4-1	tRNAScan-SE	gene	4323287	4323376	64.1	-	.	ID=tRNA-Met244_gene
ch4-1	tRNAScan-SE	tRNA	4323287	4323376	64.1	-	.	ID=tRNA-Met244_tRNA;Name=tRNA-Met;anticodon=CAT
ch4-1	tRNAScan-SE	exon	4323287	4323322	64.1	-	.	ID=tRNA-Met244_exon;Note=contains predicted Intron
ch4-1	tRNAScan-SE	exon	4323339	4323376	64.1	-	.	ID=tRNA-Met244_exon;Parent=tRNA-Met244_exon
ch4-1	tRNAScan-SE	gene	2688946	2689018	63.4	-	.	ID=tRNA-Ala245_gene
ch4-1	tRNAScan-SE	tRNA	2688946	2689018	63.4	-	.	ID=tRNA-Ala245_tRNA;Name=tRNA-Ala;anticodon=AGC
ch4-1	tRNAScan-SE	exon	2688946	2689018	63.4	-	.	ID=tRNA-Ala245_exon
Scaffold_130	tRNAScan-SE	gene	1464	1535	58.2	+	.	ID=tRNA-Thr246_gene
Scaffold_130	tRNAScan-SE	tRNA	1464	1535	58.2	+	.	ID=tRNA-Thr246_tRNA;Name=tRNA-Thr;anticodon=GGT
Scaffold_130	tRNAScan-SE	exon	1464	1535	58.2	+	.	ID=tRNA-Thr246_exon
Scaffold_130	tRNAScan-SE	gene	6577	6647	56.6	+	.	ID=tRNA-Gly247_gene
Scaffold_130	tRNAScan-SE	tRNA	6577	6647	56.6	+	.	ID=tRNA-Gly247_tRNA;Name=tRNA-Gly;anticodon=GCC
Scaffold_130	tRNAScan-SE	exon	6577	6647	56.6	+	.	ID=tRNA-Gly247_exon
Scaffold_130	tRNAScan-SE	gene	15643	15729	64	+	.	ID=tRNA-Ser248_gene
Scaffold_130	tRNAScan-SE	tRNA	15643	15729	64	+	.	ID=tRNA-Ser248_tRNA;Name=tRNA-Ser;anticodon=GGA
Scaffold_130	tRNAScan-SE	exon	15643	15729	64	+	.	ID=tRNA-Ser248_exon
Scaffold_130	tRNAScan-SE	gene	18937	19009	65.2	+	.	ID=tRNA-Phe249_gene
Scaffold_130	tRNAScan-SE	tRNA	18937	19009	65.2	+	.	ID=tRNA-Phe249_tRNA;Name=tRNA-Phe;anticodon=GAA
Scaffold_130	tRNAScan-SE	exon	18937	19009	65.2	+	.	ID=tRNA-Phe249_exon
Scaffold_130	tRNAScan-SE	gene	22840	22912	51.7	+	.	ID=tRNA-Met250_gene
Scaffold_130	tRNAScan-SE	tRNA	22840	22912	51.7	+	.	ID=tRNA-Met250_tRNA;Name=tRNA-Met;anticodon=CAT
Scaffold_130	tRNAScan-SE	exon	22840	22912	51.7	+	.	ID=tRNA-Met250_exon
Scaffold_130	tRNAScan-SE	gene	17005	17077	67.8	-	.	ID=tRNA-Thr251_gene
Scaffold_130	tRNAScan-SE	tRNA	17005	17077	67.8	-	.	ID=tRNA-Thr251_tRNA;Name=tRNA-Thr;anticodon=TGT
Scaffold_130	tRNAScan-SE	exon	17005	17077	67.8	-	.	ID=tRNA-Thr251_exon
Scaffold_130	tRNAScan-SE	gene	6840	6913	64.4	-	.	ID=tRNA-Met252_gene
Scaffold_130	tRNAScan-SE	tRNA	6840	6913	64.4	-	.	ID=tRNA-Met252_tRNA;Name=tRNA-Met;anticodon=CAT
Scaffold_130	tRNAScan-SE	exon	6840	6913	64.4	-	.	ID=tRNA-Met252_exon
Scaffold_130	tRNAScan-SE	gene	5565	5657	49.9	-	.	ID=tRNA-Ser253_gene
Scaffold_130	tRNAScan-SE	tRNA	5565	5657	49.9	-	.	ID=tRNA-Ser253_tRNA;Name=tRNA-Ser;anticodon=TGA
Scaffold_130	tRNAScan-SE	exon	5565	5657	49.9	-	.	ID=tRNA-Ser253_exon
Scaffold_130	tRNAScan-SE	gene	834	906	44.5	-	.	ID=tRNA-Glu254_gene
Scaffold_130	tRNAScan-SE	tRNA	834	906	44.5	-	.	ID=tRNA-Glu254_tRNA;Name=tRNA-Glu;anticodon=TTC
Scaffold_130	tRNAScan-SE	exon	834	906	44.5	-	.	ID=tRNA-Glu254_exon
Scaffold_130	tRNAScan-SE	gene	691	774	55.6	-	.	ID=tRNA-Tyr255_gene
Scaffold_130	tRNAScan-SE	tRNA	691	774	55.6	-	.	ID=tRNA-Tyr255_tRNA;Name=tRNA-Tyr;anticodon=GTA
Scaffold_130	tRNAScan-SE	exon	691	774	55.6	-	.	ID=tRNA-Tyr255_exon
Scaffold_130	tRNAScan-SE	gene	140	213	62.4	-	.	ID=tRNA-Asp256_gene
Scaffold_130	tRNAScan-SE	tRNA	140	213	62.4	-	.	ID=tRNA-Asp256_tRNA;Name=tRNA-Asp;anticodon=GTC
Scaffold_130	tRNAScan-SE	exon	140	213	62.4	-	.	ID=tRNA-Asp256_exon
Scaffold_131	tRNAScan-SE	gene	25159	25230	53.3	+	.	ID=tRNA-Val257_gene
Scaffold_131	tRNAScan-SE	tRNA	25159	25230	53.3	+	.	ID=tRNA-Val257_tRNA;Name=tRNA-Val;anticodon=GAC
Scaffold_131	tRNAScan-SE	exon	25159	25230	53.3	+	.	ID=tRNA-Val257_exon
Scaffold_131	tRNAScan-SE	gene	19048	19128	56	-	.	ID=tRNA-Leu258_gene
Scaffold_131	tRNAScan-SE	tRNA	19048	19128	56	-	.	ID=tRNA-Leu258_tRNA;Name=tRNA-Leu;anticodon=CAA
Scaffold_131	tRNAScan-SE	exon	19048	19128	56	-	.	ID=tRNA-Leu258_exon
Scaffold_131	tRNAScan-SE	gene	11114	11187	61.9	-	.	ID=tRNA-Met259_gene
Scaffold_131	tRNAScan-SE	tRNA	11114	11187	61.9	-	.	ID=tRNA-Met259_tRNA;Name=tRNA-Met;anticodon=CAT
Scaffold_131	tRNAScan-SE	exon	11114	11187	61.9	-	.	ID=tRNA-Met259_exon
Scaffold_132	tRNAScan-SE	gene	13206	13277	76.1	+	.	ID=tRNA-Asn260_gene
Scaffold_132	tRNAScan-SE	tRNA	13206	13277	76.1	+	.	ID=tRNA-Asn260_tRNA;Name=tRNA-Asn;anticodon=GTT
Scaffold_132	tRNAScan-SE	exon	13206	13277	76.1	+	.	ID=tRNA-Asn260_exon
Scaffold_132	tRNAScan-SE	gene	21560	21630	40.5	-	.	ID=tRNA-Val261_gene
Scaffold_132	tRNAScan-SE	tRNA	21560	21630	40.5	-	.	ID=tRNA-Val261_tRNA;Name=tRNA-Val;anticodon=GAC
Scaffold_132	tRNAScan-SE	exon	21560	21630	40.5	-	.	ID=tRNA-Val261_exon
Scaffold_132	tRNAScan-SE	gene	13736	13814	56.5	-	.	ID=tRNA-Arg262_gene
Scaffold_132	tRNAScan-SE	tRNA	13736	13814	56.5	-	.	ID=tRNA-Arg262_tRNA;Name=tRNA-Arg;anticodon=ACG
Scaffold_132	tRNAScan-SE	exon	13736	13814	56.5	-	.	ID=tRNA-Arg262_exon
Scaffold_133	tRNAScan-SE	gene	14784	14855	53.3	+	.	ID=tRNA-Val263_gene
Scaffold_133	tRNAScan-SE	tRNA	14784	14855	53.3	+	.	ID=tRNA-Val263_tRNA;Name=tRNA-Val;anticodon=GAC
Scaffold_133	tRNAScan-SE	exon	14784	14855	53.3	+	.	ID=tRNA-Val263_exon
Scaffold_133	tRNAScan-SE	gene	22625	22703	56.5	+	.	ID=tRNA-Arg264_gene
Scaffold_133	tRNAScan-SE	tRNA	22625	22703	56.5	+	.	ID=tRNA-Arg264_tRNA;Name=tRNA-Arg;anticodon=ACG
Scaffold_133	tRNAScan-SE	exon	22625	22703	56.5	+	.	ID=tRNA-Arg264_exon
Scaffold_133	tRNAScan-SE	gene	23164	23235	76.1	-	.	ID=tRNA-Asn265_gene
Scaffold_133	tRNAScan-SE	tRNA	23164	23235	76.1	-	.	ID=tRNA-Asn265_tRNA;Name=tRNA-Asn;anticodon=GTT
Scaffold_133	tRNAScan-SE	exon	23164	23235	76.1	-	.	ID=tRNA-Asn265_exon
Scaffold_133	tRNAScan-SE	gene	8671	8751	56	-	.	ID=tRNA-Leu266_gene
Scaffold_133	tRNAScan-SE	tRNA	8671	8751	56	-	.	ID=tRNA-Leu266_tRNA;Name=tRNA-Leu;anticodon=CAA
Scaffold_133	tRNAScan-SE	exon	8671	8751	56	-	.	ID=tRNA-Leu266_exon
Scaffold_133	tRNAScan-SE	gene	735	808	61.9	-	.	ID=tRNA-Met267_gene
Scaffold_133	tRNAScan-SE	tRNA	735	808	61.9	-	.	ID=tRNA-Met267_tRNA;Name=tRNA-Met;anticodon=CAT
Scaffold_133	tRNAScan-SE	exon	735	808	61.9	-	.	ID=tRNA-Met267_exon
Scaffold_134	tRNAScan-SE	gene	6770	6848	56.5	+	.	ID=tRNA-Arg268_gene
Scaffold_134	tRNAScan-SE	tRNA	6770	6848	56.5	+	.	ID=tRNA-Arg268_tRNA;Name=tRNA-Arg;anticodon=ACG
Scaffold_134	tRNAScan-SE	exon	6770	6848	56.5	+	.	ID=tRNA-Arg268_exon
Scaffold_134	tRNAScan-SE	gene	23182	23261	50.7	-	.	ID=tRNA-Leu269_gene
Scaffold_134	tRNAScan-SE	tRNA	23182	23261	50.7	-	.	ID=tRNA-Leu269_tRNA;Name=tRNA-Leu;anticodon=TAG
Scaffold_134	tRNAScan-SE	exon	23182	23261	50.7	-	.	ID=tRNA-Leu269_exon
Scaffold_134	tRNAScan-SE	gene	7309	7380	76.1	-	.	ID=tRNA-Asn270_gene
Scaffold_134	tRNAScan-SE	tRNA	7309	7380	76.1	-	.	ID=tRNA-Asn270_tRNA;Name=tRNA-Asn;anticodon=GTT
Scaffold_134	tRNAScan-SE	exon	7309	7380	76.1	-	.	ID=tRNA-Asn270_exon
Scaffold_135	tRNAScan-SE	gene	1402	1473	76.1	+	.	ID=tRNA-Asn271_gene
Scaffold_135	tRNAScan-SE	tRNA	1402	1473	76.1	+	.	ID=tRNA-Asn271_tRNA;Name=tRNA-Asn;anticodon=GTT
Scaffold_135	tRNAScan-SE	exon	1402	1473	76.1	+	.	ID=tRNA-Asn271_exon
Scaffold_135	tRNAScan-SE	gene	15886	15966	56	+	.	ID=tRNA-Leu272_gene
Scaffold_135	tRNAScan-SE	tRNA	15886	15966	56	+	.	ID=tRNA-Leu272_tRNA;Name=tRNA-Leu;anticodon=CAA
Scaffold_135	tRNAScan-SE	exon	15886	15966	56	+	.	ID=tRNA-Leu272_exon
Scaffold_135	tRNAScan-SE	gene	23814	23887	61.9	+	.	ID=tRNA-Met273_gene
Scaffold_135	tRNAScan-SE	tRNA	23814	23887	61.9	+	.	ID=tRNA-Met273_tRNA;Name=tRNA-Met;anticodon=CAT
Scaffold_135	tRNAScan-SE	exon	23814	23887	61.9	+	.	ID=tRNA-Met273_exon
Scaffold_135	tRNAScan-SE	gene	9782	9853	53.3	-	.	ID=tRNA-Val274_gene
Scaffold_135	tRNAScan-SE	tRNA	9782	9853	53.3	-	.	ID=tRNA-Val274_tRNA;Name=tRNA-Val;anticodon=GAC
Scaffold_135	tRNAScan-SE	exon	9782	9853	53.3	-	.	ID=tRNA-Val274_exon
Scaffold_135	tRNAScan-SE	gene	1934	2012	56.5	-	.	ID=tRNA-Arg275_gene
Scaffold_135	tRNAScan-SE	tRNA	1934	2012	56.5	-	.	ID=tRNA-Arg275_tRNA;Name=tRNA-Arg;anticodon=ACG
Scaffold_135	tRNAScan-SE	exon	1934	2012	56.5	-	.	ID=tRNA-Arg275_exon
Scaffold_137	tRNAScan-SE	gene	9478	9550	67.8	+	.	ID=tRNA-Thr276_gene
Scaffold_137	tRNAScan-SE	tRNA	9478	9550	67.8	+	.	ID=tRNA-Thr276_tRNA;Name=tRNA-Thr;anticodon=TGT
Scaffold_137	tRNAScan-SE	exon	9478	9550	67.8	+	.	ID=tRNA-Thr276_exon
Scaffold_137	tRNAScan-SE	gene	19644	19717	64.4	+	.	ID=tRNA-Met277_gene
Scaffold_137	tRNAScan-SE	tRNA	19644	19717	64.4	+	.	ID=tRNA-Met277_tRNA;Name=tRNA-Met;anticodon=CAT
Scaffold_137	tRNAScan-SE	exon	19644	19717	64.4	+	.	ID=tRNA-Met277_exon
Scaffold_137	tRNAScan-SE	gene	20898	20990	49.9	+	.	ID=tRNA-Ser278_gene
Scaffold_137	tRNAScan-SE	tRNA	20898	20990	49.9	+	.	ID=tRNA-Ser278_tRNA;Name=tRNA-Ser;anticodon=TGA
Scaffold_137	tRNAScan-SE	exon	20898	20990	49.9	+	.	ID=tRNA-Ser278_exon
Scaffold_137	tRNAScan-SE	gene	19910	19980	56.6	-	.	ID=tRNA-Gly279_gene
Scaffold_137	tRNAScan-SE	tRNA	19910	19980	56.6	-	.	ID=tRNA-Gly279_tRNA;Name=tRNA-Gly;anticodon=GCC
Scaffold_137	tRNAScan-SE	exon	19910	19980	56.6	-	.	ID=tRNA-Gly279_exon
Scaffold_137	tRNAScan-SE	gene	10828	10914	64	-	.	ID=tRNA-Ser280_gene
Scaffold_137	tRNAScan-SE	tRNA	10828	10914	64	-	.	ID=tRNA-Ser280_tRNA;Name=tRNA-Ser;anticodon=GGA
Scaffold_137	tRNAScan-SE	exon	10828	10914	64	-	.	ID=tRNA-Ser280_exon
Scaffold_137	tRNAScan-SE	gene	7540	7612	65.2	-	.	ID=tRNA-Phe281_gene
Scaffold_137	tRNAScan-SE	tRNA	7540	7612	65.2	-	.	ID=tRNA-Phe281_tRNA;Name=tRNA-Phe;anticodon=GAA
Scaffold_137	tRNAScan-SE	exon	7540	7612	65.2	-	.	ID=tRNA-Phe281_exon
Scaffold_137	tRNAScan-SE	gene	3637	3709	51.7	-	.	ID=tRNA-Met282_gene
Scaffold_137	tRNAScan-SE	tRNA	3637	3709	51.7	-	.	ID=tRNA-Met282_tRNA;Name=tRNA-Met;anticodon=CAT
Scaffold_137	tRNAScan-SE	exon	3637	3709	51.7	-	.	ID=tRNA-Met282_exon
Scaffold_138	tRNAScan-SE	gene	8630	8701	76.1	+	.	ID=tRNA-Asn283_gene
Scaffold_138	tRNAScan-SE	tRNA	8630	8701	76.1	+	.	ID=tRNA-Asn283_tRNA;Name=tRNA-Asn;anticodon=GTT
Scaffold_138	tRNAScan-SE	exon	8630	8701	76.1	+	.	ID=tRNA-Asn283_exon
Scaffold_138	tRNAScan-SE	gene	23111	23191	56	+	.	ID=tRNA-Leu284_gene
Scaffold_138	tRNAScan-SE	tRNA	23111	23191	56	+	.	ID=tRNA-Leu284_tRNA;Name=tRNA-Leu;anticodon=CAA
Scaffold_138	tRNAScan-SE	exon	23111	23191	56	+	.	ID=tRNA-Leu284_exon
Scaffold_138	tRNAScan-SE	gene	17009	17080	53.3	-	.	ID=tRNA-Val285_gene
Scaffold_138	tRNAScan-SE	tRNA	17009	17080	53.3	-	.	ID=tRNA-Val285_tRNA;Name=tRNA-Val;anticodon=GAC
Scaffold_138	tRNAScan-SE	exon	17009	17080	53.3	-	.	ID=tRNA-Val285_exon
Scaffold_138	tRNAScan-SE	gene	9162	9240	56.5	-	.	ID=tRNA-Arg286_gene
Scaffold_138	tRNAScan-SE	tRNA	9162	9240	56.5	-	.	ID=tRNA-Arg286_tRNA;Name=tRNA-Arg;anticodon=ACG
Scaffold_138	tRNAScan-SE	exon	9162	9240	56.5	-	.	ID=tRNA-Arg286_exon
Scaffold_139	tRNAScan-SE	gene	7717	7788	76.1	+	.	ID=tRNA-Asn287_gene
Scaffold_139	tRNAScan-SE	tRNA	7717	7788	76.1	+	.	ID=tRNA-Asn287_tRNA;Name=tRNA-Asn;anticodon=GTT
Scaffold_139	tRNAScan-SE	exon	7717	7788	76.1	+	.	ID=tRNA-Asn287_exon
Scaffold_139	tRNAScan-SE	gene	22198	22278	56	+	.	ID=tRNA-Leu288_gene
Scaffold_139	tRNAScan-SE	tRNA	22198	22278	56	+	.	ID=tRNA-Leu288_tRNA;Name=tRNA-Leu;anticodon=CAA
Scaffold_139	tRNAScan-SE	exon	22198	22278	56	+	.	ID=tRNA-Leu288_exon
Scaffold_139	tRNAScan-SE	gene	16096	16167	53.3	-	.	ID=tRNA-Val289_gene
Scaffold_139	tRNAScan-SE	tRNA	16096	16167	53.3	-	.	ID=tRNA-Val289_tRNA;Name=tRNA-Val;anticodon=GAC
Scaffold_139	tRNAScan-SE	exon	16096	16167	53.3	-	.	ID=tRNA-Val289_exon
Scaffold_139	tRNAScan-SE	gene	8249	8327	56.5	-	.	ID=tRNA-Arg290_gene
Scaffold_139	tRNAScan-SE	tRNA	8249	8327	56.5	-	.	ID=tRNA-Arg290_tRNA;Name=tRNA-Arg;anticodon=ACG
Scaffold_139	tRNAScan-SE	exon	8249	8327	56.5	-	.	ID=tRNA-Arg290_exon
ch1-2	tRNAScan-SE	gene	852856	852946	72	+	.	ID=tRNA-Tyr291_gene
ch1-2	tRNAScan-SE	tRNA	852856	852946	72	+	.	ID=tRNA-Tyr291_tRNA;Name=tRNA-Tyr;anticodon=GTA
ch1-2	tRNAScan-SE	exon	852856	852892	72	+	.	ID=tRNA-Tyr291_exon;Note=contains predicted Intron
ch1-2	tRNAScan-SE	exon	852911	852946	72	+	.	ID=tRNA-Tyr291_exon;Parent=tRNA-Tyr291_exon
ch1-2	tRNAScan-SE	gene	991648	991720	84.8	+	.	ID=tRNA-Lys292_gene
ch1-2	tRNAScan-SE	tRNA	991648	991720	84.8	+	.	ID=tRNA-Lys292_tRNA;Name=tRNA-Lys;anticodon=CTT
ch1-2	tRNAScan-SE	exon	991648	991720	84.8	+	.	ID=tRNA-Lys292_exon
ch1-2	tRNAScan-SE	gene	1453700	1453772	59.7	+	.	ID=tRNA-Arg293_gene
ch1-2	tRNAScan-SE	tRNA	1453700	1453772	59.7	+	.	ID=tRNA-Arg293_tRNA;Name=tRNA-Arg;anticodon=CCT
ch1-2	tRNAScan-SE	exon	1453700	1453772	59.7	+	.	ID=tRNA-Arg293_exon
ch1-2	tRNAScan-SE	gene	2110820	2110900	71.4	+	.	ID=tRNA-Leu294_gene
ch1-2	tRNAScan-SE	tRNA	2110820	2110900	71.4	+	.	ID=tRNA-Leu294_tRNA;Name=tRNA-Leu;anticodon=AAG
ch1-2	tRNAScan-SE	exon	2110820	2110900	71.4	+	.	ID=tRNA-Leu294_exon
ch1-2	tRNAScan-SE	gene	2977375	2977455	35	+	.	ID=tRNA-Undet295_gene
ch1-2	tRNAScan-SE	tRNA	2977375	2977455	35	+	.	ID=tRNA-Undet295_tRNA;Name=tRNA-Undet;anticodon=NNN
ch1-2	tRNAScan-SE	exon	2977375	2977455	35	+	.	ID=tRNA-Undet295_exon
ch1-2	tRNAScan-SE	gene	3014919	3014991	68.8	+	.	ID=tRNA-Ala296_gene
ch1-2	tRNAScan-SE	tRNA	3014919	3014991	68.8	+	.	ID=tRNA-Ala296_tRNA;Name=tRNA-Ala;anticodon=TGC
ch1-2	tRNAScan-SE	exon	3014919	3014991	68.8	+	.	ID=tRNA-Ala296_exon
ch1-2	tRNAScan-SE	gene	4273032	4273105	83.7	+	.	ID=tRNA-Asn297_gene
ch1-2	tRNAScan-SE	tRNA	4273032	4273105	83.7	+	.	ID=tRNA-Asn297_tRNA;Name=tRNA-Asn;anticodon=GTT
ch1-2	tRNAScan-SE	exon	4273032	4273105	83.7	+	.	ID=tRNA-Asn297_exon
ch1-2	tRNAScan-SE	gene	4501881	4501953	90.5	+	.	ID=tRNA-Lys298_gene
ch1-2	tRNAScan-SE	tRNA	4501881	4501953	90.5	+	.	ID=tRNA-Lys298_tRNA;Name=tRNA-Lys;anticodon=TTT
ch1-2	tRNAScan-SE	exon	4501881	4501953	90.5	+	.	ID=tRNA-Lys298_exon
ch1-2	tRNAScan-SE	gene	4989381	4989454	69.5	+	.	ID=tRNA-Ile299_gene
ch1-2	tRNAScan-SE	tRNA	4989381	4989454	69.5	+	.	ID=tRNA-Ile299_tRNA;Name=tRNA-Ile;anticodon=AAT
ch1-2	tRNAScan-SE	exon	4989381	4989454	69.5	+	.	ID=tRNA-Ile299_exon
ch1-2	tRNAScan-SE	gene	5174761	5174832	70.5	+	.	ID=tRNA-Glu300_gene
ch1-2	tRNAScan-SE	tRNA	5174761	5174832	70.5	+	.	ID=tRNA-Glu300_tRNA;Name=tRNA-Glu;anticodon=TTC
ch1-2	tRNAScan-SE	exon	5174761	5174832	70.5	+	.	ID=tRNA-Glu300_exon
ch1-2	tRNAScan-SE	gene	5231736	5231820	42.1	+	.	ID=tRNA-Ser301_gene
ch1-2	tRNAScan-SE	tRNA	5231736	5231820	42.1	+	.	ID=tRNA-Ser301_tRNA;Name=tRNA-Ser;anticodon=CGA
ch1-2	tRNAScan-SE	exon	5231736	5231773	42.1	+	.	ID=tRNA-Ser301_exon;Note=contains predicted Intron
ch1-2	tRNAScan-SE	exon	5231777	5231820	42.1	+	.	ID=tRNA-Ser301_exon;Parent=tRNA-Ser301_exon
ch1-2	tRNAScan-SE	gene	5285186	5285259	77	+	.	ID=tRNA-Ile302_gene
ch1-2	tRNAScan-SE	tRNA	5285186	5285259	77	+	.	ID=tRNA-Ile302_tRNA;Name=tRNA-Ile;anticodon=AAT
ch1-2	tRNAScan-SE	exon	5285186	5285259	77	+	.	ID=tRNA-Ile302_exon
ch1-2	tRNAScan-SE	gene	5669606	5669815	24.3	+	.	ID=tRNA-Thr303_gene
ch1-2	tRNAScan-SE	tRNA	5669606	5669815	24.3	+	.	ID=tRNA-Thr303_tRNA;Name=tRNA-Thr;anticodon=TGT
ch1-2	tRNAScan-SE	exon	5669606	5669646	24.3	+	.	ID=tRNA-Thr303_exon;Note=contains predicted Intron
ch1-2	tRNAScan-SE	exon	5669783	5669815	24.3	+	.	ID=tRNA-Thr303_exon;Parent=tRNA-Thr303_exon
ch1-2	tRNAScan-SE	gene	5740925	5740997	79.2	+	.	ID=tRNA-Glu304_gene
ch1-2	tRNAScan-SE	tRNA	5740925	5740997	79.2	+	.	ID=tRNA-Glu304_tRNA;Name=tRNA-Glu;anticodon=CTC
ch1-2	tRNAScan-SE	exon	5740925	5740997	79.2	+	.	ID=tRNA-Glu304_exon
ch1-2	tRNAScan-SE	gene	6474780	6474851	70.5	+	.	ID=tRNA-Glu305_gene
ch1-2	tRNAScan-SE	tRNA	6474780	6474851	70.5	+	.	ID=tRNA-Glu305_tRNA;Name=tRNA-Glu;anticodon=TTC
ch1-2	tRNAScan-SE	exon	6474780	6474851	70.5	+	.	ID=tRNA-Glu305_exon
ch1-2	tRNAScan-SE	gene	7160572	7160644	71.4	+	.	ID=tRNA-Glu306_gene
ch1-2	tRNAScan-SE	tRNA	7160572	7160644	71.4	+	.	ID=tRNA-Glu306_tRNA;Name=tRNA-Glu;anticodon=CTC
ch1-2	tRNAScan-SE	exon	7160572	7160644	71.4	+	.	ID=tRNA-Glu306_exon
ch1-2	tRNAScan-SE	gene	7547393	7547463	30	+	.	ID=tRNA-Phe307_gene
ch1-2	tRNAScan-SE	tRNA	7547393	7547463	30	+	.	ID=tRNA-Phe307_tRNA;Name=tRNA-Phe;anticodon=GAA
ch1-2	tRNAScan-SE	exon	7547393	7547463	30	+	.	ID=tRNA-Phe307_exon
ch1-2	tRNAScan-SE	gene	7760551	7760631	74	+	.	ID=tRNA-Leu308_gene
ch1-2	tRNAScan-SE	tRNA	7760551	7760631	74	+	.	ID=tRNA-Leu308_tRNA;Name=tRNA-Leu;anticodon=AAG
ch1-2	tRNAScan-SE	exon	7760551	7760631	74	+	.	ID=tRNA-Leu308_exon
ch1-2	tRNAScan-SE	gene	8853502	8853574	69.1	+	.	ID=tRNA-Ala309_gene
ch1-2	tRNAScan-SE	tRNA	8853502	8853574	69.1	+	.	ID=tRNA-Ala309_tRNA;Name=tRNA-Ala;anticodon=TGC
ch1-2	tRNAScan-SE	exon	8853502	8853574	69.1	+	.	ID=tRNA-Ala309_exon
ch1-2	tRNAScan-SE	gene	9610686	9610759	72.5	+	.	ID=tRNA-Val310_gene
ch1-2	tRNAScan-SE	tRNA	9610686	9610759	72.5	+	.	ID=tRNA-Val310_tRNA;Name=tRNA-Val;anticodon=AAC
ch1-2	tRNAScan-SE	exon	9610686	9610759	72.5	+	.	ID=tRNA-Val310_exon
ch1-2	tRNAScan-SE	gene	9641301	9641372	73.5	+	.	ID=tRNA-Gln311_gene
ch1-2	tRNAScan-SE	tRNA	9641301	9641372	73.5	+	.	ID=tRNA-Gln311_tRNA;Name=tRNA-Gln;anticodon=TTG
ch1-2	tRNAScan-SE	exon	9641301	9641372	73.5	+	.	ID=tRNA-Gln311_exon
ch1-2	tRNAScan-SE	gene	9999672	9999752	74	+	.	ID=tRNA-Leu312_gene
ch1-2	tRNAScan-SE	tRNA	9999672	9999752	74	+	.	ID=tRNA-Leu312_tRNA;Name=tRNA-Leu;anticodon=AAG
ch1-2	tRNAScan-SE	exon	9999672	9999752	74	+	.	ID=tRNA-Leu312_exon
ch1-2	tRNAScan-SE	gene	10558703	10558784	79	+	.	ID=tRNA-Ser313_gene
ch1-2	tRNAScan-SE	tRNA	10558703	10558784	79	+	.	ID=tRNA-Ser313_tRNA;Name=tRNA-Ser;anticodon=GCT
ch1-2	tRNAScan-SE	exon	10558703	10558784	79	+	.	ID=tRNA-Ser313_exon
ch1-2	tRNAScan-SE	gene	11271186	11271274	72.1	+	.	ID=tRNA-Tyr314_gene
ch1-2	tRNAScan-SE	tRNA	11271186	11271274	72.1	+	.	ID=tRNA-Tyr314_tRNA;Name=tRNA-Tyr;anticodon=GTA
ch1-2	tRNAScan-SE	exon	11271186	11271222	72.1	+	.	ID=tRNA-Tyr314_exon;Note=contains predicted Intron
ch1-2	tRNAScan-SE	exon	11271239	11271274	72.1	+	.	ID=tRNA-Tyr314_exon;Parent=tRNA-Tyr314_exon
ch1-2	tRNAScan-SE	gene	11554927	11554998	30.2	+	.	ID=tRNA-Arg315_gene
ch1-2	tRNAScan-SE	tRNA	11554927	11554998	30.2	+	.	ID=tRNA-Arg315_tRNA;Name=tRNA-Arg;anticodon=ACG
ch1-2	tRNAScan-SE	exon	11554927	11554998	30.2	+	.	ID=tRNA-Arg315_exon
ch1-2	tRNAScan-SE	gene	12417923	12417996	77.9	+	.	ID=tRNA-Val316_gene
ch1-2	tRNAScan-SE	tRNA	12417923	12417996	77.9	+	.	ID=tRNA-Val316_tRNA;Name=tRNA-Val;anticodon=CAC
ch1-2	tRNAScan-SE	exon	12417923	12417996	77.9	+	.	ID=tRNA-Val316_exon
ch1-2	tRNAScan-SE	gene	14226192	14226281	63.6	+	.	ID=tRNA-Tyr317_gene
ch1-2	tRNAScan-SE	tRNA	14226192	14226281	63.6	+	.	ID=tRNA-Tyr317_tRNA;Name=tRNA-Tyr;anticodon=GTA
ch1-2	tRNAScan-SE	exon	14226192	14226228	63.6	+	.	ID=tRNA-Tyr317_exon;Note=contains predicted Intron
ch1-2	tRNAScan-SE	exon	14226246	14226281	63.6	+	.	ID=tRNA-Tyr317_exon;Parent=tRNA-Tyr317_exon
ch1-2	tRNAScan-SE	gene	17633383	17633457	21.3	+	.	ID=tRNA-Val318_gene
ch1-2	tRNAScan-SE	tRNA	17633383	17633457	21.3	+	.	ID=tRNA-Val318_tRNA;Name=tRNA-Val;anticodon=GAC
ch1-2	tRNAScan-SE	exon	17633383	17633457	21.3	+	.	ID=tRNA-Val318_exon
ch1-2	tRNAScan-SE	gene	17842740	17842812	63.4	+	.	ID=tRNA-Ala319_gene
ch1-2	tRNAScan-SE	tRNA	17842740	17842812	63.4	+	.	ID=tRNA-Ala319_tRNA;Name=tRNA-Ala;anticodon=AGC
ch1-2	tRNAScan-SE	exon	17842740	17842812	63.4	+	.	ID=tRNA-Ala319_exon
ch1-2	tRNAScan-SE	gene	19137173	19137251	56.5	+	.	ID=tRNA-Cys320_gene
ch1-2	tRNAScan-SE	tRNA	19137173	19137251	56.5	+	.	ID=tRNA-Cys320_tRNA;Name=tRNA-Cys;anticodon=ACA
ch1-2	tRNAScan-SE	exon	19137173	19137251	56.5	+	.	ID=tRNA-Cys320_exon
ch1-2	tRNAScan-SE	gene	20183024	20183103	39.9	+	.	ID=tRNA-Asp321_gene
ch1-2	tRNAScan-SE	tRNA	20183024	20183103	39.9	+	.	ID=tRNA-Asp321_tRNA;Name=tRNA-Asp;anticodon=GTC
ch1-2	tRNAScan-SE	exon	20183024	20183103	39.9	+	.	ID=tRNA-Asp321_exon
ch1-2	tRNAScan-SE	gene	22318295	22318371	36.9	-	.	ID=tRNA-Asp322_gene
ch1-2	tRNAScan-SE	tRNA	22318295	22318371	36.9	-	.	ID=tRNA-Asp322_tRNA;Name=tRNA-Asp;anticodon=ATC
ch1-2	tRNAScan-SE	exon	22318295	22318371	36.9	-	.	ID=tRNA-Asp322_exon
ch1-2	tRNAScan-SE	gene	13287594	13287664	66.5	-	.	ID=tRNA-Gly323_gene
ch1-2	tRNAScan-SE	tRNA	13287594	13287664	66.5	-	.	ID=tRNA-Gly323_tRNA;Name=tRNA-Gly;anticodon=GCC
ch1-2	tRNAScan-SE	exon	13287594	13287664	66.5	-	.	ID=tRNA-Gly323_exon
ch1-2	tRNAScan-SE	gene	12883655	12883735	71.4	-	.	ID=tRNA-Leu324_gene
ch1-2	tRNAScan-SE	tRNA	12883655	12883735	71.4	-	.	ID=tRNA-Leu324_tRNA;Name=tRNA-Leu;anticodon=AAG
ch1-2	tRNAScan-SE	exon	12883655	12883735	71.4	-	.	ID=tRNA-Leu324_exon
ch1-2	tRNAScan-SE	gene	12795713	12795786	79.3	-	.	ID=tRNA-Val325_gene
ch1-2	tRNAScan-SE	tRNA	12795713	12795786	79.3	-	.	ID=tRNA-Val325_tRNA;Name=tRNA-Val;anticodon=CAC
ch1-2	tRNAScan-SE	exon	12795713	12795786	79.3	-	.	ID=tRNA-Val325_exon
ch1-2	tRNAScan-SE	gene	11645483	11645575	63.9	-	.	ID=tRNA-Met326_gene
ch1-2	tRNAScan-SE	tRNA	11645483	11645575	63.9	-	.	ID=tRNA-Met326_tRNA;Name=tRNA-Met;anticodon=CAT
ch1-2	tRNAScan-SE	exon	11645483	11645518	63.9	-	.	ID=tRNA-Met326_exon;Note=contains predicted Intron
ch1-2	tRNAScan-SE	exon	11645538	11645575	63.9	-	.	ID=tRNA-Met326_exon;Parent=tRNA-Met326_exon
ch1-2	tRNAScan-SE	gene	10020522	10020594	73.9	-	.	ID=tRNA-Phe327_gene
ch1-2	tRNAScan-SE	tRNA	10020522	10020594	73.9	-	.	ID=tRNA-Phe327_tRNA;Name=tRNA-Phe;anticodon=GAA
ch1-2	tRNAScan-SE	exon	10020522	10020594	73.9	-	.	ID=tRNA-Phe327_exon
ch1-2	tRNAScan-SE	gene	10020373	10020446	80	-	.	ID=tRNA-Asn328_gene
ch1-2	tRNAScan-SE	tRNA	10020373	10020446	80	-	.	ID=tRNA-Asn328_tRNA;Name=tRNA-Asn;anticodon=GTT
ch1-2	tRNAScan-SE	exon	10020373	10020446	80	-	.	ID=tRNA-Asn328_exon
ch1-2	tRNAScan-SE	gene	9108251	9108324	78.9	-	.	ID=tRNA-Thr329_gene
ch1-2	tRNAScan-SE	tRNA	9108251	9108324	78.9	-	.	ID=tRNA-Thr329_tRNA;Name=tRNA-Thr;anticodon=AGT
ch1-2	tRNAScan-SE	exon	9108251	9108324	78.9	-	.	ID=tRNA-Thr329_exon
ch1-2	tRNAScan-SE	gene	6451588	6451659	72	-	.	ID=tRNA-Glu330_gene
ch1-2	tRNAScan-SE	tRNA	6451588	6451659	72	-	.	ID=tRNA-Glu330_tRNA;Name=tRNA-Glu;anticodon=TTC
ch1-2	tRNAScan-SE	exon	6451588	6451659	72	-	.	ID=tRNA-Glu330_exon
ch1-2	tRNAScan-SE	gene	6415426	6415507	35.2	-	.	ID=tRNA-Undet331_gene
ch1-2	tRNAScan-SE	tRNA	6415426	6415507	35.2	-	.	ID=tRNA-Undet331_tRNA;Name=tRNA-Undet;anticodon=NNN
ch1-2	tRNAScan-SE	exon	6415426	6415507	35.2	-	.	ID=tRNA-Undet331_exon
ch1-2	tRNAScan-SE	gene	6401961	6402034	77.3	-	.	ID=tRNA-Ile332_gene
ch1-2	tRNAScan-SE	tRNA	6401961	6402034	77.3	-	.	ID=tRNA-Ile332_tRNA;Name=tRNA-Ile;anticodon=TAT
ch1-2	tRNAScan-SE	exon	6401961	6402034	77.3	-	.	ID=tRNA-Ile332_exon
ch1-2	tRNAScan-SE	gene	6299862	6299935	84.3	-	.	ID=tRNA-Asn333_gene
ch1-2	tRNAScan-SE	tRNA	6299862	6299935	84.3	-	.	ID=tRNA-Asn333_tRNA;Name=tRNA-Asn;anticodon=GTT
ch1-2	tRNAScan-SE	exon	6299862	6299935	84.3	-	.	ID=tRNA-Asn333_exon
ch1-2	tRNAScan-SE	gene	5869649	5869720	29	-	.	ID=tRNA-Ala334_gene
ch1-2	tRNAScan-SE	tRNA	5869649	5869720	29	-	.	ID=tRNA-Ala334_tRNA;Name=tRNA-Ala;anticodon=TGC
ch1-2	tRNAScan-SE	exon	5869649	5869720	29	-	.	ID=tRNA-Ala334_exon
ch1-2	tRNAScan-SE	gene	5869486	5869557	32.6	-	.	ID=tRNA-Ala335_gene
ch1-2	tRNAScan-SE	tRNA	5869486	5869557	32.6	-	.	ID=tRNA-Ala335_tRNA;Name=tRNA-Ala;anticodon=TGC
ch1-2	tRNAScan-SE	exon	5869486	5869557	32.6	-	.	ID=tRNA-Ala335_exon
ch1-2	tRNAScan-SE	gene	5797415	5797485	66.5	-	.	ID=tRNA-Gly336_gene
ch1-2	tRNAScan-SE	tRNA	5797415	5797485	66.5	-	.	ID=tRNA-Gly336_tRNA;Name=tRNA-Gly;anticodon=GCC
ch1-2	tRNAScan-SE	exon	5797415	5797485	66.5	-	.	ID=tRNA-Gly336_exon
ch1-2	tRNAScan-SE	gene	3526484	3526556	79.2	-	.	ID=tRNA-Glu337_gene
ch1-2	tRNAScan-SE	tRNA	3526484	3526556	79.2	-	.	ID=tRNA-Glu337_tRNA;Name=tRNA-Glu;anticodon=CTC
ch1-2	tRNAScan-SE	exon	3526484	3526556	79.2	-	.	ID=tRNA-Glu337_exon
ch1-2	tRNAScan-SE	gene	2776450	2776522	87.7	-	.	ID=tRNA-Lys338_gene
ch1-2	tRNAScan-SE	tRNA	2776450	2776522	87.7	-	.	ID=tRNA-Lys338_tRNA;Name=tRNA-Lys;anticodon=CTT
ch1-2	tRNAScan-SE	exon	2776450	2776522	87.7	-	.	ID=tRNA-Lys338_exon
ch1-2	tRNAScan-SE	gene	1519532	1519613	80.3	-	.	ID=tRNA-Ser339_gene
ch1-2	tRNAScan-SE	tRNA	1519532	1519613	80.3	-	.	ID=tRNA-Ser339_tRNA;Name=tRNA-Ser;anticodon=AGA
ch1-2	tRNAScan-SE	exon	1519532	1519613	80.3	-	.	ID=tRNA-Ser339_exon
ch1-2	tRNAScan-SE	gene	1513117	1513198	79.6	-	.	ID=tRNA-Ser340_gene
ch1-2	tRNAScan-SE	tRNA	1513117	1513198	79.6	-	.	ID=tRNA-Ser340_tRNA;Name=tRNA-Ser;anticodon=AGA
ch1-2	tRNAScan-SE	exon	1513117	1513198	79.6	-	.	ID=tRNA-Ser340_exon
Scaffold_141	tRNAScan-SE	gene	2913	2999	64	+	.	ID=tRNA-Ser341_gene
Scaffold_141	tRNAScan-SE	tRNA	2913	2999	64	+	.	ID=tRNA-Ser341_tRNA;Name=tRNA-Ser;anticodon=GGA
Scaffold_141	tRNAScan-SE	exon	2913	2999	64	+	.	ID=tRNA-Ser341_exon
Scaffold_141	tRNAScan-SE	gene	6215	6287	65.2	+	.	ID=tRNA-Phe342_gene
Scaffold_141	tRNAScan-SE	tRNA	6215	6287	65.2	+	.	ID=tRNA-Phe342_tRNA;Name=tRNA-Phe;anticodon=GAA
Scaffold_141	tRNAScan-SE	exon	6215	6287	65.2	+	.	ID=tRNA-Phe342_exon
Scaffold_141	tRNAScan-SE	gene	10119	10191	51.7	+	.	ID=tRNA-Met343_gene
Scaffold_141	tRNAScan-SE	tRNA	10119	10191	51.7	+	.	ID=tRNA-Met343_tRNA;Name=tRNA-Met;anticodon=CAT
Scaffold_141	tRNAScan-SE	exon	10119	10191	51.7	+	.	ID=tRNA-Met343_exon
Scaffold_141	tRNAScan-SE	gene	24235	24308	60.4	-	.	ID=tRNA-Pro344_gene
Scaffold_141	tRNAScan-SE	tRNA	24235	24308	60.4	-	.	ID=tRNA-Pro344_tRNA;Name=tRNA-Pro;anticodon=TGG
Scaffold_141	tRNAScan-SE	exon	24235	24308	60.4	-	.	ID=tRNA-Pro344_exon
Scaffold_141	tRNAScan-SE	gene	24027	24100	70.1	-	.	ID=tRNA-Trp345_gene
Scaffold_141	tRNAScan-SE	tRNA	24027	24100	70.1	-	.	ID=tRNA-Trp345_tRNA;Name=tRNA-Trp;anticodon=CCA
Scaffold_141	tRNAScan-SE	exon	24027	24100	70.1	-	.	ID=tRNA-Trp345_exon
Scaffold_141	tRNAScan-SE	gene	4277	4349	67.8	-	.	ID=tRNA-Thr346_gene
Scaffold_141	tRNAScan-SE	tRNA	4277	4349	67.8	-	.	ID=tRNA-Thr346_tRNA;Name=tRNA-Thr;anticodon=TGT
Scaffold_141	tRNAScan-SE	exon	4277	4349	67.8	-	.	ID=tRNA-Thr346_exon
Scaffold_142	tRNAScan-SE	gene	13061	13132	76.1	+	.	ID=tRNA-Asn347_gene
Scaffold_142	tRNAScan-SE	tRNA	13061	13132	76.1	+	.	ID=tRNA-Asn347_tRNA;Name=tRNA-Asn;anticodon=GTT
Scaffold_142	tRNAScan-SE	exon	13061	13132	76.1	+	.	ID=tRNA-Asn347_exon
Scaffold_142	tRNAScan-SE	gene	21441	21512	53.3	-	.	ID=tRNA-Val348_gene
Scaffold_142	tRNAScan-SE	tRNA	21441	21512	53.3	-	.	ID=tRNA-Val348_tRNA;Name=tRNA-Val;anticodon=GAC
Scaffold_142	tRNAScan-SE	exon	21441	21512	53.3	-	.	ID=tRNA-Val348_exon
Scaffold_142	tRNAScan-SE	gene	13593	13671	56.5	-	.	ID=tRNA-Arg349_gene
Scaffold_142	tRNAScan-SE	tRNA	13593	13671	56.5	-	.	ID=tRNA-Arg349_tRNA;Name=tRNA-Arg;anticodon=ACG
Scaffold_142	tRNAScan-SE	exon	13593	13671	56.5	-	.	ID=tRNA-Arg349_exon
Scaffold_143	tRNAScan-SE	gene	7748	7828	56	+	.	ID=tRNA-Leu350_gene
Scaffold_143	tRNAScan-SE	tRNA	7748	7828	56	+	.	ID=tRNA-Leu350_tRNA;Name=tRNA-Leu;anticodon=CAA
Scaffold_143	tRNAScan-SE	exon	7748	7828	56	+	.	ID=tRNA-Leu350_exon
Scaffold_143	tRNAScan-SE	gene	15691	15764	61.9	+	.	ID=tRNA-Met351_gene
Scaffold_143	tRNAScan-SE	tRNA	15691	15764	61.9	+	.	ID=tRNA-Met351_tRNA;Name=tRNA-Met;anticodon=CAT
Scaffold_143	tRNAScan-SE	exon	15691	15764	61.9	+	.	ID=tRNA-Met351_exon
Scaffold_143	tRNAScan-SE	gene	17781	17854	49.8	-	.	ID=tRNA-His352_gene
Scaffold_143	tRNAScan-SE	tRNA	17781	17854	49.8	-	.	ID=tRNA-His352_tRNA;Name=tRNA-His;anticodon=GTG
Scaffold_143	tRNAScan-SE	exon	17781	17854	49.8	-	.	ID=tRNA-His352_exon
Scaffold_143	tRNAScan-SE	gene	1644	1715	53.3	-	.	ID=tRNA-Val353_gene
Scaffold_143	tRNAScan-SE	tRNA	1644	1715	53.3	-	.	ID=tRNA-Val353_tRNA;Name=tRNA-Val;anticodon=GAC
Scaffold_143	tRNAScan-SE	exon	1644	1715	53.3	-	.	ID=tRNA-Val353_exon
Scaffold_144	tRNAScan-SE	gene	4280	4351	76.1	+	.	ID=tRNA-Asn354_gene
Scaffold_144	tRNAScan-SE	tRNA	4280	4351	76.1	+	.	ID=tRNA-Asn354_tRNA;Name=tRNA-Asn;anticodon=GTT
Scaffold_144	tRNAScan-SE	exon	4280	4351	76.1	+	.	ID=tRNA-Asn354_exon
Scaffold_144	tRNAScan-SE	gene	18764	18844	56	+	.	ID=tRNA-Leu355_gene
Scaffold_144	tRNAScan-SE	tRNA	18764	18844	56	+	.	ID=tRNA-Leu355_tRNA;Name=tRNA-Leu;anticodon=CAA
Scaffold_144	tRNAScan-SE	exon	18764	18844	56	+	.	ID=tRNA-Leu355_exon
Scaffold_144	tRNAScan-SE	gene	12660	12731	53.3	-	.	ID=tRNA-Val356_gene
Scaffold_144	tRNAScan-SE	tRNA	12660	12731	53.3	-	.	ID=tRNA-Val356_tRNA;Name=tRNA-Val;anticodon=GAC
Scaffold_144	tRNAScan-SE	exon	12660	12731	53.3	-	.	ID=tRNA-Val356_exon
Scaffold_144	tRNAScan-SE	gene	4812	4890	56.5	-	.	ID=tRNA-Arg357_gene
Scaffold_144	tRNAScan-SE	tRNA	4812	4890	56.5	-	.	ID=tRNA-Arg357_tRNA;Name=tRNA-Arg;anticodon=ACG
Scaffold_144	tRNAScan-SE	exon	4812	4890	56.5	-	.	ID=tRNA-Arg357_exon
Scaffold_145	tRNAScan-SE	gene	12777	12848	53.3	+	.	ID=tRNA-Val358_gene
Scaffold_145	tRNAScan-SE	tRNA	12777	12848	53.3	+	.	ID=tRNA-Val358_tRNA;Name=tRNA-Val;anticodon=GAC
Scaffold_145	tRNAScan-SE	exon	12777	12848	53.3	+	.	ID=tRNA-Val358_exon
Scaffold_145	tRNAScan-SE	gene	20613	20689	42.4	+	.	ID=tRNA-Arg359_gene
Scaffold_145	tRNAScan-SE	tRNA	20613	20689	42.4	+	.	ID=tRNA-Arg359_tRNA;Name=tRNA-Arg;anticodon=ACG
Scaffold_145	tRNAScan-SE	exon	20613	20689	42.4	+	.	ID=tRNA-Arg359_exon
Scaffold_145	tRNAScan-SE	gene	21146	21216	63.9	-	.	ID=tRNA-Asn360_gene
Scaffold_145	tRNAScan-SE	tRNA	21146	21216	63.9	-	.	ID=tRNA-Asn360_tRNA;Name=tRNA-Asn;anticodon=GTT
Scaffold_145	tRNAScan-SE	exon	21146	21216	63.9	-	.	ID=tRNA-Asn360_exon
Scaffold_145	tRNAScan-SE	gene	6670	6750	56	-	.	ID=tRNA-Leu361_gene
Scaffold_145	tRNAScan-SE	tRNA	6670	6750	56	-	.	ID=tRNA-Leu361_tRNA;Name=tRNA-Leu;anticodon=CAA
Scaffold_145	tRNAScan-SE	exon	6670	6750	56	-	.	ID=tRNA-Leu361_exon
Scaffold_146	tRNAScan-SE	gene	11200	11280	56	+	.	ID=tRNA-Leu362_gene
Scaffold_146	tRNAScan-SE	tRNA	11200	11280	56	+	.	ID=tRNA-Leu362_tRNA;Name=tRNA-Leu;anticodon=CAA
Scaffold_146	tRNAScan-SE	exon	11200	11280	56	+	.	ID=tRNA-Leu362_exon
Scaffold_146	tRNAScan-SE	gene	19138	19211	61.9	+	.	ID=tRNA-Met363_gene
Scaffold_146	tRNAScan-SE	tRNA	19138	19211	61.9	+	.	ID=tRNA-Met363_tRNA;Name=tRNA-Met;anticodon=CAT
Scaffold_146	tRNAScan-SE	exon	19138	19211	61.9	+	.	ID=tRNA-Met363_exon
Scaffold_146	tRNAScan-SE	gene	5096	5167	53.3	-	.	ID=tRNA-Val364_gene
Scaffold_146	tRNAScan-SE	tRNA	5096	5167	53.3	-	.	ID=tRNA-Val364_tRNA;Name=tRNA-Val;anticodon=GAC
Scaffold_146	tRNAScan-SE	exon	5096	5167	53.3	-	.	ID=tRNA-Val364_exon
Scaffold_147	tRNAScan-SE	gene	9995	10066	76.1	+	.	ID=tRNA-Asn365_gene
Scaffold_147	tRNAScan-SE	tRNA	9995	10066	76.1	+	.	ID=tRNA-Asn365_tRNA;Name=tRNA-Asn;anticodon=GTT
Scaffold_147	tRNAScan-SE	exon	9995	10066	76.1	+	.	ID=tRNA-Asn365_exon
Scaffold_147	tRNAScan-SE	gene	18376	18447	53.3	-	.	ID=tRNA-Val366_gene
Scaffold_147	tRNAScan-SE	tRNA	18376	18447	53.3	-	.	ID=tRNA-Val366_tRNA;Name=tRNA-Val;anticodon=GAC
Scaffold_147	tRNAScan-SE	exon	18376	18447	53.3	-	.	ID=tRNA-Val366_exon
Scaffold_147	tRNAScan-SE	gene	10527	10605	56.5	-	.	ID=tRNA-Arg367_gene
Scaffold_147	tRNAScan-SE	tRNA	10527	10605	56.5	-	.	ID=tRNA-Arg367_tRNA;Name=tRNA-Arg;anticodon=ACG
Scaffold_147	tRNAScan-SE	exon	10527	10605	56.5	-	.	ID=tRNA-Arg367_exon
Scaffold_147	tRNAScan-SE	gene	4831	4910	50.7	-	.	ID=tRNA-Leu368_gene
Scaffold_147	tRNAScan-SE	tRNA	4831	4910	50.7	-	.	ID=tRNA-Leu368_tRNA;Name=tRNA-Leu;anticodon=TAG
Scaffold_147	tRNAScan-SE	exon	4831	4910	50.7	-	.	ID=tRNA-Leu368_exon
Scaffold_148	tRNAScan-SE	gene	2945	3018	49.8	+	.	ID=tRNA-His369_gene
Scaffold_148	tRNAScan-SE	tRNA	2945	3018	49.8	+	.	ID=tRNA-His369_tRNA;Name=tRNA-His;anticodon=GTG
Scaffold_148	tRNAScan-SE	exon	2945	3018	49.8	+	.	ID=tRNA-His369_exon
Scaffold_148	tRNAScan-SE	gene	19083	19154	53.3	+	.	ID=tRNA-Val370_gene
Scaffold_148	tRNAScan-SE	tRNA	19083	19154	53.3	+	.	ID=tRNA-Val370_tRNA;Name=tRNA-Val;anticodon=GAC
Scaffold_148	tRNAScan-SE	exon	19083	19154	53.3	+	.	ID=tRNA-Val370_exon
Scaffold_148	tRNAScan-SE	gene	12970	13050	56	-	.	ID=tRNA-Leu371_gene
Scaffold_148	tRNAScan-SE	tRNA	12970	13050	56	-	.	ID=tRNA-Leu371_tRNA;Name=tRNA-Leu;anticodon=CAA
Scaffold_148	tRNAScan-SE	exon	12970	13050	56	-	.	ID=tRNA-Leu371_exon
Scaffold_148	tRNAScan-SE	gene	5034	5107	61.9	-	.	ID=tRNA-Met372_gene
Scaffold_148	tRNAScan-SE	tRNA	5034	5107	61.9	-	.	ID=tRNA-Met372_tRNA;Name=tRNA-Met;anticodon=CAT
Scaffold_148	tRNAScan-SE	exon	5034	5107	61.9	-	.	ID=tRNA-Met372_exon
Scaffold_149	tRNAScan-SE	gene	16328	16399	53.3	+	.	ID=tRNA-Val373_gene
Scaffold_149	tRNAScan-SE	tRNA	16328	16399	53.3	+	.	ID=tRNA-Val373_tRNA;Name=tRNA-Val;anticodon=GAC
Scaffold_149	tRNAScan-SE	exon	16328	16399	53.3	+	.	ID=tRNA-Val373_exon
Scaffold_149	tRNAScan-SE	gene	10215	10295	56	-	.	ID=tRNA-Leu374_gene
Scaffold_149	tRNAScan-SE	tRNA	10215	10295	56	-	.	ID=tRNA-Leu374_tRNA;Name=tRNA-Leu;anticodon=CAA
Scaffold_149	tRNAScan-SE	exon	10215	10295	56	-	.	ID=tRNA-Leu374_exon
Scaffold_149	tRNAScan-SE	gene	2279	2352	61.9	-	.	ID=tRNA-Met375_gene
Scaffold_149	tRNAScan-SE	tRNA	2279	2352	61.9	-	.	ID=tRNA-Met375_tRNA;Name=tRNA-Met;anticodon=CAT
Scaffold_149	tRNAScan-SE	exon	2279	2352	61.9	-	.	ID=tRNA-Met375_exon
ch2-2	tRNAScan-SE	gene	2249971	2250042	68.5	+	.	ID=tRNA-Pro376_gene
ch2-2	tRNAScan-SE	tRNA	2249971	2250042	68.5	+	.	ID=tRNA-Pro376_tRNA;Name=tRNA-Pro;anticodon=TGG
ch2-2	tRNAScan-SE	exon	2249971	2250042	68.5	+	.	ID=tRNA-Pro376_exon
ch2-2	tRNAScan-SE	gene	2250497	2250568	52.2	+	.	ID=tRNA-Pro377_gene
ch2-2	tRNAScan-SE	tRNA	2250497	2250568	52.2	+	.	ID=tRNA-Pro377_tRNA;Name=tRNA-Pro;anticodon=TGG
ch2-2	tRNAScan-SE	exon	2250497	2250568	52.2	+	.	ID=tRNA-Pro377_exon
ch2-2	tRNAScan-SE	gene	2251004	2251075	62.9	+	.	ID=tRNA-Pro378_gene
ch2-2	tRNAScan-SE	tRNA	2251004	2251075	62.9	+	.	ID=tRNA-Pro378_tRNA;Name=tRNA-Pro;anticodon=TGG
ch2-2	tRNAScan-SE	exon	2251004	2251075	62.9	+	.	ID=tRNA-Pro378_exon
ch2-2	tRNAScan-SE	gene	2251924	2251995	68.5	+	.	ID=tRNA-Pro379_gene
ch2-2	tRNAScan-SE	tRNA	2251924	2251995	68.5	+	.	ID=tRNA-Pro379_tRNA;Name=tRNA-Pro;anticodon=TGG
ch2-2	tRNAScan-SE	exon	2251924	2251995	68.5	+	.	ID=tRNA-Pro379_exon
ch2-2	tRNAScan-SE	gene	3118100	3118173	49.4	+	.	ID=tRNA-His380_gene
ch2-2	tRNAScan-SE	tRNA	3118100	3118173	49.4	+	.	ID=tRNA-His380_tRNA;Name=tRNA-His;anticodon=GTG
ch2-2	tRNAScan-SE	exon	3118100	3118173	49.4	+	.	ID=tRNA-His380_exon
ch2-2	tRNAScan-SE	gene	3146115	3146187	29.3	+	.	ID=tRNA-Asn381_gene
ch2-2	tRNAScan-SE	tRNA	3146115	3146187	29.3	+	.	ID=tRNA-Asn381_tRNA;Name=tRNA-Asn;anticodon=ATT
ch2-2	tRNAScan-SE	exon	3146115	3146187	29.3	+	.	ID=tRNA-Asn381_exon
ch2-2	tRNAScan-SE	gene	4370155	4370226	43.6	+	.	ID=tRNA-Thr382_gene
ch2-2	tRNAScan-SE	tRNA	4370155	4370226	43.6	+	.	ID=tRNA-Thr382_tRNA;Name=tRNA-Thr;anticodon=TGT
ch2-2	tRNAScan-SE	exon	4370155	4370226	43.6	+	.	ID=tRNA-Thr382_exon
ch2-2	tRNAScan-SE	gene	4836255	4836328	60.8	+	.	ID=tRNA-Ile383_gene
ch2-2	tRNAScan-SE	tRNA	4836255	4836328	60.8	+	.	ID=tRNA-Ile383_tRNA;Name=tRNA-Ile;anticodon=AAT
ch2-2	tRNAScan-SE	exon	4836255	4836328	60.8	+	.	ID=tRNA-Ile383_exon
ch2-2	tRNAScan-SE	gene	5691661	5691723	24.8	+	.	ID=tRNA-Undet384_gene
ch2-2	tRNAScan-SE	tRNA	5691661	5691723	24.8	+	.	ID=tRNA-Undet384_tRNA;Name=tRNA-Undet;anticodon=NNN
ch2-2	tRNAScan-SE	exon	5691661	5691723	24.8	+	.	ID=tRNA-Undet384_exon
ch2-2	tRNAScan-SE	gene	7024005	7024077	87.7	+	.	ID=tRNA-Lys385_gene
ch2-2	tRNAScan-SE	tRNA	7024005	7024077	87.7	+	.	ID=tRNA-Lys385_tRNA;Name=tRNA-Lys;anticodon=CTT
ch2-2	tRNAScan-SE	exon	7024005	7024077	87.7	+	.	ID=tRNA-Lys385_exon
ch2-2	tRNAScan-SE	gene	8006300	8006363	20.1	+	.	ID=tRNA-Val386_gene
ch2-2	tRNAScan-SE	tRNA	8006300	8006363	20.1	+	.	ID=tRNA-Val386_tRNA;Name=tRNA-Val;anticodon=GAC
ch2-2	tRNAScan-SE	exon	8006300	8006363	20.1	+	.	ID=tRNA-Val386_exon
ch2-2	tRNAScan-SE	gene	10550056	10550128	20.7	+	.	ID=tRNA-Glu387_gene
ch2-2	tRNAScan-SE	tRNA	10550056	10550128	20.7	+	.	ID=tRNA-Glu387_tRNA;Name=tRNA-Glu;anticodon=CTC
ch2-2	tRNAScan-SE	exon	10550056	10550128	20.7	+	.	ID=tRNA-Glu387_exon
ch2-2	tRNAScan-SE	gene	14500201	14500273	89.7	+	.	ID=tRNA-Lys388_gene
ch2-2	tRNAScan-SE	tRNA	14500201	14500273	89.7	+	.	ID=tRNA-Lys388_tRNA;Name=tRNA-Lys;anticodon=TTT
ch2-2	tRNAScan-SE	exon	14500201	14500273	89.7	+	.	ID=tRNA-Lys388_exon
ch2-2	tRNAScan-SE	gene	17989282	17989354	63.4	+	.	ID=tRNA-Ala389_gene
ch2-2	tRNAScan-SE	tRNA	17989282	17989354	63.4	+	.	ID=tRNA-Ala389_tRNA;Name=tRNA-Ala;anticodon=AGC
ch2-2	tRNAScan-SE	exon	17989282	17989354	63.4	+	.	ID=tRNA-Ala389_exon
ch2-2	tRNAScan-SE	gene	18618756	18618837	80.7	+	.	ID=tRNA-Ser390_gene
ch2-2	tRNAScan-SE	tRNA	18618756	18618837	80.7	+	.	ID=tRNA-Ser390_tRNA;Name=tRNA-Ser;anticodon=TGA
ch2-2	tRNAScan-SE	exon	18618756	18618837	80.7	+	.	ID=tRNA-Ser390_exon
ch2-2	tRNAScan-SE	gene	18871499	18871570	59.7	+	.	ID=tRNA-Pro391_gene
ch2-2	tRNAScan-SE	tRNA	18871499	18871570	59.7	+	.	ID=tRNA-Pro391_tRNA;Name=tRNA-Pro;anticodon=AGG
ch2-2	tRNAScan-SE	exon	18871499	18871570	59.7	+	.	ID=tRNA-Pro391_exon
ch2-2	tRNAScan-SE	gene	19106774	19106846	63.4	+	.	ID=tRNA-Ala392_gene
ch2-2	tRNAScan-SE	tRNA	19106774	19106846	63.4	+	.	ID=tRNA-Ala392_tRNA;Name=tRNA-Ala;anticodon=AGC
ch2-2	tRNAScan-SE	exon	19106774	19106846	63.4	+	.	ID=tRNA-Ala392_exon
ch2-2	tRNAScan-SE	gene	19307186	19307257	69.8	+	.	ID=tRNA-Asp393_gene
ch2-2	tRNAScan-SE	tRNA	19307186	19307257	69.8	+	.	ID=tRNA-Asp393_tRNA;Name=tRNA-Asp;anticodon=GTC
ch2-2	tRNAScan-SE	exon	19307186	19307257	69.8	+	.	ID=tRNA-Asp393_exon
ch2-2	tRNAScan-SE	gene	20703847	20703920	77	+	.	ID=tRNA-Ile394_gene
ch2-2	tRNAScan-SE	tRNA	20703847	20703920	77	+	.	ID=tRNA-Ile394_tRNA;Name=tRNA-Ile;anticodon=AAT
ch2-2	tRNAScan-SE	exon	20703847	20703920	77	+	.	ID=tRNA-Ile394_exon
ch2-2	tRNAScan-SE	gene	21422078	21422149	73.5	+	.	ID=tRNA-Cys395_gene
ch2-2	tRNAScan-SE	tRNA	21422078	21422149	73.5	+	.	ID=tRNA-Cys395_tRNA;Name=tRNA-Cys;anticodon=GCA
ch2-2	tRNAScan-SE	exon	21422078	21422149	73.5	+	.	ID=tRNA-Cys395_exon
ch2-2	tRNAScan-SE	gene	22093070	22093141	31.9	+	.	ID=tRNA-Asp396_gene
ch2-2	tRNAScan-SE	tRNA	22093070	22093141	31.9	+	.	ID=tRNA-Asp396_tRNA;Name=tRNA-Asp;anticodon=GTC
ch2-2	tRNAScan-SE	exon	22093070	22093141	31.9	+	.	ID=tRNA-Asp396_exon
ch2-2	tRNAScan-SE	gene	22525755	22525826	64.9	+	.	ID=tRNA-Asp397_gene
ch2-2	tRNAScan-SE	tRNA	22525755	22525826	64.9	+	.	ID=tRNA-Asp397_tRNA;Name=tRNA-Asp;anticodon=GTC
ch2-2	tRNAScan-SE	exon	22525755	22525826	64.9	+	.	ID=tRNA-Asp397_exon
ch2-2	tRNAScan-SE	gene	23368047	23368118	69.8	+	.	ID=tRNA-Asp398_gene
ch2-2	tRNAScan-SE	tRNA	23368047	23368118	69.8	+	.	ID=tRNA-Asp398_tRNA;Name=tRNA-Asp;anticodon=GTC
ch2-2	tRNAScan-SE	exon	23368047	23368118	69.8	+	.	ID=tRNA-Asp398_exon
ch2-2	tRNAScan-SE	gene	23487674	23487745	68.5	+	.	ID=tRNA-Pro399_gene
ch2-2	tRNAScan-SE	tRNA	23487674	23487745	68.5	+	.	ID=tRNA-Pro399_tRNA;Name=tRNA-Pro;anticodon=TGG
ch2-2	tRNAScan-SE	exon	23487674	23487745	68.5	+	.	ID=tRNA-Pro399_exon
ch2-2	tRNAScan-SE	gene	23650653	23650725	68.3	+	.	ID=tRNA-Ala400_gene
ch2-2	tRNAScan-SE	tRNA	23650653	23650725	68.3	+	.	ID=tRNA-Ala400_tRNA;Name=tRNA-Ala;anticodon=CGC
ch2-2	tRNAScan-SE	exon	23650653	23650725	68.3	+	.	ID=tRNA-Ala400_exon
ch2-2	tRNAScan-SE	gene	24154230	24154302	87.7	+	.	ID=tRNA-Lys401_gene
ch2-2	tRNAScan-SE	tRNA	24154230	24154302	87.7	+	.	ID=tRNA-Lys401_tRNA;Name=tRNA-Lys;anticodon=CTT
ch2-2	tRNAScan-SE	exon	24154230	24154302	87.7	+	.	ID=tRNA-Lys401_exon
ch2-2	tRNAScan-SE	gene	24882351	24882425	57.6	+	.	ID=tRNA-Phe402_gene
ch2-2	tRNAScan-SE	tRNA	24882351	24882425	57.6	+	.	ID=tRNA-Phe402_tRNA;Name=tRNA-Phe;anticodon=GAA
ch2-2	tRNAScan-SE	exon	24882351	24882425	57.6	+	.	ID=tRNA-Phe402_exon
ch2-2	tRNAScan-SE	gene	25557781	25557853	79.2	+	.	ID=tRNA-Glu403_gene
ch2-2	tRNAScan-SE	tRNA	25557781	25557853	79.2	+	.	ID=tRNA-Glu403_tRNA;Name=tRNA-Glu;anticodon=CTC
ch2-2	tRNAScan-SE	exon	25557781	25557853	79.2	+	.	ID=tRNA-Glu403_exon
ch2-2	tRNAScan-SE	gene	25741562	25741634	73.9	+	.	ID=tRNA-Val404_gene
ch2-2	tRNAScan-SE	tRNA	25741562	25741634	73.9	+	.	ID=tRNA-Val404_tRNA;Name=tRNA-Val;anticodon=TAC
ch2-2	tRNAScan-SE	exon	25741562	25741634	73.9	+	.	ID=tRNA-Val404_exon
ch2-2	tRNAScan-SE	gene	26747762	26747833	62	+	.	ID=tRNA-Glu405_gene
ch2-2	tRNAScan-SE	tRNA	26747762	26747833	62	+	.	ID=tRNA-Glu405_tRNA;Name=tRNA-Glu;anticodon=TTC
ch2-2	tRNAScan-SE	exon	26747762	26747833	62	+	.	ID=tRNA-Glu405_exon
ch2-2	tRNAScan-SE	gene	27247690	27247773	78.6	+	.	ID=tRNA-Leu406_gene
ch2-2	tRNAScan-SE	tRNA	27247690	27247773	78.6	+	.	ID=tRNA-Leu406_tRNA;Name=tRNA-Leu;anticodon=CAA
ch2-2	tRNAScan-SE	exon	27247690	27247773	78.6	+	.	ID=tRNA-Leu406_exon
ch2-2	tRNAScan-SE	gene	27203727	27203799	69	-	.	ID=tRNA-Phe407_gene
ch2-2	tRNAScan-SE	tRNA	27203727	27203799	69	-	.	ID=tRNA-Phe407_tRNA;Name=tRNA-Phe;anticodon=GAA
ch2-2	tRNAScan-SE	exon	27203727	27203799	69	-	.	ID=tRNA-Phe407_exon
ch2-2	tRNAScan-SE	gene	26662729	26662801	63.4	-	.	ID=tRNA-Ala408_gene
ch2-2	tRNAScan-SE	tRNA	26662729	26662801	63.4	-	.	ID=tRNA-Ala408_tRNA;Name=tRNA-Ala;anticodon=AGC
ch2-2	tRNAScan-SE	exon	26662729	26662801	63.4	-	.	ID=tRNA-Ala408_exon
ch2-2	tRNAScan-SE	gene	26217236	26217309	72.5	-	.	ID=tRNA-Val409_gene
ch2-2	tRNAScan-SE	tRNA	26217236	26217309	72.5	-	.	ID=tRNA-Val409_tRNA;Name=tRNA-Val;anticodon=AAC
ch2-2	tRNAScan-SE	exon	26217236	26217309	72.5	-	.	ID=tRNA-Val409_exon
ch2-2	tRNAScan-SE	gene	25623631	25623703	80.4	-	.	ID=tRNA-Glu410_gene
ch2-2	tRNAScan-SE	tRNA	25623631	25623703	80.4	-	.	ID=tRNA-Glu410_tRNA;Name=tRNA-Glu;anticodon=CTC
ch2-2	tRNAScan-SE	exon	25623631	25623703	80.4	-	.	ID=tRNA-Glu410_exon
ch2-2	tRNAScan-SE	gene	24670895	24670967	63.6	-	.	ID=tRNA-Ala411_gene
ch2-2	tRNAScan-SE	tRNA	24670895	24670967	63.6	-	.	ID=tRNA-Ala411_tRNA;Name=tRNA-Ala;anticodon=CGC
ch2-2	tRNAScan-SE	exon	24670895	24670967	63.6	-	.	ID=tRNA-Ala411_exon
ch2-2	tRNAScan-SE	gene	23536171	23536244	42.1	-	.	ID=tRNA-Thr412_gene
ch2-2	tRNAScan-SE	tRNA	23536171	23536244	42.1	-	.	ID=tRNA-Thr412_tRNA;Name=tRNA-Thr;anticodon=TGT
ch2-2	tRNAScan-SE	exon	23536171	23536244	42.1	-	.	ID=tRNA-Thr412_exon
ch2-2	tRNAScan-SE	gene	21440203	21440269	31.6	-	.	ID=tRNA-Undet413_gene
ch2-2	tRNAScan-SE	tRNA	21440203	21440269	31.6	-	.	ID=tRNA-Undet413_tRNA;Name=tRNA-Undet;anticodon=NNN
ch2-2	tRNAScan-SE	exon	21440203	21440269	31.6	-	.	ID=tRNA-Undet413_exon
ch2-2	tRNAScan-SE	gene	21399909	21399981	73.2	-	.	ID=tRNA-Arg414_gene
ch2-2	tRNAScan-SE	tRNA	21399909	21399981	73.2	-	.	ID=tRNA-Arg414_tRNA;Name=tRNA-Arg;anticodon=ACG
ch2-2	tRNAScan-SE	exon	21399909	21399981	73.2	-	.	ID=tRNA-Arg414_exon
ch2-2	tRNAScan-SE	gene	21273781	21273849	39.7	-	.	ID=tRNA-Undet415_gene
ch2-2	tRNAScan-SE	tRNA	21273781	21273849	39.7	-	.	ID=tRNA-Undet415_tRNA;Name=tRNA-Undet;anticodon=NNN
ch2-2	tRNAScan-SE	exon	21273781	21273849	39.7	-	.	ID=tRNA-Undet415_exon
ch2-2	tRNAScan-SE	gene	20359066	20359137	73.5	-	.	ID=tRNA-Gln416_gene
ch2-2	tRNAScan-SE	tRNA	20359066	20359137	73.5	-	.	ID=tRNA-Gln416_tRNA;Name=tRNA-Gln;anticodon=TTG
ch2-2	tRNAScan-SE	exon	20359066	20359137	73.5	-	.	ID=tRNA-Gln416_exon
ch2-2	tRNAScan-SE	gene	20358900	20358984	64.5	-	.	ID=tRNA-Met417_gene
ch2-2	tRNAScan-SE	tRNA	20358900	20358984	64.5	-	.	ID=tRNA-Met417_tRNA;Name=tRNA-Met;anticodon=CAT
ch2-2	tRNAScan-SE	exon	20358900	20358935	64.5	-	.	ID=tRNA-Met417_exon;Note=contains predicted Intron
ch2-2	tRNAScan-SE	exon	20358947	20358984	64.5	-	.	ID=tRNA-Met417_exon;Parent=tRNA-Met417_exon
ch2-2	tRNAScan-SE	gene	20032206	20032290	64.5	-	.	ID=tRNA-Met418_gene
ch2-2	tRNAScan-SE	tRNA	20032206	20032290	64.5	-	.	ID=tRNA-Met418_tRNA;Name=tRNA-Met;anticodon=CAT
ch2-2	tRNAScan-SE	exon	20032206	20032241	64.5	-	.	ID=tRNA-Met418_exon;Note=contains predicted Intron
ch2-2	tRNAScan-SE	exon	20032253	20032290	64.5	-	.	ID=tRNA-Met418_exon;Parent=tRNA-Met418_exon
ch2-2	tRNAScan-SE	gene	19894927	19895006	69.5	-	.	ID=tRNA-Leu419_gene
ch2-2	tRNAScan-SE	tRNA	19894927	19895006	69.5	-	.	ID=tRNA-Leu419_tRNA;Name=tRNA-Leu;anticodon=TAG
ch2-2	tRNAScan-SE	exon	19894927	19895006	69.5	-	.	ID=tRNA-Leu419_exon
ch2-2	tRNAScan-SE	gene	19335129	19335199	65.4	-	.	ID=tRNA-Gly420_gene
ch2-2	tRNAScan-SE	tRNA	19335129	19335199	65.4	-	.	ID=tRNA-Gly420_tRNA;Name=tRNA-Gly;anticodon=CCC
ch2-2	tRNAScan-SE	exon	19335129	19335199	65.4	-	.	ID=tRNA-Gly420_exon
ch2-2	tRNAScan-SE	gene	19077170	19077250	55.8	-	.	ID=tRNA-Leu421_gene
ch2-2	tRNAScan-SE	tRNA	19077170	19077250	55.8	-	.	ID=tRNA-Leu421_tRNA;Name=tRNA-Leu;anticodon=AAG
ch2-2	tRNAScan-SE	exon	19077170	19077250	55.8	-	.	ID=tRNA-Leu421_exon
ch2-2	tRNAScan-SE	gene	19056881	19056953	72.5	-	.	ID=tRNA-Arg422_gene
ch2-2	tRNAScan-SE	tRNA	19056881	19056953	72.5	-	.	ID=tRNA-Arg422_tRNA;Name=tRNA-Arg;anticodon=ACG
ch2-2	tRNAScan-SE	exon	19056881	19056953	72.5	-	.	ID=tRNA-Arg422_exon
ch2-2	tRNAScan-SE	gene	18937330	18937410	71.4	-	.	ID=tRNA-Leu423_gene
ch2-2	tRNAScan-SE	tRNA	18937330	18937410	71.4	-	.	ID=tRNA-Leu423_tRNA;Name=tRNA-Leu;anticodon=AAG
ch2-2	tRNAScan-SE	exon	18937330	18937410	71.4	-	.	ID=tRNA-Leu423_exon
ch2-2	tRNAScan-SE	gene	16876234	16876306	68.1	-	.	ID=tRNA-Arg424_gene
ch2-2	tRNAScan-SE	tRNA	16876234	16876306	68.1	-	.	ID=tRNA-Arg424_tRNA;Name=tRNA-Arg;anticodon=CCT
ch2-2	tRNAScan-SE	exon	16876234	16876306	68.1	-	.	ID=tRNA-Arg424_exon
ch2-2	tRNAScan-SE	gene	16373960	16374054	63.9	-	.	ID=tRNA-Met425_gene
ch2-2	tRNAScan-SE	tRNA	16373960	16374054	63.9	-	.	ID=tRNA-Met425_tRNA;Name=tRNA-Met;anticodon=CAT
ch2-2	tRNAScan-SE	exon	16373960	16373995	63.9	-	.	ID=tRNA-Met425_exon;Note=contains predicted Intron
ch2-2	tRNAScan-SE	exon	16374017	16374054	63.9	-	.	ID=tRNA-Met425_exon;Parent=tRNA-Met425_exon
ch2-2	tRNAScan-SE	gene	15046160	15046232	88.3	-	.	ID=tRNA-Lys426_gene
ch2-2	tRNAScan-SE	tRNA	15046160	15046232	88.3	-	.	ID=tRNA-Lys426_tRNA;Name=tRNA-Lys;anticodon=TTT
ch2-2	tRNAScan-SE	exon	15046160	15046232	88.3	-	.	ID=tRNA-Lys426_exon
ch2-2	tRNAScan-SE	gene	10520195	10520266	63	-	.	ID=tRNA-His427_gene
ch2-2	tRNAScan-SE	tRNA	10520195	10520266	63	-	.	ID=tRNA-His427_tRNA;Name=tRNA-His;anticodon=GTG
ch2-2	tRNAScan-SE	exon	10520195	10520266	63	-	.	ID=tRNA-His427_exon
ch2-2	tRNAScan-SE	gene	6458256	6458327	70.5	-	.	ID=tRNA-Glu428_gene
ch2-2	tRNAScan-SE	tRNA	6458256	6458327	70.5	-	.	ID=tRNA-Glu428_tRNA;Name=tRNA-Glu;anticodon=TTC
ch2-2	tRNAScan-SE	exon	6458256	6458327	70.5	-	.	ID=tRNA-Glu428_exon
ch2-2	tRNAScan-SE	gene	5433038	5433111	61.3	-	.	ID=tRNA-Ile429_gene
ch2-2	tRNAScan-SE	tRNA	5433038	5433111	61.3	-	.	ID=tRNA-Ile429_tRNA;Name=tRNA-Ile;anticodon=AAT
ch2-2	tRNAScan-SE	exon	5433038	5433111	61.3	-	.	ID=tRNA-Ile429_exon
ch2-2	tRNAScan-SE	gene	4345638	4345709	82.1	-	.	ID=tRNA-Cys430_gene
ch2-2	tRNAScan-SE	tRNA	4345638	4345709	82.1	-	.	ID=tRNA-Cys430_tRNA;Name=tRNA-Cys;anticodon=GCA
ch2-2	tRNAScan-SE	exon	4345638	4345709	82.1	-	.	ID=tRNA-Cys430_exon
ch2-2	tRNAScan-SE	gene	4312548	4312620	72.9	-	.	ID=tRNA-Arg431_gene
ch2-2	tRNAScan-SE	tRNA	4312548	4312620	72.9	-	.	ID=tRNA-Arg431_tRNA;Name=tRNA-Arg;anticodon=ACG
ch2-2	tRNAScan-SE	exon	4312548	4312620	72.9	-	.	ID=tRNA-Arg431_exon
ch2-2	tRNAScan-SE	gene	4266110	4266182	69.1	-	.	ID=tRNA-Arg432_gene
ch2-2	tRNAScan-SE	tRNA	4266110	4266182	69.1	-	.	ID=tRNA-Arg432_tRNA;Name=tRNA-Arg;anticodon=CCT
ch2-2	tRNAScan-SE	exon	4266110	4266182	69.1	-	.	ID=tRNA-Arg432_exon
ch2-2	tRNAScan-SE	gene	4159706	4159778	79.2	-	.	ID=tRNA-Glu433_gene
ch2-2	tRNAScan-SE	tRNA	4159706	4159778	79.2	-	.	ID=tRNA-Glu433_tRNA;Name=tRNA-Glu;anticodon=CTC
ch2-2	tRNAScan-SE	exon	4159706	4159778	79.2	-	.	ID=tRNA-Glu433_exon
ch2-2	tRNAScan-SE	gene	4151084	4151156	70.8	-	.	ID=tRNA-Arg434_gene
ch2-2	tRNAScan-SE	tRNA	4151084	4151156	70.8	-	.	ID=tRNA-Arg434_tRNA;Name=tRNA-Arg;anticodon=TCT
ch2-2	tRNAScan-SE	exon	4151084	4151156	70.8	-	.	ID=tRNA-Arg434_exon
ch2-2	tRNAScan-SE	gene	933910	933982	79.2	-	.	ID=tRNA-Glu435_gene
ch2-2	tRNAScan-SE	tRNA	933910	933982	79.2	-	.	ID=tRNA-Glu435_tRNA;Name=tRNA-Glu;anticodon=CTC
ch2-2	tRNAScan-SE	exon	933910	933982	79.2	-	.	ID=tRNA-Glu435_exon
Scaffold_151	tRNAScan-SE	gene	2910	2981	76.1	+	.	ID=tRNA-Asn436_gene
Scaffold_151	tRNAScan-SE	tRNA	2910	2981	76.1	+	.	ID=tRNA-Asn436_tRNA;Name=tRNA-Asn;anticodon=GTT
Scaffold_151	tRNAScan-SE	exon	2910	2981	76.1	+	.	ID=tRNA-Asn436_exon
Scaffold_151	tRNAScan-SE	gene	17372	17451	55.5	+	.	ID=tRNA-Leu437_gene
Scaffold_151	tRNAScan-SE	tRNA	17372	17451	55.5	+	.	ID=tRNA-Leu437_tRNA;Name=tRNA-Leu;anticodon=CAA
Scaffold_151	tRNAScan-SE	exon	17372	17451	55.5	+	.	ID=tRNA-Leu437_exon
Scaffold_151	tRNAScan-SE	gene	11279	11350	53.3	-	.	ID=tRNA-Val438_gene
Scaffold_151	tRNAScan-SE	tRNA	11279	11350	53.3	-	.	ID=tRNA-Val438_tRNA;Name=tRNA-Val;anticodon=GAC
Scaffold_151	tRNAScan-SE	exon	11279	11350	53.3	-	.	ID=tRNA-Val438_exon
Scaffold_151	tRNAScan-SE	gene	3440	3518	56.5	-	.	ID=tRNA-Arg439_gene
Scaffold_151	tRNAScan-SE	tRNA	3440	3518	56.5	-	.	ID=tRNA-Arg439_tRNA;Name=tRNA-Arg;anticodon=ACG
Scaffold_151	tRNAScan-SE	exon	3440	3518	56.5	-	.	ID=tRNA-Arg439_exon
Scaffold_152	tRNAScan-SE	gene	7527	7600	60.4	+	.	ID=tRNA-Pro440_gene
Scaffold_152	tRNAScan-SE	tRNA	7527	7600	60.4	+	.	ID=tRNA-Pro440_tRNA;Name=tRNA-Pro;anticodon=TGG
Scaffold_152	tRNAScan-SE	exon	7527	7600	60.4	+	.	ID=tRNA-Pro440_exon
Scaffold_152	tRNAScan-SE	gene	7735	7808	70.1	+	.	ID=tRNA-Trp441_gene
Scaffold_152	tRNAScan-SE	tRNA	7735	7808	70.1	+	.	ID=tRNA-Trp441_tRNA;Name=tRNA-Trp;anticodon=CCA
Scaffold_152	tRNAScan-SE	exon	7735	7808	70.1	+	.	ID=tRNA-Trp441_exon
Scaffold_152	tRNAScan-SE	gene	21643	21715	51.7	-	.	ID=tRNA-Met442_gene
Scaffold_152	tRNAScan-SE	tRNA	21643	21715	51.7	-	.	ID=tRNA-Met442_tRNA;Name=tRNA-Met;anticodon=CAT
Scaffold_152	tRNAScan-SE	exon	21643	21715	51.7	-	.	ID=tRNA-Met442_exon
Scaffold_153	tRNAScan-SE	gene	1743	1816	61.9	+	.	ID=tRNA-Met443_gene
Scaffold_153	tRNAScan-SE	tRNA	1743	1816	61.9	+	.	ID=tRNA-Met443_tRNA;Name=tRNA-Met;anticodon=CAT
Scaffold_153	tRNAScan-SE	exon	1743	1816	61.9	+	.	ID=tRNA-Met443_exon
Scaffold_153	tRNAScan-SE	gene	21673	21746	60.4	+	.	ID=tRNA-Pro444_gene
Scaffold_153	tRNAScan-SE	tRNA	21673	21746	60.4	+	.	ID=tRNA-Pro444_tRNA;Name=tRNA-Pro;anticodon=TGG
Scaffold_153	tRNAScan-SE	exon	21673	21746	60.4	+	.	ID=tRNA-Pro444_exon
Scaffold_153	tRNAScan-SE	gene	21881	21954	70.1	+	.	ID=tRNA-Trp445_gene
Scaffold_153	tRNAScan-SE	tRNA	21881	21954	70.1	+	.	ID=tRNA-Trp445_tRNA;Name=tRNA-Trp;anticodon=CCA
Scaffold_153	tRNAScan-SE	exon	21881	21954	70.1	+	.	ID=tRNA-Trp445_exon
Scaffold_154	tRNAScan-SE	gene	674	747	49.8	+	.	ID=tRNA-His446_gene
Scaffold_154	tRNAScan-SE	tRNA	674	747	49.8	+	.	ID=tRNA-His446_tRNA;Name=tRNA-His;anticodon=GTG
Scaffold_154	tRNAScan-SE	exon	674	747	49.8	+	.	ID=tRNA-His446_exon
Scaffold_154	tRNAScan-SE	gene	16812	16883	53.3	+	.	ID=tRNA-Val447_gene
Scaffold_154	tRNAScan-SE	tRNA	16812	16883	53.3	+	.	ID=tRNA-Val447_tRNA;Name=tRNA-Val;anticodon=GAC
Scaffold_154	tRNAScan-SE	exon	16812	16883	53.3	+	.	ID=tRNA-Val447_exon
Scaffold_154	tRNAScan-SE	gene	10700	10780	56	-	.	ID=tRNA-Leu448_gene
Scaffold_154	tRNAScan-SE	tRNA	10700	10780	56	-	.	ID=tRNA-Leu448_tRNA;Name=tRNA-Leu;anticodon=CAA
Scaffold_154	tRNAScan-SE	exon	10700	10780	56	-	.	ID=tRNA-Leu448_exon
Scaffold_154	tRNAScan-SE	gene	2764	2837	61.9	-	.	ID=tRNA-Met449_gene
Scaffold_154	tRNAScan-SE	tRNA	2764	2837	61.9	-	.	ID=tRNA-Met449_tRNA;Name=tRNA-Met;anticodon=CAT
Scaffold_154	tRNAScan-SE	exon	2764	2837	61.9	-	.	ID=tRNA-Met449_exon
Scaffold_156	tRNAScan-SE	gene	15616	15687	53.3	+	.	ID=tRNA-Val450_gene
Scaffold_156	tRNAScan-SE	tRNA	15616	15687	53.3	+	.	ID=tRNA-Val450_tRNA;Name=tRNA-Val;anticodon=GAC
Scaffold_156	tRNAScan-SE	exon	15616	15687	53.3	+	.	ID=tRNA-Val450_exon
Scaffold_156	tRNAScan-SE	gene	23436	23514	56.5	+	.	ID=tRNA-Arg451_gene
Scaffold_156	tRNAScan-SE	tRNA	23436	23514	56.5	+	.	ID=tRNA-Arg451_tRNA;Name=tRNA-Arg;anticodon=ACG
Scaffold_156	tRNAScan-SE	exon	23436	23514	56.5	+	.	ID=tRNA-Arg451_exon
Scaffold_156	tRNAScan-SE	gene	9516	9596	56	-	.	ID=tRNA-Leu452_gene
Scaffold_156	tRNAScan-SE	tRNA	9516	9596	56	-	.	ID=tRNA-Leu452_tRNA;Name=tRNA-Leu;anticodon=CAA
Scaffold_156	tRNAScan-SE	exon	9516	9596	56	-	.	ID=tRNA-Leu452_exon
Scaffold_156	tRNAScan-SE	gene	1583	1656	61.9	-	.	ID=tRNA-Met453_gene
Scaffold_156	tRNAScan-SE	tRNA	1583	1656	61.9	-	.	ID=tRNA-Met453_tRNA;Name=tRNA-Met;anticodon=CAT
Scaffold_156	tRNAScan-SE	exon	1583	1656	61.9	-	.	ID=tRNA-Met453_exon
Scaffold_157	tRNAScan-SE	gene	5868	5939	76.1	+	.	ID=tRNA-Asn454_gene
Scaffold_157	tRNAScan-SE	tRNA	5868	5939	76.1	+	.	ID=tRNA-Asn454_tRNA;Name=tRNA-Asn;anticodon=GTT
Scaffold_157	tRNAScan-SE	exon	5868	5939	76.1	+	.	ID=tRNA-Asn454_exon
Scaffold_157	tRNAScan-SE	gene	20352	20432	56	+	.	ID=tRNA-Leu455_gene
Scaffold_157	tRNAScan-SE	tRNA	20352	20432	56	+	.	ID=tRNA-Leu455_tRNA;Name=tRNA-Leu;anticodon=CAA
Scaffold_157	tRNAScan-SE	exon	20352	20432	56	+	.	ID=tRNA-Leu455_exon
Scaffold_157	tRNAScan-SE	gene	14248	14319	53.3	-	.	ID=tRNA-Val456_gene
Scaffold_157	tRNAScan-SE	tRNA	14248	14319	53.3	-	.	ID=tRNA-Val456_tRNA;Name=tRNA-Val;anticodon=GAC
Scaffold_157	tRNAScan-SE	exon	14248	14319	53.3	-	.	ID=tRNA-Val456_exon
Scaffold_157	tRNAScan-SE	gene	6400	6478	56.5	-	.	ID=tRNA-Arg457_gene
Scaffold_157	tRNAScan-SE	tRNA	6400	6478	56.5	-	.	ID=tRNA-Arg457_tRNA;Name=tRNA-Arg;anticodon=ACG
Scaffold_157	tRNAScan-SE	exon	6400	6478	56.5	-	.	ID=tRNA-Arg457_exon
Scaffold_157	tRNAScan-SE	gene	681	760	50.7	-	.	ID=tRNA-Leu458_gene
Scaffold_157	tRNAScan-SE	tRNA	681	760	50.7	-	.	ID=tRNA-Leu458_tRNA;Name=tRNA-Leu;anticodon=TAG
Scaffold_157	tRNAScan-SE	exon	681	760	50.7	-	.	ID=tRNA-Leu458_exon
Scaffold_158	tRNAScan-SE	gene	3652	3730	43.5	+	.	ID=tRNA-Leu459_gene
Scaffold_158	tRNAScan-SE	tRNA	3652	3730	43.5	+	.	ID=tRNA-Leu459_tRNA;Name=tRNA-Leu;anticodon=TAG
Scaffold_158	tRNAScan-SE	exon	3652	3730	43.5	+	.	ID=tRNA-Leu459_exon
Scaffold_158	tRNAScan-SE	gene	19473	19544	76.1	+	.	ID=tRNA-Asn460_gene
Scaffold_158	tRNAScan-SE	tRNA	19473	19544	76.1	+	.	ID=tRNA-Asn460_tRNA;Name=tRNA-Asn;anticodon=GTT
Scaffold_158	tRNAScan-SE	exon	19473	19544	76.1	+	.	ID=tRNA-Asn460_exon
Scaffold_158	tRNAScan-SE	gene	20005	20083	56.5	-	.	ID=tRNA-Arg461_gene
Scaffold_158	tRNAScan-SE	tRNA	20005	20083	56.5	-	.	ID=tRNA-Arg461_tRNA;Name=tRNA-Arg;anticodon=ACG
Scaffold_158	tRNAScan-SE	exon	20005	20083	56.5	-	.	ID=tRNA-Arg461_exon
Scaffold_159	tRNAScan-SE	gene	566	639	49.8	+	.	ID=tRNA-His462_gene
Scaffold_159	tRNAScan-SE	tRNA	566	639	49.8	+	.	ID=tRNA-His462_tRNA;Name=tRNA-His;anticodon=GTG
Scaffold_159	tRNAScan-SE	exon	566	639	49.8	+	.	ID=tRNA-His462_exon
Scaffold_159	tRNAScan-SE	gene	16701	16772	53.3	+	.	ID=tRNA-Val463_gene
Scaffold_159	tRNAScan-SE	tRNA	16701	16772	53.3	+	.	ID=tRNA-Val463_tRNA;Name=tRNA-Val;anticodon=GAC
Scaffold_159	tRNAScan-SE	exon	16701	16772	53.3	+	.	ID=tRNA-Val463_exon
Scaffold_159	tRNAScan-SE	gene	10590	10670	56	-	.	ID=tRNA-Leu464_gene
Scaffold_159	tRNAScan-SE	tRNA	10590	10670	56	-	.	ID=tRNA-Leu464_tRNA;Name=tRNA-Leu;anticodon=CAA
Scaffold_159	tRNAScan-SE	exon	10590	10670	56	-	.	ID=tRNA-Leu464_exon
Scaffold_159	tRNAScan-SE	gene	2655	2728	61.9	-	.	ID=tRNA-Met465_gene
Scaffold_159	tRNAScan-SE	tRNA	2655	2728	61.9	-	.	ID=tRNA-Met465_tRNA;Name=tRNA-Met;anticodon=CAT
Scaffold_159	tRNAScan-SE	exon	2655	2728	61.9	-	.	ID=tRNA-Met465_exon
Scaffold_15	tRNAScan-SE	gene	1770838	1770910	82	-	.	ID=tRNA-Lys466_gene
Scaffold_15	tRNAScan-SE	tRNA	1770838	1770910	82	-	.	ID=tRNA-Lys466_tRNA;Name=tRNA-Lys;anticodon=TTT
Scaffold_15	tRNAScan-SE	exon	1770838	1770910	82	-	.	ID=tRNA-Lys466_exon
Scaffold_15	tRNAScan-SE	gene	975623	975704	79	-	.	ID=tRNA-Ser467_gene
Scaffold_15	tRNAScan-SE	tRNA	975623	975704	79	-	.	ID=tRNA-Ser467_tRNA;Name=tRNA-Ser;anticodon=GCT
Scaffold_15	tRNAScan-SE	exon	975623	975704	79	-	.	ID=tRNA-Ser467_exon
Scaffold_160	tRNAScan-SE	gene	2069	2149	56	+	.	ID=tRNA-Leu468_gene
Scaffold_160	tRNAScan-SE	tRNA	2069	2149	56	+	.	ID=tRNA-Leu468_tRNA;Name=tRNA-Leu;anticodon=CAA
Scaffold_160	tRNAScan-SE	exon	2069	2149	56	+	.	ID=tRNA-Leu468_exon
Scaffold_160	tRNAScan-SE	gene	10012	10085	61.9	+	.	ID=tRNA-Met469_gene
Scaffold_160	tRNAScan-SE	tRNA	10012	10085	61.9	+	.	ID=tRNA-Met469_tRNA;Name=tRNA-Met;anticodon=CAT
Scaffold_160	tRNAScan-SE	exon	10012	10085	61.9	+	.	ID=tRNA-Met469_exon
Scaffold_160	tRNAScan-SE	gene	22100	22171	58.3	+	.	ID=tRNA-Arg470_gene
Scaffold_160	tRNAScan-SE	tRNA	22100	22171	58.3	+	.	ID=tRNA-Arg470_tRNA;Name=tRNA-Arg;anticodon=TCT
Scaffold_160	tRNAScan-SE	exon	22100	22171	58.3	+	.	ID=tRNA-Arg470_exon
Scaffold_160	tRNAScan-SE	gene	20411	20498	62.3	-	.	ID=tRNA-Ser471_gene
Scaffold_160	tRNAScan-SE	tRNA	20411	20498	62.3	-	.	ID=tRNA-Ser471_tRNA;Name=tRNA-Ser;anticodon=GCT
Scaffold_160	tRNAScan-SE	exon	20411	20498	62.3	-	.	ID=tRNA-Ser471_exon
Scaffold_160	tRNAScan-SE	gene	19213	19284	50	-	.	ID=tRNA-Gln472_gene
Scaffold_160	tRNAScan-SE	tRNA	19213	19284	50	-	.	ID=tRNA-Gln472_tRNA;Name=tRNA-Gln;anticodon=TTG
Scaffold_160	tRNAScan-SE	exon	19213	19284	50	-	.	ID=tRNA-Gln472_exon
Scaffold_160	tRNAScan-SE	gene	12102	12175	49.8	-	.	ID=tRNA-His473_gene
Scaffold_160	tRNAScan-SE	tRNA	12102	12175	49.8	-	.	ID=tRNA-His473_tRNA;Name=tRNA-His;anticodon=GTG
Scaffold_160	tRNAScan-SE	exon	12102	12175	49.8	-	.	ID=tRNA-His473_exon
Scaffold_161	tRNAScan-SE	gene	10087	10158	53.3	+	.	ID=tRNA-Val474_gene
Scaffold_161	tRNAScan-SE	tRNA	10087	10158	53.3	+	.	ID=tRNA-Val474_tRNA;Name=tRNA-Val;anticodon=GAC
Scaffold_161	tRNAScan-SE	exon	10087	10158	53.3	+	.	ID=tRNA-Val474_exon
Scaffold_161	tRNAScan-SE	gene	17928	18006	56.5	+	.	ID=tRNA-Arg475_gene
Scaffold_161	tRNAScan-SE	tRNA	17928	18006	56.5	+	.	ID=tRNA-Arg475_tRNA;Name=tRNA-Arg;anticodon=ACG
Scaffold_161	tRNAScan-SE	exon	17928	18006	56.5	+	.	ID=tRNA-Arg475_exon
Scaffold_161	tRNAScan-SE	gene	18466	18537	76.1	-	.	ID=tRNA-Asn476_gene
Scaffold_161	tRNAScan-SE	tRNA	18466	18537	76.1	-	.	ID=tRNA-Asn476_tRNA;Name=tRNA-Asn;anticodon=GTT
Scaffold_161	tRNAScan-SE	exon	18466	18537	76.1	-	.	ID=tRNA-Asn476_exon
Scaffold_161	tRNAScan-SE	gene	3977	4057	56	-	.	ID=tRNA-Leu477_gene
Scaffold_161	tRNAScan-SE	tRNA	3977	4057	56	-	.	ID=tRNA-Leu477_tRNA;Name=tRNA-Leu;anticodon=CAA
Scaffold_161	tRNAScan-SE	exon	3977	4057	56	-	.	ID=tRNA-Leu477_exon
Scaffold_162	tRNAScan-SE	gene	6396	6467	76.1	+	.	ID=tRNA-Asn478_gene
Scaffold_162	tRNAScan-SE	tRNA	6396	6467	76.1	+	.	ID=tRNA-Asn478_tRNA;Name=tRNA-Asn;anticodon=GTT
Scaffold_162	tRNAScan-SE	exon	6396	6467	76.1	+	.	ID=tRNA-Asn478_exon
Scaffold_162	tRNAScan-SE	gene	20881	20961	56	+	.	ID=tRNA-Leu479_gene
Scaffold_162	tRNAScan-SE	tRNA	20881	20961	56	+	.	ID=tRNA-Leu479_tRNA;Name=tRNA-Leu;anticodon=CAA
Scaffold_162	tRNAScan-SE	exon	20881	20961	56	+	.	ID=tRNA-Leu479_exon
Scaffold_162	tRNAScan-SE	gene	14777	14848	53.3	-	.	ID=tRNA-Val480_gene
Scaffold_162	tRNAScan-SE	tRNA	14777	14848	53.3	-	.	ID=tRNA-Val480_tRNA;Name=tRNA-Val;anticodon=GAC
Scaffold_162	tRNAScan-SE	exon	14777	14848	53.3	-	.	ID=tRNA-Val480_exon
Scaffold_162	tRNAScan-SE	gene	6928	7006	56.5	-	.	ID=tRNA-Arg481_gene
Scaffold_162	tRNAScan-SE	tRNA	6928	7006	56.5	-	.	ID=tRNA-Arg481_tRNA;Name=tRNA-Arg;anticodon=ACG
Scaffold_162	tRNAScan-SE	exon	6928	7006	56.5	-	.	ID=tRNA-Arg481_exon
Scaffold_163	tRNAScan-SE	gene	2754	2824	56.6	+	.	ID=tRNA-Gly482_gene
Scaffold_163	tRNAScan-SE	tRNA	2754	2824	56.6	+	.	ID=tRNA-Gly482_tRNA;Name=tRNA-Gly;anticodon=GCC
Scaffold_163	tRNAScan-SE	exon	2754	2824	56.6	+	.	ID=tRNA-Gly482_exon
Scaffold_163	tRNAScan-SE	gene	11820	11906	64	+	.	ID=tRNA-Ser483_gene
Scaffold_163	tRNAScan-SE	tRNA	11820	11906	64	+	.	ID=tRNA-Ser483_tRNA;Name=tRNA-Ser;anticodon=GGA
Scaffold_163	tRNAScan-SE	exon	11820	11906	64	+	.	ID=tRNA-Ser483_exon
Scaffold_163	tRNAScan-SE	gene	15122	15194	65.2	+	.	ID=tRNA-Phe484_gene
Scaffold_163	tRNAScan-SE	tRNA	15122	15194	65.2	+	.	ID=tRNA-Phe484_tRNA;Name=tRNA-Phe;anticodon=GAA
Scaffold_163	tRNAScan-SE	exon	15122	15194	65.2	+	.	ID=tRNA-Phe484_exon
Scaffold_163	tRNAScan-SE	gene	19026	19098	51.7	+	.	ID=tRNA-Met485_gene
Scaffold_163	tRNAScan-SE	tRNA	19026	19098	51.7	+	.	ID=tRNA-Met485_tRNA;Name=tRNA-Met;anticodon=CAT
Scaffold_163	tRNAScan-SE	exon	19026	19098	51.7	+	.	ID=tRNA-Met485_exon
Scaffold_163	tRNAScan-SE	gene	13184	13256	67.8	-	.	ID=tRNA-Thr486_gene
Scaffold_163	tRNAScan-SE	tRNA	13184	13256	67.8	-	.	ID=tRNA-Thr486_tRNA;Name=tRNA-Thr;anticodon=TGT
Scaffold_163	tRNAScan-SE	exon	13184	13256	67.8	-	.	ID=tRNA-Thr486_exon
Scaffold_163	tRNAScan-SE	gene	3017	3090	64.4	-	.	ID=tRNA-Met487_gene
Scaffold_163	tRNAScan-SE	tRNA	3017	3090	64.4	-	.	ID=tRNA-Met487_tRNA;Name=tRNA-Met;anticodon=CAT
Scaffold_163	tRNAScan-SE	exon	3017	3090	64.4	-	.	ID=tRNA-Met487_exon
Scaffold_163	tRNAScan-SE	gene	1744	1836	49.9	-	.	ID=tRNA-Ser488_gene
Scaffold_163	tRNAScan-SE	tRNA	1744	1836	49.9	-	.	ID=tRNA-Ser488_tRNA;Name=tRNA-Ser;anticodon=TGA
Scaffold_163	tRNAScan-SE	exon	1744	1836	49.9	-	.	ID=tRNA-Ser488_exon
Scaffold_164	tRNAScan-SE	gene	1694	1781	62.3	+	.	ID=tRNA-Ser489_gene
Scaffold_164	tRNAScan-SE	tRNA	1694	1781	62.3	+	.	ID=tRNA-Ser489_tRNA;Name=tRNA-Ser;anticodon=GCT
Scaffold_164	tRNAScan-SE	exon	1694	1781	62.3	+	.	ID=tRNA-Ser489_exon
Scaffold_164	tRNAScan-SE	gene	2908	2979	50	+	.	ID=tRNA-Gln490_gene
Scaffold_164	tRNAScan-SE	tRNA	2908	2979	50	+	.	ID=tRNA-Gln490_tRNA;Name=tRNA-Gln;anticodon=TTG
Scaffold_164	tRNAScan-SE	exon	2908	2979	50	+	.	ID=tRNA-Gln490_exon
Scaffold_164	tRNAScan-SE	gene	10014	10087	49.8	+	.	ID=tRNA-His491_gene
Scaffold_164	tRNAScan-SE	tRNA	10014	10087	49.8	+	.	ID=tRNA-His491_tRNA;Name=tRNA-His;anticodon=GTG
Scaffold_164	tRNAScan-SE	exon	10014	10087	49.8	+	.	ID=tRNA-His491_exon
Scaffold_164	tRNAScan-SE	gene	20032	20112	56	-	.	ID=tRNA-Leu492_gene
Scaffold_164	tRNAScan-SE	tRNA	20032	20112	56	-	.	ID=tRNA-Leu492_tRNA;Name=tRNA-Leu;anticodon=CAA
Scaffold_164	tRNAScan-SE	exon	20032	20112	56	-	.	ID=tRNA-Leu492_exon
Scaffold_164	tRNAScan-SE	gene	12102	12175	61.9	-	.	ID=tRNA-Met493_gene
Scaffold_164	tRNAScan-SE	tRNA	12102	12175	61.9	-	.	ID=tRNA-Met493_tRNA;Name=tRNA-Met;anticodon=CAT
Scaffold_164	tRNAScan-SE	exon	12102	12175	61.9	-	.	ID=tRNA-Met493_exon
Scaffold_164	tRNAScan-SE	gene	21	92	58.3	-	.	ID=tRNA-Arg494_gene
Scaffold_164	tRNAScan-SE	tRNA	21	92	58.3	-	.	ID=tRNA-Arg494_tRNA;Name=tRNA-Arg;anticodon=TCT
Scaffold_164	tRNAScan-SE	exon	21	92	58.3	-	.	ID=tRNA-Arg494_exon
Scaffold_165	tRNAScan-SE	gene	7088	7159	76.1	+	.	ID=tRNA-Asn495_gene
Scaffold_165	tRNAScan-SE	tRNA	7088	7159	76.1	+	.	ID=tRNA-Asn495_tRNA;Name=tRNA-Asn;anticodon=GTT
Scaffold_165	tRNAScan-SE	exon	7088	7159	76.1	+	.	ID=tRNA-Asn495_exon
Scaffold_165	tRNAScan-SE	gene	21571	21651	56	+	.	ID=tRNA-Leu496_gene
Scaffold_165	tRNAScan-SE	tRNA	21571	21651	56	+	.	ID=tRNA-Leu496_tRNA;Name=tRNA-Leu;anticodon=CAA
Scaffold_165	tRNAScan-SE	exon	21571	21651	56	+	.	ID=tRNA-Leu496_exon
Scaffold_165	tRNAScan-SE	gene	15468	15539	53.3	-	.	ID=tRNA-Val497_gene
Scaffold_165	tRNAScan-SE	tRNA	15468	15539	53.3	-	.	ID=tRNA-Val497_tRNA;Name=tRNA-Val;anticodon=GAC
Scaffold_165	tRNAScan-SE	exon	15468	15539	53.3	-	.	ID=tRNA-Val497_exon
Scaffold_165	tRNAScan-SE	gene	7620	7698	56.5	-	.	ID=tRNA-Arg498_gene
Scaffold_165	tRNAScan-SE	tRNA	7620	7698	56.5	-	.	ID=tRNA-Arg498_tRNA;Name=tRNA-Arg;anticodon=ACG
Scaffold_165	tRNAScan-SE	exon	7620	7698	56.5	-	.	ID=tRNA-Arg498_exon
Scaffold_165	tRNAScan-SE	gene	1922	2001	50.7	-	.	ID=tRNA-Leu499_gene
Scaffold_165	tRNAScan-SE	tRNA	1922	2001	50.7	-	.	ID=tRNA-Leu499_tRNA;Name=tRNA-Leu;anticodon=TAG
Scaffold_165	tRNAScan-SE	exon	1922	2001	50.7	-	.	ID=tRNA-Leu499_exon
Scaffold_166	tRNAScan-SE	gene	4277	4348	76.1	+	.	ID=tRNA-Asn500_gene
Scaffold_166	tRNAScan-SE	tRNA	4277	4348	76.1	+	.	ID=tRNA-Asn500_tRNA;Name=tRNA-Asn;anticodon=GTT
Scaffold_166	tRNAScan-SE	exon	4277	4348	76.1	+	.	ID=tRNA-Asn500_exon
Scaffold_166	tRNAScan-SE	gene	18760	18839	40.4	+	.	ID=tRNA-Undet501_gene
Scaffold_166	tRNAScan-SE	tRNA	18760	18839	40.4	+	.	ID=tRNA-Undet501_tRNA;Name=tRNA-Undet;anticodon=NNN
Scaffold_166	tRNAScan-SE	exon	18760	18839	40.4	+	.	ID=tRNA-Undet501_exon
Scaffold_166	tRNAScan-SE	gene	12655	12727	53.2	-	.	ID=tRNA-Val502_gene
Scaffold_166	tRNAScan-SE	tRNA	12655	12727	53.2	-	.	ID=tRNA-Val502_tRNA;Name=tRNA-Val;anticodon=GAC
Scaffold_166	tRNAScan-SE	exon	12655	12727	53.2	-	.	ID=tRNA-Val502_exon
Scaffold_166	tRNAScan-SE	gene	4809	4887	56.5	-	.	ID=tRNA-Arg503_gene
Scaffold_166	tRNAScan-SE	tRNA	4809	4887	56.5	-	.	ID=tRNA-Arg503_tRNA;Name=tRNA-Arg;anticodon=ACG
Scaffold_166	tRNAScan-SE	exon	4809	4887	56.5	-	.	ID=tRNA-Arg503_exon
Scaffold_167	tRNAScan-SE	gene	113	184	76.1	+	.	ID=tRNA-Asn504_gene
Scaffold_167	tRNAScan-SE	tRNA	113	184	76.1	+	.	ID=tRNA-Asn504_tRNA;Name=tRNA-Asn;anticodon=GTT
Scaffold_167	tRNAScan-SE	exon	113	184	76.1	+	.	ID=tRNA-Asn504_exon
Scaffold_167	tRNAScan-SE	gene	14598	14678	56	+	.	ID=tRNA-Leu505_gene
Scaffold_167	tRNAScan-SE	tRNA	14598	14678	56	+	.	ID=tRNA-Leu505_tRNA;Name=tRNA-Leu;anticodon=CAA
Scaffold_167	tRNAScan-SE	exon	14598	14678	56	+	.	ID=tRNA-Leu505_exon
Scaffold_167	tRNAScan-SE	gene	22524	22597	61.9	+	.	ID=tRNA-Met506_gene
Scaffold_167	tRNAScan-SE	tRNA	22524	22597	61.9	+	.	ID=tRNA-Met506_tRNA;Name=tRNA-Met;anticodon=CAT
Scaffold_167	tRNAScan-SE	exon	22524	22597	61.9	+	.	ID=tRNA-Met506_exon
Scaffold_167	tRNAScan-SE	gene	8495	8566	53.3	-	.	ID=tRNA-Val507_gene
Scaffold_167	tRNAScan-SE	tRNA	8495	8566	53.3	-	.	ID=tRNA-Val507_tRNA;Name=tRNA-Val;anticodon=GAC
Scaffold_167	tRNAScan-SE	exon	8495	8566	53.3	-	.	ID=tRNA-Val507_exon
Scaffold_167	tRNAScan-SE	gene	645	723	56.5	-	.	ID=tRNA-Arg508_gene
Scaffold_167	tRNAScan-SE	tRNA	645	723	56.5	-	.	ID=tRNA-Arg508_tRNA;Name=tRNA-Arg;anticodon=ACG
Scaffold_167	tRNAScan-SE	exon	645	723	56.5	-	.	ID=tRNA-Arg508_exon
Scaffold_168	tRNAScan-SE	gene	161	232	53.3	+	.	ID=tRNA-Val509_gene
Scaffold_168	tRNAScan-SE	tRNA	161	232	53.3	+	.	ID=tRNA-Val509_tRNA;Name=tRNA-Val;anticodon=GAC
Scaffold_168	tRNAScan-SE	exon	161	232	53.3	+	.	ID=tRNA-Val509_exon
Scaffold_168	tRNAScan-SE	gene	7993	8071	56.5	+	.	ID=tRNA-Arg510_gene
Scaffold_168	tRNAScan-SE	tRNA	7993	8071	56.5	+	.	ID=tRNA-Arg510_tRNA;Name=tRNA-Arg;anticodon=ACG
Scaffold_168	tRNAScan-SE	exon	7993	8071	56.5	+	.	ID=tRNA-Arg510_exon
Scaffold_168	tRNAScan-SE	gene	13686	13765	50.7	+	.	ID=tRNA-Leu511_gene
Scaffold_168	tRNAScan-SE	tRNA	13686	13765	50.7	+	.	ID=tRNA-Leu511_tRNA;Name=tRNA-Leu;anticodon=TAG
Scaffold_168	tRNAScan-SE	exon	13686	13765	50.7	+	.	ID=tRNA-Leu511_exon
Scaffold_168	tRNAScan-SE	gene	8531	8602	76.1	-	.	ID=tRNA-Asn512_gene
Scaffold_168	tRNAScan-SE	tRNA	8531	8602	76.1	-	.	ID=tRNA-Asn512_tRNA;Name=tRNA-Asn;anticodon=GTT
Scaffold_168	tRNAScan-SE	exon	8531	8602	76.1	-	.	ID=tRNA-Asn512_exon
Scaffold_169	tRNAScan-SE	gene	15726	15797	53.3	+	.	ID=tRNA-Val513_gene
Scaffold_169	tRNAScan-SE	tRNA	15726	15797	53.3	+	.	ID=tRNA-Val513_tRNA;Name=tRNA-Val;anticodon=GAC
Scaffold_169	tRNAScan-SE	exon	15726	15797	53.3	+	.	ID=tRNA-Val513_exon
Scaffold_169	tRNAScan-SE	gene	9614	9694	56	-	.	ID=tRNA-Leu514_gene
Scaffold_169	tRNAScan-SE	tRNA	9614	9694	56	-	.	ID=tRNA-Leu514_tRNA;Name=tRNA-Leu;anticodon=CAA
Scaffold_169	tRNAScan-SE	exon	9614	9694	56	-	.	ID=tRNA-Leu514_exon
Scaffold_169	tRNAScan-SE	gene	1680	1753	61.9	-	.	ID=tRNA-Met515_gene
Scaffold_169	tRNAScan-SE	tRNA	1680	1753	61.9	-	.	ID=tRNA-Met515_tRNA;Name=tRNA-Met;anticodon=CAT
Scaffold_169	tRNAScan-SE	exon	1680	1753	61.9	-	.	ID=tRNA-Met515_exon
ch1-3	tRNAScan-SE	gene	844083	844172	56.1	+	.	ID=tRNA-Tyr516_gene
ch1-3	tRNAScan-SE	tRNA	844083	844172	56.1	+	.	ID=tRNA-Tyr516_tRNA;Name=tRNA-Tyr;anticodon=GTA
ch1-3	tRNAScan-SE	exon	844083	844119	56.1	+	.	ID=tRNA-Tyr516_exon;Note=contains predicted Intron
ch1-3	tRNAScan-SE	exon	844138	844172	56.1	+	.	ID=tRNA-Tyr516_exon;Parent=tRNA-Tyr516_exon
ch1-3	tRNAScan-SE	gene	846343	846433	72	+	.	ID=tRNA-Tyr517_gene
ch1-3	tRNAScan-SE	tRNA	846343	846433	72	+	.	ID=tRNA-Tyr517_tRNA;Name=tRNA-Tyr;anticodon=GTA
ch1-3	tRNAScan-SE	exon	846343	846379	72	+	.	ID=tRNA-Tyr517_exon;Note=contains predicted Intron
ch1-3	tRNAScan-SE	exon	846398	846433	72	+	.	ID=tRNA-Tyr517_exon;Parent=tRNA-Tyr517_exon
ch1-3	tRNAScan-SE	gene	986924	986996	87.7	+	.	ID=tRNA-Lys518_gene
ch1-3	tRNAScan-SE	tRNA	986924	986996	87.7	+	.	ID=tRNA-Lys518_tRNA;Name=tRNA-Lys;anticodon=CTT
ch1-3	tRNAScan-SE	exon	986924	986996	87.7	+	.	ID=tRNA-Lys518_exon
ch1-3	tRNAScan-SE	gene	2078976	2079056	71.4	+	.	ID=tRNA-Leu519_gene
ch1-3	tRNAScan-SE	tRNA	2078976	2079056	71.4	+	.	ID=tRNA-Leu519_tRNA;Name=tRNA-Leu;anticodon=AAG
ch1-3	tRNAScan-SE	exon	2078976	2079056	71.4	+	.	ID=tRNA-Leu519_exon
ch1-3	tRNAScan-SE	gene	3055267	3055338	69.6	+	.	ID=tRNA-Pro520_gene
ch1-3	tRNAScan-SE	tRNA	3055267	3055338	69.6	+	.	ID=tRNA-Pro520_tRNA;Name=tRNA-Pro;anticodon=TGG
ch1-3	tRNAScan-SE	exon	3055267	3055338	69.6	+	.	ID=tRNA-Pro520_exon
ch1-3	tRNAScan-SE	gene	3090405	3090477	68.8	+	.	ID=tRNA-Ala521_gene
ch1-3	tRNAScan-SE	tRNA	3090405	3090477	68.8	+	.	ID=tRNA-Ala521_tRNA;Name=tRNA-Ala;anticodon=TGC
ch1-3	tRNAScan-SE	exon	3090405	3090477	68.8	+	.	ID=tRNA-Ala521_exon
ch1-3	tRNAScan-SE	gene	4529174	4529237	23.7	+	.	ID=tRNA-Val522_gene
ch1-3	tRNAScan-SE	tRNA	4529174	4529237	23.7	+	.	ID=tRNA-Val522_tRNA;Name=tRNA-Val;anticodon=GAC
ch1-3	tRNAScan-SE	exon	4529174	4529237	23.7	+	.	ID=tRNA-Val522_exon
ch1-3	tRNAScan-SE	gene	4573848	4573921	83.7	+	.	ID=tRNA-Asn523_gene
ch1-3	tRNAScan-SE	tRNA	4573848	4573921	83.7	+	.	ID=tRNA-Asn523_tRNA;Name=tRNA-Asn;anticodon=GTT
ch1-3	tRNAScan-SE	exon	4573848	4573921	83.7	+	.	ID=tRNA-Asn523_exon
ch1-3	tRNAScan-SE	gene	4676524	4676596	90.5	+	.	ID=tRNA-Lys524_gene
ch1-3	tRNAScan-SE	tRNA	4676524	4676596	90.5	+	.	ID=tRNA-Lys524_tRNA;Name=tRNA-Lys;anticodon=TTT
ch1-3	tRNAScan-SE	exon	4676524	4676596	90.5	+	.	ID=tRNA-Lys524_exon
ch1-3	tRNAScan-SE	gene	5215374	5215447	73.6	+	.	ID=tRNA-Ile525_gene
ch1-3	tRNAScan-SE	tRNA	5215374	5215447	73.6	+	.	ID=tRNA-Ile525_tRNA;Name=tRNA-Ile;anticodon=AAT
ch1-3	tRNAScan-SE	exon	5215374	5215447	73.6	+	.	ID=tRNA-Ile525_exon
ch1-3	tRNAScan-SE	gene	5446005	5446076	70.5	+	.	ID=tRNA-Glu526_gene
ch1-3	tRNAScan-SE	tRNA	5446005	5446076	70.5	+	.	ID=tRNA-Glu526_tRNA;Name=tRNA-Glu;anticodon=TTC
ch1-3	tRNAScan-SE	exon	5446005	5446076	70.5	+	.	ID=tRNA-Glu526_exon
ch1-3	tRNAScan-SE	gene	5525634	5525707	36.2	+	.	ID=tRNA-Gln527_gene
ch1-3	tRNAScan-SE	tRNA	5525634	5525707	36.2	+	.	ID=tRNA-Gln527_tRNA;Name=tRNA-Gln;anticodon=TTG
ch1-3	tRNAScan-SE	exon	5525634	5525707	36.2	+	.	ID=tRNA-Gln527_exon
ch1-3	tRNAScan-SE	gene	5592038	5592111	77	+	.	ID=tRNA-Ile528_gene
ch1-3	tRNAScan-SE	tRNA	5592038	5592111	77	+	.	ID=tRNA-Ile528_tRNA;Name=tRNA-Ile;anticodon=AAT
ch1-3	tRNAScan-SE	exon	5592038	5592111	77	+	.	ID=tRNA-Ile528_exon
ch1-3	tRNAScan-SE	gene	5996803	5996875	79.2	+	.	ID=tRNA-Glu529_gene
ch1-3	tRNAScan-SE	tRNA	5996803	5996875	79.2	+	.	ID=tRNA-Glu529_tRNA;Name=tRNA-Glu;anticodon=CTC
ch1-3	tRNAScan-SE	exon	5996803	5996875	79.2	+	.	ID=tRNA-Glu529_exon
ch1-3	tRNAScan-SE	gene	6954459	6954530	72.7	+	.	ID=tRNA-Glu530_gene
ch1-3	tRNAScan-SE	tRNA	6954459	6954530	72.7	+	.	ID=tRNA-Glu530_tRNA;Name=tRNA-Glu;anticodon=TTC
ch1-3	tRNAScan-SE	exon	6954459	6954530	72.7	+	.	ID=tRNA-Glu530_exon
ch1-3	tRNAScan-SE	gene	7851418	7851489	67.2	+	.	ID=tRNA-Glu531_gene
ch1-3	tRNAScan-SE	tRNA	7851418	7851489	67.2	+	.	ID=tRNA-Glu531_tRNA;Name=tRNA-Glu;anticodon=CTC
ch1-3	tRNAScan-SE	exon	7851418	7851489	67.2	+	.	ID=tRNA-Glu531_exon
ch1-3	tRNAScan-SE	gene	8047075	8047147	90.5	+	.	ID=tRNA-Lys532_gene
ch1-3	tRNAScan-SE	tRNA	8047075	8047147	90.5	+	.	ID=tRNA-Lys532_tRNA;Name=tRNA-Lys;anticodon=TTT
ch1-3	tRNAScan-SE	exon	8047075	8047147	90.5	+	.	ID=tRNA-Lys532_exon
ch1-3	tRNAScan-SE	gene	8064182	8064254	73.9	+	.	ID=tRNA-Phe533_gene
ch1-3	tRNAScan-SE	tRNA	8064182	8064254	73.9	+	.	ID=tRNA-Phe533_tRNA;Name=tRNA-Phe;anticodon=GAA
ch1-3	tRNAScan-SE	exon	8064182	8064254	73.9	+	.	ID=tRNA-Phe533_exon
ch1-3	tRNAScan-SE	gene	8290561	8290640	50.4	+	.	ID=tRNA-Leu534_gene
ch1-3	tRNAScan-SE	tRNA	8290561	8290640	50.4	+	.	ID=tRNA-Leu534_tRNA;Name=tRNA-Leu;anticodon=AAG
ch1-3	tRNAScan-SE	exon	8290561	8290640	50.4	+	.	ID=tRNA-Leu534_exon
ch1-3	tRNAScan-SE	gene	9054214	9054286	21.3	+	.	ID=tRNA-Val535_gene
ch1-3	tRNAScan-SE	tRNA	9054214	9054286	21.3	+	.	ID=tRNA-Val535_tRNA;Name=tRNA-Val;anticodon=GAC
ch1-3	tRNAScan-SE	exon	9054214	9054286	21.3	+	.	ID=tRNA-Val535_exon
ch1-3	tRNAScan-SE	gene	10427698	10427771	43.2	+	.	ID=tRNA-Val536_gene
ch1-3	tRNAScan-SE	tRNA	10427698	10427771	43.2	+	.	ID=tRNA-Val536_tRNA;Name=tRNA-Val;anticodon=AAC
ch1-3	tRNAScan-SE	exon	10427698	10427771	43.2	+	.	ID=tRNA-Val536_exon
ch1-3	tRNAScan-SE	gene	10498712	10498783	73.5	+	.	ID=tRNA-Gln537_gene
ch1-3	tRNAScan-SE	tRNA	10498712	10498783	73.5	+	.	ID=tRNA-Gln537_tRNA;Name=tRNA-Gln;anticodon=TTG
ch1-3	tRNAScan-SE	exon	10498712	10498783	73.5	+	.	ID=tRNA-Gln537_exon
ch1-3	tRNAScan-SE	gene	10890548	10890628	74	+	.	ID=tRNA-Leu538_gene
ch1-3	tRNAScan-SE	tRNA	10890548	10890628	74	+	.	ID=tRNA-Leu538_tRNA;Name=tRNA-Leu;anticodon=AAG
ch1-3	tRNAScan-SE	exon	10890548	10890628	74	+	.	ID=tRNA-Leu538_exon
ch1-3	tRNAScan-SE	gene	11085240	11085314	24.6	+	.	ID=tRNA-Val539_gene
ch1-3	tRNAScan-SE	tRNA	11085240	11085314	24.6	+	.	ID=tRNA-Val539_tRNA;Name=tRNA-Val;anticodon=AAC
ch1-3	tRNAScan-SE	exon	11085240	11085314	24.6	+	.	ID=tRNA-Val539_exon
ch1-3	tRNAScan-SE	gene	11373345	11373426	79	+	.	ID=tRNA-Ser540_gene
ch1-3	tRNAScan-SE	tRNA	11373345	11373426	79	+	.	ID=tRNA-Ser540_tRNA;Name=tRNA-Ser;anticodon=GCT
ch1-3	tRNAScan-SE	exon	11373345	11373426	79	+	.	ID=tRNA-Ser540_exon
ch1-3	tRNAScan-SE	gene	12448796	12448868	37.4	+	.	ID=tRNA-Arg541_gene
ch1-3	tRNAScan-SE	tRNA	12448796	12448868	37.4	+	.	ID=tRNA-Arg541_tRNA;Name=tRNA-Arg;anticodon=ACG
ch1-3	tRNAScan-SE	exon	12448796	12448868	37.4	+	.	ID=tRNA-Arg541_exon
ch1-3	tRNAScan-SE	gene	14163877	14163955	21.6	+	.	ID=tRNA-Undet542_gene
ch1-3	tRNAScan-SE	tRNA	14163877	14163955	21.6	+	.	ID=tRNA-Undet542_tRNA;Name=tRNA-Undet;anticodon=NNN
ch1-3	tRNAScan-SE	exon	14163877	14163955	21.6	+	.	ID=tRNA-Undet542_exon
ch1-3	tRNAScan-SE	gene	14352804	14352874	56.3	+	.	ID=tRNA-Gly543_gene
ch1-3	tRNAScan-SE	tRNA	14352804	14352874	56.3	+	.	ID=tRNA-Gly543_tRNA;Name=tRNA-Gly;anticodon=CCC
ch1-3	tRNAScan-SE	exon	14352804	14352874	56.3	+	.	ID=tRNA-Gly543_exon
ch1-3	tRNAScan-SE	gene	15179860	15179949	72	+	.	ID=tRNA-Tyr544_gene
ch1-3	tRNAScan-SE	tRNA	15179860	15179949	72	+	.	ID=tRNA-Tyr544_tRNA;Name=tRNA-Tyr;anticodon=GTA
ch1-3	tRNAScan-SE	exon	15179860	15179896	72	+	.	ID=tRNA-Tyr544_exon;Note=contains predicted Intron
ch1-3	tRNAScan-SE	exon	15179914	15179949	72	+	.	ID=tRNA-Tyr544_exon;Parent=tRNA-Tyr544_exon
ch1-3	tRNAScan-SE	gene	23731523	23731598	26.5	+	.	ID=tRNA-Phe545_gene
ch1-3	tRNAScan-SE	tRNA	23731523	23731598	26.5	+	.	ID=tRNA-Phe545_tRNA;Name=tRNA-Phe;anticodon=GAA
ch1-3	tRNAScan-SE	exon	23731523	23731598	26.5	+	.	ID=tRNA-Phe545_exon
ch1-3	tRNAScan-SE	gene	16079036	16079110	33.9	-	.	ID=tRNA-Thr546_gene
ch1-3	tRNAScan-SE	tRNA	16079036	16079110	33.9	-	.	ID=tRNA-Thr546_tRNA;Name=tRNA-Thr;anticodon=TGT
ch1-3	tRNAScan-SE	exon	16079036	16079110	33.9	-	.	ID=tRNA-Thr546_exon
ch1-3	tRNAScan-SE	gene	14219940	14220011	30.5	-	.	ID=tRNA-Gly547_gene
ch1-3	tRNAScan-SE	tRNA	14219940	14220011	30.5	-	.	ID=tRNA-Gly547_tRNA;Name=tRNA-Gly;anticodon=GCC
ch1-3	tRNAScan-SE	exon	14219940	14220011	30.5	-	.	ID=tRNA-Gly547_exon
ch1-3	tRNAScan-SE	gene	13794178	13794258	71.4	-	.	ID=tRNA-Leu548_gene
ch1-3	tRNAScan-SE	tRNA	13794178	13794258	71.4	-	.	ID=tRNA-Leu548_tRNA;Name=tRNA-Leu;anticodon=AAG
ch1-3	tRNAScan-SE	exon	13794178	13794258	71.4	-	.	ID=tRNA-Leu548_exon
ch1-3	tRNAScan-SE	gene	13445192	13445265	77.9	-	.	ID=tRNA-Val549_gene
ch1-3	tRNAScan-SE	tRNA	13445192	13445265	77.9	-	.	ID=tRNA-Val549_tRNA;Name=tRNA-Val;anticodon=CAC
ch1-3	tRNAScan-SE	exon	13445192	13445265	77.9	-	.	ID=tRNA-Val549_exon
ch1-3	tRNAScan-SE	gene	12540792	12540882	40.6	-	.	ID=tRNA-Met550_gene
ch1-3	tRNAScan-SE	tRNA	12540792	12540882	40.6	-	.	ID=tRNA-Met550_tRNA;Name=tRNA-Met;anticodon=CAT
ch1-3	tRNAScan-SE	exon	12540792	12540827	40.6	-	.	ID=tRNA-Met550_exon;Note=contains predicted Intron
ch1-3	tRNAScan-SE	exon	12540845	12540882	40.6	-	.	ID=tRNA-Met550_exon;Parent=tRNA-Met550_exon
ch1-3	tRNAScan-SE	gene	10904972	10905044	73.9	-	.	ID=tRNA-Phe551_gene
ch1-3	tRNAScan-SE	tRNA	10904972	10905044	73.9	-	.	ID=tRNA-Phe551_tRNA;Name=tRNA-Phe;anticodon=GAA
ch1-3	tRNAScan-SE	exon	10904972	10905044	73.9	-	.	ID=tRNA-Phe551_exon
ch1-3	tRNAScan-SE	gene	10904823	10904896	80	-	.	ID=tRNA-Asn552_gene
ch1-3	tRNAScan-SE	tRNA	10904823	10904896	80	-	.	ID=tRNA-Asn552_tRNA;Name=tRNA-Asn;anticodon=GTT
ch1-3	tRNAScan-SE	exon	10904823	10904896	80	-	.	ID=tRNA-Asn552_exon
ch1-3	tRNAScan-SE	gene	9789696	9789779	24.9	-	.	ID=tRNA-Thr553_gene
ch1-3	tRNAScan-SE	tRNA	9789696	9789779	24.9	-	.	ID=tRNA-Thr553_tRNA;Name=tRNA-Thr;anticodon=AGT
ch1-3	tRNAScan-SE	exon	9789696	9789779	24.9	-	.	ID=tRNA-Thr553_exon
ch1-3	tRNAScan-SE	gene	7662836	7662909	77	-	.	ID=tRNA-Ile554_gene
ch1-3	tRNAScan-SE	tRNA	7662836	7662909	77	-	.	ID=tRNA-Ile554_tRNA;Name=tRNA-Ile;anticodon=AAT
ch1-3	tRNAScan-SE	exon	7662836	7662909	77	-	.	ID=tRNA-Ile554_exon
ch1-3	tRNAScan-SE	gene	6914129	6914200	72	-	.	ID=tRNA-Glu555_gene
ch1-3	tRNAScan-SE	tRNA	6914129	6914200	72	-	.	ID=tRNA-Glu555_tRNA;Name=tRNA-Glu;anticodon=TTC
ch1-3	tRNAScan-SE	exon	6914129	6914200	72	-	.	ID=tRNA-Glu555_exon
ch1-3	tRNAScan-SE	gene	6864656	6864729	85.9	-	.	ID=tRNA-Ile556_gene
ch1-3	tRNAScan-SE	tRNA	6864656	6864729	85.9	-	.	ID=tRNA-Ile556_tRNA;Name=tRNA-Ile;anticodon=TAT
ch1-3	tRNAScan-SE	exon	6864656	6864729	85.9	-	.	ID=tRNA-Ile556_exon
ch1-3	tRNAScan-SE	gene	6731222	6731295	84.3	-	.	ID=tRNA-Asn557_gene
ch1-3	tRNAScan-SE	tRNA	6731222	6731295	84.3	-	.	ID=tRNA-Asn557_tRNA;Name=tRNA-Asn;anticodon=GTT
ch1-3	tRNAScan-SE	exon	6731222	6731295	84.3	-	.	ID=tRNA-Asn557_exon
ch1-3	tRNAScan-SE	gene	6087803	6087873	66.5	-	.	ID=tRNA-Gly558_gene
ch1-3	tRNAScan-SE	tRNA	6087803	6087873	66.5	-	.	ID=tRNA-Gly558_tRNA;Name=tRNA-Gly;anticodon=GCC
ch1-3	tRNAScan-SE	exon	6087803	6087873	66.5	-	.	ID=tRNA-Gly558_exon
ch1-3	tRNAScan-SE	gene	3702406	3702478	79.2	-	.	ID=tRNA-Glu559_gene
ch1-3	tRNAScan-SE	tRNA	3702406	3702478	79.2	-	.	ID=tRNA-Glu559_tRNA;Name=tRNA-Glu;anticodon=CTC
ch1-3	tRNAScan-SE	exon	3702406	3702478	79.2	-	.	ID=tRNA-Glu559_exon
ch1-3	tRNAScan-SE	gene	1535576	1535657	80.3	-	.	ID=tRNA-Ser560_gene
ch1-3	tRNAScan-SE	tRNA	1535576	1535657	80.3	-	.	ID=tRNA-Ser560_tRNA;Name=tRNA-Ser;anticodon=AGA
ch1-3	tRNAScan-SE	exon	1535576	1535657	80.3	-	.	ID=tRNA-Ser560_exon
ch1-3	tRNAScan-SE	gene	1432966	1433047	79	-	.	ID=tRNA-Ser561_gene
ch1-3	tRNAScan-SE	tRNA	1432966	1433047	79	-	.	ID=tRNA-Ser561_tRNA;Name=tRNA-Ser;anticodon=GCT
ch1-3	tRNAScan-SE	exon	1432966	1433047	79	-	.	ID=tRNA-Ser561_exon
Scaffold_170	tRNAScan-SE	gene	8214	8294	56	+	.	ID=tRNA-Leu562_gene
Scaffold_170	tRNAScan-SE	tRNA	8214	8294	56	+	.	ID=tRNA-Leu562_tRNA;Name=tRNA-Leu;anticodon=CAA
Scaffold_170	tRNAScan-SE	exon	8214	8294	56	+	.	ID=tRNA-Leu562_exon
Scaffold_170	tRNAScan-SE	gene	16154	16227	61.9	+	.	ID=tRNA-Met563_gene
Scaffold_170	tRNAScan-SE	tRNA	16154	16227	61.9	+	.	ID=tRNA-Met563_tRNA;Name=tRNA-Met;anticodon=CAT
Scaffold_170	tRNAScan-SE	exon	16154	16227	61.9	+	.	ID=tRNA-Met563_exon
Scaffold_170	tRNAScan-SE	gene	18244	18317	49.8	-	.	ID=tRNA-His564_gene
Scaffold_170	tRNAScan-SE	tRNA	18244	18317	49.8	-	.	ID=tRNA-His564_tRNA;Name=tRNA-His;anticodon=GTG
Scaffold_170	tRNAScan-SE	exon	18244	18317	49.8	-	.	ID=tRNA-His564_exon
Scaffold_170	tRNAScan-SE	gene	2116	2187	53.3	-	.	ID=tRNA-Val565_gene
Scaffold_170	tRNAScan-SE	tRNA	2116	2187	53.3	-	.	ID=tRNA-Val565_tRNA;Name=tRNA-Val;anticodon=GAC
Scaffold_170	tRNAScan-SE	exon	2116	2187	53.3	-	.	ID=tRNA-Val565_exon
Scaffold_171	tRNAScan-SE	gene	1561	1634	61.9	+	.	ID=tRNA-Met566_gene
Scaffold_171	tRNAScan-SE	tRNA	1561	1634	61.9	+	.	ID=tRNA-Met566_tRNA;Name=tRNA-Met;anticodon=CAT
Scaffold_171	tRNAScan-SE	exon	1561	1634	61.9	+	.	ID=tRNA-Met566_exon
Scaffold_171	tRNAScan-SE	gene	21487	21560	60.4	+	.	ID=tRNA-Pro567_gene
Scaffold_171	tRNAScan-SE	tRNA	21487	21560	60.4	+	.	ID=tRNA-Pro567_tRNA;Name=tRNA-Pro;anticodon=TGG
Scaffold_171	tRNAScan-SE	exon	21487	21560	60.4	+	.	ID=tRNA-Pro567_exon
Scaffold_171	tRNAScan-SE	gene	21694	21767	70.1	+	.	ID=tRNA-Trp568_gene
Scaffold_171	tRNAScan-SE	tRNA	21694	21767	70.1	+	.	ID=tRNA-Trp568_tRNA;Name=tRNA-Trp;anticodon=CCA
Scaffold_171	tRNAScan-SE	exon	21694	21767	70.1	+	.	ID=tRNA-Trp568_exon
Scaffold_172	tRNAScan-SE	gene	16000	16071	53.3	+	.	ID=tRNA-Val569_gene
Scaffold_172	tRNAScan-SE	tRNA	16000	16071	53.3	+	.	ID=tRNA-Val569_tRNA;Name=tRNA-Val;anticodon=GAC
Scaffold_172	tRNAScan-SE	exon	16000	16071	53.3	+	.	ID=tRNA-Val569_exon
Scaffold_172	tRNAScan-SE	gene	9889	9969	56	-	.	ID=tRNA-Leu570_gene
Scaffold_172	tRNAScan-SE	tRNA	9889	9969	56	-	.	ID=tRNA-Leu570_tRNA;Name=tRNA-Leu;anticodon=CAA
Scaffold_172	tRNAScan-SE	exon	9889	9969	56	-	.	ID=tRNA-Leu570_exon
Scaffold_172	tRNAScan-SE	gene	1953	2026	61.9	-	.	ID=tRNA-Met571_gene
Scaffold_172	tRNAScan-SE	tRNA	1953	2026	61.9	-	.	ID=tRNA-Met571_tRNA;Name=tRNA-Met;anticodon=CAT
Scaffold_172	tRNAScan-SE	exon	1953	2026	61.9	-	.	ID=tRNA-Met571_exon
Scaffold_173	tRNAScan-SE	gene	11028	11101	60.4	-	.	ID=tRNA-Pro572_gene
Scaffold_173	tRNAScan-SE	tRNA	11028	11101	60.4	-	.	ID=tRNA-Pro572_tRNA;Name=tRNA-Pro;anticodon=TGG
Scaffold_173	tRNAScan-SE	exon	11028	11101	60.4	-	.	ID=tRNA-Pro572_exon
Scaffold_173	tRNAScan-SE	gene	10820	10893	70.1	-	.	ID=tRNA-Trp573_gene
Scaffold_173	tRNAScan-SE	tRNA	10820	10893	70.1	-	.	ID=tRNA-Trp573_tRNA;Name=tRNA-Trp;anticodon=CCA
Scaffold_173	tRNAScan-SE	exon	10820	10893	70.1	-	.	ID=tRNA-Trp573_exon
Scaffold_174	tRNAScan-SE	gene	11884	11955	76.1	+	.	ID=tRNA-Asn574_gene
Scaffold_174	tRNAScan-SE	tRNA	11884	11955	76.1	+	.	ID=tRNA-Asn574_tRNA;Name=tRNA-Asn;anticodon=GTT
Scaffold_174	tRNAScan-SE	exon	11884	11955	76.1	+	.	ID=tRNA-Asn574_exon
Scaffold_174	tRNAScan-SE	gene	20262	20333	53.3	-	.	ID=tRNA-Val575_gene
Scaffold_174	tRNAScan-SE	tRNA	20262	20333	53.3	-	.	ID=tRNA-Val575_tRNA;Name=tRNA-Val;anticodon=GAC
Scaffold_174	tRNAScan-SE	exon	20262	20333	53.3	-	.	ID=tRNA-Val575_exon
Scaffold_174	tRNAScan-SE	gene	12415	12493	56.5	-	.	ID=tRNA-Arg576_gene
Scaffold_174	tRNAScan-SE	tRNA	12415	12493	56.5	-	.	ID=tRNA-Arg576_tRNA;Name=tRNA-Arg;anticodon=ACG
Scaffold_174	tRNAScan-SE	exon	12415	12493	56.5	-	.	ID=tRNA-Arg576_exon
Scaffold_174	tRNAScan-SE	gene	6737	6816	50.7	-	.	ID=tRNA-Leu577_gene
Scaffold_174	tRNAScan-SE	tRNA	6737	6816	50.7	-	.	ID=tRNA-Leu577_tRNA;Name=tRNA-Leu;anticodon=TAG
Scaffold_174	tRNAScan-SE	exon	6737	6816	50.7	-	.	ID=tRNA-Leu577_exon
Scaffold_176	tRNAScan-SE	gene	10500	10571	76.1	+	.	ID=tRNA-Asn578_gene
Scaffold_176	tRNAScan-SE	tRNA	10500	10571	76.1	+	.	ID=tRNA-Asn578_tRNA;Name=tRNA-Asn;anticodon=GTT
Scaffold_176	tRNAScan-SE	exon	10500	10571	76.1	+	.	ID=tRNA-Asn578_exon
Scaffold_176	tRNAScan-SE	gene	18880	18951	53.3	-	.	ID=tRNA-Val579_gene
Scaffold_176	tRNAScan-SE	tRNA	18880	18951	53.3	-	.	ID=tRNA-Val579_tRNA;Name=tRNA-Val;anticodon=GAC
Scaffold_176	tRNAScan-SE	exon	18880	18951	53.3	-	.	ID=tRNA-Val579_exon
Scaffold_176	tRNAScan-SE	gene	11032	11110	56.5	-	.	ID=tRNA-Arg580_gene
Scaffold_176	tRNAScan-SE	tRNA	11032	11110	56.5	-	.	ID=tRNA-Arg580_tRNA;Name=tRNA-Arg;anticodon=ACG
Scaffold_176	tRNAScan-SE	exon	11032	11110	56.5	-	.	ID=tRNA-Arg580_exon
Scaffold_176	tRNAScan-SE	gene	5332	5411	50.7	-	.	ID=tRNA-Leu581_gene
Scaffold_176	tRNAScan-SE	tRNA	5332	5411	50.7	-	.	ID=tRNA-Leu581_tRNA;Name=tRNA-Leu;anticodon=TAG
Scaffold_176	tRNAScan-SE	exon	5332	5411	50.7	-	.	ID=tRNA-Leu581_exon
Scaffold_178	tRNAScan-SE	gene	7436	7516	56	+	.	ID=tRNA-Leu582_gene
Scaffold_178	tRNAScan-SE	tRNA	7436	7516	56	+	.	ID=tRNA-Leu582_tRNA;Name=tRNA-Leu;anticodon=CAA
Scaffold_178	tRNAScan-SE	exon	7436	7516	56	+	.	ID=tRNA-Leu582_exon
Scaffold_178	tRNAScan-SE	gene	15378	15451	61.9	+	.	ID=tRNA-Met583_gene
Scaffold_178	tRNAScan-SE	tRNA	15378	15451	61.9	+	.	ID=tRNA-Met583_tRNA;Name=tRNA-Met;anticodon=CAT
Scaffold_178	tRNAScan-SE	exon	15378	15451	61.9	+	.	ID=tRNA-Met583_exon
Scaffold_178	tRNAScan-SE	gene	17468	17541	49.8	-	.	ID=tRNA-His584_gene
Scaffold_178	tRNAScan-SE	tRNA	17468	17541	49.8	-	.	ID=tRNA-His584_tRNA;Name=tRNA-His;anticodon=GTG
Scaffold_178	tRNAScan-SE	exon	17468	17541	49.8	-	.	ID=tRNA-His584_exon
Scaffold_178	tRNAScan-SE	gene	1332	1403	53.3	-	.	ID=tRNA-Val585_gene
Scaffold_178	tRNAScan-SE	tRNA	1332	1403	53.3	-	.	ID=tRNA-Val585_tRNA;Name=tRNA-Val;anticodon=GAC
Scaffold_178	tRNAScan-SE	exon	1332	1403	53.3	-	.	ID=tRNA-Val585_exon
Scaffold_179	tRNAScan-SE	gene	18335	18408	61.9	-	.	ID=tRNA-Met586_gene
Scaffold_179	tRNAScan-SE	tRNA	18335	18408	61.9	-	.	ID=tRNA-Met586_tRNA;Name=tRNA-Met;anticodon=CAT
Scaffold_179	tRNAScan-SE	exon	18335	18408	61.9	-	.	ID=tRNA-Met586_exon
Scaffold_17	tRNAScan-SE	gene	407517	407588	67.4	+	.	ID=tRNA-Pro587_gene
Scaffold_17	tRNAScan-SE	tRNA	407517	407588	67.4	+	.	ID=tRNA-Pro587_tRNA;Name=tRNA-Pro;anticodon=AGG
Scaffold_17	tRNAScan-SE	exon	407517	407588	67.4	+	.	ID=tRNA-Pro587_exon
Scaffold_17	tRNAScan-SE	gene	1346028	1346100	68.1	+	.	ID=tRNA-Arg588_gene
Scaffold_17	tRNAScan-SE	tRNA	1346028	1346100	68.1	+	.	ID=tRNA-Arg588_tRNA;Name=tRNA-Arg;anticodon=TCT
Scaffold_17	tRNAScan-SE	exon	1346028	1346100	68.1	+	.	ID=tRNA-Arg588_exon
Scaffold_17	tRNAScan-SE	gene	1710406	1710477	82.1	+	.	ID=tRNA-Cys589_gene
Scaffold_17	tRNAScan-SE	tRNA	1710406	1710477	82.1	+	.	ID=tRNA-Cys589_tRNA;Name=tRNA-Cys;anticodon=GCA
Scaffold_17	tRNAScan-SE	exon	1710406	1710477	82.1	+	.	ID=tRNA-Cys589_exon
Scaffold_17	tRNAScan-SE	gene	2133363	2133438	58.4	+	.	ID=tRNA-Val590_gene
Scaffold_17	tRNAScan-SE	tRNA	2133363	2133438	58.4	+	.	ID=tRNA-Val590_tRNA;Name=tRNA-Val;anticodon=AAC
Scaffold_17	tRNAScan-SE	exon	2133363	2133438	58.4	+	.	ID=tRNA-Val590_exon
Scaffold_17	tRNAScan-SE	gene	1508545	1508635	64	-	.	ID=tRNA-Met591_gene
Scaffold_17	tRNAScan-SE	tRNA	1508545	1508635	64	-	.	ID=tRNA-Met591_tRNA;Name=tRNA-Met;anticodon=CAT
Scaffold_17	tRNAScan-SE	exon	1508545	1508580	64	-	.	ID=tRNA-Met591_exon;Note=contains predicted Intron
Scaffold_17	tRNAScan-SE	exon	1508598	1508635	64	-	.	ID=tRNA-Met591_exon;Parent=tRNA-Met591_exon
Scaffold_181	tRNAScan-SE	gene	2495	2566	76.1	+	.	ID=tRNA-Asn592_gene
Scaffold_181	tRNAScan-SE	tRNA	2495	2566	76.1	+	.	ID=tRNA-Asn592_tRNA;Name=tRNA-Asn;anticodon=GTT
Scaffold_181	tRNAScan-SE	exon	2495	2566	76.1	+	.	ID=tRNA-Asn592_exon
Scaffold_181	tRNAScan-SE	gene	16975	17055	56	+	.	ID=tRNA-Leu593_gene
Scaffold_181	tRNAScan-SE	tRNA	16975	17055	56	+	.	ID=tRNA-Leu593_tRNA;Name=tRNA-Leu;anticodon=CAA
Scaffold_181	tRNAScan-SE	exon	16975	17055	56	+	.	ID=tRNA-Leu593_exon
Scaffold_181	tRNAScan-SE	gene	10871	10942	53.3	-	.	ID=tRNA-Val594_gene
Scaffold_181	tRNAScan-SE	tRNA	10871	10942	53.3	-	.	ID=tRNA-Val594_tRNA;Name=tRNA-Val;anticodon=GAC
Scaffold_181	tRNAScan-SE	exon	10871	10942	53.3	-	.	ID=tRNA-Val594_exon
Scaffold_181	tRNAScan-SE	gene	3027	3105	56.5	-	.	ID=tRNA-Arg595_gene
Scaffold_181	tRNAScan-SE	tRNA	3027	3105	56.5	-	.	ID=tRNA-Arg595_tRNA;Name=tRNA-Arg;anticodon=ACG
Scaffold_181	tRNAScan-SE	exon	3027	3105	56.5	-	.	ID=tRNA-Arg595_exon
Scaffold_182	tRNAScan-SE	gene	8777	8849	67.8	+	.	ID=tRNA-Thr596_gene
Scaffold_182	tRNAScan-SE	tRNA	8777	8849	67.8	+	.	ID=tRNA-Thr596_tRNA;Name=tRNA-Thr;anticodon=TGT
Scaffold_182	tRNAScan-SE	exon	8777	8849	67.8	+	.	ID=tRNA-Thr596_exon
Scaffold_182	tRNAScan-SE	gene	18942	19015	64.4	+	.	ID=tRNA-Met597_gene
Scaffold_182	tRNAScan-SE	tRNA	18942	19015	64.4	+	.	ID=tRNA-Met597_tRNA;Name=tRNA-Met;anticodon=CAT
Scaffold_182	tRNAScan-SE	exon	18942	19015	64.4	+	.	ID=tRNA-Met597_exon
Scaffold_182	tRNAScan-SE	gene	20196	20288	49.9	+	.	ID=tRNA-Ser598_gene
Scaffold_182	tRNAScan-SE	tRNA	20196	20288	49.9	+	.	ID=tRNA-Ser598_tRNA;Name=tRNA-Ser;anticodon=TGA
Scaffold_182	tRNAScan-SE	exon	20196	20288	49.9	+	.	ID=tRNA-Ser598_exon
Scaffold_182	tRNAScan-SE	gene	19208	19278	56.6	-	.	ID=tRNA-Gly599_gene
Scaffold_182	tRNAScan-SE	tRNA	19208	19278	56.6	-	.	ID=tRNA-Gly599_tRNA;Name=tRNA-Gly;anticodon=GCC
Scaffold_182	tRNAScan-SE	exon	19208	19278	56.6	-	.	ID=tRNA-Gly599_exon
Scaffold_182	tRNAScan-SE	gene	10127	10213	64	-	.	ID=tRNA-Ser600_gene
Scaffold_182	tRNAScan-SE	tRNA	10127	10213	64	-	.	ID=tRNA-Ser600_tRNA;Name=tRNA-Ser;anticodon=GGA
Scaffold_182	tRNAScan-SE	exon	10127	10213	64	-	.	ID=tRNA-Ser600_exon
Scaffold_182	tRNAScan-SE	gene	6841	6913	65.2	-	.	ID=tRNA-Phe601_gene
Scaffold_182	tRNAScan-SE	tRNA	6841	6913	65.2	-	.	ID=tRNA-Phe601_tRNA;Name=tRNA-Phe;anticodon=GAA
Scaffold_182	tRNAScan-SE	exon	6841	6913	65.2	-	.	ID=tRNA-Phe601_exon
Scaffold_182	tRNAScan-SE	gene	2938	3010	51.7	-	.	ID=tRNA-Met602_gene
Scaffold_182	tRNAScan-SE	tRNA	2938	3010	51.7	-	.	ID=tRNA-Met602_tRNA;Name=tRNA-Met;anticodon=CAT
Scaffold_182	tRNAScan-SE	exon	2938	3010	51.7	-	.	ID=tRNA-Met602_exon
Scaffold_183	tRNAScan-SE	gene	2320	2391	76.1	+	.	ID=tRNA-Asn603_gene
Scaffold_183	tRNAScan-SE	tRNA	2320	2391	76.1	+	.	ID=tRNA-Asn603_tRNA;Name=tRNA-Asn;anticodon=GTT
Scaffold_183	tRNAScan-SE	exon	2320	2391	76.1	+	.	ID=tRNA-Asn603_exon
Scaffold_183	tRNAScan-SE	gene	16804	16884	56	+	.	ID=tRNA-Leu604_gene
Scaffold_183	tRNAScan-SE	tRNA	16804	16884	56	+	.	ID=tRNA-Leu604_tRNA;Name=tRNA-Leu;anticodon=CAA
Scaffold_183	tRNAScan-SE	exon	16804	16884	56	+	.	ID=tRNA-Leu604_exon
Scaffold_183	tRNAScan-SE	gene	10701	10772	53.3	-	.	ID=tRNA-Val605_gene
Scaffold_183	tRNAScan-SE	tRNA	10701	10772	53.3	-	.	ID=tRNA-Val605_tRNA;Name=tRNA-Val;anticodon=GAC
Scaffold_183	tRNAScan-SE	exon	10701	10772	53.3	-	.	ID=tRNA-Val605_exon
Scaffold_183	tRNAScan-SE	gene	2852	2930	56.5	-	.	ID=tRNA-Arg606_gene
Scaffold_183	tRNAScan-SE	tRNA	2852	2930	56.5	-	.	ID=tRNA-Arg606_tRNA;Name=tRNA-Arg;anticodon=ACG
Scaffold_183	tRNAScan-SE	exon	2852	2930	56.5	-	.	ID=tRNA-Arg606_exon
Scaffold_184	tRNAScan-SE	gene	14974	15045	53.3	+	.	ID=tRNA-Val607_gene
Scaffold_184	tRNAScan-SE	tRNA	14974	15045	53.3	+	.	ID=tRNA-Val607_tRNA;Name=tRNA-Val;anticodon=GAC
Scaffold_184	tRNAScan-SE	exon	14974	15045	53.3	+	.	ID=tRNA-Val607_exon
Scaffold_184	tRNAScan-SE	gene	8861	8941	56	-	.	ID=tRNA-Leu608_gene
Scaffold_184	tRNAScan-SE	tRNA	8861	8941	56	-	.	ID=tRNA-Leu608_tRNA;Name=tRNA-Leu;anticodon=CAA
Scaffold_184	tRNAScan-SE	exon	8861	8941	56	-	.	ID=tRNA-Leu608_exon
Scaffold_184	tRNAScan-SE	gene	926	999	61.9	-	.	ID=tRNA-Met609_gene
Scaffold_184	tRNAScan-SE	tRNA	926	999	61.9	-	.	ID=tRNA-Met609_tRNA;Name=tRNA-Met;anticodon=CAT
Scaffold_184	tRNAScan-SE	exon	926	999	61.9	-	.	ID=tRNA-Met609_exon
Scaffold_185	tRNAScan-SE	gene	8007	8078	76.1	+	.	ID=tRNA-Asn610_gene
Scaffold_185	tRNAScan-SE	tRNA	8007	8078	76.1	+	.	ID=tRNA-Asn610_tRNA;Name=tRNA-Asn;anticodon=GTT
Scaffold_185	tRNAScan-SE	exon	8007	8078	76.1	+	.	ID=tRNA-Asn610_exon
Scaffold_185	tRNAScan-SE	gene	16387	16458	53.3	-	.	ID=tRNA-Val611_gene
Scaffold_185	tRNAScan-SE	tRNA	16387	16458	53.3	-	.	ID=tRNA-Val611_tRNA;Name=tRNA-Val;anticodon=GAC
Scaffold_185	tRNAScan-SE	exon	16387	16458	53.3	-	.	ID=tRNA-Val611_exon
Scaffold_185	tRNAScan-SE	gene	8539	8617	56.5	-	.	ID=tRNA-Arg612_gene
Scaffold_185	tRNAScan-SE	tRNA	8539	8617	56.5	-	.	ID=tRNA-Arg612_tRNA;Name=tRNA-Arg;anticodon=ACG
Scaffold_185	tRNAScan-SE	exon	8539	8617	56.5	-	.	ID=tRNA-Arg612_exon
Scaffold_187	tRNAScan-SE	gene	9808	9888	56	+	.	ID=tRNA-Leu613_gene
Scaffold_187	tRNAScan-SE	tRNA	9808	9888	56	+	.	ID=tRNA-Leu613_tRNA;Name=tRNA-Leu;anticodon=CAA
Scaffold_187	tRNAScan-SE	exon	9808	9888	56	+	.	ID=tRNA-Leu613_exon
Scaffold_187	tRNAScan-SE	gene	17751	17824	61.9	+	.	ID=tRNA-Met614_gene
Scaffold_187	tRNAScan-SE	tRNA	17751	17824	61.9	+	.	ID=tRNA-Met614_tRNA;Name=tRNA-Met;anticodon=CAT
Scaffold_187	tRNAScan-SE	exon	17751	17824	61.9	+	.	ID=tRNA-Met614_exon
Scaffold_187	tRNAScan-SE	gene	19840	19913	49.8	-	.	ID=tRNA-His615_gene
Scaffold_187	tRNAScan-SE	tRNA	19840	19913	49.8	-	.	ID=tRNA-His615_tRNA;Name=tRNA-His;anticodon=GTG
Scaffold_187	tRNAScan-SE	exon	19840	19913	49.8	-	.	ID=tRNA-His615_exon
Scaffold_187	tRNAScan-SE	gene	3705	3776	53.3	-	.	ID=tRNA-Val616_gene
Scaffold_187	tRNAScan-SE	tRNA	3705	3776	53.3	-	.	ID=tRNA-Val616_tRNA;Name=tRNA-Val;anticodon=GAC
Scaffold_187	tRNAScan-SE	exon	3705	3776	53.3	-	.	ID=tRNA-Val616_exon
Scaffold_188	tRNAScan-SE	gene	1778	1856	56.5	+	.	ID=tRNA-Arg617_gene
Scaffold_188	tRNAScan-SE	tRNA	1778	1856	56.5	+	.	ID=tRNA-Arg617_tRNA;Name=tRNA-Arg;anticodon=ACG
Scaffold_188	tRNAScan-SE	exon	1778	1856	56.5	+	.	ID=tRNA-Arg617_exon
Scaffold_188	tRNAScan-SE	gene	18150	18229	50.7	-	.	ID=tRNA-Leu618_gene
Scaffold_188	tRNAScan-SE	tRNA	18150	18229	50.7	-	.	ID=tRNA-Leu618_tRNA;Name=tRNA-Leu;anticodon=TAG
Scaffold_188	tRNAScan-SE	exon	18150	18229	50.7	-	.	ID=tRNA-Leu618_exon
Scaffold_188	tRNAScan-SE	gene	2317	2388	76.1	-	.	ID=tRNA-Asn619_gene
Scaffold_188	tRNAScan-SE	tRNA	2317	2388	76.1	-	.	ID=tRNA-Asn619_tRNA;Name=tRNA-Asn;anticodon=GTT
Scaffold_188	tRNAScan-SE	exon	2317	2388	76.1	-	.	ID=tRNA-Asn619_exon
Scaffold_189	tRNAScan-SE	gene	14274	14345	53.3	+	.	ID=tRNA-Val620_gene
Scaffold_189	tRNAScan-SE	tRNA	14274	14345	53.3	+	.	ID=tRNA-Val620_tRNA;Name=tRNA-Val;anticodon=GAC
Scaffold_189	tRNAScan-SE	exon	14274	14345	53.3	+	.	ID=tRNA-Val620_exon
Scaffold_189	tRNAScan-SE	gene	8165	8245	56	-	.	ID=tRNA-Leu621_gene
Scaffold_189	tRNAScan-SE	tRNA	8165	8245	56	-	.	ID=tRNA-Leu621_tRNA;Name=tRNA-Leu;anticodon=CAA
Scaffold_189	tRNAScan-SE	exon	8165	8245	56	-	.	ID=tRNA-Leu621_exon
Scaffold_189	tRNAScan-SE	gene	229	302	61.9	-	.	ID=tRNA-Met622_gene
Scaffold_189	tRNAScan-SE	tRNA	229	302	61.9	-	.	ID=tRNA-Met622_tRNA;Name=tRNA-Met;anticodon=CAT
Scaffold_189	tRNAScan-SE	exon	229	302	61.9	-	.	ID=tRNA-Met622_exon
ch6-4	tRNAScan-SE	gene	392990	393061	61.8	+	.	ID=tRNA-Asp623_gene
ch6-4	tRNAScan-SE	tRNA	392990	393061	61.8	+	.	ID=tRNA-Asp623_tRNA;Name=tRNA-Asp;anticodon=GTC
ch6-4	tRNAScan-SE	exon	392990	393061	61.8	+	.	ID=tRNA-Asp623_exon
ch6-4	tRNAScan-SE	gene	649779	649851	72.1	+	.	ID=tRNA-Arg624_gene
ch6-4	tRNAScan-SE	tRNA	649779	649851	72.1	+	.	ID=tRNA-Arg624_tRNA;Name=tRNA-Arg;anticodon=ACG
ch6-4	tRNAScan-SE	exon	649779	649851	72.1	+	.	ID=tRNA-Arg624_exon
ch6-4	tRNAScan-SE	gene	1404138	1404208	66.5	+	.	ID=tRNA-Gly625_gene
ch6-4	tRNAScan-SE	tRNA	1404138	1404208	66.5	+	.	ID=tRNA-Gly625_tRNA;Name=tRNA-Gly;anticodon=GCC
ch6-4	tRNAScan-SE	exon	1404138	1404208	66.5	+	.	ID=tRNA-Gly625_exon
ch6-4	tRNAScan-SE	gene	1498826	1498898	73.5	+	.	ID=tRNA-Phe626_gene
ch6-4	tRNAScan-SE	tRNA	1498826	1498898	73.5	+	.	ID=tRNA-Phe626_tRNA;Name=tRNA-Phe;anticodon=GAA
ch6-4	tRNAScan-SE	exon	1498826	1498898	73.5	+	.	ID=tRNA-Phe626_exon
ch6-4	tRNAScan-SE	gene	1575181	1575253	88.3	+	.	ID=tRNA-Lys627_gene
ch6-4	tRNAScan-SE	tRNA	1575181	1575253	88.3	+	.	ID=tRNA-Lys627_tRNA;Name=tRNA-Lys;anticodon=TTT
ch6-4	tRNAScan-SE	exon	1575181	1575253	88.3	+	.	ID=tRNA-Lys627_exon
ch6-4	tRNAScan-SE	gene	2212781	2212853	68.2	+	.	ID=tRNA-Ala628_gene
ch6-4	tRNAScan-SE	tRNA	2212781	2212853	68.2	+	.	ID=tRNA-Ala628_tRNA;Name=tRNA-Ala;anticodon=CGC
ch6-4	tRNAScan-SE	exon	2212781	2212853	68.2	+	.	ID=tRNA-Ala628_exon
ch6-4	tRNAScan-SE	gene	3784648	3784720	73.9	+	.	ID=tRNA-Phe629_gene
ch6-4	tRNAScan-SE	tRNA	3784648	3784720	73.9	+	.	ID=tRNA-Phe629_tRNA;Name=tRNA-Phe;anticodon=GAA
ch6-4	tRNAScan-SE	exon	3784648	3784720	73.9	+	.	ID=tRNA-Phe629_exon
ch6-4	tRNAScan-SE	gene	5910776	5910857	78.9	+	.	ID=tRNA-Ser630_gene
ch6-4	tRNAScan-SE	tRNA	5910776	5910857	78.9	+	.	ID=tRNA-Ser630_tRNA;Name=tRNA-Ser;anticodon=CGA
ch6-4	tRNAScan-SE	exon	5910776	5910857	78.9	+	.	ID=tRNA-Ser630_exon
ch6-4	tRNAScan-SE	gene	6874687	6874759	79.2	+	.	ID=tRNA-Glu631_gene
ch6-4	tRNAScan-SE	tRNA	6874687	6874759	79.2	+	.	ID=tRNA-Glu631_tRNA;Name=tRNA-Glu;anticodon=CTC
ch6-4	tRNAScan-SE	exon	6874687	6874759	79.2	+	.	ID=tRNA-Glu631_exon
ch6-4	tRNAScan-SE	gene	7302793	7302864	20.2	+	.	ID=tRNA-Thr632_gene
ch6-4	tRNAScan-SE	tRNA	7302793	7302864	20.2	+	.	ID=tRNA-Thr632_tRNA;Name=tRNA-Thr;anticodon=AGT
ch6-4	tRNAScan-SE	exon	7302793	7302864	20.2	+	.	ID=tRNA-Thr632_exon
ch6-4	tRNAScan-SE	gene	7712887	7712957	66.5	+	.	ID=tRNA-Gly633_gene
ch6-4	tRNAScan-SE	tRNA	7712887	7712957	66.5	+	.	ID=tRNA-Gly633_tRNA;Name=tRNA-Gly;anticodon=GCC
ch6-4	tRNAScan-SE	exon	7712887	7712957	66.5	+	.	ID=tRNA-Gly633_exon
ch6-4	tRNAScan-SE	gene	7745056	7745127	67.4	+	.	ID=tRNA-Pro634_gene
ch6-4	tRNAScan-SE	tRNA	7745056	7745127	67.4	+	.	ID=tRNA-Pro634_tRNA;Name=tRNA-Pro;anticodon=AGG
ch6-4	tRNAScan-SE	exon	7745056	7745127	67.4	+	.	ID=tRNA-Pro634_exon
ch6-4	tRNAScan-SE	gene	8087567	8087637	45.9	+	.	ID=tRNA-Gly635_gene
ch6-4	tRNAScan-SE	tRNA	8087567	8087637	45.9	+	.	ID=tRNA-Gly635_tRNA;Name=tRNA-Gly;anticodon=TCC
ch6-4	tRNAScan-SE	exon	8087567	8087637	45.9	+	.	ID=tRNA-Gly635_exon
ch6-4	tRNAScan-SE	gene	9184658	9184729	67.4	+	.	ID=tRNA-Pro636_gene
ch6-4	tRNAScan-SE	tRNA	9184658	9184729	67.4	+	.	ID=tRNA-Pro636_tRNA;Name=tRNA-Pro;anticodon=AGG
ch6-4	tRNAScan-SE	exon	9184658	9184729	67.4	+	.	ID=tRNA-Pro636_exon
ch6-4	tRNAScan-SE	gene	10095371	10095461	74.3	+	.	ID=tRNA-Tyr637_gene
ch6-4	tRNAScan-SE	tRNA	10095371	10095461	74.3	+	.	ID=tRNA-Tyr637_tRNA;Name=tRNA-Tyr;anticodon=GTA
ch6-4	tRNAScan-SE	exon	10095371	10095407	74.3	+	.	ID=tRNA-Tyr637_exon;Note=contains predicted Intron
ch6-4	tRNAScan-SE	exon	10095426	10095461	74.3	+	.	ID=tRNA-Tyr637_exon;Parent=tRNA-Tyr637_exon
ch6-4	tRNAScan-SE	gene	10105731	10105806	23.3	+	.	ID=tRNA-Ile638_gene
ch6-4	tRNAScan-SE	tRNA	10105731	10105806	23.3	+	.	ID=tRNA-Ile638_tRNA;Name=tRNA-Ile;anticodon=AAT
ch6-4	tRNAScan-SE	exon	10105731	10105806	23.3	+	.	ID=tRNA-Ile638_exon
ch6-4	tRNAScan-SE	gene	11067420	11067500	74	+	.	ID=tRNA-Leu639_gene
ch6-4	tRNAScan-SE	tRNA	11067420	11067500	74	+	.	ID=tRNA-Leu639_tRNA;Name=tRNA-Leu;anticodon=AAG
ch6-4	tRNAScan-SE	exon	11067420	11067500	74	+	.	ID=tRNA-Leu639_exon
ch6-4	tRNAScan-SE	gene	11158626	11158706	74	+	.	ID=tRNA-Leu640_gene
ch6-4	tRNAScan-SE	tRNA	11158626	11158706	74	+	.	ID=tRNA-Leu640_tRNA;Name=tRNA-Leu;anticodon=AAG
ch6-4	tRNAScan-SE	exon	11158626	11158706	74	+	.	ID=tRNA-Leu640_exon
ch6-4	tRNAScan-SE	gene	12285985	12286058	64.5	+	.	ID=tRNA-Asn641_gene
ch6-4	tRNAScan-SE	tRNA	12285985	12286058	64.5	+	.	ID=tRNA-Asn641_tRNA;Name=tRNA-Asn;anticodon=GTT
ch6-4	tRNAScan-SE	exon	12285985	12286058	64.5	+	.	ID=tRNA-Asn641_exon
ch6-4	tRNAScan-SE	gene	14057998	14058069	35.8	+	.	ID=tRNA-Gly642_gene
ch6-4	tRNAScan-SE	tRNA	14057998	14058069	35.8	+	.	ID=tRNA-Gly642_tRNA;Name=tRNA-Gly;anticodon=TCC
ch6-4	tRNAScan-SE	exon	14057998	14058069	35.8	+	.	ID=tRNA-Gly642_exon
ch6-4	tRNAScan-SE	gene	14411097	14411167	20.3	+	.	ID=tRNA-Val643_gene
ch6-4	tRNAScan-SE	tRNA	14411097	14411167	20.3	+	.	ID=tRNA-Val643_tRNA;Name=tRNA-Val;anticodon=AAC
ch6-4	tRNAScan-SE	exon	14411097	14411167	20.3	+	.	ID=tRNA-Val643_exon
ch6-4	tRNAScan-SE	gene	15356555	15356635	27	+	.	ID=tRNA-Sup644_gene
ch6-4	tRNAScan-SE	tRNA	15356555	15356635	27	+	.	ID=tRNA-Sup644_tRNA;Name=tRNA-Sup;anticodon=TCA
ch6-4	tRNAScan-SE	exon	15356555	15356635	27	+	.	ID=tRNA-Sup644_exon
ch6-4	tRNAScan-SE	gene	18066969	18067039	66.5	+	.	ID=tRNA-Gly645_gene
ch6-4	tRNAScan-SE	tRNA	18066969	18067039	66.5	+	.	ID=tRNA-Gly645_tRNA;Name=tRNA-Gly;anticodon=GCC
ch6-4	tRNAScan-SE	exon	18066969	18067039	66.5	+	.	ID=tRNA-Gly645_exon
ch6-4	tRNAScan-SE	gene	19487959	19488032	64.4	+	.	ID=tRNA-Met646_gene
ch6-4	tRNAScan-SE	tRNA	19487959	19488032	64.4	+	.	ID=tRNA-Met646_tRNA;Name=tRNA-Met;anticodon=CAT
ch6-4	tRNAScan-SE	exon	19487959	19488032	64.4	+	.	ID=tRNA-Met646_exon
ch6-4	tRNAScan-SE	gene	20279825	20279896	71.2	+	.	ID=tRNA-Gln647_gene
ch6-4	tRNAScan-SE	tRNA	20279825	20279896	71.2	+	.	ID=tRNA-Gln647_tRNA;Name=tRNA-Gln;anticodon=CTG
ch6-4	tRNAScan-SE	exon	20279825	20279896	71.2	+	.	ID=tRNA-Gln647_exon
ch6-4	tRNAScan-SE	gene	21427444	21427517	66.5	+	.	ID=tRNA-Arg648_gene
ch6-4	tRNAScan-SE	tRNA	21427444	21427517	66.5	+	.	ID=tRNA-Arg648_tRNA;Name=tRNA-Arg;anticodon=TCG
ch6-4	tRNAScan-SE	exon	21427444	21427517	66.5	+	.	ID=tRNA-Arg648_exon
ch6-4	tRNAScan-SE	gene	21689409	21689481	65.1	+	.	ID=tRNA-Asn649_gene
ch6-4	tRNAScan-SE	tRNA	21689409	21689481	65.1	+	.	ID=tRNA-Asn649_tRNA;Name=tRNA-Asn;anticodon=GTT
ch6-4	tRNAScan-SE	exon	21689409	21689481	65.1	+	.	ID=tRNA-Asn649_exon
ch6-4	tRNAScan-SE	gene	21707160	21707232	79.2	+	.	ID=tRNA-Glu650_gene
ch6-4	tRNAScan-SE	tRNA	21707160	21707232	79.2	+	.	ID=tRNA-Glu650_tRNA;Name=tRNA-Glu;anticodon=CTC
ch6-4	tRNAScan-SE	exon	21707160	21707232	79.2	+	.	ID=tRNA-Glu650_exon
ch6-4	tRNAScan-SE	gene	21761679	21761760	78.9	+	.	ID=tRNA-Ser651_gene
ch6-4	tRNAScan-SE	tRNA	21761679	21761760	78.9	+	.	ID=tRNA-Ser651_tRNA;Name=tRNA-Ser;anticodon=CGA
ch6-4	tRNAScan-SE	exon	21761679	21761760	78.9	+	.	ID=tRNA-Ser651_exon
ch6-4	tRNAScan-SE	gene	22032072	22032144	70.4	+	.	ID=tRNA-Arg652_gene
ch6-4	tRNAScan-SE	tRNA	22032072	22032144	70.4	+	.	ID=tRNA-Arg652_tRNA;Name=tRNA-Arg;anticodon=TCT
ch6-4	tRNAScan-SE	exon	22032072	22032144	70.4	+	.	ID=tRNA-Arg652_exon
ch6-4	tRNAScan-SE	gene	23789277	23789347	46.3	+	.	ID=tRNA-Cys653_gene
ch6-4	tRNAScan-SE	tRNA	23789277	23789347	46.3	+	.	ID=tRNA-Cys653_tRNA;Name=tRNA-Cys;anticodon=GCA
ch6-4	tRNAScan-SE	exon	23789277	23789347	46.3	+	.	ID=tRNA-Cys653_exon
ch6-4	tRNAScan-SE	gene	25166943	25167015	79.2	+	.	ID=tRNA-Glu654_gene
ch6-4	tRNAScan-SE	tRNA	25166943	25167015	79.2	+	.	ID=tRNA-Glu654_tRNA;Name=tRNA-Glu;anticodon=CTC
ch6-4	tRNAScan-SE	exon	25166943	25167015	79.2	+	.	ID=tRNA-Glu654_exon
ch6-4	tRNAScan-SE	gene	26602838	26602919	79	+	.	ID=tRNA-Ser655_gene
ch6-4	tRNAScan-SE	tRNA	26602838	26602919	79	+	.	ID=tRNA-Ser655_tRNA;Name=tRNA-Ser;anticodon=GCT
ch6-4	tRNAScan-SE	exon	26602838	26602919	79	+	.	ID=tRNA-Ser655_exon
ch6-4	tRNAScan-SE	gene	27815508	27815579	63	+	.	ID=tRNA-His656_gene
ch6-4	tRNAScan-SE	tRNA	27815508	27815579	63	+	.	ID=tRNA-His656_tRNA;Name=tRNA-His;anticodon=GTG
ch6-4	tRNAScan-SE	exon	27815508	27815579	63	+	.	ID=tRNA-His656_exon
ch6-4	tRNAScan-SE	gene	28050435	28050515	69.5	+	.	ID=tRNA-Leu657_gene
ch6-4	tRNAScan-SE	tRNA	28050435	28050515	69.5	+	.	ID=tRNA-Leu657_tRNA;Name=tRNA-Leu;anticodon=CAG
ch6-4	tRNAScan-SE	exon	28050435	28050515	69.5	+	.	ID=tRNA-Leu657_exon
ch6-4	tRNAScan-SE	gene	28552918	28552989	63	+	.	ID=tRNA-His658_gene
ch6-4	tRNAScan-SE	tRNA	28552918	28552989	63	+	.	ID=tRNA-His658_tRNA;Name=tRNA-His;anticodon=GTG
ch6-4	tRNAScan-SE	exon	28552918	28552989	63	+	.	ID=tRNA-His658_exon
ch6-4	tRNAScan-SE	gene	28940773	28940846	86.2	+	.	ID=tRNA-Asn659_gene
ch6-4	tRNAScan-SE	tRNA	28940773	28940846	86.2	+	.	ID=tRNA-Asn659_tRNA;Name=tRNA-Asn;anticodon=GTT
ch6-4	tRNAScan-SE	exon	28940773	28940846	86.2	+	.	ID=tRNA-Asn659_exon
[truncated: 4,987 more rows]
