# Supplementary material for: Chromosome Level Assembly of Homozygous Inbred Line ‘Wongyo 3115’ Facilitates the Construction of a High-Density Linkage Map and Identification of QTLs Associated With Fruit Firmness in Octoploid Strawberry (Fragaria × ananassa)
Source: Front Plant Sci. 2021 Jul 14;12:696229. doi: 10.3389/fpls.2021.696229 (PMC8317996; doi:10.3389/fpls.2021.696229)
Supplement: Supplementary file 3 [file Data_Sheet_3.ZIP › Supplementary dataset 03.xlsx]

## Sheet: IStraw35_genotype_BSF2(II)
Genotype of 'BS F2 (II)' population employed for bin map construction for identifying chromosomal rearrangements (Figure 2)
Marker_ID	Chromosome	Marker_position (bp)	Match site number	Maternal line	Paternal line	Number of F2			P-value (expected 1:2:1)	Genotype of F2 individuals
						A	H	B		1	2	3	4	5	6	7	8	9	10	11	12	13	14	15	16	17	18	19	20	21	22	23	24	25	26	27	28	29	30	31	32	33	34	35	36	37	38	39	40
AX-166503041	1-1	30994	2	TT	CC	43	97	43	0.718492	H	A	H	H	H	B	H	A	H	B	A	H	H	B	A	H	B	B	B	B	H	B	H	H	H	H	B	A	H	H	H	H	H	B	H	A	H	B	A	H
AX-166510976	1-1	33302	3	CC	AA	58	89	39	0.120886	A	H	H	B	H	A	B	H	A	A	H	A	A	H	H	A	A	H	A	H	B	H	H	H	H	H	A	H	B	H	H	B	B	H	H	B	H	H	B	H
AX-166510934	1-1	116922	2	TT	GG	41	98	42	0.534154	H	A	H	H	H	B	B	-	H	B	A	H	H	B	-	H	B	B	B	B	H	B	H	H	H	H	B	A	H	H	H	H	H	B	H	A	H	-	A	H
AX-166502997	1-1	123554	1	AA	GG	58	89	37	0.0825323	A	H	H	B	H	A	B	H	A	A	H	A	A	H	H	A	A	H	A	H	B	H	H	H	H	H	A	H	B	H	H	B	B	H	H	B	H	H	B	H
AX-166502990	1-1	140675	3	AA	CC	57	91	38	0.137536	A	H	H	B	H	A	B	H	A	A	H	A	A	H	H	A	A	H	A	H	B	H	H	H	H	H	A	H	B	H	H	B	B	H	H	B	H	H	B	H
AX-166520299	1-1	164259	1	AA	GG	58	88	37	0.0785739	A	H	H	B	H	A	-	H	A	A	H	A	A	H	H	A	A	H	A	H	B	H	H	H	H	H	A	H	B	H	H	B	-	H	H	B	H	H	B	H
AX-166510860	1-1	196866	1	CC	TT	58	89	39	0.120886	A	H	H	B	H	A	B	H	A	A	H	A	A	H	H	A	A	H	A	H	B	H	H	H	H	H	A	H	B	H	H	B	B	H	H	B	H	H	B	H
AX-166510853	1-1	228867	1	CC	TT	58	89	39	0.120886	A	H	H	B	H	A	B	H	A	A	H	A	A	H	H	A	A	H	A	H	B	H	H	H	H	H	A	H	B	H	H	B	B	H	H	B	H	H	B	H
AX-166510825	1-1	258128	1	AA	GG	58	86	40	0.116231	A	H	H	B	H	A	B	H	A	A	H	A	A	H	H	A	A	H	A	H	B	H	H	H	H	H	A	H	B	H	H	B	B	H	H	B	H	H	B	H
AX-166510820	1-1	263401	1	AA	CC	58	89	35	0.052311	A	H	H	B	H	A	B	H	A	A	H	A	A	H	H	A	A	H	A	H	B	H	H	H	H	H	A	H	B	H	H	B	B	H	H	-	H	H	-	H
AX-166502877	1-1	310746	3	CC	TT	29	102	41	0.0220608	H	A	H	H	H	B	H	A	H	-	A	H	H	B	A	H	B	B	-	B	H	B	H	H	H	H	B	A	H	H	H	H	H	B	H	A	H	B	A	H
AX-166509134	1-1	315020	1	-/-	GCA/GCA	57	83	30	0.013098	A	H	-	B	H	A	B	H	-	A	H	A	A	H	H	A	A	-	A	H	B	H	H	H	H	H	A	H	B	H	H	B	B	-	H	B	H	H	B	H
AX-166510792	1-1	315351	1	AA	CC	57	86	39	0.1281	A	H	H	B	H	A	B	-	A	A	H	A	A	H	-	A	A	H	A	H	B	H	H	H	H	H	A	H	B	H	H	B	B	H	H	B	H	-	B	H
AX-89817729	1-1	384058	1	AA	GG	59	87	36	0.0458483	A	H	H	B	H	A	B	H	A	A	H	A	A	H	H	A	A	H	A	H	B	H	H	H	H	H	A	H	-	H	H	B	B	H	H	B	H	H	B	H
AX-89851081	1-1	402982	3	GG	CC	40	101	44	0.419972	H	A	H	H	H	B	H	A	H	B	A	H	H	B	A	H	B	B	B	B	H	B	H	H	H	H	B	A	H	H	H	H	H	B	H	A	H	B	A	H
AX-166510557	1-1	530252	2	AA	GG	59	88	39	0.088979	A	H	H	B	H	A	B	H	A	A	H	A	A	H	H	A	A	H	A	H	B	H	H	H	H	H	A	H	B	H	H	B	B	H	H	B	H	H	B	H
AX-89778925	1-1	546184	4	GG	AA	52	90	38	0.33659	A	H	H	B	H	A	B	H	A	A	H	A	-	H	H	A	A	H	A	H	B	H	H	H	H	H	A	H	B	H	H	B	B	H	H	B	H	H	B	H
AX-123359911	1-1	581465	2	GG	AA	36	101	44	0.207666	H	A	H	H	H	B	H	H	H	B	A	H	H	B	A	H	B	B	B	B	H	B	H	H	H	H	B	A	H	H	H	H	H	B	H	A	H	B	A	H
AX-166502854	1-1	685868	3	AA	GG	13	29	135	1.27938e-54	B	H	B	H	B	B	H	H	B	B	H	B	B	B	H	B	B	B	B	B	H	B	B	-	B	B	B	H	H	B	B	H	H	B	B	A	B	B	A	B
AX-166502853	1-1	697199	4	TT	CC	53	91	36	0.198559	A	H	H	B	H	A	B	H	A	A	H	A	A	H	H	A	A	H	A	H	B	H	H	H	H	H	A	H	B	H	H	H	B	H	H	B	H	H	B	H
AX-123357036	1-1	722635	2	TT	CC	42	99	44	0.619788	H	A	H	H	H	B	H	A	H	B	A	H	H	B	A	H	B	B	B	B	H	B	H	H	H	H	B	A	H	H	H	H	H	B	H	A	H	B	A	H
AX-166520191	1-1	734525	1	AA	GG	59	90	36	0.053556	A	H	H	B	H	A	B	H	A	A	H	A	A	H	H	A	A	H	A	H	B	H	H	H	H	H	A	H	B	H	H	B	B	H	H	B	H	H	B	H
AX-123444819	1-1	745240	2	TT	GG	42	98	43	0.626747	H	A	H	H	H	-	H	A	H	B	A	H	H	B	A	-	B	B	B	B	H	B	H	H	H	H	B	A	H	H	H	H	H	B	H	A	H	B	A	H
AX-166510772	1-1	844088	1	CC	TT	59	90	37	0.0672778	A	H	H	B	H	A	B	H	A	A	H	A	A	H	H	A	A	H	A	H	B	H	H	H	H	H	A	H	B	H	H	B	H	H	H	B	H	H	B	H
AX-166520180	1-1	961105	3	GG	AA	56	91	36	0.112082	A	H	H	B	H	A	B	H	A	A	H	A	A	H	H	A	A	H	A	H	H	H	H	H	H	H	A	H	B	H	H	B	B	H	H	B	H	H	B	H
AX-89779637	1-1	1112082	2	AA	GG	42	98	40	0.480305	H	A	H	H	H	B	H	A	H	B	A	H	H	B	A	H	B	B	B	-	H	B	H	H	H	H	B	A	H	H	H	H	H	B	H	A	H	B	A	H
AX-89817634	1-1	1181799	4	AA	CC	40	100	45	0.475569	H	A	H	H	H	B	H	A	H	B	A	H	H	B	A	H	B	B	B	B	H	B	H	H	H	H	B	A	H	H	H	H	H	B	H	A	H	B	A	H
AX-166517597	1-1	1197843	1	GG	AA	59	89	38	0.0786293	A	H	H	B	H	A	B	H	A	A	H	A	A	B	H	A	A	H	A	H	H	H	H	H	H	H	A	H	B	H	H	B	B	H	H	B	H	H	B	H
AX-166519456	1-1	1447084	1	AA	TT	56	89	30	0.0204746	A	H	H	B	H	-	B	H	A	A	-	A	A	-	H	A	A	H	A	H	H	H	H	H	B	H	A	H	-	H	H	-	B	H	H	H	H	H	B	H
AX-166518178	1-1	1510982	1	AA	CC	58	88	39	0.114147	A	H	H	B	H	A	B	H	A	A	H	A	A	B	H	A	A	H	A	H	H	H	H	H	B	H	A	H	B	H	H	B	B	H	H	B	H	H	B	H
AX-166510729	1-1	1594331	1	GG	TT	59	86	40	0.0899854	A	H	H	B	H	A	B	H	A	A	H	A	A	B	H	A	A	H	A	H	H	H	H	H	-	H	A	H	B	H	H	B	B	H	H	B	H	H	B	H
AX-166520143	1-1	1647874	1	AA	CC	0	34	130	1.10629e-57	H	B	B	B	B	H	B	B	H	H	B	-	H	B	B	H	H	B	H	B	B	B	B	B	B	B	H	B	B	B	B	B	B	B	B	B	B	B	B	B
AX-166510665	1-1	1957136	4	GG	AA	60	86	39	0.0583941	A	H	H	B	H	A	B	H	A	A	H	A	A	B	H	A	A	H	A	H	H	B	H	H	B	H	A	H	B	H	H	H	B	H	H	B	H	H	B	H
AX-123365005	1-1	2053751	3	TT	CC	49	94	43	0.815217	H	A	H	H	H	H	H	H	A	B	A	H	B	H	B	A	H	B	B	B	B	H	H	H	A	H	B	H	H	B	H	A	H	H	B	A	A	A	H	H
AX-166502625	1-1	2283814	2	AA	GG	59	71	32	0.00323228	A	H	-	B	H	A	H	H	A	A	H	A	A	B	H	A	A	H	A	H	H	B	H	H	-	H	A	-	B	H	H	H	H	H	H	B	H	H	-	A
AX-166502949	1-1	2357955	1	AA	GG	65	79	41	0.00619642	A	H	H	B	A	A	H	H	A	A	H	A	A	B	H	A	A	H	A	H	H	B	H	H	B	H	A	H	B	H	H	H	B	H	H	B	H	H	B	A
AX-166510880	1-1	2359883	1	AA	GG	65	82	34	0.00222559	A	H	H	B	A	A	H	H	A	A	H	A	A	B	H	A	A	H	A	H	H	-	H	H	B	H	A	H	H	H	H	H	B	H	H	B	H	H	B	A
AX-166510805	1-1	2890123	1	GG	TT	64	81	41	0.0123701	A	H	H	B	A	A	H	H	A	A	H	A	A	B	H	A	A	H	A	H	H	B	H	H	B	H	A	H	B	H	H	H	B	H	H	B	H	H	B	A
AX-166510818	1-1	3028891	1	AA	CC	65	80	41	0.00734322	A	H	H	B	A	A	H	H	A	A	H	A	A	B	H	A	A	H	A	H	H	B	H	H	B	H	A	H	B	H	H	H	B	H	H	B	H	H	B	A
AX-166520247	1-1	3091771	4	CC	TT	64	82	40	0.0123038	A	H	H	B	A	A	H	H	A	A	H	A	A	B	H	A	A	H	A	H	H	B	H	H	B	H	A	H	B	H	H	H	B	H	H	B	H	H	B	A
AX-166510832	1-1	3173737	1	AA	GG	65	80	41	0.00734322	A	H	H	B	A	A	H	H	A	A	H	A	A	B	H	A	A	H	A	H	H	B	H	H	B	H	A	H	B	H	H	H	B	H	H	B	H	H	B	A
AX-89818054	1-1	3179089	3	CC	TT	63	81	40	0.015143	A	H	H	B	A	A	H	H	A	A	H	A	-	B	H	A	A	H	A	H	H	B	H	H	B	H	A	H	B	H	H	H	B	H	H	B	H	H	B	A
AX-166510855	1-1	3436199	1	CC	TT	59	79	40	0.04278	A	H	H	B	-	A	H	H	A	A	H	A	A	B	H	A	A	H	-	H	H	B	H	H	B	H	A	H	B	H	H	H	B	H	H	B	H	H	B	A
AX-166517607	1-1	3572383	1	AA	GG	66	78	41	0.00351277	A	H	H	B	A	A	H	H	A	A	H	A	A	B	H	A	A	H	A	H	H	-	H	H	B	H	A	B	B	A	H	H	B	H	A	B	H	H	B	A
AX-123360180	1-1	3698952	1	GG	TT	63	80	41	0.0150609	A	H	H	-	A	A	H	H	A	A	H	A	A	B	H	A	A	H	A	H	H	B	H	H	B	H	A	B	B	A	H	H	B	H	A	B	H	H	B	A
AX-166510902	1-1	3702125	1	CC	TT	65	79	42	0.00707199	A	H	H	B	A	A	H	H	A	A	H	A	A	B	H	A	A	H	A	H	H	B	H	H	B	H	A	B	B	A	H	H	B	H	A	B	H	H	B	A
AX-123360183	1-1	3855887	3	CC	AA	43	82	58	0.109061	A	H	H	H	-	-	H	H	B	H	A	H	A	B	A	H	B	H	B	B	H	B	B	B	H	H	B	H	H	H	H	H	H	H	H	H	B	B	A	H
AX-123357106	1-1	3921137	1	GG	AA	43	83	59	0.0944713	A	H	H	H	B	B	H	H	B	H	A	H	A	B	A	H	B	H	B	B	H	B	B	B	H	H	B	H	H	H	H	H	H	H	H	H	B	B	A	H
AX-123357107	1-1	3943850	3	AA	GG	42	82	60	0.0579702	A	H	H	H	B	B	H	H	B	H	A	H	A	B	A	H	B	H	B	B	H	B	B	B	H	H	B	H	H	H	H	H	H	H	H	H	B	B	A	H
AX-166520351	1-1	4237090	4	GG	AA	45	81	60	0.0634144	A	H	H	H	B	B	H	H	B	H	A	H	A	B	A	H	B	H	B	B	H	B	B	B	H	H	B	H	H	H	H	H	H	H	H	H	B	B	A	A
AX-166520352	1-1	4304214	3	TT	CC	46	80	59	0.0740731	A	H	H	H	B	B	H	H	-	H	A	H	A	B	A	H	B	H	B	B	H	B	B	B	A	H	B	H	H	H	H	H	H	H	H	H	B	B	A	A
AX-123365091	1-1	4458916	4	CC	TT	46	81	59	0.0856926	A	H	H	H	B	B	H	H	B	H	A	H	A	B	A	H	B	H	B	B	H	B	B	B	A	H	B	H	H	H	H	H	H	H	H	H	B	B	H	A
AX-166503026	1-1	4604244	3	GG	AA	44	82	59	0.0899854	A	H	H	H	B	B	H	H	B	H	A	H	A	B	A	H	B	H	B	-	H	B	B	B	A	H	B	H	H	H	H	H	H	H	H	H	B	B	H	A
AX-123357124	1-1	4625840	3	AA	GG	45	81	59	0.0829772	A	H	H	H	B	B	H	H	B	H	A	H	A	B	A	H	B	H	B	B	H	B	B	B	A	H	B	H	H	H	H	H	H	H	H	H	B	B	H	A
AX-123363526	1-1	4692455	1	CC	GG	63	81	42	0.0198539	A	H	B	B	A	A	H	H	A	A	A	A	H	B	B	A	A	H	H	H	H	B	H	A	B	H	A	B	H	A	H	H	B	A	A	B	H	H	H	A
AX-166520384	1-1	4875678	4	CC	TT	43	82	60	0.0636692	A	H	H	H	B	B	H	H	B	H	A	H	A	B	A	H	B	H	B	B	H	B	B	B	A	H	B	H	H	H	H	B	H	H	H	H	B	B	H	A
AX-166520408	1-1	5305753	3	TT	CC	41	86	58	0.132799	A	H	H	H	B	B	H	H	B	H	A	H	A	B	A	H	B	H	B	B	H	B	B	B	A	H	B	H	H	H	H	B	B	H	H	B	B	B	H	H
AX-123360228	1-1	5341470	3	TT	CC	41	86	58	0.132799	A	H	H	H	B	B	H	H	B	H	A	H	A	B	A	H	B	H	B	B	H	B	B	B	A	H	B	H	H	H	H	-	B	H	H	B	B	B	H	H
AX-123364724	1-1	5400557	2	TT	AA	41	84	58	0.111471	A	H	H	H	B	B	H	H	B	H	A	H	A	H	A	H	B	H	B	B	H	B	B	B	A	H	B	B	H	H	H	B	-	H	H	B	B	B	H	H
AX-166510999	1-1	5467820	3	TT	GG	41	85	59	0.0944713	A	H	H	H	B	B	H	H	B	H	A	H	A	B	A	H	B	H	B	B	H	B	B	B	A	H	B	H	H	H	H	B	B	H	H	B	B	B	H	H
AX-123366843	1-1	5570145	3	GG	CC	40	86	60	0.0687403	A	H	H	H	B	B	H	H	B	H	A	H	A	B	H	H	B	H	B	B	H	B	B	B	A	H	B	H	H	H	H	B	B	H	H	B	B	B	H	H
AX-166511006	1-1	5587940	3	TT	CC	0	1	185	3.64765e-120	B	B	B	B	B	B	B	B	B	B	B	B	B	B	B	B	B	B	B	B	B	B	B	B	B	B	B	B	B	B	B	B	B	B	B	B	B	B	B	B
AX-166511006	1-1	5641250	3	TT	CC	0	1	185	3.64765e-120	B	B	B	B	B	B	B	B	B	B	B	B	B	B	B	B	B	B	B	B	B	B	B	B	B	B	B	B	B	B	B	B	B	B	B	B	B	B	B	B
AX-166520423	1-1	5708781	3	AA	GG	41	82	60	0.0518699	A	H	H	H	B	B	H	H	B	H	A	H	A	B	H	H	B	A	B	B	H	B	B	B	A	H	B	H	H	H	H	H	B	H	H	B	B	B	H	H
AX-123365112	1-1	5834077	4	TT	GG	39	89	57	0.152014	A	H	H	H	B	B	H	H	B	H	A	H	A	B	H	H	B	A	B	B	H	B	B	B	-	H	B	H	H	H	H	H	B	H	H	B	B	B	H	H
AX-123365113	1-1	5834476	4	GG	AA	31	96	46	0.0959498	H	B	H	H	-	H	H	H	H	H	B	B	H	H	B	H	H	H	A	A	H	A	B	A	A	A	B	H	H	H	H	H	A	B	H	H	H	B	A	H
AX-123365114	1-1	5838199	3	CC	AA	39	88	55	0.221908	A	H	H	H	B	B	H	H	B	H	A	H	A	B	H	H	B	A	B	H	H	B	B	B	A	H	B	H	H	H	-	H	B	H	H	B	B	B	H	H
AX-166520427	1-1	5839303	3	GG	AA	34	105	46	0.0847909	H	B	H	H	H	H	H	H	H	H	B	B	H	H	B	H	H	H	A	A	H	A	B	A	A	A	B	H	H	H	H	H	A	B	H	H	H	B	A	H
AX-123360241	1-1	5840786	4	GG	AA	32	103	48	0.0581772	H	B	H	H	H	H	H	H	H	H	B	B	H	H	B	H	H	H	A	A	H	A	B	A	A	-	B	H	H	H	H	H	A	B	H	H	H	B	A	H
AX-123360242	1-1	5843271	3	TT	CC	40	88	58	0.133888	A	H	H	H	B	B	H	H	B	H	A	H	A	B	H	H	B	A	B	B	H	B	B	B	A	H	B	H	H	H	H	H	B	H	H	B	B	B	H	H
AX-89876068	1-1	5898310	3	TT	CC	34	105	46	0.0847909	H	B	H	H	H	H	H	H	H	H	B	B	H	H	B	H	H	H	A	A	H	A	B	A	A	A	B	H	H	H	H	H	A	B	H	H	H	B	A	H
AX-123360247	1-1	5952009	4	GG	AA	35	94	47	0.293091	H	H	H	H	H	H	H	H	H	H	B	B	H	H	B	H	H	H	A	A	H	A	H	A	A	A	B	H	H	H	H	H	A	B	H	H	H	B	A	H
AX-123601901	1-1	5970047	4	GG	TT	34	105	47	0.0856926	H	H	H	H	H	H	H	H	H	H	B	B	H	H	B	H	H	H	A	A	H	A	H	A	A	A	B	H	H	H	H	H	A	B	H	H	H	B	A	H
AX-123360248	1-1	5974917	4	TT	CC	38	89	45	0.677372	A	H	H	H	B	B	H	H	B	H	A	H	A	B	H	H	-	A	H	-	H	-	-	B	A	H	-	H	H	-	H	H	B	-	H	H	B	-	H	H
AX-166503093	1-1	5978811	4	GG	TT	33	106	47	0.0566441	H	H	H	H	H	H	H	H	H	H	B	B	H	H	B	H	H	H	A	A	H	A	H	A	A	A	B	H	H	H	H	H	A	B	H	H	H	B	A	H
AX-123357148	1-1	5999755	4	GG	TT	0	1	184	1.63462e-119	B	B	B	B	B	B	B	B	B	B	B	B	B	B	B	B	B	B	B	B	B	B	B	B	B	B	B	B	B	B	B	B	B	B	B	B	B	B	B	B
AX-123357152	1-1	6163840	4	AA	GG	41	89	53	0.425202	A	H	H	H	B	B	H	H	B	H	A	H	A	B	H	H	B	A	H	B	H	B	B	B	A	H	B	H	H	H	H	H	B	H	H	B	B	B	H	H
AX-123365118	1-1	6166229	4	CC	TT	38	89	56	0.159008	A	H	H	H	B	B	H	H	B	H	A	H	A	B	H	H	B	A	H	B	H	B	B	B	A	H	B	H	H	H	H	H	B	H	H	B	B	B	H	H
AX-123360250	1-1	6166400	4	AA	CC	41	89	56	0.251146	A	H	H	H	B	B	H	H	B	H	A	H	A	B	H	H	B	A	H	B	H	B	B	B	A	H	B	H	H	H	H	H	B	H	H	B	B	B	H	H
AX-89818987	1-1	6176957	4	AA	CC	33	104	48	0.0709382	H	H	H	H	H	H	H	H	H	H	B	B	H	H	B	-	H	H	A	A	B	A	H	A	A	A	B	H	H	H	H	H	A	B	H	H	H	B	A	H
AX-166511043	1-1	6230216	4	GG	AA	56	82	44	0.186128	A	H	B	H	A	H	H	H	B	A	A	H	H	H	B	H	A	H	H	H	A	B	B	A	B	B	A	B	A	A	A	H	B	A	A	B	H	H	H	A
AX-166511044	1-1	6231765	3	GG	TT	50	80	43	0.462238	A	H	B	H	-	H	H	H	B	A	A	H	H	H	B	H	A	H	H	-	A	B	-	A	B	B	A	B	A	A	A	H	B	A	A	B	H	H	H	A
AX-166511054	1-1	6418769	4	CC	TT	34	90	55	0.0848831	A	H	H	H	B	B	H	H	B	H	A	H	A	B	H	H	B	A	H	B	H	B	B	B	A	H	B	H	H	H	H	H	B	H	H	B	B	B	H	H
AX-89780815	1-1	6635011	4	CC	AA	31	103	47	0.0432446	A	H	H	H	H	H	H	H	H	H	B	B	H	H	B	H	H	H	A	A	B	A	H	A	A	A	B	H	H	H	H	H	A	B	H	H	H	B	A	H
AX-123365129	1-1	6736496	3	TT	CC	40	91	54	0.338313	A	H	H	H	B	B	H	H	B	H	A	H	A	H	H	H	B	A	H	B	H	B	B	B	A	H	B	H	H	H	H	H	B	H	H	B	B	B	H	H
AX-166511083	1-1	6738473	3	AA	GG	36	91	55	0.137585	A	H	H	H	B	B	H	H	B	H	A	H	A	H	H	H	B	A	H	B	H	B	B	B	A	H	B	H	H	H	H	H	B	H	H	B	B	B	H	H
AX-123357165	1-1	6749750	2	TT	GG	40	91	55	0.285736	A	H	H	H	B	B	H	H	B	H	A	H	A	H	H	H	B	A	H	B	H	B	B	B	A	H	B	H	H	H	H	H	B	H	H	B	B	B	H	H
AX-166511087	1-1	6765556	3	CC	TT	37	87	55	0.152607	A	H	H	H	B	B	-	H	B	H	A	H	A	H	H	H	B	A	H	B	H	B	B	B	A	H	B	H	H	-	H	H	B	H	H	B	B	B	H	-
AX-166525552	1-1	7706545	2	TT	CC	38	94	54	0.249799	A	H	H	H	H	B	H	H	B	H	H	H	A	H	H	H	B	A	H	B	H	B	B	B	A	H	B	H	H	H	H	H	B	H	H	B	B	B	H	H
AX-166516230	1-1	8933383	4	CC	AA	36	97	51	0.224346	A	H	A	H	H	H	H	H	H	B	B	B	H	H	B	H	H	H	A	A	B	A	H	A	-	A	B	H	H	H	H	H	A	B	H	H	H	B	A	H
AX-166510144	1-1	9257834	3	TT	CC	52	85	49	0.478758	A	H	H	H	A	H	A	A	B	A	A	H	H	H	B	B	A	H	H	B	A	B	B	H	B	B	A	B	A	A	A	H	H	A	A	B	H	H	A	A
AX-166519450	1-1	9547872	2	TT	AA	38	98	49	0.374906	A	H	A	H	H	H	H	H	H	B	B	B	H	H	B	H	H	H	A	H	B	A	H	A	A	A	B	H	H	H	H	H	A	B	A	H	H	B	A	H
AX-89873675	1-1	9664971	2	GG	AA	37	100	49	0.272239	A	H	A	H	H	H	H	H	H	B	B	B	H	H	B	H	H	H	A	H	B	A	H	A	A	A	B	H	H	H	H	H	A	B	H	H	H	B	A	H
AX-166518977	1-1	9757511	2	-/-	ATA/ATA	38	78	49	0.375766	A	H	A	H	-	H	-	-	H	B	B	B	H	H	B	H	A	H	A	H	B	A	H	A	A	A	B	H	-	-	-	H	A	B	H	H	H	B	A	-
AX-166510507	1-1	9793866	4	AA	GG	38	99	49	0.354292	A	H	A	H	H	H	H	H	H	B	B	B	H	H	B	H	H	H	A	H	B	A	H	A	A	A	B	H	H	H	H	H	A	B	H	H	H	B	A	H
AX-166519930	1-1	9802033	4	AA	GG	31	99	49	0.0596993	A	H	A	H	H	H	H	H	H	B	B	B	H	H	B	H	H	H	-	H	B	A	H	-	-	A	B	H	H	H	H	H	A	B	H	H	H	B	A	H
AX-89873703	1-1	9839260	4	TT	CC	36	97	48	0.282965	A	H	A	H	H	H	H	H	H	B	B	B	H	H	B	H	H	H	A	H	B	A	H	-	A	A	B	H	H	H	H	H	A	B	H	H	H	B	A	H
AX-123364988	1-1	9846534	4	GG	AA	34	99	49	0.143767	A	H	A	H	H	H	H	H	H	B	B	B	H	H	B	H	H	H	A	H	B	A	H	A	-	A	B	H	H	H	H	H	A	B	H	H	H	B	A	H
AX-123363480	1-1	10681969	1	GG	AA	49	86	48	0.714576	A	H	H	H	A	H	A	A	B	A	A	H	H	H	B	B	A	H	H	B	A	B	B	H	B	B	A	B	A	A	A	H	H	A	A	B	H	H	A	A
AX-123363485	1-1	11658895	1	CC	TT	35	97	48	0.22688	A	H	A	H	H	H	H	H	H	B	B	-	A	H	B	H	B	H	A	H	B	A	H	A	A	A	B	H	H	H	H	H	A	B	H	H	H	B	A	H
AX-166520040	1-1	11664074	4	TT	CC	59	88	38	0.0740731	H	A	H	H	H	H	H	H	H	H	A	B	H	H	H	A	B	A	B	B	B	A	B	B	H	B	A	H	A	B	H	H	H	A	B	H	A	H	B	H
AX-89817051	1-1	11798226	1	AA	GG	22	8	37	1.2933e-10	A	-	-	-	-	-	-	H	-	A	-	-	-	-	B	B	-	-	-	B	-	B	B	-	B	B	A	-	-	-	A	-	-	A	A	-	-	-	A	-
AX-166510631	1-1	11938041	1	AA	GG	51	90	44	0.717177	A	H	H	H	A	A	A	A	B	A	A	H	H	H	B	B	H	H	H	B	A	-	B	H	B	B	A	B	A	A	A	H	H	A	A	B	H	H	A	A
AX-89816462	1-1	12763708	3	GG	AA	46	74	46	0.376852	A	H	A	H	A	A	A	A	B	A	A	B	H	H	B	B	H	H	H	B	A	B	B	-	B	B	A	B	A	A	A	H	-	-	A	H	H	H	A	A
AX-123359959	1-1	13083620	3	GG	AA	36	102	48	0.192981	A	H	A	H	H	H	H	H	H	B	B	B	A	H	B	H	B	H	A	H	H	A	H	A	A	A	B	H	H	H	H	H	A	B	H	H	H	B	A	H
AX-166510463	1-1	13286371	4	GG	AA	55	85	46	0.325089	A	H	A	H	A	A	A	A	B	A	A	B	H	H	B	B	H	H	H	B	A	B	B	H	B	B	A	B	A	A	A	H	H	A	A	H	H	H	A	A
AX-166517554	1-1	13631310	3	TT	AA	37	102	46	0.243287	A	H	A	H	H	H	H	H	H	B	B	B	A	H	H	H	B	H	A	H	H	A	H	A	A	A	B	H	H	H	H	H	A	B	H	H	H	B	A	H
AX-123356954	1-1	13660313	3	GG	TT	37	101	47	0.266702	A	H	A	H	H	-	H	H	H	B	B	B	A	H	B	H	B	H	A	H	H	A	H	A	A	A	B	H	H	H	H	H	A	B	H	H	H	B	A	H
AX-166519945	1-1	13742282	1	GG	AA	37	102	45	0.238167	A	H	A	H	H	H	H	H	H	B	B	B	A	H	B	H	B	H	A	H	H	A	H	A	A	A	B	H	H	H	H	H	A	B	H	H	H	B	A	H
AX-123356972	1-1	13823834	4	TT	CC	0	1	184	1.63462e-119	B	B	B	B	B	B	B	B	B	B	B	B	B	B	B	B	B	B	B	B	B	B	B	B	B	B	B	B	B	B	B	B	B	B	B	B	B	B	B	B
AX-123363476	1-1	13891722	2	GG	TT	54	87	44	0.419972	A	H	A	H	A	A	A	A	B	A	A	B	H	H	B	B	H	H	H	B	A	B	B	H	B	B	A	B	A	A	A	H	H	A	A	H	H	H	A	A
AX-166517380	1-1	14295656	5	CC	AA	55	86	45	0.344895	A	H	A	H	A	A	A	A	B	A	A	B	H	H	B	B	H	H	H	B	A	B	B	H	B	B	A	B	A	A	A	H	H	A	A	H	H	H	A	A
AX-166517380	1-1	14305170	5	CC	AA	55	86	45	0.344895	A	H	A	H	A	A	A	A	B	A	A	B	H	H	B	B	H	H	H	B	A	B	B	H	B	B	A	B	A	A	A	H	H	A	A	H	H	H	A	A
AX-123364957	1-1	14476338	2	AA	GG	55	94	37	0.173307	A	H	H	H	H	A	B	H	H	H	A	B	H	H	H	A	B	A	B	H	B	H	H	B	H	B	A	H	A	B	H	A	H	A	B	H	A	H	B	H
AX-89910283	1-1	14823451	2	GG	AA	35	103	46	0.139063	A	H	A	H	H	A	H	H	H	B	B	H	A	H	B	H	B	H	A	H	H	A	H	H	A	-	B	H	B	A	H	H	A	B	H	A	H	B	A	H
AX-166520023	1-1	15051296	3	AA	GG	53	87	43	0.464052	A	H	A	H	A	A	A	A	B	H	A	B	H	H	B	H	H	H	H	B	H	B	B	H	B	B	A	B	A	A	A	H	H	A	A	H	H	H	A	A
AX-166517563	1-1	15094601	2	AA	TT	44	96	29	0.0552189	A	H	H	H	H	A	H	H	H	H	A	B	H	H	H	A	-	A	B	H	H	H	H	-	H	B	A	H	A	-	H	A	H	A	B	H	A	H	B	H
AX-166520020	1-1	15127802	4	GG	TT	50	87	46	0.734369	A	H	A	H	A	A	A	-	B	H	A	B	H	H	B	B	H	H	H	B	H	B	B	H	B	B	A	B	A	A	A	H	H	A	-	H	H	H	A	A
AX-166502701	1-1	15150343	3	TT	CC	28	6	48	8.04671e-16	A	-	H	-	-	-	-	-	-	B	B	-	A	-	B	-	B	-	A	-	-	H	-	A	A	A	B	-	B	A	-	-	A	B	-	A	-	B	A	-
AX-166519861	1-1	15349228	5	CC	AA	51	90	45	0.748022	A	H	A	H	A	H	A	A	B	H	A	B	H	H	B	B	H	H	H	B	H	B	B	H	B	B	A	B	A	A	A	H	H	A	A	H	H	H	A	A
AX-89816183	1-1	16120166	4	TT	CC	51	90	45	0.748022	A	H	A	H	A	H	A	A	B	H	A	B	H	H	B	B	H	H	H	B	H	B	B	H	B	B	A	B	A	A	A	H	H	A	A	H	H	H	A	A
AX-166519861	1-1	16297590	5	CC	AA	51	90	45	0.748022	A	H	A	H	A	H	A	A	B	H	A	B	H	H	B	B	H	H	H	B	H	B	B	H	B	B	A	B	A	A	A	H	H	A	A	H	H	H	A	A
AX-123363450	1-1	16356619	1	GG	AA	44	88	43	0.991465	A	H	H	H	A	H	A	A	B	H	A	B	H	H	B	B	H	-	H	B	H	B	B	H	B	B	A	B	A	A	A	H	H	-	A	H	H	H	A	A
AX-166519843	1-1	16428681	1	GG	AA	39	101	34	0.0910313	A	H	A	H	H	H	H	H	H	B	-	H	A	H	B	H	B	H	A	H	H	A	-	A	A	A	-	H	B	H	H	H	A	-	H	H	H	B	A	H
AX-89778546	1-1	16729061	3	AA	GG	38	101	46	0.323995	A	H	A	H	H	H	H	H	H	B	B	H	A	H	B	H	B	H	A	H	H	A	H	A	A	A	B	H	B	H	H	H	A	B	H	H	H	B	A	H
AX-89778363	1-1	16960066	1	CC	TT	51	90	45	0.748022	A	H	A	H	A	H	A	A	B	H	A	B	H	H	B	B	H	H	H	B	H	B	B	H	B	B	A	B	A	A	A	H	H	A	A	H	H	H	A	A
AX-166502475	1-1	17073763	3	AA	GG	52	89	45	0.646952	A	H	A	H	A	H	A	A	B	H	A	B	H	H	B	B	H	H	H	B	H	B	B	H	B	B	A	B	A	A	A	H	A	A	A	H	H	H	A	A
AX-89778515	1-1	18510016	4	AA	CC	42	93	39	0.62781	H	H	A	H	H	H	-	H	B	H	A	B	H	H	B	B	H	H	H	-	H	B	B	H	B	B	A	-	A	A	A	A	A	A	-	H	H	H	A	A
AX-166510395	1-1	18689103	2	CC	AA	40	101	45	0.439297	A	H	A	H	A	A	H	H	B	B	B	H	A	H	B	H	B	H	A	H	H	A	H	H	A	A	B	H	B	A	H	H	A	B	H	A	H	B	A	H
AX-166502521	1-1	18693418	4	CC	TT	38	101	45	0.317671	A	H	A	H	A	A	H	H	B	B	B	H	A	H	B	H	B	H	A	H	H	A	H	H	A	A	B	H	B	A	H	H	A	B	H	A	H	B	A	H
AX-123364965	1-1	18797207	3	GG	AA	55	98	29	0.0142251	A	H	H	H	H	A	B	H	H	H	A	B	H	H	H	A	B	A	-	H	B	H	H	B	H	B	A	H	A	B	H	A	H	A	B	H	A	H	-	H
AX-166510393	1-1	18799612	2	TT	CC	39	102	42	0.285333	A	H	A	H	A	A	H	H	B	B	B	H	H	H	B	H	B	H	A	H	H	A	H	H	A	A	B	H	B	A	H	H	A	B	H	A	H	B	A	H
AX-166510388	1-1	18942526	3	TT	CC	50	89	45	0.791603	H	H	A	H	A	H	A	-	B	H	A	B	H	H	B	B	H	H	H	B	H	B	B	H	B	B	A	B	A	A	A	A	A	A	A	H	H	H	A	A
AX-123364963	1-1	18966479	3	CC	TT	51	88	46	0.701837	H	H	A	H	A	H	A	A	B	H	A	B	H	H	B	B	H	H	H	B	H	B	B	H	B	B	A	B	A	A	A	A	A	A	A	H	H	H	A	A
AX-166510387	1-1	18966509	3	TT	CC	56	97	33	0.0489905	A	H	H	H	H	A	B	H	H	H	A	B	H	H	H	A	B	A	B	H	B	H	H	B	H	B	A	H	A	B	H	A	H	A	B	H	A	H	B	H
AX-89816053	1-1	18966761	3	GG	TT	51	89	46	0.736054	H	H	A	H	A	H	A	A	B	H	A	B	H	H	B	B	H	H	H	B	H	B	B	H	B	B	A	B	A	A	A	A	A	A	A	H	H	H	A	A
AX-166502791	1-1	19254042	1	GG	AA	39	101	42	0.317159	A	H	A	H	A	H	H	H	B	B	B	H	A	H	B	H	-	H	A	H	H	A	H	H	A	A	-	H	B	A	H	H	A	B	H	A	H	B	A	H
AX-166509604	1-1	19461584	1	AATT/AATT	-/-	40	101	45	0.439297	A	H	A	H	A	A	H	H	B	B	B	H	A	H	B	H	B	H	A	H	H	A	H	H	A	A	B	H	B	A	H	H	A	B	H	A	H	B	A	H
AX-166510692	1-1	19754695	3	TT	CC	36	99	46	0.259026	A	H	A	H	A	A	H	H	B	B	B	H	A	H	B	H	B	H	A	H	H	A	H	H	A	A	B	H	B	A	H	H	A	B	H	A	H	B	A	H
AX-89817355	1-1	20150104	1	CC	TT	52	89	45	0.646952	H	H	A	H	A	H	A	A	B	H	A	B	H	H	B	B	H	H	H	B	H	B	B	H	B	B	A	B	A	A	A	A	A	A	A	H	H	H	A	A
AX-166520105	1-1	20334120	5	GG	AA	52	99	34	0.109908	A	H	H	H	H	A	B	H	H	H	A	B	H	H	H	A	B	A	B	H	B	H	H	B	H	B	A	H	A	B	H	A	H	A	B	H	A	H	B	H
AX-166519739	1-1	20536711	2	TT	CC	40	98	48	0.541776	A	H	A	H	A	A	H	H	B	B	B	H	A	H	B	H	B	H	A	H	H	A	H	H	A	A	B	H	B	A	H	H	A	B	H	A	H	B	A	H
AX-166503161	1-1	20648613	3	AA	CC	52	97	35	0.158438	A	H	H	H	H	A	B	H	H	H	A	B	H	H	H	A	B	A	B	H	B	H	H	B	H	B	A	H	A	B	H	A	H	A	B	H	H	H	B	H
AX-123359908	1-1	20775328	3	CC	TT	52	88	45	0.616446	H	H	A	H	A	H	A	A	B	H	A	B	H	H	B	B	H	H	H	B	H	B	B	H	B	B	A	B	A	A	A	A	A	A	A	H	H	H	A	A
AX-166502493	1-1	21003712	4	TT	CC	53	98	32	0.0566091	A	H	H	H	H	A	B	H	H	H	A	B	H	H	H	A	B	A	B	H	-	H	H	B	H	B	A	H	A	B	H	A	H	A	B	H	H	H	B	H
AX-166519767	1-1	21004485	4	GG	AA	37	91	45	0.546595	H	H	-	H	H	H	A	H	B	H	-	B	H	H	B	B	H	H	H	B	H	B	B	H	B	B	H	B	-	H	-	-	A	-	-	H	H	H	A	A
AX-166510335	1-1	21005590	4	AA	GG	53	96	32	0.062617	A	H	H	H	H	A	B	H	H	H	A	B	H	H	H	A	B	A	B	H	-	H	H	B	H	B	A	H	A	B	H	A	-	A	B	H	H	H	B	H
AX-166515475	1-1	21579881	3	TT	GG	40	98	48	0.541776	A	H	A	H	A	A	H	H	B	B	B	H	A	H	B	H	B	H	A	H	H	A	H	H	A	A	B	H	B	A	H	H	A	B	H	A	H	B	A	H
AX-89838151	1-1	21580547	3	TT	CC	53	101	27	0.00706192	A	H	H	H	H	A	B	H	H	H	A	H	H	H	H	A	B	A	B	H	B	H	H	B	H	B	A	H	A	B	H	A	H	A	-	H	H	H	B	H
AX-166502500	1-1	21704536	2	CC	AA	50	99	34	0.133499	A	H	H	H	H	-	B	H	H	H	A	B	H	H	H	A	B	A	B	H	B	H	H	B	H	B	A	H	A	B	H	A	H	A	B	H	H	H	B	H
AX-123364960	1-1	21762444	3	CC	AA	52	98	34	0.116231	A	H	H	H	H	A	B	H	H	H	A	B	H	H	H	A	B	A	B	H	B	H	H	B	H	B	A	H	A	B	H	A	H	A	B	H	H	H	B	H
AX-166510372	1-1	22043086	4	AA	GG	54	98	31	0.0349982	A	H	H	H	H	A	B	H	H	H	A	-	H	H	H	A	B	A	B	H	H	H	H	B	H	-	A	H	A	B	H	A	H	A	B	H	H	H	B	H
AX-89816017	1-1	22045486	1	CC	TT	52	87	46	0.593557	H	H	A	H	A	H	A	A	B	H	A	B	H	H	B	B	H	H	H	B	H	B	B	H	B	B	A	B	A	A	A	A	A	A	A	H	H	H	A	A
AX-166509152	1-1	22576029	2	TCT/TCT	-/-	40	98	47	0.55328	A	H	A	H	A	A	H	H	B	B	B	H	A	H	B	H	B	H	A	H	H	A	H	H	A	A	B	H	B	A	H	H	A	B	H	A	H	B	A	H
AX-166520509	1-1	23031385	4	AA	GG	48	88	45	0.887999	H	H	A	H	A	H	-	-	B	H	A	B	H	H	B	B	H	H	H	B	H	B	B	H	B	B	A	B	A	A	A	A	A	A	A	H	H	H	A	A
AX-166519626	1-1	23034802	4	CC	GG	37	102	43	0.217084	A	B	A	H	A	B	H	H	H	A	H	H	H	A	H	H	A	A	A	H	A	B	H	H	A	B	B	H	H	H	B	-	-	H	A	H	H	H	H	H
AX-166503155	1-1	23241251	3	TT	CC	53	100	33	0.0687403	A	H	H	H	H	A	B	H	H	H	A	B	H	H	H	A	B	A	B	H	B	H	H	B	H	B	A	H	A	B	H	A	H	A	B	H	H	H	B	H
AX-166520127	1-1	23609604	4	TT	GG	53	100	30	0.0252147	A	H	H	H	H	A	B	H	H	H	A	B	H	H	H	A	B	A	B	H	B	H	H	B	H	B	A	H	A	-	H	A	H	A	B	H	H	H	-	H
AX-166502796	1-1	24030355	2	TT	GG	39	98	48	0.465397	A	H	A	H	A	A	H	H	B	B	B	H	A	H	B	H	B	H	A	H	H	A	H	H	A	A	B	H	B	A	H	H	A	B	H	A	H	B	A	H
AX-166520115	1-1	24045533	3	CC	AA	40	98	48	0.541776	A	H	A	H	A	A	H	H	B	B	B	H	A	H	B	H	B	H	A	H	H	A	H	H	A	A	B	H	B	A	H	H	A	B	H	A	H	B	A	H
AX-123363442	1-1	24231737	2	CC	TT	46	46	48	0.000259399	A	-	A	H	A	A	-	H	B	B	B	H	H	H	B	H	B	H	A	H	H	-	H	H	A	A	B	H	B	A	-	H	A	B	-	-	H	B	A	-
AX-166511123	1-1	24847234	2	TT	GG	49	89	45	0.855784	H	H	A	H	H	H	A	-	B	H	A	B	H	H	B	B	H	H	H	B	H	B	B	H	B	B	A	B	A	A	A	A	A	A	A	H	H	H	A	A
AX-166520481	1-1	24893660	4	GG	TT	51	90	33	0.140083	A	H	H	H	H	A	B	H	H	H	A	B	H	H	H	-	B	A	B	H	B	H	H	B	H	B	A	H	A	B	H	A	H	A	B	H	H	H	B	H
AX-89882002	1-1	25121259	2	CC	AA	40	97	48	0.568437	A	H	A	H	A	A	H	H	B	B	B	H	A	H	B	-	B	H	A	H	H	A	H	H	A	A	B	H	B	A	H	H	A	B	H	A	H	B	A	H
AX-166521731	1-1	25124624	1	AA	CC	51	89	45	0.721064	H	H	A	H	A	H	A	A	B	H	A	B	H	H	B	B	H	H	H	B	H	B	B	H	B	B	A	B	A	A	A	A	A	A	A	H	H	H	A	A
AX-166518591	1-1	25742103	3	ACA/ACA	-/-	51	89	46	0.736054	H	H	A	H	A	H	A	A	B	H	A	B	H	H	B	B	H	H	H	B	H	B	B	H	B	B	A	B	A	A	A	A	A	A	A	H	H	H	A	A
AX-166510309	1-1	25850126	4	TT	CC	40	98	48	0.541776	A	H	A	H	A	A	H	H	B	B	B	H	A	H	B	H	B	H	A	H	H	A	H	H	A	A	B	H	B	A	H	H	A	B	H	A	H	B	A	H
AX-166510310	1-1	25852246	4	AA	GG	40	87	40	0.863547	H	H	A	H	A	H	A	A	B	H	-	B	H	H	H	H	H	H	H	B	H	B	B	H	B	B	-	B	A	-	A	A	A	-	A	H	H	H	A	A
AX-166503028	1-2	14933	3	GG	AA	58	86	30	0.0109191	A	H	H	B	H	A	B	H	A	A	H	A	A	H	H	A	A	H	A	H	-	H	H	H	H	H	A	-	B	H	H	B	B	H	H	B	H	H	B	H
AX-123360198	1-2	74786	3	TT	CC	57	88	37	0.10059	A	H	H	B	H	A	B	H	A	A	H	A	-	H	H	A	A	-	A	H	B	H	H	H	H	H	A	H	B	H	H	B	-	H	H	B	H	H	B	H
AX-166510926	1-2	110449	3	TT	CC	58	89	32	0.022838	A	H	H	-	H	A	B	H	A	A	H	A	A	H	H	A	A	H	A	H	-	H	H	H	H	H	A	H	B	H	H	B	B	H	H	B	H	H	B	H
AX-166502990	1-2	112698	3	AA	CC	57	91	38	0.137536	A	H	H	B	H	A	B	H	A	A	H	A	A	H	H	A	A	H	A	H	B	H	H	H	H	H	A	H	B	H	H	B	B	H	H	B	H	H	B	H
AX-89818444	1-2	133767	3	TT	CC	58	89	39	0.120886	A	H	H	B	H	A	B	H	A	A	H	A	A	H	H	A	A	H	A	H	B	H	H	H	H	H	A	H	B	H	H	B	B	H	H	B	H	H	B	H
AX-166502918	1-2	248196	3	TT	CC	58	84	39	0.0853217	A	H	H	B	H	A	B	H	A	A	H	A	A	H	H	A	A	H	A	H	B	H	H	H	H	H	A	H	B	H	H	B	B	H	H	B	H	H	B	H
AX-166510843	1-2	251541	3	TT	CC	58	89	36	0.0663299	A	H	H	B	H	A	B	H	A	A	H	A	A	H	H	A	A	H	A	H	B	H	H	H	H	H	A	H	B	H	H	B	B	H	H	B	H	H	B	H
AX-166520240	1-2	278098	2	CC	AA	58	89	35	0.052311	A	H	H	B	H	A	B	H	A	A	H	A	A	H	H	A	A	H	A	H	B	H	H	H	H	H	A	H	B	H	H	B	B	H	H	B	H	H	B	H
AX-166510817	1-2	278839	2	GG	AA	58	89	33	0.0307049	A	H	H	B	H	A	B	H	A	A	H	A	A	H	H	A	A	H	A	H	-	H	H	H	H	H	A	H	B	H	H	B	B	H	H	B	H	H	B	H
AX-123360127	1-2	308069	3	CC	TT	43	99	44	0.675385	H	A	H	H	H	B	H	A	H	B	A	H	H	B	A	H	B	B	B	B	H	B	H	H	H	H	B	A	H	H	H	H	H	B	H	A	H	B	A	H
AX-123360101	1-2	379483	3	GG	AA	55	90	38	0.201126	A	H	H	B	H	A	B	H	A	A	H	A	A	H	H	A	A	H	A	H	B	H	H	H	H	H	A	H	B	H	H	B	B	H	H	B	H	H	B	H
AX-166510734	1-2	444815	3	CC	TT	40	99	44	0.495501	H	A	H	H	H	B	H	A	H	B	A	H	H	B	A	H	B	B	B	B	H	B	H	H	H	H	B	A	H	H	H	H	H	B	H	A	H	B	A	H
AX-89778925	1-2	524167	4	GG	AA	52	90	38	0.33659	A	H	H	B	H	A	B	H	A	A	H	A	-	H	H	A	A	H	A	H	B	H	H	H	H	H	A	H	B	H	H	B	B	H	H	B	H	H	B	H
AX-166502853	1-2	649807	4	TT	CC	53	91	36	0.198559	A	H	H	B	H	A	B	H	A	A	H	A	A	H	H	A	A	H	A	H	B	H	H	H	H	H	A	H	B	H	H	H	B	H	H	B	H	H	B	H
AX-166520180	1-2	876456	3	GG	AA	56	91	36	0.112082	A	H	H	B	H	A	B	H	A	A	H	A	A	H	H	A	A	H	A	H	H	H	H	H	H	H	A	H	B	H	H	B	B	H	H	B	H	H	B	H
AX-89779650	1-2	933228	2	TT	GG	42	90	40	0.81115	H	A	H	H	H	B	H	A	H	B	A	H	H	B	A	H	B	-	B	B	H	-	H	H	-	H	-	A	H	H	H	H	B	B	H	A	H	B	A	H
AX-89817677	1-2	938088	3	TT	CC	59	90	36	0.053556	A	H	H	B	H	A	B	H	A	A	H	A	A	H	H	A	A	H	A	H	H	H	H	H	H	H	A	H	B	H	H	B	B	H	H	B	H	H	B	H
AX-89817634	1-2	1026102	4	AA	CC	40	100	45	0.475569	H	A	H	H	H	B	H	A	H	B	A	H	H	B	A	H	B	B	B	B	H	B	H	H	H	H	B	A	H	H	H	H	H	B	H	A	H	B	A	H
AX-166502830	1-2	1034621	3	GG	AA	46	88	34	0.350772	A	H	H	-	H	A	-	-	A	A	H	A	A	B	H	A	A	H	A	H	H	H	H	H	H	H	A	H	B	H	H	B	B	H	H	B	H	H	B	H
AX-166520151	1-2	1322851	3	GG	AA	57	88	34	0.0507701	A	H	H	B	H	A	B	H	A	A	H	A	A	B	H	A	A	H	A	H	H	H	H	H	-	H	A	H	-	H	H	B	B	H	H	B	H	H	B	H
AX-166510675	1-2	1723608	3	CC	TT	59	78	39	0.0330713	A	H	H	B	H	A	B	-	A	A	H	A	A	B	H	-	-	H	A	H	H	B	H	H	B	-	A	H	B	H	H	H	B	H	H	B	-	H	B	H
AX-166510665	1-2	1744175	4	GG	AA	60	86	39	0.0583941	A	H	H	B	H	A	B	H	A	A	H	A	A	B	H	A	A	H	A	H	H	B	H	H	B	H	A	H	B	H	H	H	B	H	H	B	H	H	B	H
AX-123365005	1-2	1851969	3	TT	CC	49	94	43	0.815217	H	A	H	H	H	H	H	H	A	B	A	H	B	H	B	A	H	B	B	B	B	H	H	H	A	H	B	H	H	B	H	A	H	H	B	A	A	A	H	H
AX-166510626	1-2	1852136	3	CC	TT	46	93	43	0.910823	H	-	H	H	H	H	H	H	A	B	A	H	B	H	B	A	H	B	B	B	B	H	H	H	A	H	B	H	H	B	H	A	H	H	B	A	A	A	H	H
AX-166520281	1-2	2332677	3	GG	AA	65	80	41	0.00734322	A	H	H	B	A	A	H	H	A	A	H	A	A	B	H	A	A	H	A	H	H	B	H	H	B	H	A	H	B	H	H	H	B	H	H	B	H	H	H	A
AX-166510810	1-2	2721306	3	TT	GG	64	74	32	0.000583154	A	H	H	H	A	A	H	H	-	A	H	A	A	B	H	A	A	H	A	-	H	B	H	H	B	H	A	H	B	H	H	H	B	H	H	-	H	H	B	A
AX-166520247	1-2	2867044	4	CC	TT	64	82	40	0.0123038	A	H	H	B	A	A	H	H	A	A	H	A	A	B	H	A	A	H	A	H	H	B	H	H	B	H	A	H	B	H	H	H	B	H	H	B	H	H	B	A
AX-89818054	1-2	2948581	3	CC	TT	63	81	40	0.015143	A	H	H	B	A	A	H	H	A	A	H	A	-	B	H	A	A	H	A	H	H	B	H	H	B	H	A	H	B	H	H	H	B	H	H	B	H	H	B	A
AX-166510895	1-2	3330326	2	CC	TT	57	71	42	0.0265318	A	H	H	B	A	A	H	H	A	A	H	A	A	B	H	A	A	B	A	H	H	B	H	H	B	H	A	H	B	H	H	H	B	H	A	B	H	H	B	A
AX-89803298	1-2	3570084	1	-/-	ACC/ACC	43	0	139	3.0738e-62	B	A	B	B	B	B	B	B	B	B	-	B	B	B	B	A	B	B	B	B	B	A	B	B	A	B	B	B	B	B	B	-	B	B	B	B	A	B	B	B
AX-166502974	1-2	3594951	3	GG	TT	40	85	59	0.0825323	A	H	H	H	B	B	H	H	B	H	A	H	A	B	A	H	B	H	B	B	H	B	B	B	H	H	B	H	H	H	H	H	H	H	H	H	B	B	A	H
AX-123360183	1-2	3650539	3	CC	AA	43	82	58	0.109061	A	H	H	H	-	-	H	H	B	H	A	H	A	B	A	H	B	H	B	B	H	B	B	B	H	H	B	H	H	H	H	H	H	H	H	H	B	B	A	H
AX-166520351	1-2	4016378	4	GG	AA	45	81	60	0.0634144	A	H	H	H	B	B	H	H	B	H	A	H	A	B	A	H	B	H	B	B	H	B	B	B	H	H	B	H	H	H	H	H	H	H	H	H	B	B	A	A
AX-166520352	1-2	4087506	3	TT	CC	46	80	59	0.0740731	A	H	H	H	B	B	H	H	-	H	A	H	A	B	A	H	B	H	B	B	H	B	B	B	A	H	B	H	H	H	H	H	H	H	H	H	B	B	A	A
AX-123524264	1-2	4170241	2	GG	AA	47	79	60	0.0489905	A	H	H	H	B	B	H	H	B	H	A	H	A	B	A	H	B	H	B	B	H	B	B	B	A	H	B	H	H	H	H	H	H	H	H	H	B	B	A	A
AX-123365091	1-2	4205690	4	CC	TT	46	81	59	0.0856926	A	H	H	H	B	B	H	H	B	H	A	H	A	B	A	H	B	H	B	B	H	B	B	B	A	H	B	H	H	H	H	H	H	H	H	H	B	B	H	A
AX-123363525	1-2	4448837	3	AA	CC	43	84	58	0.135702	A	H	H	H	B	B	H	H	B	H	A	H	A	B	A	H	B	H	B	B	H	B	B	B	A	H	B	H	H	H	H	H	H	H	H	H	B	B	H	A
AX-166503026	1-2	4458896	3	GG	AA	44	82	59	0.0899854	A	H	H	H	B	B	H	H	B	H	A	H	A	B	A	H	B	H	B	-	H	B	B	B	A	H	B	H	H	H	H	H	H	H	H	H	B	B	H	A
AX-123357124	1-2	4478890	3	AA	GG	45	81	59	0.0829772	A	H	H	H	B	B	H	H	B	H	A	H	A	B	A	H	B	H	B	B	H	B	B	B	A	H	B	H	H	H	H	H	H	H	H	H	B	B	H	A
AX-86821585	1-2	4631458	3	AA	GG	44	81	57	0.131668	A	H	H	H	B	B	H	H	B	H	A	H	A	B	A	H	B	H	-	B	H	B	B	B	A	H	B	H	H	H	H	B	H	H	H	H	B	B	H	A
AX-166520384	1-2	4646388	4	CC	TT	43	82	60	0.0636692	A	H	H	H	B	B	H	H	B	H	A	H	A	B	A	H	B	H	B	B	H	B	B	B	A	H	B	H	H	H	H	B	H	H	H	H	B	B	H	A
AX-123357131	1-2	4684051	2	CC	TT	27	98	47	0.0183156	B	B	H	H	H	H	H	H	-	H	B	B	H	H	B	H	-	H	A	A	H	A	B	A	A	A	B	H	H	H	H	H	A	H	B	B	A	H	A	-
AX-166503042	1-2	4733796	2	GG	AA	42	84	59	0.0960157	A	H	H	H	B	B	H	H	B	H	A	H	A	B	A	H	B	H	B	B	H	B	B	B	A	H	B	H	H	H	H	B	H	H	H	H	B	B	H	H
AX-166520408	1-2	5045218	3	TT	CC	41	86	58	0.132799	A	H	H	H	B	B	H	H	B	H	A	H	A	B	A	H	B	H	B	B	H	B	B	B	A	H	B	H	H	H	H	B	B	H	H	B	B	B	H	H
AX-123360228	1-2	5070363	3	TT	CC	41	86	58	0.132799	A	H	H	H	B	B	H	H	B	H	A	H	A	B	A	H	B	H	B	B	H	B	B	B	A	H	B	H	H	H	H	-	B	H	H	B	B	B	H	H
AX-166510999	1-2	5199648	3	TT	GG	41	85	59	0.0944713	A	H	H	H	B	B	H	H	B	H	A	H	A	B	A	H	B	H	B	B	H	B	B	B	A	H	B	H	H	H	H	B	B	H	H	B	B	B	H	H
AX-89851212	1-2	5362477	3	TT	AA	42	83	60	0.0654135	A	H	H	H	B	B	H	H	B	H	A	H	A	B	H	H	B	A	B	B	H	B	B	B	A	H	B	H	H	H	H	B	B	H	H	B	B	B	H	H
AX-166520423	1-2	5428593	3	AA	GG	41	82	60	0.0518699	A	H	H	H	B	B	H	H	B	H	A	H	A	B	H	H	B	A	B	B	H	B	B	B	A	H	B	H	H	H	H	H	B	H	H	B	B	B	H	H
AX-123524278	1-2	5430353	1	AA	GG	0	1	185	3.64765e-120	B	B	B	B	B	B	B	B	B	B	B	B	B	B	B	B	B	B	B	B	B	B	B	B	B	B	B	B	B	B	B	B	B	B	B	B	B	B	B	B
AX-123365110	1-2	5530498	1	AA	GG	0	1	185	3.64765e-120	B	B	B	B	B	B	B	B	B	B	B	B	B	B	B	B	B	B	B	B	B	B	B	B	B	B	B	B	B	B	B	B	B	B	B	B	B	B	B	B
AX-123365112	1-2	5532983	4	TT	GG	39	89	57	0.152014	A	H	H	H	B	B	H	H	B	H	A	H	A	B	H	H	B	A	B	B	H	B	B	B	-	H	B	H	H	H	H	H	B	H	H	B	B	B	H	H
AX-123365113	1-2	5533382	4	GG	AA	31	96	46	0.0959498	H	B	H	H	-	H	H	H	H	H	B	B	H	H	B	H	H	H	A	A	H	A	B	A	A	A	B	H	H	H	H	H	A	B	H	H	H	B	A	H
AX-123365114	1-2	5537102	3	CC	AA	39	88	55	0.221908	A	H	H	H	B	B	H	H	B	H	A	H	A	B	H	H	B	A	B	H	H	B	B	B	A	H	B	H	H	H	-	H	B	H	H	B	B	B	H	H
AX-166520427	1-2	5538212	3	GG	AA	34	105	46	0.0847909	H	B	H	H	H	H	H	H	H	H	B	B	H	H	B	H	H	H	A	A	H	A	B	A	A	A	B	H	H	H	H	H	A	B	H	H	H	B	A	H
AX-123360241	1-2	5539700	4	GG	AA	32	103	48	0.0581772	H	B	H	H	H	H	H	H	H	H	B	B	H	H	B	H	H	H	A	A	H	A	B	A	A	-	B	H	H	H	H	H	A	B	H	H	H	B	A	H
AX-123360242	1-2	5542142	3	TT	CC	40	88	58	0.133888	A	H	H	H	B	B	H	H	B	H	A	H	A	B	H	H	B	A	B	B	H	B	B	B	A	H	B	H	H	H	H	H	B	H	H	B	B	B	H	H
AX-89876068	1-2	5616400	3	TT	CC	34	105	46	0.0847909	H	B	H	H	H	H	H	H	H	H	B	B	H	H	B	H	H	H	A	A	H	A	B	A	A	A	B	H	H	H	H	H	A	B	H	H	H	B	A	H
AX-123360247	1-2	5676011	4	GG	AA	35	94	47	0.293091	H	H	H	H	H	H	H	H	H	H	B	B	H	H	B	H	H	H	A	A	H	A	H	A	A	A	B	H	H	H	H	H	A	B	H	H	H	B	A	H
AX-123601901	1-2	5715009	4	GG	TT	34	105	47	0.0856926	H	H	H	H	H	H	H	H	H	H	B	B	H	H	B	H	H	H	A	A	H	A	H	A	A	A	B	H	H	H	H	H	A	B	H	H	H	B	A	H
AX-123360248	1-2	5720918	4	TT	CC	38	89	45	0.677372	A	H	H	H	B	B	H	H	B	H	A	H	A	B	H	H	-	A	H	-	H	-	-	B	A	H	-	H	H	-	H	H	B	-	H	H	B	-	H	H
AX-166503093	1-2	5725379	4	GG	TT	33	106	47	0.0566441	H	H	H	H	H	H	H	H	H	H	B	B	H	H	B	H	H	H	A	A	H	A	H	A	A	A	B	H	H	H	H	H	A	B	H	H	H	B	A	H
AX-123357148	1-2	5739426	4	GG	TT	0	1	184	1.63462e-119	B	B	B	B	B	B	B	B	B	B	B	B	B	B	B	B	B	B	B	B	B	B	B	B	B	B	B	B	B	B	B	B	B	B	B	B	B	B	B	B
AX-123357152	1-2	5845237	4	AA	GG	41	89	53	0.425202	A	H	H	H	B	B	H	H	B	H	A	H	A	B	H	H	B	A	H	B	H	B	B	B	A	H	B	H	H	H	H	H	B	H	H	B	B	B	H	H
AX-123365118	1-2	5847614	4	CC	TT	38	89	56	0.159008	A	H	H	H	B	B	H	H	B	H	A	H	A	B	H	H	B	A	H	B	H	B	B	B	A	H	B	H	H	H	H	H	B	H	H	B	B	B	H	H
AX-123360250	1-2	5847785	4	AA	CC	41	89	56	0.251146	A	H	H	H	B	B	H	H	B	H	A	H	A	B	H	H	B	A	H	B	H	B	B	B	A	H	B	H	H	H	H	H	B	H	H	B	B	B	H	H
AX-89818987	1-2	5860171	4	AA	CC	33	104	48	0.0709382	H	H	H	H	H	H	H	H	H	H	B	B	H	H	B	-	H	H	A	A	B	A	H	A	A	A	B	H	H	H	H	H	A	B	H	H	H	B	A	H
AX-166511043	1-2	5881369	4	GG	AA	56	82	44	0.186128	A	H	B	H	A	H	H	H	B	A	A	H	H	H	B	H	A	H	H	H	A	B	B	A	B	B	A	B	A	A	A	H	B	A	A	B	H	H	H	A
AX-166511044	1-2	5882958	3	GG	TT	50	80	43	0.462238	A	H	B	H	-	H	H	H	B	A	A	H	H	H	B	H	A	H	H	-	A	B	-	A	B	B	A	B	A	A	A	H	B	A	A	B	H	H	H	A
AX-89876158	1-2	5964159	2	TT	GG	35	101	48	0.165479	A	H	H	H	H	H	H	H	H	H	B	B	H	H	-	H	H	H	A	A	B	A	H	A	A	A	B	H	H	H	H	H	A	B	H	H	H	B	A	H
AX-166511054	1-2	6030377	4	CC	TT	34	90	55	0.0848831	A	H	H	H	B	B	H	H	B	H	A	H	A	B	H	H	B	A	H	B	H	B	B	B	A	H	B	H	H	H	H	H	B	H	H	B	B	B	H	H
AX-89780758	1-2	6030959	2	TT	CC	40	91	55	0.285736	A	H	H	H	B	B	H	H	B	H	A	H	A	B	H	H	B	A	H	B	H	B	B	B	A	H	B	H	H	H	H	H	B	H	H	B	B	B	H	H
AX-123360255	1-2	6037702	2	TT	GG	40	91	55	0.285736	A	H	H	H	B	B	H	H	B	H	A	H	A	B	H	H	B	A	H	B	H	B	B	B	A	H	B	H	H	H	H	H	B	H	H	B	B	B	H	H
AX-123357154	1-2	6059571	2	CC	AA	38	87	53	0.270093	A	H	H	H	B	B	H	H	B	H	A	H	A	B	H	-	B	-	H	B	H	B	B	B	A	H	B	H	H	H	H	H	B	H	H	B	B	B	H	H
AX-123357156	1-2	6099223	2	TT	CC	40	92	54	0.344895	A	H	H	H	B	B	H	H	B	H	A	H	A	H	H	H	B	A	H	B	H	B	B	B	A	H	B	H	H	H	H	H	B	H	H	B	B	B	H	H
AX-89780788	1-2	6242381	1	TT	CC	35	102	49	0.145915	A	H	H	H	H	H	H	H	H	H	B	B	H	H	B	H	H	H	A	A	B	A	H	A	A	A	B	H	H	H	H	H	A	B	H	H	H	B	A	H
AX-123360261	1-2	6243098	2	TT	GG	35	102	49	0.145915	A	H	H	H	H	H	H	H	H	H	B	B	H	H	B	H	H	H	A	A	B	A	H	A	A	A	B	H	H	H	H	H	A	B	H	H	H	B	A	H
AX-123357161	1-2	6248507	1	GG	TT	35	102	49	0.145915	A	H	H	H	H	H	H	H	H	H	B	B	H	H	B	H	H	H	A	A	B	A	H	A	A	A	B	H	H	H	H	H	A	B	H	H	H	B	A	H
AX-166511078	1-2	6267316	3	GG	AA	35	94	51	0.201897	A	H	H	H	B	B	H	H	B	H	A	H	H	H	H	H	B	A	H	B	-	B	B	B	A	H	B	H	H	H	H	H	B	H	H	B	B	B	H	H
AX-89819121	1-2	6321733	2	CC	TT	35	103	48	0.137536	A	H	H	H	H	H	H	H	H	H	B	B	H	H	B	H	H	H	A	A	B	A	H	A	A	A	B	H	H	H	H	H	A	B	H	H	H	B	A	H
AX-89780815	1-2	6339375	4	CC	AA	31	103	47	0.0432446	A	H	H	H	H	H	H	H	H	H	B	B	H	H	B	H	H	H	A	A	B	A	H	A	A	A	B	H	H	H	H	H	A	B	H	H	H	B	A	H
AX-123365129	1-2	6444855	3	TT	CC	40	91	54	0.338313	A	H	H	H	B	B	H	H	B	H	A	H	A	H	H	H	B	A	H	B	H	B	B	B	A	H	B	H	H	H	H	H	B	H	H	B	B	B	H	H
AX-166511083	1-2	6446721	3	AA	GG	36	91	55	0.137585	A	H	H	H	B	B	H	H	B	H	A	H	A	H	H	H	B	A	H	B	H	B	B	B	A	H	B	H	H	H	H	H	B	H	H	B	B	B	H	H
AX-123357165	1-2	6458824	2	TT	GG	40	91	55	0.285736	A	H	H	H	B	B	H	H	B	H	A	H	A	H	H	H	B	A	H	B	H	B	B	B	A	H	B	H	H	H	H	H	B	H	H	B	B	B	H	H
AX-166511087	1-2	6478638	3	CC	TT	37	87	55	0.152607	A	H	H	H	B	B	-	H	B	H	A	H	A	H	H	H	B	A	H	B	H	B	B	B	A	H	B	H	H	-	H	H	B	H	H	B	B	B	H	-
AX-123366464	1-2	7340008	1	AA	GG	0	2	184	1.89748e-118	B	B	B	B	B	B	B	B	B	B	B	B	B	B	B	B	B	B	B	B	B	B	B	B	B	B	B	B	B	B	B	B	B	B	B	B	B	B	B	B
AX-166525552	1-2	7385701	2	TT	CC	38	94	54	0.249799	A	H	H	H	H	B	H	H	B	H	H	H	A	H	H	H	B	A	H	B	H	B	B	B	A	H	B	H	H	H	H	H	B	H	H	B	B	B	H	H
AX-166507934	1-2	7865921	1	CC	TT	37	96	52	0.259591	A	H	H	A	H	H	H	H	B	H	H	H	A	H	H	H	B	A	H	B	H	B	B	B	A	H	B	H	H	H	H	H	B	-	H	B	B	H	H	H
AX-123359163	1-2	7954585	1	GG	TT	37	101	47	0.266702	A	H	A	H	H	H	H	H	H	H	B	B	H	H	B	H	H	H	A	A	B	A	H	A	A	A	B	H	H	H	H	H	A	B	H	H	H	B	A	H
AX-166507919	1-2	8065779	2	AA	GG	35	101	47	0.169785	A	H	A	H	H	H	H	H	H	H	B	B	H	H	B	H	H	H	A	A	B	A	H	A	A	-	B	H	H	H	H	H	-	B	H	H	H	B	A	H
AX-123366455	1-2	8085330	2	TT	GG	37	103	42	0.179106	A	H	A	H	H	H	H	H	H	H	B	B	H	H	-	H	H	H	A	A	B	A	H	A	A	A	B	H	H	H	H	H	A	B	H	H	H	B	A	H
AX-166525504	1-2	8352878	3	GG	TT	33	97	49	0.127625	A	H	H	A	H	H	H	H	B	H	-	H	A	H	H	H	B	A	H	B	H	B	B	B	A	H	B	H	H	H	H	H	B	H	H	B	B	H	-	H
AX-166525500	1-2	8425921	2	CC	TT	29	100	49	0.0271401	A	H	H	A	H	H	H	H	B	H	H	H	A	H	H	H	B	A	H	B	H	B	B	B	-	H	B	H	H	H	H	H	B	H	H	B	B	H	H	H
AX-166525499	1-2	8443505	1	AA	GG	36	98	50	0.233045	A	H	A	H	H	H	H	H	H	B	B	B	H	H	B	H	H	H	A	A	B	A	H	A	A	A	B	H	H	H	H	H	A	B	H	H	H	B	A	H
AX-166516230	1-2	8570793	4	CC	AA	36	97	51	0.224346	A	H	A	H	H	H	H	H	H	B	B	B	H	H	B	H	H	H	A	A	B	A	H	A	-	A	B	H	H	H	H	H	A	B	H	H	H	B	A	H
AX-166516229	1-2	8592464	2	TT	CC	38	98	50	0.352392	A	H	A	H	H	H	H	H	H	B	B	B	H	H	H	H	H	H	A	A	B	A	H	A	A	A	B	H	H	H	H	H	A	B	H	H	H	B	A	H
AX-166519918	1-2	8943464	3	TT	CC	51	87	48	0.646952	A	H	H	H	A	H	A	H	B	A	A	H	H	H	B	B	A	H	H	B	A	B	B	H	B	B	A	B	A	A	A	H	H	A	A	B	H	H	A	A
AX-166510500	1-2	9114067	4	AA	GG	37	101	37	0.124574	A	A	H	A	H	H	H	H	-	H	H	B	A	H	H	H	B	A	H	-	H	H	B	B	A	H	B	H	H	H	H	H	B	H	H	-	B	H	H	H
AX-123363462	1-2	9234035	1	TT	AA	0	1	185	3.64765e-120	B	B	B	B	B	B	B	B	B	B	B	B	B	B	B	B	B	B	B	B	B	B	B	B	B	B	B	B	B	B	B	B	B	B	B	B	B	B	B	B
AX-166510507	1-2	9368611	4	AA	GG	38	99	49	0.354292	A	H	A	H	H	H	H	H	H	B	B	B	H	H	B	H	H	H	A	H	B	A	H	A	A	A	B	H	H	H	H	H	A	B	H	H	H	B	A	H
AX-166519930	1-2	9376978	4	AA	GG	31	99	49	0.0596993	A	H	A	H	H	H	H	H	H	B	B	B	H	H	B	H	H	H	-	H	B	A	H	-	-	A	B	H	H	H	H	H	A	B	H	H	H	B	A	H
AX-89873703	1-2	9419001	4	TT	CC	36	97	48	0.282965	A	H	A	H	H	H	H	H	H	B	B	B	H	H	B	H	H	H	A	H	B	A	H	-	A	A	B	H	H	H	H	H	A	B	H	H	H	B	A	H
AX-123364988	1-2	9441754	4	GG	AA	34	99	49	0.143767	A	H	A	H	H	H	H	H	H	B	B	B	H	H	B	H	H	H	A	H	B	A	H	A	-	A	B	H	H	H	H	H	A	B	H	H	H	B	A	H
AX-123356947	1-2	9569073	1	AA	CC	49	89	48	0.837429	A	H	H	H	A	H	A	A	B	A	A	H	H	H	B	B	A	H	H	B	A	B	B	H	B	B	A	B	A	A	A	H	H	A	A	B	H	H	A	A
AX-89816726	1-2	10799795	2	TT	CC	50	82	47	0.50724	A	H	H	H	A	A	A	A	B	A	A	H	H	H	B	B	H	H	-	B	A	B	B	H	B	B	A	B	A	A	A	H	B	A	A	B	H	H	A	A
AX-166520040	1-2	10967659	4	TT	CC	59	88	38	0.0740731	H	A	H	H	H	H	H	H	H	H	A	B	H	H	H	A	B	A	B	B	B	A	B	B	H	B	A	H	A	B	H	H	H	A	B	H	A	H	B	H
AX-166520048	1-2	11143208	2	TT	CC	39	98	48	0.465397	A	H	A	H	H	H	H	H	H	B	B	B	A	H	-	H	B	H	A	H	B	A	H	A	A	A	B	H	H	H	H	H	A	B	H	H	H	B	A	H
AX-166510638	1-2	11409257	2	GG	AA	38	101	45	0.317671	A	H	A	H	H	H	H	H	H	B	B	B	A	H	B	H	B	H	A	H	H	A	H	A	A	A	B	H	H	H	H	H	A	-	H	H	H	B	A	H
AX-123356991	1-2	11516533	3	GG	AA	37	101	47	0.266702	A	H	A	H	H	H	H	H	H	B	B	B	A	H	B	H	B	H	A	H	H	A	H	A	A	A	B	H	H	H	H	H	A	B	H	H	H	B	A	H
AX-166510651	1-2	11628457	3	GG	AA	38	99	49	0.354292	A	H	A	H	H	H	H	H	H	B	B	B	A	H	B	H	B	H	A	H	H	A	H	A	A	A	B	H	H	H	H	H	A	B	H	H	H	B	A	H
AX-89874286	1-2	11864170	3	AA	GG	32	98	49	0.0887628	A	-	A	H	H	H	H	H	H	B	B	B	A	H	B	H	B	H	A	H	H	A	H	A	A	A	B	H	H	H	H	H	A	B	H	H	H	B	A	H
AX-123363493	1-2	12035296	1	TT	GG	0	1	184	1.63462e-119	B	B	B	B	B	B	B	B	B	B	B	B	B	B	B	B	B	B	B	B	B	B	B	B	B	B	B	B	B	B	B	B	B	B	B	B	B	B	B	B
AX-89779301	1-2	12036010	3	AA	GG	53	87	42	0.431426	A	H	A	H	A	A	A	A	-	A	A	B	H	H	B	B	H	H	H	B	A	B	-	H	-	B	A	B	A	A	A	H	H	A	A	H	H	H	A	A
AX-166510661	1-2	12036055	3	GG	AA	53	86	43	0.438596	A	H	A	H	A	A	A	A	B	A	A	B	H	H	B	B	H	H	H	-	A	-	B	H	-	B	A	B	A	A	A	H	H	A	A	H	H	H	A	A
AX-123359959	1-2	12346989	3	GG	AA	36	102	48	0.192981	A	H	A	H	H	H	H	H	H	B	B	B	A	H	B	H	B	H	A	H	H	A	H	A	A	A	B	H	H	H	H	H	A	B	H	H	H	B	A	H
AX-166510463	1-2	12720747	4	GG	AA	55	85	46	0.325089	A	H	A	H	A	A	A	A	B	A	A	B	H	H	B	B	H	H	H	B	A	B	B	H	B	B	A	B	A	A	A	H	H	A	A	H	H	H	A	A
AX-166502656	1-2	13132993	3	GG	TT	47	88	44	0.927355	A	H	A	H	A	A	A	A	B	A	A	B	H	H	B	B	H	H	H	B	A	B	B	H	B	B	A	B	A	A	A	H	H	A	A	H	H	H	A	A
AX-123356972	1-2	13254548	4	TT	CC	0	1	184	1.63462e-119	B	B	B	B	B	B	B	B	B	B	B	B	B	B	B	B	B	B	B	B	B	B	B	B	B	B	B	B	B	B	B	B	B	B	B	B	B	B	B	B
AX-123360002	1-2	13331393	3	CC	TT	32	99	46	0.0950733	-	H	-	H	H	H	H	H	H	B	B	B	A	H	B	H	B	H	A	H	H	A	H	A	A	A	B	H	H	H	H	H	A	B	H	H	H	B	A	H
AX-166519979	1-2	13535185	3	GG	AA	51	84	45	0.548812	A	H	A	H	A	A	A	A	B	A	A	B	H	H	B	B	H	H	H	B	A	B	B	H	B	B	A	B	A	A	A	H	H	A	A	H	H	H	A	-
AX-123392413	1-2	13721411	2	GG	AA	29	101	46	0.0283678	A	H	-	H	H	H	H	H	H	B	B	H	-	H	B	H	B	H	A	H	H	-	H	A	A	A	B	H	B	H	H	H	A	B	H	H	H	B	A	H
AX-166517380	1-2	13833869	5	CC	AA	55	86	45	0.344895	A	H	A	H	A	A	A	A	B	A	A	B	H	H	B	B	H	H	H	B	A	B	B	H	B	B	A	B	A	A	A	H	H	A	A	H	H	H	A	A
AX-89778546	1-2	14038755	3	AA	GG	38	101	46	0.323995	A	H	A	H	H	H	H	H	H	B	B	H	A	H	B	H	B	H	A	H	H	A	H	A	A	A	B	H	B	H	H	H	A	B	H	H	H	B	A	H
AX-123356912	1-2	14274586	3	TT	GG	51	90	42	0.626747	A	H	A	H	A	H	A	A	-	H	A	B	H	H	B	B	H	H	H	B	H	B	B	H	B	B	A	B	A	A	A	H	H	A	A	H	H	H	A	A
AX-89816183	1-2	14366289	4	TT	CC	51	90	45	0.748022	A	H	A	H	A	H	A	A	B	H	A	B	H	H	B	B	H	H	H	B	H	B	B	H	B	B	A	B	A	A	A	H	H	A	A	H	H	H	A	A
AX-166519861	1-2	14711445	5	CC	AA	51	90	45	0.748022	A	H	A	H	A	H	A	A	B	H	A	B	H	H	B	B	H	H	H	B	H	B	B	H	B	B	A	B	A	A	A	H	H	A	A	H	H	H	A	A
AX-123360009	1-2	14760311	2	CC	TT	53	96	37	0.22921	A	H	H	H	H	A	H	H	H	H	A	B	H	H	H	A	B	A	B	H	B	H	H	B	H	B	A	H	A	B	H	A	H	A	B	H	A	H	B	H
AX-89784152	1-2	14876160	1	AA	GG	59	83	43	0.0944713	B	A	H	A	H	H	H	H	H	A	H	H	A	B	H	H	H	B	H	H	H	A	A	H	A	B	H	B	B	H	A	A	H	A	A	H	H	B	B	B
AX-123360012	1-2	14906903	2	CC	AA	51	95	37	0.299717	A	H	H	H	H	A	H	H	H	H	A	B	H	H	H	A	B	A	B	H	B	H	H	B	H	B	A	H	A	B	H	A	H	A	B	H	A	H	B	H
AX-166520020	1-2	15022685	4	GG	TT	50	87	46	0.734369	A	H	A	H	A	A	A	-	B	H	A	B	H	H	B	B	H	H	H	B	H	B	B	H	B	B	A	B	A	A	A	H	H	A	-	H	H	H	A	A
AX-123363441	1-2	15401928	1	GG	AA	0	1	185	3.64765e-120	B	B	B	B	B	B	B	B	B	B	B	B	B	B	B	B	B	B	B	B	B	B	B	B	B	B	B	B	B	B	B	B	B	B	B	B	B	B	B	B
AX-123364958	1-2	15420002	3	TT	CC	52	86	39	0.358644	A	H	H	H	A	A	A	A	B	H	A	B	H	H	-	B	H	H	H	B	A	B	B	H	-	B	A	B	-	A	A	H	H	A	A	H	H	H	A	A
AX-123367714	1-2	15574495	3	TT	CC	54	86	46	0.418546	A	H	A	H	A	A	A	A	B	H	A	B	H	H	B	B	H	H	H	B	A	B	B	H	B	B	A	B	A	A	A	H	H	A	A	H	H	H	A	A
AX-166519754	1-2	15839663	2	CC	AA	34	106	44	0.0689818	A	H	A	H	H	A	H	H	H	B	B	H	A	H	B	H	B	H	A	H	H	A	H	H	A	A	B	H	B	A	H	H	A	B	H	A	H	B	A	H
AX-166502476	1-2	15858709	3	TT	CC	35	106	45	0.0949088	A	H	A	H	H	A	H	H	H	B	B	H	A	H	B	H	B	H	A	H	H	A	H	H	A	A	B	H	B	A	H	H	A	B	H	A	H	B	A	H
AX-166502475	1-2	15913514	3	AA	GG	52	89	45	0.646952	A	H	A	H	A	H	A	A	B	H	A	B	H	H	B	B	H	H	H	B	H	B	B	H	B	B	A	B	A	A	A	H	A	A	A	H	H	H	A	A
AX-166517530	1-2	16782261	3	TT	CC	56	97	32	0.0357061	A	H	H	H	H	A	B	H	H	H	A	B	H	H	H	A	H	A	B	H	B	H	H	B	H	B	A	H	A	B	H	A	H	A	B	H	A	H	B	H
AX-89778515	1-2	16925147	4	AA	CC	42	93	39	0.62781	H	H	A	H	H	H	-	H	B	H	A	B	H	H	B	B	H	H	H	-	H	B	B	H	B	B	A	-	A	A	A	A	A	A	-	H	H	H	A	A
AX-166502521	1-2	17058242	4	CC	TT	38	101	45	0.317671	A	H	A	H	A	A	H	H	B	B	B	H	A	H	B	H	B	H	A	H	H	A	H	H	A	A	B	H	B	A	H	H	A	B	H	A	H	B	A	H
AX-123364965	1-2	17143361	3	GG	AA	55	98	29	0.0142251	A	H	H	H	H	A	B	H	H	H	A	B	H	H	H	A	B	A	-	H	B	H	H	B	H	B	A	H	A	B	H	A	H	A	B	H	A	H	-	H
AX-166510393	1-2	17145773	2	TT	CC	39	102	42	0.285333	A	H	A	H	A	A	H	H	B	B	B	H	H	H	B	H	B	H	A	H	H	A	H	H	A	A	B	H	B	A	H	H	A	B	H	A	H	B	A	H
AX-166510388	1-2	17208095	3	TT	CC	50	89	45	0.791603	H	H	A	H	A	H	A	-	B	H	A	B	H	H	B	B	H	H	H	B	H	B	B	H	B	B	A	B	A	A	A	A	A	A	A	H	H	H	A	A
AX-123364963	1-2	17232013	3	CC	TT	51	88	46	0.701837	H	H	A	H	A	H	A	A	B	H	A	B	H	H	B	B	H	H	H	B	H	B	B	H	B	B	A	B	A	A	A	A	A	A	A	H	H	H	A	A
AX-166510387	1-2	17232043	3	TT	CC	56	97	33	0.0489905	A	H	H	H	H	A	B	H	H	H	A	B	H	H	H	A	B	A	B	H	B	H	H	B	H	B	A	H	A	B	H	A	H	A	B	H	A	H	B	H
AX-89816053	1-2	17232295	3	GG	TT	51	89	46	0.736054	H	H	A	H	A	H	A	A	B	H	A	B	H	H	B	B	H	H	H	B	H	B	B	H	B	B	A	B	A	A	A	A	A	A	A	H	H	H	A	A
AX-166510384	1-2	17508627	1	AA	GG	56	90	35	0.0872283	A	H	H	H	H	A	B	H	H	H	A	B	B	H	H	A	B	A	B	H	B	H	H	B	H	B	A	H	A	B	H	A	-	A	B	H	A	H	B	H
AX-123364962	1-2	17574072	3	TT	CC	51	89	44	0.694801	H	H	A	H	A	H	A	A	B	H	A	-	H	H	B	B	H	H	H	B	H	B	B	H	B	-	A	B	A	A	A	A	A	A	A	H	H	H	A	A
AX-166509603	1-2	17585350	1	CTG/CTG	-/-	39	101	44	0.36193	A	H	-	H	A	A	H	H	B	B	B	H	A	H	B	H	B	H	A	H	H	A	H	H	A	A	B	H	B	A	H	H	A	B	H	A	H	B	A	H
AX-166510692	1-2	17774119	3	TT	CC	36	99	46	0.259026	A	H	A	H	A	A	H	H	B	B	B	H	A	H	B	H	B	H	A	H	H	A	H	H	A	A	B	H	B	A	H	H	A	B	H	A	H	B	A	H
AX-166520105	1-2	17958280	5	GG	AA	52	99	34	0.109908	A	H	H	H	H	A	B	H	H	H	A	B	H	H	H	A	B	A	B	H	B	H	H	B	H	B	A	H	A	B	H	A	H	A	B	H	A	H	B	H
AX-166502783	1-2	18040973	3	CC	TT	40	98	48	0.541776	A	H	A	H	A	A	H	H	B	B	B	H	A	H	B	H	B	H	A	H	H	A	H	H	A	A	B	H	B	A	H	H	A	B	H	A	H	B	A	H
AX-166519739	1-2	18222700	2	TT	CC	40	98	48	0.541776	A	H	A	H	A	A	H	H	B	B	B	H	A	H	B	H	B	H	A	H	H	A	H	H	A	A	B	H	B	A	H	H	A	B	H	A	H	B	A	H
AX-166503161	1-2	18271030	3	AA	CC	52	97	35	0.158438	A	H	H	H	H	A	B	H	H	H	A	B	H	H	H	A	B	A	B	H	B	H	H	B	H	B	A	H	A	B	H	A	H	A	B	H	H	H	B	H
AX-166510136	1-2	18362578	2	TT	CC	55	97	34	0.0786293	A	H	H	H	H	A	B	H	H	H	A	B	H	H	H	A	B	A	B	H	B	H	H	B	H	B	A	H	A	B	H	A	H	A	B	H	H	H	B	H
AX-123366791	1-2	18363741	2	GG	AA	54	98	34	0.088979	A	H	H	H	H	A	B	H	H	H	A	B	H	H	H	A	B	A	B	H	B	H	H	B	H	B	A	H	A	B	H	A	H	A	B	H	H	H	B	H
AX-166524762	1-2	18435183	2	GG	AA	39	98	48	0.465397	A	H	A	H	A	A	H	H	B	B	B	H	A	H	B	H	B	H	A	H	H	-	H	H	A	A	B	H	B	A	H	H	A	B	H	A	H	B	A	H
AX-166510372	1-2	19416435	4	AA	GG	54	98	31	0.0349982	A	H	H	H	H	A	B	H	H	H	A	-	H	H	H	A	B	A	B	H	H	H	H	B	H	-	A	H	A	B	H	A	H	A	B	H	H	H	B	H
AX-89876330	1-2	19691959	2	TT	CC	50	88	46	0.770381	H	H	A	H	A	H	A	A	B	H	A	B	H	H	B	B	H	H	H	B	H	B	B	H	B	B	A	B	A	A	A	A	A	A	A	H	H	H	A	A
AX-123360267	1-2	19856194	1	GG	AA	54	100	23	0.000984153	A	H	H	H	H	A	-	H	H	H	A	B	H	H	H	A	B	A	-	H	B	H	H	B	H	B	A	H	A	-	H	A	H	A	-	H	H	H	-	H
AX-166520509	1-2	20109177	4	AA	GG	48	88	45	0.887999	H	H	A	H	A	H	-	-	B	H	A	B	H	H	B	B	H	H	H	B	H	B	B	H	B	B	A	B	A	A	A	A	A	A	A	H	H	H	A	A
AX-89819239	1-2	20110112	2	CC	AA	49	92	40	0.623519	H	H	A	H	A	H	A	A	B	H	A	B	H	H	B	-	H	H	H	H	H	B	B	H	B	B	A	-	A	A	A	A	A	A	A	H	H	H	A	A
AX-166519626	1-2	20112624	4	CC	GG	37	102	43	0.217084	A	B	A	H	A	B	H	H	H	A	H	H	H	A	H	H	A	A	A	H	A	B	H	H	A	B	B	H	H	H	B	-	-	H	A	H	H	H	H	H
AX-166520481	1-2	20411434	4	GG	TT	51	90	33	0.140083	A	H	H	H	H	A	B	H	H	H	A	B	H	H	H	-	B	A	B	H	B	H	H	B	H	B	A	H	A	B	H	A	H	A	B	H	H	H	B	H
AX-123366794	1-2	20498948	1	TT	CC	54	99	33	0.0634144	A	H	H	H	H	A	B	H	H	H	A	B	H	H	H	A	B	A	B	H	B	H	H	B	H	B	A	H	A	B	H	A	H	A	B	H	H	H	B	H
AX-123366978	1-2	20525235	1	AA	GG	53	100	33	0.0687403	A	H	H	H	H	A	B	H	H	H	A	B	H	H	H	A	B	A	B	H	B	H	H	B	H	B	A	H	A	B	H	A	H	A	B	H	H	H	B	H
AX-166512415	1-2	20606904	2	CC	TT	53	100	29	0.0173364	A	H	H	H	H	A	-	H	H	H	A	B	H	H	H	A	B	A	B	H	B	H	H	B	H	B	A	H	A	-	H	A	H	A	-	H	H	H	-	H
AX-89881979	1-2	20747024	2	CC	AA	51	89	45	0.721064	H	H	A	H	A	H	A	A	B	H	A	B	H	H	B	B	H	H	H	B	H	B	B	H	B	B	A	B	A	-	A	A	A	A	A	H	H	H	A	A
AX-166510335	1-2	20941367	4	AA	GG	53	96	32	0.062617	A	H	H	H	H	A	B	H	H	H	A	B	H	H	H	A	B	A	B	H	-	H	H	B	H	B	A	H	A	B	H	A	-	A	B	H	H	H	B	H
AX-166519767	1-2	20942472	4	GG	AA	37	91	45	0.546595	H	H	-	H	H	H	A	H	B	H	-	B	H	H	B	B	H	H	H	B	H	B	B	H	B	B	H	B	-	H	-	-	A	-	-	H	H	H	A	A
AX-166502493	1-2	20943243	4	TT	CC	53	98	32	0.0566091	A	H	H	H	H	A	B	H	H	H	A	B	H	H	H	A	B	A	B	H	-	H	H	B	H	B	A	H	A	B	H	A	H	A	B	H	H	H	B	H
AX-166515475	1-2	21138107	3	TT	GG	40	98	48	0.541776	A	H	A	H	A	A	H	H	B	B	B	H	A	H	B	H	B	H	A	H	H	A	H	H	A	A	B	H	B	A	H	H	A	B	H	A	H	B	A	H
AX-123359908	1-2	21406737	3	CC	TT	52	88	45	0.616446	H	H	A	H	A	H	A	A	B	H	A	B	H	H	B	B	H	H	H	B	H	B	B	H	B	B	A	B	A	A	A	A	A	A	A	H	H	H	A	A
AX-166518591	1-2	21464152	3	ACA/ACA	-/-	51	89	46	0.736054	H	H	A	H	A	H	A	A	B	H	A	B	H	H	B	B	H	H	H	B	H	B	B	H	B	B	A	B	A	A	A	A	A	A	A	H	H	H	A	A
AX-166519619	1-2	21517515	1	CC	GG	150	0	36	1.84517e-71	B	A	A	A	A	A	A	B	A	A	A	A	A	A	A	A	A	A	A	A	B	A	A	B	B	B	A	A	A	A	A	A	A	A	A	A	A	B	A	A
AX-166510309	1-2	21657146	4	TT	CC	40	98	48	0.541776	A	H	A	H	A	A	H	H	B	B	B	H	A	H	B	H	B	H	A	H	H	A	H	H	A	A	B	H	B	A	H	H	A	B	H	A	H	B	A	H
AX-166510310	1-2	21659408	4	AA	GG	40	87	40	0.863547	H	H	A	H	A	H	A	A	B	H	-	B	H	H	H	H	H	H	H	B	H	B	B	H	B	B	-	B	A	-	A	A	A	-	A	H	H	H	A	A
AX-166511120	1-2	21881871	1	CC	AA	53	100	31	0.0359334	A	H	H	H	H	A	B	H	H	H	A	B	H	H	H	A	B	A	B	H	B	H	H	B	H	B	A	H	A	B	H	A	H	A	B	H	H	H	-	H
AX-166503152	1-2	21944152	2	GG	AA	48	77	46	0.419614	H	H	A	H	-	H	A	H	B	H	A	B	H	H	B	B	H	H	H	B	H	B	B	H	B	B	A	B	A	A	A	-	A	A	A	H	H	H	A	A
AX-166517629	1-2	21966270	3	GG	AA	26	89	42	0.0480731	-	H	H	H	H	-	H	H	B	H	H	B	-	H	B	B	H	-	H	B	H	B	B	H	B	B	H	B	H	H	-	H	A	H	A	H	H	H	-	H
AX-123366852	1-2	21966897	1	TT	CC	52	100	33	0.0773465	A	H	H	H	H	A	B	-	H	H	A	B	H	H	H	A	B	A	B	H	B	H	H	B	H	B	A	H	A	B	H	A	H	A	B	H	H	H	B	H
AX-123364964	1-2	22311672	2	AA	GG	52	101	32	0.0526946	A	H	H	H	H	A	B	H	H	H	A	B	H	H	H	A	B	A	-	H	B	H	H	B	H	B	A	H	A	B	H	A	H	A	B	H	H	H	B	H
AX-123359920	1-2	22314133	2	AA	GG	52	99	31	0.0438766	A	H	H	H	H	A	B	H	H	H	A	B	H	H	H	A	B	A	B	H	-	H	H	-	H	B	A	H	A	B	H	A	H	A	B	H	H	H	B	H
AX-166519775	1-2	22692332	3	GG	AA	37	99	48	0.304155	A	H	H	H	A	A	H	H	B	B	B	H	A	H	B	H	B	H	A	H	H	A	H	H	A	A	B	H	B	-	H	H	A	B	H	A	H	B	A	H
AX-89816022	1-2	22836258	2	TT	CC	51	90	44	0.717177	H	H	A	H	A	H	A	A	B	H	A	B	H	H	B	B	H	H	H	B	H	B	B	H	B	B	A	B	A	A	A	A	A	A	A	H	H	H	A	A
AX-166511098	1-2	22884340	3	AA	GG	53	100	32	0.0501924	A	H	H	H	H	A	B	H	H	H	A	B	H	H	H	A	B	A	B	H	B	H	H	B	H	B	A	H	A	B	H	A	H	A	B	H	H	H	B	H
AX-166511094	1-2	22935837	3	CC	AA	53	100	33	0.0687403	A	H	H	H	H	A	B	H	H	H	A	B	H	H	H	A	B	A	B	H	B	H	H	B	H	B	A	H	A	B	H	A	H	A	B	H	H	H	B	H
AX-166518622	1-2	23448683	2	-/-	CTC/CTC	51	100	30	0.0322673	A	H	H	H	H	A	B	H	H	H	A	-	H	H	H	A	B	-	B	H	B	H	H	B	H	B	A	H	A	B	H	A	H	A	B	H	H	H	B	H
AX-166502800	1-2	23567924	2	TT	CC	40	98	48	0.541776	A	H	A	H	A	A	H	H	B	B	B	H	A	H	B	H	B	H	A	H	H	A	H	H	A	A	B	H	B	A	H	H	A	B	H	A	H	B	A	H
AX-166510707	1-2	23631342	3	CC	TT	53	100	33	0.0687403	A	H	H	H	H	A	B	H	H	H	A	B	H	H	H	A	B	A	B	H	B	H	H	B	H	B	A	H	A	B	H	A	H	A	B	H	H	H	B	H
AX-166510709	1-2	23637620	2	CC	AA	53	99	33	0.0728816	A	H	H	H	H	A	B	H	H	H	A	B	H	H	H	A	B	A	B	H	B	H	H	B	H	B	A	H	A	B	H	A	H	A	B	H	H	H	B	H
AX-166520125	1-2	23645143	2	TT	CC	53	98	31	0.0408519	A	H	H	H	H	A	B	H	H	-	A	B	H	H	H	A	B	A	B	H	B	H	H	B	H	B	A	H	A	B	H	A	H	A	-	H	H	H	B	H
AX-166520127	1-2	23697938	4	TT	GG	53	100	30	0.0252147	A	H	H	H	H	A	B	H	H	H	A	B	H	H	H	A	B	A	B	H	B	H	H	B	H	B	A	H	A	-	H	A	H	A	B	H	H	H	-	H
AX-166520137	1-2	24027405	4	CC	AA	44	89	45	0.994398	H	H	A	H	A	H	A	A	B	H	A	B	H	H	B	B	H	H	H	B	H	B	B	H	B	B	-	B	A	A	A	A	A	-	-	H	H	H	A	A
AX-166520139	1-2	24063296	2	AA	GG	53	100	33	0.0687403	A	H	H	H	H	A	B	H	H	H	A	B	H	H	H	A	B	A	B	H	B	H	H	B	H	B	A	H	A	B	H	A	H	A	B	H	H	H	B	H
AX-166519785	1-2	24307674	1	AA	GG	53	99	33	0.0728816	A	H	H	H	H	A	B	H	H	H	A	B	H	H	H	A	B	A	B	H	B	H	H	B	H	B	A	H	A	B	H	A	H	A	B	H	H	H	B	H
AX-123363546	1-2	24341601	1	GG	AA	53	100	33	0.0687403	A	H	H	H	H	A	B	H	H	H	A	B	H	H	H	A	B	A	B	H	B	H	H	B	H	B	A	H	A	B	H	A	H	A	B	H	H	H	B	H
AX-89910728	1-2	24404479	2	AA	CC	54	99	33	0.0634144	A	H	H	H	H	A	B	H	H	H	A	B	H	H	H	A	B	A	B	H	B	H	H	B	H	B	A	H	A	B	H	A	H	A	B	H	H	H	B	H
AX-123366848	1-2	24485058	1	TT	CC	53	100	29	0.0173364	A	H	H	H	H	A	B	H	H	H	A	B	H	H	H	A	B	A	B	H	-	H	H	B	H	B	A	H	A	-	H	A	H	A	B	H	H	H	B	H
AX-166520487	1-2	24491832	2	AA	GG	53	100	31	0.0359334	A	H	H	H	H	A	B	H	H	H	A	B	H	H	H	A	B	A	B	H	B	H	H	B	H	B	A	H	A	B	H	A	H	A	B	H	H	H	B	H
AX-166510976	1-3	14645	3	CC	AA	58	89	39	0.120886	A	H	H	B	H	A	B	H	A	A	H	A	A	H	H	A	A	H	A	H	B	H	H	H	H	H	A	H	B	H	H	B	B	H	H	B	H	H	B	H
AX-166503028	1-3	36784	3	GG	AA	58	86	30	0.0109191	A	H	H	B	H	A	B	H	A	A	H	A	A	H	H	A	A	H	A	H	-	H	H	H	H	H	A	-	B	H	H	B	B	H	H	B	H	H	B	H
AX-166510957	1-3	64692	1	AA	GG	43	98	39	0.449329	H	A	H	H	H	-	H	A	H	B	A	H	H	B	A	H	B	B	B	B	H	B	H	H	H	H	-	A	H	H	H	H	H	B	H	A	H	B	A	H
AX-123360198	1-3	104261	3	TT	CC	57	88	37	0.10059	A	H	H	B	H	A	B	H	A	A	H	A	-	H	H	A	A	-	A	H	B	H	H	H	H	H	A	H	B	H	H	B	-	H	H	B	H	H	B	H
AX-166510926	1-3	120026	3	TT	CC	58	89	32	0.022838	A	H	H	-	H	A	B	H	A	A	H	A	A	H	H	A	A	H	A	H	-	H	H	H	H	H	A	H	B	H	H	B	B	H	H	B	H	H	B	H
AX-89818444	1-3	129503	3	TT	CC	58	89	39	0.120886	A	H	H	B	H	A	B	H	A	A	H	A	A	H	H	A	A	H	A	H	B	H	H	H	H	H	A	H	B	H	H	B	B	H	H	B	H	H	B	H
AX-166520340	1-3	130775	2	TT	GG	59	86	38	0.0645421	A	H	A	B	H	A	B	H	A	A	H	A	A	H	H	A	A	H	A	H	B	H	H	H	H	H	A	H	B	H	H	B	B	H	H	B	H	H	B	H
AX-166502918	1-3	233901	3	TT	CC	58	84	39	0.0853217	A	H	H	B	H	A	B	H	A	A	H	A	A	H	H	A	A	H	A	H	B	H	H	H	H	H	A	H	B	H	H	B	B	H	H	B	H	H	B	H
AX-166510840	1-3	243643	2	GG	AA	58	89	39	0.120886	A	H	H	B	H	A	B	H	A	A	H	A	A	H	H	A	A	H	A	H	B	H	H	H	H	H	A	H	B	H	H	B	B	H	H	B	H	H	B	H
AX-166502877	1-3	276156	3	CC	TT	29	102	41	0.0220608	H	A	H	H	H	B	H	A	H	-	A	H	H	B	A	H	B	B	-	B	H	B	H	H	H	H	B	A	H	H	H	H	H	B	H	A	H	B	A	H
AX-123360127	1-3	276336	3	CC	TT	43	99	44	0.675385	H	A	H	H	H	B	H	A	H	B	A	H	H	B	A	H	B	B	B	B	H	B	H	H	H	H	B	A	H	H	H	H	H	B	H	A	H	B	A	H
AX-123360101	1-3	367342	3	GG	AA	55	90	38	0.201126	A	H	H	B	H	A	B	H	A	A	H	A	A	H	H	A	A	H	A	H	B	H	H	H	H	H	A	H	B	H	H	B	B	H	H	B	H	H	B	H
AX-89851081	1-3	372116	3	GG	CC	40	101	44	0.419972	H	A	H	H	H	B	H	A	H	B	A	H	H	B	A	H	B	B	B	B	H	B	H	H	H	H	B	A	H	H	H	H	H	B	H	A	H	B	A	H
AX-166510734	1-3	431628	3	CC	TT	40	99	44	0.495501	H	A	H	H	H	B	H	A	H	B	A	H	H	B	A	H	B	B	B	B	H	B	H	H	H	H	B	A	H	H	H	H	H	B	H	A	H	B	A	H
AX-166502819	1-3	442099	1	AA	GG	41	108	26	0.00226865	H	A	H	H	H	B	H	-	H	B	A	H	H	-	A	H	H	-	B	B	H	B	H	H	H	H	-	A	H	H	H	H	H	H	H	A	H	H	A	H
AX-89778925	1-3	520700	4	GG	AA	52	90	38	0.33659	A	H	H	B	H	A	B	H	A	A	H	A	-	H	H	A	A	H	A	H	B	H	H	H	H	H	A	H	B	H	H	B	B	H	H	B	H	H	B	H
AX-166509093	1-3	554636	1	-/-	TGG/TGG	42	75	33	0.582748	H	A	H	H	-	B	-	A	H	-	A	H	H	-	A	H	B	-	-	-	H	B	H	-	-	H	B	A	H	-	H	-	-	-	H	A	H	B	A	-
AX-166520197	1-3	647509	1	CC	TT	42	100	44	0.577881	H	A	H	H	H	B	H	A	H	B	A	H	H	B	A	H	B	B	B	B	H	B	H	H	H	H	B	A	H	H	H	H	H	B	H	A	H	B	A	H
AX-166502857	1-3	648032	1	CC	TT	41	101	40	0.331411	H	A	H	H	H	B	H	-	H	B	A	H	H	B	A	H	B	B	B	B	H	-	H	H	H	H	B	A	H	H	H	H	H	B	H	A	H	B	A	H
AX-166502854	1-3	656297	3	AA	GG	13	29	135	1.27938e-54	B	H	B	H	B	B	H	H	B	B	H	B	B	B	H	B	B	B	B	B	H	B	B	-	B	B	B	H	H	B	B	H	H	B	B	A	B	B	A	B
AX-166502853	1-3	668752	4	TT	CC	53	91	36	0.198559	A	H	H	B	H	A	B	H	A	A	H	A	A	H	H	A	A	H	A	H	B	H	H	H	H	H	A	H	B	H	H	H	B	H	H	B	H	H	B	H
AX-123444819	1-3	707136	2	TT	GG	42	98	43	0.626747	H	A	H	H	H	-	H	A	H	B	A	H	H	B	A	-	B	B	B	B	H	B	H	H	H	H	B	A	H	H	H	H	H	B	H	A	H	B	A	H
AX-166502849	1-3	763930	2	TT	CC	59	89	32	0.0172299	A	H	H	B	H	A	B	H	A	A	H	A	A	H	H	A	A	H	A	H	B	H	H	H	H	H	A	H	B	H	H	B	B	H	H	B	H	H	B	H
AX-166510762	1-3	884158	1	CC	TT	42	101	41	0.412355	H	A	H	H	H	B	H	A	H	B	A	H	H	B	A	H	B	B	B	B	H	B	H	H	H	H	B	A	H	H	H	H	H	B	H	A	H	B	A	H
AX-89817677	1-3	896307	3	TT	CC	59	90	36	0.053556	A	H	H	B	H	A	B	H	A	A	H	A	A	H	H	A	A	H	A	H	H	H	H	H	H	H	A	H	B	H	H	B	B	H	H	B	H	H	B	H
AX-166520171	1-3	954448	2	TT	GG	57	89	35	0.0672798	A	H	H	B	H	A	-	H	A	A	H	A	A	H	H	A	A	H	A	H	H	H	H	H	H	H	A	H	B	H	H	B	B	H	H	B	H	H	B	H
AX-89817634	1-3	1009657	4	AA	CC	40	100	45	0.475569	H	A	H	H	H	B	H	A	H	B	A	H	H	B	A	H	B	B	B	B	H	B	H	H	H	H	B	A	H	H	H	H	H	B	H	A	H	B	A	H
AX-166502830	1-3	1017795	3	GG	AA	46	88	34	0.350772	A	H	H	-	H	A	-	-	A	A	H	A	A	B	H	A	A	H	A	H	H	H	H	H	H	H	A	H	B	H	H	B	B	H	H	B	H	H	B	H
AX-89874694	1-3	1219800	4	TT	CC	58	86	38	0.0843713	A	H	H	B	H	A	B	H	A	A	H	A	A	B	H	A	A	H	A	H	H	H	H	H	B	H	A	H	B	H	H	B	B	H	H	B	H	H	B	H
AX-166520151	1-3	1311241	3	GG	AA	57	88	34	0.0507701	A	H	H	B	H	A	B	H	A	A	H	A	A	B	H	A	A	H	A	H	H	H	H	H	-	H	A	H	-	H	H	B	B	H	H	B	H	H	B	H
AX-166510675	1-3	1713991	3	CC	TT	59	78	39	0.0330713	A	H	H	B	H	A	B	-	A	A	H	A	A	B	H	-	-	H	A	H	H	B	H	H	B	-	A	H	B	H	H	H	B	H	H	B	-	H	B	H
AX-166510665	1-3	1741194	4	GG	AA	60	86	39	0.0583941	A	H	H	B	H	A	B	H	A	A	H	A	A	B	H	A	A	H	A	H	H	B	H	H	B	H	A	H	B	H	H	H	B	H	H	B	H	H	B	H
AX-166510626	1-3	1814801	3	CC	TT	46	93	43	0.910823	H	-	H	H	H	H	H	H	A	B	A	H	B	H	B	A	H	B	B	B	B	H	H	H	A	H	B	H	H	B	H	A	H	H	B	A	A	A	H	H
AX-166510517	1-3	2027954	2	GG	AA	62	81	40	0.0212856	A	H	H	B	H	A	H	H	A	A	H	A	A	B	H	-	A	H	A	H	H	B	H	H	B	H	A	H	B	H	H	H	-	H	H	B	H	H	B	A
AX-166510874	1-3	2267604	2	TT	GG	64	78	36	0.00313839	-	H	H	B	A	A	-	H	A	A	H	A	A	B	H	A	A	H	A	H	H	B	H	H	B	H	A	H	B	H	H	H	B	H	H	B	H	H	B	A
AX-166520286	1-3	2301960	2	TT	CC	64	79	41	0.00898718	A	H	H	B	A	A	H	H	A	A	H	A	A	B	H	A	A	H	A	H	H	B	H	H	B	H	A	H	B	H	H	H	B	H	H	B	H	H	B	A
AX-166520281	1-3	2398063	3	GG	AA	65	80	41	0.00734322	A	H	H	B	A	A	H	H	A	A	H	A	A	B	H	A	A	H	A	H	H	B	H	H	B	H	A	H	B	H	H	H	B	H	H	B	H	H	H	A
AX-166510810	1-3	2775145	3	TT	GG	64	74	32	0.000583154	A	H	H	H	A	A	H	H	-	A	H	A	A	B	H	A	A	H	A	-	H	B	H	H	B	H	A	H	B	H	H	H	B	H	H	-	H	H	B	A
AX-166520247	1-3	2901941	4	CC	TT	64	82	40	0.0123038	A	H	H	B	A	A	H	H	A	A	H	A	A	B	H	A	A	H	A	H	H	B	H	H	B	H	A	H	B	H	H	H	B	H	H	B	H	H	B	A
AX-166510895	1-3	3447920	2	CC	TT	57	71	42	0.0265318	A	H	H	B	A	A	H	H	A	A	H	A	A	B	H	A	A	B	A	H	H	B	H	H	B	H	A	H	B	H	H	H	B	H	A	B	H	H	B	A
AX-166510897	1-3	3531270	2	TT	GG	66	77	43	0.00370981	A	H	H	B	A	A	H	H	A	A	H	A	A	B	H	A	A	H	A	H	H	B	H	H	B	H	A	B	B	A	H	H	B	H	A	B	H	H	B	A
AX-166502974	1-3	3760703	3	GG	TT	40	85	59	0.0825323	A	H	H	H	B	B	H	H	B	H	A	H	A	B	A	H	B	H	B	B	H	B	B	B	H	H	B	H	H	H	H	H	H	H	H	H	B	B	A	H
AX-123524253	1-3	3870908	1	CC	TT	43	82	60	0.0636692	A	H	H	H	B	B	H	H	B	H	A	H	A	B	A	H	B	H	B	B	H	B	B	B	H	H	B	H	H	H	H	H	H	H	H	H	B	B	A	H
AX-123357109	1-3	3960200	2	CC	AA	40	80	60	0.035674	A	H	H	H	B	B	H	H	B	H	A	H	A	B	A	-	B	H	B	B	H	H	B	B	H	H	B	H	H	H	H	H	H	H	H	H	B	B	A	H
AX-89847107	1-3	4007582	1	AA	GG	0	39	145	1.30206e-63	B	B	B	B	B	B	B	B	B	-	B	B	B	B	H	B	B	-	H	H	H	B	B	B	B	B	B	B	B	H	B	B	B	B	H	B	B	B	B	H
AX-166502991	1-3	4044448	2	CC	TT	62	79	41	0.0182153	A	H	H	B	A	A	H	H	A	A	A	A	H	B	B	A	A	H	A	H	H	B	H	A	B	H	A	B	B	-	H	H	B	H	A	B	H	H	B	A
AX-123524257	1-3	4144317	1	AA	GG	45	79	61	0.0349424	A	H	H	H	B	B	H	H	B	H	A	H	A	B	A	H	B	H	B	B	H	B	B	B	H	H	B	H	H	H	H	H	H	H	H	H	B	B	A	A
AX-166510932	1-3	4159916	2	AA	GG	45	81	51	0.43215	A	H	H	H	B	B	H	H	B	H	A	H	A	B	A	H	B	H	B	B	H	B	B	-	H	H	B	H	H	H	H	H	H	H	H	H	B	B	A	A
AX-166520351	1-3	4243380	4	GG	AA	45	81	60	0.0634144	A	H	H	H	B	B	H	H	B	H	A	H	A	B	A	H	B	H	B	B	H	B	B	B	H	H	B	H	H	H	H	H	H	H	H	H	B	B	A	A
AX-166503004	1-3	4315641	1	AA	GG	46	78	59	0.0541877	A	H	H	H	B	B	H	H	B	H	A	H	A	B	A	H	B	H	B	B	H	B	B	B	A	H	B	H	H	H	H	H	H	H	H	H	B	B	A	A
AX-166503014	1-3	4450913	1	AA	CC	47	79	58	0.0825323	A	H	H	H	B	B	H	H	B	H	A	H	A	B	A	H	B	H	B	B	H	B	B	B	A	H	B	H	H	H	H	H	H	H	H	H	B	B	A	A
AX-166520362	1-3	4504980	1	GG	TT	47	80	59	0.0749152	A	H	H	H	B	B	H	H	B	H	A	H	A	B	A	H	B	H	B	B	H	B	B	B	A	H	B	H	H	H	H	H	H	H	H	H	B	B	A	A
AX-166520363	1-3	4505840	2	GG	TT	47	80	48	0.522792	A	H	H	H	-	B	H	H	B	H	A	H	A	B	A	H	B	H	B	H	H	-	B	B	A	H	B	H	H	H	H	H	H	H	H	H	B	B	A	A
AX-123365091	1-3	4511735	4	CC	TT	46	81	59	0.0856926	A	H	H	H	B	B	H	H	B	H	A	H	A	B	A	H	B	H	B	B	H	B	B	B	A	H	B	H	H	H	H	H	H	H	H	H	B	B	H	A
AX-123366838	1-3	4563695	1	CC	AA	38	72	59	0.0115788	A	H	-	H	B	B	-	A	B	-	A	H	A	B	A	-	B	-	B	B	H	B	B	B	A	H	B	H	H	H	H	-	H	H	H	H	B	B	H	A
AX-123363525	1-3	4605368	3	AA	CC	43	84	58	0.135702	A	H	H	H	B	B	H	H	B	H	A	H	A	B	A	H	B	H	B	B	H	B	B	B	A	H	B	H	H	H	H	H	H	H	H	H	B	B	H	A
AX-166503027	1-3	4637498	1	AA	GG	45	82	59	0.0949088	A	H	H	H	B	B	H	H	B	H	A	H	A	B	A	H	B	H	B	B	H	B	B	B	A	H	B	H	H	H	H	H	H	H	H	H	B	B	H	A
AX-166510962	1-3	4656979	1	AA	GG	45	67	57	0.0113751	A	H	H	H	B	-	H	H	B	H	A	H	A	B	A	H	B	H	B	B	H	B	B	B	A	-	B	H	H	-	H	H	-	-	H	H	B	B	H	A
AX-86821585	1-3	4884574	3	AA	GG	44	81	57	0.131668	A	H	H	H	B	B	H	H	B	H	A	H	A	B	A	H	B	H	-	B	H	B	B	B	A	H	B	H	H	H	H	B	H	H	H	H	B	B	H	A
AX-166520384	1-3	4899693	4	CC	TT	43	82	60	0.0636692	A	H	H	H	B	B	H	H	B	H	A	H	A	B	A	H	B	H	B	B	H	B	B	B	A	H	B	H	H	H	H	B	H	H	H	H	B	B	H	A
AX-166510989	1-3	5276033	1	AA	GG	41	77	58	0.0489456	A	H	H	H	B	B	H	H	B	H	A	H	A	B	A	H	B	H	B	B	-	B	B	B	A	-	B	H	H	H	H	B	B	-	-	B	B	B	H	H
AX-123360227	1-3	5314268	1	AA	GG	41	86	57	0.168199	A	H	H	H	B	B	H	H	B	H	A	H	A	B	A	H	B	H	B	B	H	B	B	B	A	H	B	H	H	H	H	B	B	H	H	B	B	B	H	H
AX-123364724	1-3	5423944	2	TT	AA	41	84	58	0.111471	A	H	H	H	B	B	H	H	B	H	A	H	A	H	A	H	B	H	B	B	H	B	B	B	A	H	B	B	H	H	H	B	-	H	H	B	B	B	H	H
AX-123366842	1-3	5574044	1	CC	TT	40	85	60	0.0626451	A	-	H	H	B	B	H	H	B	H	A	H	A	B	H	H	B	H	B	B	H	B	B	B	A	H	B	H	H	H	H	B	B	H	H	B	B	B	H	H
AX-123360232	1-3	5574986	1	CC	TT	33	84	41	0.486013	A	H	H	H	B	B	H	H	-	H	-	H	H	B	H	H	B	-	B	B	H	B	B	B	A	H	B	H	-	H	H	B	B	-	H	B	B	B	H	H
AX-123366843	1-3	5595986	3	GG	CC	40	86	60	0.0687403	A	H	H	H	B	B	H	H	B	H	A	H	A	B	H	H	B	H	B	B	H	B	B	B	A	H	B	H	H	H	H	B	B	H	H	B	B	B	H	H
AX-89818862	1-3	5599979	1	CC	TT	39	86	59	0.0769025	A	H	H	H	B	B	H	H	B	H	A	H	A	B	H	H	B	H	B	B	H	B	B	B	A	H	B	H	H	H	H	B	B	H	H	B	B	B	H	H
AX-166517615	1-3	5639275	2	TT	AA	41	84	61	0.0487278	A	H	H	H	B	B	H	H	B	H	A	H	A	B	H	H	B	A	B	B	H	B	B	B	A	H	B	H	H	H	H	B	B	H	H	B	B	B	H	H
AX-89851212	1-3	5655339	3	TT	AA	42	83	60	0.0654135	A	H	H	H	B	B	H	H	B	H	A	H	A	B	H	H	B	A	B	B	H	B	B	B	A	H	B	H	H	H	H	B	B	H	H	B	B	B	H	H
AX-123365112	1-3	5768805	4	TT	GG	39	89	57	0.152014	A	H	H	H	B	B	H	H	B	H	A	H	A	B	H	H	B	A	B	B	H	B	B	B	-	H	B	H	H	H	H	H	B	H	H	B	B	B	H	H
AX-123365113	1-3	5769204	4	GG	AA	31	96	46	0.0959498	H	B	H	H	-	H	H	H	H	H	B	B	H	H	B	H	H	H	A	A	H	A	B	A	A	A	B	H	H	H	H	H	A	B	H	H	H	B	A	H
AX-166520427	1-3	5774035	3	GG	AA	34	105	46	0.0847909	H	B	H	H	H	H	H	H	H	H	B	B	H	H	B	H	H	H	A	A	H	A	B	A	A	A	B	H	H	H	H	H	A	B	H	H	H	B	A	H
AX-123360241	1-3	5775518	4	GG	AA	32	103	48	0.0581772	H	B	H	H	H	H	H	H	H	H	B	B	H	H	B	H	H	H	A	A	H	A	B	A	A	-	B	H	H	H	H	H	A	B	H	H	H	B	A	H
AX-89876068	1-3	5850386	3	TT	CC	34	105	46	0.0847909	H	B	H	H	H	H	H	H	H	H	B	B	H	H	B	H	H	H	A	A	H	A	B	A	A	A	B	H	H	H	H	H	A	B	H	H	H	B	A	H
AX-123357146	1-3	5867381	1	CC	TT	39	89	53	0.330306	A	H	H	H	-	B	H	H	B	H	A	H	A	B	H	H	B	-	H	-	H	B	B	-	A	H	B	H	H	H	H	H	B	H	H	B	B	B	H	H
AX-123360247	1-3	5914209	4	GG	AA	35	94	47	0.293091	H	H	H	H	H	H	H	H	H	H	B	B	H	H	B	H	H	H	A	A	H	A	H	A	A	A	B	H	H	H	H	H	A	B	H	H	H	B	A	H
AX-123601901	1-3	5957005	4	GG	TT	34	105	47	0.0856926	H	H	H	H	H	H	H	H	H	H	B	B	H	H	B	H	H	H	A	A	H	A	H	A	A	A	B	H	H	H	H	H	A	B	H	H	H	B	A	H
AX-123360248	1-3	5961843	4	TT	CC	38	89	45	0.677372	A	H	H	H	B	B	H	H	B	H	A	H	A	B	H	H	-	A	H	-	H	-	-	B	A	H	-	H	H	-	H	H	B	-	H	H	B	-	H	H
AX-166503093	1-3	5966365	4	GG	TT	33	106	47	0.0566441	H	H	H	H	H	H	H	H	H	H	B	B	H	H	B	H	H	H	A	A	H	A	H	A	A	A	B	H	H	H	H	H	A	B	H	H	H	B	A	H
AX-123357148	1-3	5995288	4	GG	TT	0	1	184	1.63462e-119	B	B	B	B	B	B	B	B	B	B	B	B	B	B	B	B	B	B	B	B	B	B	B	B	B	B	B	B	B	B	B	B	B	B	B	B	B	B	B	B
AX-123357152	1-3	6137244	4	AA	GG	41	89	53	0.425202	A	H	H	H	B	B	H	H	B	H	A	H	A	B	H	H	B	A	H	B	H	B	B	B	A	H	B	H	H	H	H	H	B	H	H	B	B	B	H	H
AX-123360249	1-3	6141834	1	CC	TT	41	89	55	0.303646	A	H	H	H	B	B	H	H	B	H	A	H	A	B	H	H	B	A	H	B	H	B	B	B	A	H	B	H	H	H	H	H	B	H	H	B	B	B	H	H
AX-123365118	1-3	6142119	4	CC	TT	38	89	56	0.159008	A	H	H	H	B	B	H	H	B	H	A	H	A	B	H	H	B	A	H	B	H	B	B	B	A	H	B	H	H	H	H	H	B	H	H	B	B	B	H	H
AX-123360250	1-3	6142290	4	AA	CC	41	89	56	0.251146	A	H	H	H	B	B	H	H	B	H	A	H	A	B	H	H	B	A	H	B	H	B	B	B	A	H	B	H	H	H	H	H	B	H	H	B	B	B	H	H
AX-166511043	1-3	6221877	4	GG	AA	56	82	44	0.186128	A	H	B	H	A	H	H	H	B	A	A	H	H	H	B	H	A	H	H	H	A	B	B	A	B	B	A	B	A	A	A	H	B	A	A	B	H	H	H	A
AX-166511044	1-3	6223452	3	GG	TT	50	80	43	0.462238	A	H	B	H	-	H	H	H	B	A	A	H	H	H	B	H	A	H	H	-	A	B	-	A	B	B	A	B	A	A	A	H	B	A	A	B	H	H	H	A
AX-123360251	1-3	6241059	1	AA	GG	41	89	55	0.303646	A	H	H	H	B	B	H	H	B	H	A	H	A	B	H	H	B	A	H	B	H	-	B	B	A	H	B	H	H	H	H	H	B	H	H	B	B	B	H	H
AX-166503105	1-3	6262823	1	AA	GG	41	89	56	0.251146	A	H	H	H	B	B	H	H	B	H	A	H	A	B	H	H	B	A	H	B	H	B	B	B	A	H	B	H	H	H	H	H	B	H	H	B	B	B	H	H
AX-166511054	1-3	6431912	4	CC	TT	34	90	55	0.0848831	A	H	H	H	B	B	H	H	B	H	A	H	A	B	H	H	B	A	H	B	H	B	B	B	A	H	B	H	H	H	H	H	B	H	H	B	B	B	H	H
AX-123365121	1-3	6446687	1	GG	AA	0	1	182	3.28264e-118	B	B	B	B	B	B	B	B	B	B	B	B	B	B	B	B	B	B	B	B	B	B	B	B	B	B	B	B	B	B	B	B	B	B	B	B	B	B	B	B
AX-166518642	1-3	6456036	1	-/-	CATCT/CATCT	40	88	54	0.308565	A	H	H	H	B	B	H	H	B	H	A	H	A	B	H	H	B	A	H	B	H	B	B	B	A	H	B	H	H	-	H	H	B	H	H	B	B	B	H	H
AX-123360256	1-3	6474802	1	CC	TT	39	89	53	0.330306	A	H	H	H	-	-	H	-	B	H	A	H	A	B	H	H	B	A	H	B	H	B	B	B	A	H	B	H	H	H	H	H	B	H	H	B	B	B	H	H
AX-123363540	1-3	6485779	1	AA	TT	40	91	55	0.285736	A	H	H	H	B	B	H	H	B	H	A	H	A	B	H	H	B	A	H	B	H	B	B	B	A	H	B	H	H	H	H	H	B	H	H	B	B	B	H	H
AX-123360259	1-3	6591439	2	TT	CC	0	1	184	1.63462e-119	B	B	B	B	B	B	B	B	B	B	B	B	B	B	B	B	B	B	B	B	B	B	B	B	B	B	B	B	B	B	B	B	B	B	B	B	B	B	B	B
AX-123360263	1-3	6659208	1	AA	CC	40	91	54	0.338313	A	H	H	H	B	B	H	H	B	H	A	H	A	H	H	H	B	A	H	B	H	B	B	B	A	H	B	H	H	H	H	H	B	H	H	B	B	B	H	H
AX-89780815	1-3	6802768	4	CC	AA	31	103	47	0.0432446	A	H	H	H	H	H	H	H	H	H	B	B	H	H	B	H	H	H	A	A	B	A	H	A	A	A	B	H	H	H	H	H	A	B	H	H	H	B	A	H
AX-166511085	1-3	6911719	1	AA	GG	40	89	55	0.266961	A	H	H	H	B	B	H	H	B	H	A	H	A	H	H	H	B	A	H	B	H	B	B	B	A	H	B	H	H	H	H	H	B	H	H	B	B	B	H	H
AX-166516264	1-3	8283256	1	AA	GG	38	96	51	0.351359	A	H	H	A	H	H	H	H	B	H	H	H	A	H	H	H	B	A	H	B	H	B	B	B	A	H	B	H	H	H	H	H	B	H	H	B	B	H	H	H
AX-123366455	1-3	8574165	2	TT	GG	37	103	42	0.179106	A	H	A	H	H	H	H	H	H	H	B	B	H	H	-	H	H	H	A	A	B	A	H	A	A	A	B	H	H	H	H	H	A	B	H	H	H	B	A	H
AX-166525506	1-3	8942702	1	AA	GG	37	99	47	0.31311	A	H	H	A	H	H	H	H	B	H	H	H	A	H	H	H	B	A	H	H	H	B	B	B	A	H	B	H	A	H	H	H	B	H	H	B	B	H	H	H
AX-166525504	1-3	8969496	3	GG	TT	33	97	49	0.127625	A	H	H	A	H	H	H	H	B	H	-	H	A	H	H	H	B	A	H	B	H	B	B	B	A	H	B	H	H	H	H	H	B	H	H	B	B	H	-	H
AX-166516230	1-3	9183930	4	CC	AA	36	97	51	0.224346	A	H	A	H	H	H	H	H	H	B	B	B	H	H	B	H	H	H	A	A	B	A	H	A	-	A	B	H	H	H	H	H	A	B	H	H	H	B	A	H
AX-166518974	1-3	9528968	2	TCA/TCA	-/-	50	86	48	0.661634	A	H	H	H	A	H	A	A	B	-	A	H	H	H	B	B	A	H	H	B	A	B	B	H	B	B	A	B	A	A	A	H	H	A	A	B	H	H	A	H
AX-166519914	1-3	9536215	1	GG	TT	38	100	48	0.344895	A	H	H	A	H	H	H	H	B	H	H	H	A	H	H	H	B	A	H	B	H	B	B	B	A	H	B	H	H	H	H	H	B	H	H	B	B	H	H	H
AX-166510144	1-3	9549858	3	TT	CC	52	85	49	0.478758	A	H	H	H	A	H	A	A	B	A	A	H	H	H	B	B	A	H	H	B	A	B	B	H	B	B	A	B	A	A	A	H	H	A	A	B	H	H	A	A
AX-166519918	1-3	9621555	3	TT	CC	51	87	48	0.646952	A	H	H	H	A	H	A	H	B	A	A	H	H	H	B	B	A	H	H	B	A	B	B	H	B	B	A	B	A	A	A	H	H	A	A	B	H	H	A	A
AX-166510495	1-3	9712946	1	CC	TT	38	96	51	0.351359	A	H	A	H	H	H	H	H	H	B	B	B	H	H	B	H	H	H	A	H	B	A	H	A	A	A	B	H	H	H	H	H	A	B	A	H	H	B	A	H
AX-123366804	1-3	9777066	1	TT	GG	37	95	50	0.331411	A	H	A	H	H	H	H	H	H	B	B	B	H	H	B	H	H	H	A	H	B	A	H	A	A	A	B	H	H	H	H	H	A	B	A	H	H	B	A	H
AX-166510500	1-3	9795043	4	AA	GG	37	101	37	0.124574	A	A	H	A	H	H	H	H	-	H	H	B	A	H	H	H	B	A	H	-	H	H	B	B	A	H	B	H	H	H	H	H	B	H	H	-	B	H	H	H
AX-166519450	1-3	9809092	2	TT	AA	38	98	49	0.374906	A	H	A	H	H	H	H	H	H	B	B	B	H	H	B	H	H	H	A	H	B	A	H	A	A	A	B	H	H	H	H	H	A	B	A	H	H	B	A	H
AX-123359976	1-3	9916020	2	GG	AA	0	1	185	3.64765e-120	B	B	B	B	B	B	B	B	B	B	B	B	B	B	B	B	B	B	B	B	B	B	B	B	B	B	B	B	B	B	B	B	B	B	B	B	B	B	B	B
AX-89873675	1-3	9995024	2	GG	AA	37	100	49	0.272239	A	H	A	H	H	H	H	H	H	B	B	B	H	H	B	H	H	H	A	H	B	A	H	A	A	A	B	H	H	H	H	H	A	B	H	H	H	B	A	H
AX-166510507	1-3	10182827	4	AA	GG	38	99	49	0.354292	A	H	A	H	H	H	H	H	H	B	B	B	H	H	B	H	H	H	A	H	B	A	H	A	A	A	B	H	H	H	H	H	A	B	H	H	H	B	A	H
AX-166519930	1-3	10191242	4	AA	GG	31	99	49	0.0596993	A	H	A	H	H	H	H	H	H	B	B	B	H	H	B	H	H	H	-	H	B	A	H	-	-	A	B	H	H	H	H	H	A	B	H	H	H	B	A	H
AX-89873703	1-3	10263543	4	TT	CC	36	97	48	0.282965	A	H	A	H	H	H	H	H	H	B	B	B	H	H	B	H	H	H	A	H	B	A	H	-	A	A	B	H	H	H	H	H	A	B	H	H	H	B	A	H
AX-166510623	1-3	11666667	2	GG	AA	60	88	38	0.0566441	H	A	H	H	H	H	H	H	H	H	A	B	H	H	H	A	B	A	B	B	B	A	B	B	H	B	A	H	A	B	H	H	H	A	B	H	A	H	B	H
AX-166520040	1-3	11739246	4	TT	CC	59	88	38	0.0740731	H	A	H	H	H	H	H	H	H	H	A	B	H	H	H	A	B	A	B	B	B	A	B	B	H	B	A	H	A	B	H	H	H	A	B	H	A	H	B	H
AX-166520048	1-3	11968034	2	TT	CC	39	98	48	0.465397	A	H	A	H	H	H	H	H	H	B	B	B	A	H	-	H	B	H	A	H	B	A	H	A	A	A	B	H	H	H	H	H	A	B	H	H	H	B	A	H
AX-123360031	1-3	12304967	2	TT	GG	61	86	39	0.0437601	A	A	H	H	H	A	H	H	H	H	A	B	H	H	H	A	B	A	B	B	B	A	B	B	H	B	A	H	A	B	H	H	H	A	B	H	A	H	B	H
AX-166510637	1-3	12305749	2	CC	AA	60	87	39	0.0634144	A	A	H	H	H	A	H	H	H	H	A	B	H	H	H	H	B	A	B	B	B	A	B	B	H	B	A	H	A	B	H	H	H	A	B	H	A	H	B	H
AX-166510638	1-3	12316325	2	GG	AA	38	101	45	0.317671	A	H	A	H	H	H	H	H	H	B	B	B	A	H	B	H	B	H	A	H	H	A	H	A	A	A	B	H	H	H	H	H	A	-	H	H	H	B	A	H
AX-123365007	1-3	12412347	2	GG	AA	56	87	34	0.0632989	A	A	H	H	H	A	H	H	H	H	A	B	H	H	H	A	B	A	B	B	-	A	-	-	H	B	A	H	A	-	H	H	H	A	B	H	A	H	B	H
AX-166510651	1-3	12514582	3	GG	AA	38	99	49	0.354292	A	H	A	H	H	H	H	H	H	B	B	B	A	H	B	H	B	H	A	H	H	A	H	A	A	A	B	H	H	H	H	H	A	B	H	H	H	B	A	H
AX-89874286	1-3	12880733	3	AA	GG	32	98	49	0.0887628	A	-	A	H	H	H	H	H	H	B	B	B	A	H	B	H	B	H	A	H	H	A	H	A	A	A	B	H	H	H	H	H	A	B	H	H	H	B	A	H
AX-123356994	1-3	12919233	2	GG	AA	47	89	45	0.954124	A	H	A	H	A	A	A	A	B	-	A	B	H	H	B	B	H	H	H	B	A	B	B	H	B	B	A	B	A	A	A	H	H	A	A	H	H	H	A	A
AX-123356995	1-3	13023058	1	GG	TT	38	99	49	0.354292	A	H	A	H	H	H	H	H	H	B	B	B	A	H	B	H	B	H	A	H	H	A	H	A	A	A	B	H	H	H	H	H	A	B	H	H	H	B	A	H
AX-89854323	1-3	13057566	1	TT	GG	39	99	48	0.439297	A	H	A	H	H	H	H	H	H	B	B	B	A	H	B	H	B	H	A	H	H	A	H	A	A	A	B	H	H	H	H	H	A	B	A	H	H	B	A	H
AX-89779301	1-3	13066200	3	AA	GG	53	87	42	0.431426	A	H	A	H	A	A	A	A	-	A	A	B	H	H	B	B	H	H	H	B	A	B	-	H	-	B	A	B	A	A	A	H	H	A	A	H	H	H	A	A
AX-166510661	1-3	13066245	3	GG	AA	53	86	43	0.438596	A	H	A	H	A	A	A	A	B	A	A	B	H	H	B	B	H	H	H	-	A	-	B	H	-	B	A	B	A	A	A	H	H	A	A	H	H	H	A	A
AX-89816462	1-3	13200380	3	GG	AA	46	74	46	0.376852	A	H	A	H	A	A	A	A	B	A	A	B	H	H	B	B	H	H	H	B	A	B	B	-	B	B	A	B	A	A	A	H	-	-	A	H	H	H	A	A
AX-123359968	1-3	13226308	1	AA	GG	38	100	48	0.344895	A	H	A	H	H	H	H	H	H	B	B	B	A	H	B	H	B	H	A	H	H	A	H	A	A	A	B	H	H	H	H	H	A	B	H	H	H	B	A	H
AX-89778777	1-3	13264193	2	CC	TT	42	79	43	0.890606	-	H	A	H	A	A	-	A	B	A	A	B	-	H	B	B	H	H	H	-	-	B	B	H	B	B	A	B	A	A	A	H	H	A	A	H	H	H	A	A
AX-123359956	1-3	13494961	1	GG	AA	137	1	46	2.30762e-59	A	A	A	A	A	A	A	A	A	B	B	B	A	A	B	A	B	A	A	A	A	A	A	A	A	A	B	A	A	A	A	A	A	B	A	A	A	B	A	A
AX-123364716	1-3	13501196	2	TT	CC	54	85	46	0.385176	A	H	A	H	A	A	A	A	B	A	A	B	H	H	B	B	H	H	H	B	A	B	B	H	B	B	A	B	A	A	A	H	H	A	A	H	H	H	A	A
AX-166510463	1-3	13602418	4	GG	AA	55	85	46	0.325089	A	H	A	H	A	A	A	A	B	A	A	B	H	H	B	B	H	H	H	B	A	B	B	H	B	B	A	B	A	A	A	H	H	A	A	H	H	H	A	A
AX-89779020	1-3	13878176	1	GG	TT	35	103	47	0.139419	A	H	A	H	H	H	H	H	H	B	B	B	A	H	B	H	B	H	A	H	H	A	H	A	A	A	B	H	H	H	H	H	A	B	H	H	H	B	A	H
AX-89873861	1-3	13879692	1	AA	CC	36	103	47	0.178029	A	H	A	H	H	H	H	H	H	B	B	B	A	H	B	H	B	H	A	H	H	A	H	A	A	A	B	H	H	H	H	H	A	B	H	H	H	B	A	H
AX-123364996	1-3	14070381	2	GG	AA	37	102	47	0.244485	A	H	A	H	H	H	H	H	H	B	B	B	A	H	B	H	B	H	A	H	H	A	H	A	A	A	B	H	H	H	H	H	A	B	H	H	H	B	A	H
AX-166502656	1-3	14093718	3	GG	TT	47	88	44	0.927355	A	H	A	H	A	A	A	A	B	A	A	B	H	H	B	B	H	H	H	B	A	B	B	H	B	B	A	B	A	A	A	H	H	A	A	H	H	H	A	A
AX-166517554	1-3	14094030	3	TT	AA	37	102	46	0.243287	A	H	A	H	H	H	H	H	H	B	B	B	A	H	H	H	B	H	A	H	H	A	H	A	A	A	B	H	H	H	H	H	A	B	H	H	H	B	A	H
AX-123356954	1-3	14105697	3	GG	TT	37	101	47	0.266702	A	H	A	H	H	-	H	H	H	B	B	B	A	H	B	H	B	H	A	H	H	A	H	A	A	A	B	H	H	H	H	H	A	B	H	H	H	B	A	H
AX-123356972	1-3	14194921	4	TT	CC	0	1	184	1.63462e-119	B	B	B	B	B	B	B	B	B	B	B	B	B	B	B	B	B	B	B	B	B	B	B	B	B	B	B	B	B	B	B	B	B	B	B	B	B	B	B	B
AX-166502684	1-3	14235371	2	AA	GG	55	94	37	0.173307	A	H	H	H	H	A	H	H	H	H	A	B	H	H	H	A	B	A	B	H	B	H	H	B	H	B	A	H	A	B	H	A	H	A	B	H	A	H	B	H
AX-123360002	1-3	14269793	3	CC	TT	32	99	46	0.0950733	-	H	-	H	H	H	H	H	H	B	B	B	A	H	B	H	B	H	A	H	H	A	H	A	A	A	B	H	H	H	H	H	A	B	H	H	H	B	A	H
AX-166519979	1-3	14479409	3	GG	AA	51	84	45	0.548812	A	H	A	H	A	A	A	A	B	A	A	B	H	H	B	B	H	H	H	B	A	B	B	H	B	B	A	B	A	A	A	H	H	A	A	H	H	H	A	-
AX-123392413	1-3	14745153	2	GG	AA	29	101	46	0.0283678	A	H	-	H	H	H	H	H	H	B	B	H	-	H	B	H	B	H	A	H	H	-	H	A	A	A	B	H	B	H	H	H	A	B	H	H	H	B	A	H
AX-166517380	1-3	14873857	5	CC	AA	55	86	45	0.344895	A	H	A	H	A	A	A	A	B	A	A	B	H	H	B	B	H	H	H	B	A	B	B	H	B	B	A	B	A	A	A	H	H	A	A	H	H	H	A	A
AX-89778546	1-3	14993099	3	AA	GG	38	101	46	0.323995	A	H	A	H	H	H	H	H	H	B	B	H	A	H	B	H	B	H	A	H	H	A	H	A	A	A	B	H	B	H	H	H	A	B	H	H	H	B	A	H
AX-123356912	1-3	15207995	3	TT	GG	51	90	42	0.626747	A	H	A	H	A	H	A	A	-	H	A	B	H	H	B	B	H	H	H	B	H	B	B	H	B	B	A	B	A	A	A	H	H	A	A	H	H	H	A	A
AX-89816183	1-3	15298559	4	TT	CC	51	90	45	0.748022	A	H	A	H	A	H	A	A	B	H	A	B	H	H	B	B	H	H	H	B	H	B	B	H	B	B	A	B	A	A	A	H	H	A	A	H	H	H	A	A
AX-166519860	1-3	15751321	2	AA	CC	40	85	45	0.863243	A	H	A	H	A	-	A	-	B	H	A	B	H	H	B	B	H	H	H	B	H	B	B	H	B	B	A	B	A	H	A	H	H	A	A	H	H	H	-	-
AX-166519861	1-3	15799416	5	CC	AA	51	90	45	0.748022	A	H	A	H	A	H	A	A	B	H	A	B	H	H	B	B	H	H	H	B	H	B	B	H	B	B	A	B	A	A	A	H	H	A	A	H	H	H	A	A
AX-166502701	1-3	16025502	3	TT	CC	28	6	48	8.04671e-16	A	-	H	-	-	-	-	-	-	B	B	-	A	-	B	-	B	-	A	-	-	H	-	A	A	A	B	-	B	A	-	-	A	B	-	A	-	B	A	-
AX-89874063	1-3	16061965	2	TT	CC	52	87	45	0.58389	A	H	A	H	A	A	A	A	B	H	A	-	H	H	B	B	H	H	H	B	H	B	B	H	B	B	A	B	A	A	A	H	H	A	A	H	H	H	A	A
AX-166520020	1-3	16067414	4	GG	TT	50	87	46	0.734369	A	H	A	H	A	A	A	-	B	H	A	B	H	H	B	B	H	H	H	B	H	B	B	H	B	B	A	B	A	A	A	H	H	A	-	H	H	H	A	A
AX-166520023	1-3	16119445	3	AA	GG	53	87	43	0.464052	A	H	A	H	A	A	A	A	B	H	A	B	H	H	B	H	H	H	H	B	H	B	B	H	B	B	A	B	A	A	A	H	H	A	A	H	H	H	A	A
AX-123364958	1-3	16460175	3	TT	CC	52	86	39	0.358644	A	H	H	H	A	A	A	A	B	H	A	B	H	H	-	B	H	H	H	B	A	B	B	H	-	B	A	B	-	A	A	H	H	A	A	H	H	H	A	A
AX-123367714	1-3	16684569	3	TT	CC	54	86	46	0.418546	A	H	A	H	A	A	A	A	B	H	A	B	H	H	B	B	H	H	H	B	A	B	B	H	B	B	A	B	A	A	A	H	H	A	A	H	H	H	A	A
AX-166502476	1-3	17005595	3	TT	CC	35	106	45	0.0949088	A	H	A	H	H	A	H	H	H	B	B	H	A	H	B	H	B	H	A	H	H	A	H	H	A	A	B	H	B	A	H	H	A	B	H	A	H	B	A	H
AX-166517530	1-3	17988294	3	TT	CC	56	97	32	0.0357061	A	H	H	H	H	A	B	H	H	H	A	B	H	H	H	A	H	A	B	H	B	H	H	B	H	B	A	H	A	B	H	A	H	A	B	H	A	H	B	H
AX-89778515	1-3	18135055	4	AA	CC	42	93	39	0.62781	H	H	A	H	H	H	-	H	B	H	A	B	H	H	B	B	H	H	H	-	H	B	B	H	B	B	A	-	A	A	A	A	A	A	-	H	H	H	A	A
AX-166520105	1-3	18618642	5	GG	AA	52	99	34	0.109908	A	H	H	H	H	A	B	H	H	H	A	B	H	H	H	A	B	A	B	H	B	H	H	B	H	B	A	H	A	B	H	A	H	A	B	H	A	H	B	H
AX-123364962	1-3	18996275	3	TT	CC	51	89	44	0.694801	H	H	A	H	A	H	A	A	B	H	A	-	H	H	B	B	H	H	H	B	H	B	B	H	B	-	A	B	A	A	A	A	A	A	A	H	H	H	A	A
AX-166502783	1-3	19111408	3	CC	TT	40	98	48	0.541776	A	H	A	H	A	A	H	H	B	B	B	H	A	H	B	H	B	H	A	H	H	A	H	H	A	A	B	H	B	A	H	H	A	B	H	A	H	B	A	H
AX-166520125	1-3	19658449	2	TT	CC	53	98	31	0.0408519	A	H	H	H	H	A	B	H	H	-	A	B	H	H	H	A	B	A	B	H	B	H	H	B	H	B	A	H	A	B	H	A	H	A	-	H	H	H	B	H
AX-166510707	1-3	19691445	3	CC	TT	53	100	33	0.0687403	A	H	H	H	H	A	B	H	H	H	A	B	H	H	H	A	B	A	B	H	B	H	H	B	H	B	A	H	A	B	H	A	H	A	B	H	H	H	B	H
AX-166502796	1-3	19936864	2	TT	GG	39	98	48	0.465397	A	H	A	H	A	A	H	H	B	B	B	H	A	H	B	H	B	H	A	H	H	A	H	H	A	A	B	H	B	A	H	H	A	B	H	A	H	B	A	H
AX-166520115	1-3	19941171	3	CC	AA	40	98	48	0.541776	A	H	A	H	A	A	H	H	B	B	B	H	A	H	B	H	B	H	A	H	H	A	H	H	A	A	B	H	B	A	H	H	A	B	H	A	H	B	A	H
AX-166519771	1-3	20112215	2	AA	GG	53	99	34	0.0974947	A	H	H	H	H	A	B	H	H	H	A	B	H	H	H	A	B	A	B	H	B	H	H	B	H	B	A	H	A	B	H	A	H	A	B	H	H	H	B	H
AX-166519775	1-3	20241642	3	GG	AA	37	99	48	0.304155	A	H	H	H	A	A	H	H	B	B	B	H	A	H	B	H	B	H	A	H	H	A	H	H	A	A	B	H	B	-	H	H	A	B	H	A	H	B	A	H
AX-166518967	1-3	20304137	2	AAAT/AAAT	-/-	40	96	47	0.613196	A	H	A	H	A	A	H	H	B	B	B	H	A	H	B	H	B	H	A	H	H	A	H	H	A	A	B	H	B	A	H	H	A	B	H	A	H	B	A	H
AX-166510378	1-3	20305296	2	TT	GG	39	98	48	0.465397	A	H	A	H	A	A	H	H	B	B	B	H	A	H	B	H	B	H	A	H	H	A	H	H	A	A	B	H	B	A	H	H	A	B	H	A	H	B	A	H
AX-166520481	1-3	21149316	4	GG	TT	51	90	33	0.140083	A	H	H	H	H	A	B	H	H	H	A	B	H	H	H	-	B	A	B	H	B	H	H	B	H	B	A	H	A	B	H	A	H	A	B	H	H	H	B	H
AX-166510335	1-3	21544430	4	AA	GG	53	96	32	0.062617	A	H	H	H	H	A	B	H	H	H	A	B	H	H	H	A	B	A	B	H	-	H	H	B	H	B	A	H	A	B	H	A	-	A	B	H	H	H	B	H
AX-166519767	1-3	21545535	4	GG	AA	37	91	45	0.546595	H	H	-	H	H	H	A	H	B	H	-	B	H	H	B	B	H	H	H	B	H	B	B	H	B	B	H	B	-	H	-	-	A	-	-	H	H	H	A	A
AX-166502493	1-3	21546311	4	TT	CC	53	98	32	0.0566091	A	H	H	H	H	A	B	H	H	H	A	B	H	H	H	A	B	A	B	H	-	H	H	B	H	B	A	H	A	B	H	A	H	A	B	H	H	H	B	H
AX-166515475	1-3	22414288	3	TT	GG	40	98	48	0.541776	A	H	A	H	A	A	H	H	B	B	B	H	A	H	B	H	B	H	A	H	H	A	H	H	A	A	B	H	B	A	H	H	A	B	H	A	H	B	A	H
AX-89838151	1-3	22414950	3	TT	CC	53	101	27	0.00706192	A	H	H	H	H	A	B	H	H	H	A	H	H	H	H	A	B	A	B	H	B	H	H	B	H	B	A	H	A	B	H	A	H	A	-	H	H	H	B	H
AX-166503139	1-3	22976288	2	AA	GG	40	99	47	0.521765	A	H	A	H	A	A	H	H	B	B	B	H	A	H	H	H	B	H	A	H	H	A	H	H	A	A	B	H	B	A	H	H	A	B	H	A	H	B	A	H
AX-166520509	1-3	23701476	4	AA	GG	48	88	45	0.887999	H	H	A	H	A	H	-	-	B	H	A	B	H	H	B	B	H	H	H	B	H	B	B	H	B	B	A	B	A	A	A	A	A	A	A	H	H	H	A	A
AX-166517629	1-3	23713160	3	GG	AA	26	89	42	0.0480731	-	H	H	H	H	-	H	H	B	H	H	B	-	H	B	B	H	-	H	B	H	B	B	H	B	B	H	B	H	H	-	H	A	H	A	H	H	H	-	H
AX-166510310	1-3	23960460	4	AA	GG	40	87	40	0.863547	H	H	A	H	A	H	A	A	B	H	-	B	H	H	H	H	H	H	H	B	H	B	B	H	B	B	-	B	A	-	A	A	A	-	A	H	H	H	A	A
AX-166510309	1-3	23962390	4	TT	CC	40	98	48	0.541776	A	H	A	H	A	A	H	H	B	B	B	H	A	H	B	H	B	H	A	H	H	A	H	H	A	A	B	H	B	A	H	H	A	B	H	A	H	B	A	H
AX-166503155	1-3	24654533	3	TT	CC	53	100	33	0.0687403	A	H	H	H	H	A	B	H	H	H	A	B	H	H	H	A	B	A	B	H	B	H	H	B	H	B	A	H	A	B	H	A	H	A	B	H	H	H	B	H
AX-166520137	1-3	24696915	4	CC	AA	44	89	45	0.994398	H	H	A	H	A	H	A	A	B	H	A	B	H	H	B	B	H	H	H	B	H	B	B	H	B	B	-	B	A	A	A	A	A	-	-	H	H	H	A	A
AX-166520127	1-3	24900295	4	TT	GG	53	100	30	0.0252147	A	H	H	H	H	A	B	H	H	H	A	B	H	H	H	A	B	A	B	H	B	H	H	B	H	B	A	H	A	-	H	A	H	A	B	H	H	H	-	H
AX-166510976	1-4	42778	3	CC	AA	58	89	39	0.120886	A	H	H	B	H	A	B	H	A	A	H	A	A	H	H	A	A	H	A	H	B	H	H	H	H	H	A	H	B	H	H	B	B	H	H	B	H	H	B	H
AX-166503028	1-4	65747	3	GG	AA	58	86	30	0.0109191	A	H	H	B	H	A	B	H	A	A	H	A	A	H	H	A	A	H	A	H	-	H	H	H	H	H	A	-	B	H	H	B	B	H	H	B	H	H	B	H
AX-166503009	1-4	108718	1	GG	AA	58	89	39	0.120886	A	H	H	B	H	A	B	H	A	A	H	A	A	H	H	A	A	H	A	H	B	H	H	H	H	H	A	H	B	H	H	B	B	H	H	B	H	H	B	H
AX-166510934	1-4	135089	2	TT	GG	41	98	42	0.534154	H	A	H	H	H	B	B	-	H	B	A	H	H	B	-	H	B	B	B	B	H	B	H	H	H	H	B	A	H	H	H	H	H	B	H	A	H	-	A	H
AX-166502999	1-4	140008	1	GG	AA	58	89	39	0.120886	A	H	H	B	H	A	B	H	A	A	H	A	A	H	H	A	A	H	A	H	B	H	H	H	H	H	A	H	B	H	H	B	B	H	H	B	H	H	B	H
AX-166502998	1-4	141901	1	GG	AA	58	89	37	0.0825323	A	H	H	B	H	A	B	H	A	A	H	A	A	H	H	A	A	H	A	H	B	H	H	H	H	H	A	H	B	H	H	B	-	H	H	B	H	H	B	H
AX-166502996	1-4	142551	1	TT	GG	58	89	35	0.052311	A	H	H	B	H	A	B	H	A	A	H	A	A	H	H	A	A	H	A	H	B	H	H	H	H	H	A	H	B	H	H	B	B	H	H	B	H	H	B	H
AX-166510926	1-4	150989	3	TT	CC	58	89	32	0.022838	A	H	H	-	H	A	B	H	A	A	H	A	A	H	H	A	A	H	A	H	-	H	H	H	H	H	A	H	B	H	H	B	B	H	H	B	H	H	B	H
AX-166502990	1-4	153249	3	AA	CC	57	91	38	0.137536	A	H	H	B	H	A	B	H	A	A	H	A	A	H	H	A	A	H	A	H	B	H	H	H	H	H	A	H	B	H	H	B	B	H	H	B	H	H	B	H
AX-89818444	1-4	156244	3	TT	CC	58	89	39	0.120886	A	H	H	B	H	A	B	H	A	A	H	A	A	H	H	A	A	H	A	H	B	H	H	H	H	H	A	H	B	H	H	B	B	H	H	B	H	H	B	H
AX-166520340	1-4	157512	2	TT	GG	59	86	38	0.0645421	A	H	A	B	H	A	B	H	A	A	H	A	A	H	H	A	A	H	A	H	B	H	H	H	H	H	A	H	B	H	H	B	B	H	H	B	H	H	B	H
AX-89806503	1-4	165375	1	-/-	GCAT/GCAT	57	91	38	0.137536	A	H	H	B	H	A	B	H	A	A	H	A	A	H	H	A	A	H	A	H	B	H	H	H	H	H	A	H	B	H	H	B	B	H	H	B	H	H	B	H
AX-166502952	1-4	238087	1	TT	GG	58	89	36	0.0663299	A	H	H	B	H	A	B	H	A	A	H	A	A	H	H	A	A	H	A	H	B	H	H	H	H	H	A	H	B	H	H	B	B	H	H	B	H	H	B	H
AX-166520285	1-4	256191	1	GG	AA	56	90	38	0.164582	A	H	H	B	H	-	B	H	A	A	H	A	A	H	H	H	A	H	A	H	B	H	H	H	H	H	A	H	B	H	H	B	B	H	H	B	H	H	-	H
AX-166502920	1-4	309408	1	GG	AA	58	89	39	0.120886	A	H	H	B	H	A	B	H	A	A	H	A	A	H	H	A	A	H	A	H	B	H	H	H	H	H	A	H	B	H	H	B	B	H	H	B	H	H	B	H
AX-166510849	1-4	312142	2	AA	GG	58	89	36	0.0663299	A	H	H	B	H	A	B	H	A	A	H	A	A	H	H	A	A	H	A	H	B	H	H	H	H	H	A	H	B	H	H	B	B	H	H	B	H	H	B	H
AX-166502918	1-4	313417	3	TT	CC	58	84	39	0.0853217	A	H	H	B	H	A	B	H	A	A	H	A	A	H	H	A	A	H	A	H	B	H	H	H	H	H	A	H	B	H	H	B	B	H	H	B	H	H	B	H
AX-166510843	1-4	316760	3	TT	CC	58	89	36	0.0663299	A	H	H	B	H	A	B	H	A	A	H	A	A	H	H	A	A	H	A	H	B	H	H	H	H	H	A	H	B	H	H	B	B	H	H	B	H	H	B	H
AX-166510840	1-4	323072	2	GG	AA	58	89	39	0.120886	A	H	H	B	H	A	B	H	A	A	H	A	A	H	H	A	A	H	A	H	B	H	H	H	H	H	A	H	B	H	H	B	B	H	H	B	H	H	B	H
AX-166520240	1-4	343010	2	CC	AA	58	89	35	0.052311	A	H	H	B	H	A	B	H	A	A	H	A	A	H	H	A	A	H	A	H	B	H	H	H	H	H	A	H	B	H	H	B	B	H	H	B	H	H	B	H
AX-166510817	1-4	343751	2	GG	AA	58	89	33	0.0307049	A	H	H	B	H	A	B	H	A	A	H	A	A	H	H	A	A	H	A	H	-	H	H	H	H	H	A	H	B	H	H	B	B	H	H	B	H	H	B	H
AX-166510811	1-4	351969	1	GG	AA	58	88	37	0.0785739	A	H	H	B	H	A	B	H	A	A	H	A	A	H	H	A	A	H	A	H	B	-	H	H	H	H	A	H	B	H	H	B	B	H	H	B	H	H	-	H
AX-166502889	1-4	356729	1	GG	AA	58	88	36	0.0634031	A	H	H	B	H	A	B	H	A	A	H	A	A	H	H	A	A	H	A	H	B	-	H	H	H	H	A	H	B	H	H	B	H	H	H	B	H	H	-	H
AX-166502877	1-4	382191	3	CC	TT	29	102	41	0.0220608	H	A	H	H	H	B	H	A	H	-	A	H	H	B	A	H	B	B	-	B	H	B	H	H	H	H	B	A	H	H	H	H	H	B	H	A	H	B	A	H
AX-123360127	1-4	382371	3	CC	TT	43	99	44	0.675385	H	A	H	H	H	B	H	A	H	B	A	H	H	B	A	H	B	B	B	B	H	B	H	H	H	H	B	A	H	H	H	H	H	B	H	A	H	B	A	H
AX-166502906	1-4	389659	1	TT	GG	43	83	44	0.948436	H	A	H	A	H	B	A	A	H	B	A	H	H	B	A	H	B	B	B	B	-	B	H	H	H	H	B	A	A	H	H	-	-	B	H	A	H	B	A	H
AX-123360101	1-4	481542	3	GG	AA	55	90	38	0.201126	A	H	H	B	H	A	B	H	A	A	H	A	A	H	H	A	A	H	A	H	B	H	H	H	H	H	A	H	B	H	H	B	B	H	H	B	H	H	B	H
AX-89851081	1-4	486373	3	GG	CC	40	101	44	0.419972	H	A	H	H	H	B	H	A	H	B	A	H	H	B	A	H	B	B	B	B	H	B	H	H	H	H	B	A	H	H	H	H	H	B	H	A	H	B	A	H
AX-166510734	1-4	544418	3	CC	TT	40	99	44	0.495501	H	A	H	H	H	B	H	A	H	B	A	H	H	B	A	H	B	B	B	B	H	B	H	H	H	H	B	A	H	H	H	H	H	B	H	A	H	B	A	H
AX-166519452	1-4	587383	1	TT	CC	59	0	127	6.51567e-52	A	B	B	B	B	A	B	B	A	A	B	A	A	B	B	A	A	B	A	B	B	B	B	B	B	B	A	B	B	B	B	B	B	B	B	B	B	B	B	B
AX-166510557	1-4	611655	2	AA	GG	59	88	39	0.088979	A	H	H	B	H	A	B	H	A	A	H	A	A	H	H	A	A	H	A	H	B	H	H	H	H	H	A	H	B	H	H	B	B	H	H	B	H	H	B	H
AX-123359911	1-4	654724	2	GG	AA	36	101	44	0.207666	H	A	H	H	H	B	H	H	H	B	A	H	H	B	A	H	B	B	B	B	H	B	H	H	H	H	B	A	H	H	H	H	H	B	H	A	H	B	A	H
AX-89854446	1-4	729807	1	CC	TT	59	82	34	0.0198979	A	H	H	B	H	A	B	H	A	A	H	A	A	H	H	A	A	-	A	H	B	H	H	H	H	H	A	H	B	H	H	B	B	H	H	-	H	-	-	H
AX-166502854	1-4	801109	3	AA	GG	13	29	135	1.27938e-54	B	H	B	H	B	B	H	H	B	B	H	B	B	B	H	B	B	B	B	B	H	B	B	-	B	B	B	H	H	B	B	H	H	B	B	A	B	B	A	B
AX-166502853	1-4	812458	4	TT	CC	53	91	36	0.198559	A	H	H	B	H	A	B	H	A	A	H	A	A	H	H	A	A	H	A	H	B	H	H	H	H	H	A	H	B	H	H	H	B	H	H	B	H	H	B	H
AX-166520193	1-4	833748	1	AA	GG	58	69	39	0.0107146	A	H	H	-	H	A	-	-	A	A	B	A	A	-	B	A	A	B	A	H	B	H	-	B	H	B	A	-	B	-	H	B	-	H	B	B	H	H	B	H
AX-123357036	1-4	843424	2	TT	CC	42	99	44	0.619788	H	A	H	H	H	B	H	A	H	B	A	H	H	B	A	H	B	B	B	B	H	B	H	H	H	H	B	A	H	H	H	H	H	B	H	A	H	B	A	H
AX-166502849	1-4	973025	2	TT	CC	59	89	32	0.0172299	A	H	H	B	H	A	B	H	A	A	H	A	A	H	H	A	A	H	A	H	B	H	H	H	H	H	A	H	B	H	H	B	B	H	H	B	H	H	B	H
AX-166520180	1-4	1086816	3	GG	AA	56	91	36	0.112082	A	H	H	B	H	A	B	H	A	A	H	A	A	H	H	A	A	H	A	H	H	H	H	H	H	H	A	H	B	H	H	B	B	H	H	B	H	H	B	H
AX-123360100	1-4	1111700	2	CC	TT	42	98	44	0.661634	H	A	H	H	H	B	H	H	H	B	A	H	H	B	A	H	B	B	B	B	H	B	H	H	H	H	B	A	A	H	H	H	H	B	H	A	H	B	A	H
AX-89779650	1-4	1116014	2	TT	GG	42	90	40	0.81115	H	A	H	H	H	B	H	A	H	B	A	H	H	B	A	H	B	-	B	B	H	-	H	H	-	H	-	A	H	H	H	H	B	B	H	A	H	B	A	H
AX-89817677	1-4	1121414	3	TT	CC	59	90	36	0.053556	A	H	H	B	H	A	B	H	A	A	H	A	A	H	H	A	A	H	A	H	H	H	H	H	H	H	A	H	B	H	H	B	B	H	H	B	H	H	B	H
AX-166502836	1-4	1121705	1	AA	GG	42	103	29	0.0199646	H	A	H	H	H	B	H	A	H	B	A	H	H	-	A	H	B	B	-	B	H	B	H	H	H	H	B	A	H	H	H	H	H	B	H	A	H	B	A	H
AX-166520171	1-4	1186697	2	TT	GG	57	89	35	0.0672798	A	H	H	B	H	A	-	H	A	A	H	A	A	H	H	A	A	H	A	H	H	H	H	H	H	H	A	H	B	H	H	B	B	H	H	B	H	H	B	H
AX-89779637	1-4	1237160	2	AA	GG	42	98	40	0.480305	H	A	H	H	H	B	H	A	H	B	A	H	H	B	A	H	B	B	B	-	H	B	H	H	H	H	B	A	H	H	H	H	H	B	H	A	H	B	A	H
AX-166502832	1-4	1262139	1	CC	TT	59	89	38	0.0786293	A	H	H	B	H	A	B	H	A	A	H	A	A	B	H	A	A	H	A	H	H	H	H	H	H	H	A	H	B	H	H	B	B	H	H	B	H	H	B	H
AX-89817634	1-4	1307603	4	AA	CC	40	100	45	0.475569	H	A	H	H	H	B	H	A	H	B	A	H	H	B	A	H	B	B	B	B	H	B	H	H	H	H	B	A	H	H	H	H	H	B	H	A	H	B	A	H
AX-166502830	1-4	1315551	3	GG	AA	46	88	34	0.350772	A	H	H	-	H	A	-	-	A	A	H	A	A	B	H	A	A	H	A	H	H	H	H	H	H	H	A	H	B	H	H	B	B	H	H	B	H	H	B	H
AX-89874694	1-4	1522589	4	TT	CC	58	86	38	0.0843713	A	H	H	B	H	A	B	H	A	A	H	A	A	B	H	A	A	H	A	H	H	H	H	H	B	H	A	H	B	H	H	B	B	H	H	B	H	H	B	H
AX-89849330	1-4	1608560	1	GG	AA	58	88	40	0.133888	A	H	H	B	H	A	B	H	A	A	H	A	A	B	H	A	A	H	A	H	H	H	H	H	B	H	A	H	B	H	H	B	B	H	H	B	H	H	B	H
AX-166520151	1-4	1610749	3	GG	AA	57	88	34	0.0507701	A	H	H	B	H	A	B	H	A	A	H	A	A	B	H	A	A	H	A	H	H	H	H	H	-	H	A	H	-	H	H	B	B	H	H	B	H	H	B	H
AX-166510675	1-4	2024190	3	CC	TT	59	78	39	0.0330713	A	H	H	B	H	A	B	-	A	A	H	A	A	B	H	-	-	H	A	H	H	B	H	H	B	-	A	H	B	H	H	H	B	H	H	B	-	H	B	H
AX-166510665	1-4	2041893	4	GG	AA	60	86	39	0.0583941	A	H	H	B	H	A	B	H	A	A	H	A	A	B	H	A	A	H	A	H	H	B	H	H	B	H	A	H	B	H	H	H	B	H	H	B	H	H	B	H
AX-166510626	1-4	2148884	3	CC	TT	46	93	43	0.910823	H	-	H	H	H	H	H	H	A	B	A	H	B	H	B	A	H	B	B	B	B	H	H	H	A	H	B	H	H	B	H	A	H	H	B	A	A	A	H	H
AX-166519965	1-4	2286740	1	TT	CC	63	81	40	0.015143	A	H	H	B	H	A	H	H	A	A	H	A	A	B	H	A	A	H	A	H	H	B	H	H	-	H	A	H	B	H	H	H	B	H	H	B	H	H	B	A
AX-166510517	1-4	2357073	2	GG	AA	62	81	40	0.0212856	A	H	H	B	H	A	H	H	A	A	H	A	A	B	H	-	A	H	A	H	H	B	H	H	B	H	A	H	B	H	H	H	-	H	H	B	H	H	B	A
AX-166502625	1-4	2411907	2	AA	GG	59	71	32	0.00323228	A	H	-	B	H	A	H	H	A	A	H	A	A	B	H	A	A	H	A	H	H	B	H	H	-	H	A	-	B	H	H	H	H	H	H	B	H	H	-	A
AX-166502947	1-4	2538290	1	AA	GG	64	81	41	0.0123701	A	H	H	B	A	A	H	H	A	A	H	A	A	B	H	A	A	H	A	H	H	B	H	H	B	H	A	H	B	H	H	H	B	H	H	B	H	H	B	A
AX-166510874	1-4	2558268	2	TT	GG	64	78	36	0.00313839	-	H	H	B	A	A	-	H	A	A	H	A	A	B	H	A	A	H	A	H	H	B	H	H	B	H	A	H	B	H	H	H	B	H	H	B	H	H	B	A
AX-166520286	1-4	2583381	2	TT	CC	64	79	41	0.00898718	A	H	H	B	A	A	H	H	A	A	H	A	A	B	H	A	A	H	A	H	H	B	H	H	B	H	A	H	B	H	H	H	B	H	H	B	H	H	B	A
AX-166520281	1-4	2664350	3	GG	AA	65	80	41	0.00734322	A	H	H	B	A	A	H	H	A	A	H	A	A	B	H	A	A	H	A	H	H	B	H	H	B	H	A	H	B	H	H	H	B	H	H	B	H	H	H	A
AX-89891500	1-4	2926288	1	TT	CC	62	80	29	0.00120386	A	H	H	B	A	A	H	H	A	A	H	A	A	B	H	A	A	H	A	H	H	B	H	H	-	H	A	H	B	H	H	H	B	H	H	B	H	-	B	A
AX-89860598	1-4	3040614	1	ACA/ACA	-/-	64	79	41	0.00898718	A	H	H	B	A	A	H	H	A	A	H	A	A	B	H	A	A	H	A	H	H	B	H	H	B	H	A	H	B	H	H	H	B	H	H	B	H	H	B	A
AX-166510810	1-4	3092757	3	TT	GG	64	74	32	0.000583154	A	H	H	H	A	A	H	H	-	A	H	A	A	B	H	A	A	H	A	-	H	B	H	H	B	H	A	H	B	H	H	H	B	H	H	-	H	H	B	A
AX-166510812	1-4	3123858	1	CC	AA	64	81	40	0.0106388	A	H	H	B	A	A	H	H	A	A	H	A	A	B	H	A	A	H	A	H	H	B	H	H	B	H	A	H	B	H	H	H	B	H	H	B	H	H	B	A
AX-166520247	1-4	3267436	4	CC	TT	64	82	40	0.0123038	A	H	H	B	A	A	H	H	A	A	H	A	A	B	H	A	A	H	A	H	H	B	H	H	B	H	A	H	B	H	H	H	B	H	H	B	H	H	B	A
AX-166509933	1-4	3354978	2	-/-	TGA/TGA	123	15	42	1.06307e-43	A	A	A	A	B	B	A	A	A	A	A	H	H	A	A	B	B	A	A	A	A	A	A	A	A	B	A	A	B	A	A	A	A	A	A	B	B	B	A	B
AX-89818054	1-4	3386868	3	CC	TT	63	81	40	0.015143	A	H	H	B	A	A	H	H	A	A	H	A	-	B	H	A	A	H	A	H	H	B	H	H	B	H	A	H	B	H	H	H	B	H	H	B	H	H	B	A
AX-166510888	1-4	3769671	1	AA	GG	65	77	40	0.00374283	A	H	H	B	A	A	H	H	A	A	H	A	A	B	H	A	A	H	A	H	H	B	H	H	B	H	A	H	B	H	H	H	B	H	H	B	H	H	B	A
AX-89818296	1-4	3793324	1	AA	GG	63	79	42	0.0144987	A	H	H	B	A	A	H	H	A	A	H	A	A	B	H	A	A	B	A	H	H	B	H	H	B	H	A	H	B	H	H	H	B	H	A	B	H	H	B	A
AX-166510897	1-4	3895944	2	TT	GG	66	77	43	0.00370981	A	H	H	B	A	A	H	H	A	A	H	A	A	B	H	A	A	H	A	H	H	B	H	H	B	H	A	B	B	A	H	H	B	H	A	B	H	H	B	A
AX-166502974	1-4	4163975	3	GG	TT	40	85	59	0.0825323	A	H	H	H	B	B	H	H	B	H	A	H	A	B	A	H	B	H	B	B	H	B	B	B	H	H	B	H	H	H	H	H	H	H	H	H	B	B	A	H
AX-123360183	1-4	4246827	3	CC	AA	43	82	58	0.109061	A	H	H	H	-	-	H	H	B	H	A	H	A	B	A	H	B	H	B	B	H	B	B	B	H	H	B	H	H	H	H	H	H	H	H	H	B	B	A	H
AX-166502981	1-4	4314907	2	CC	TT	43	83	57	0.155571	A	H	H	H	B	B	H	H	B	H	A	H	A	B	A	H	B	H	B	-	H	B	B	B	H	H	B	H	H	H	H	H	H	H	H	H	B	B	A	H
AX-89907148	1-4	4320344	2	CC	GG	42	83	60	0.0654135	A	H	H	H	B	B	H	H	B	H	A	H	A	B	A	H	B	H	B	B	H	B	B	B	H	H	B	H	H	H	H	H	H	H	H	H	B	B	A	H
AX-123357107	1-4	4329222	3	AA	GG	42	82	60	0.0579702	A	H	H	H	B	B	H	H	B	H	A	H	A	B	A	H	B	H	B	B	H	B	B	B	H	H	B	H	H	H	H	H	H	H	H	H	B	B	A	H
AX-123357109	1-4	4422581	2	CC	AA	40	80	60	0.035674	A	H	H	H	B	B	H	H	B	H	A	H	A	B	A	-	B	H	B	B	H	H	B	B	H	H	B	H	H	H	H	H	H	H	H	H	B	B	A	H
AX-166502991	1-4	4529414	2	CC	TT	62	79	41	0.0182153	A	H	H	B	A	A	H	H	A	A	A	A	H	B	B	A	A	H	A	H	H	B	H	A	B	H	A	B	B	-	H	H	B	H	A	B	H	H	B	A
AX-123614519	1-4	4560742	2	ACGT/ACGT	-/-	45	80	61	0.041026	A	H	H	H	B	B	H	H	B	H	A	H	A	B	A	H	B	H	B	B	H	B	B	B	H	H	B	H	H	H	H	H	H	H	H	H	B	B	A	A
AX-166510932	1-4	4644708	2	AA	GG	45	81	51	0.43215	A	H	H	H	B	B	H	H	B	H	A	H	A	B	A	H	B	H	B	B	H	B	B	-	H	H	B	H	H	H	H	H	H	H	H	H	B	B	A	A
AX-166520351	1-4	4736742	4	GG	AA	45	81	60	0.0634144	A	H	H	H	B	B	H	H	B	H	A	H	A	B	A	H	B	H	B	B	H	B	B	B	H	H	B	H	H	H	H	H	H	H	H	H	B	B	A	A
AX-166520352	1-4	4810648	3	TT	CC	46	80	59	0.0740731	A	H	H	H	B	B	H	H	-	H	A	H	A	B	A	H	B	H	B	B	H	B	B	B	A	H	B	H	H	H	H	H	H	H	H	H	B	B	A	A
AX-123524264	1-4	4944456	2	GG	AA	47	79	60	0.0489905	A	H	H	H	B	B	H	H	B	H	A	H	A	B	A	H	B	H	B	B	H	B	B	B	A	H	B	H	H	H	H	H	H	H	H	H	B	B	A	A
AX-166520363	1-4	4963306	2	GG	TT	47	80	48	0.522792	A	H	H	H	-	B	H	H	B	H	A	H	A	B	A	H	B	H	B	H	H	-	B	B	A	H	B	H	H	H	H	H	H	H	H	H	B	B	A	A
AX-123365091	1-4	4968836	4	CC	TT	46	81	59	0.0856926	A	H	H	H	B	B	H	H	B	H	A	H	A	B	A	H	B	H	B	B	H	B	B	B	A	H	B	H	H	H	H	H	H	H	H	H	B	B	H	A
AX-123363525	1-4	5155568	3	AA	CC	43	84	58	0.135702	A	H	H	H	B	B	H	H	B	H	A	H	A	B	A	H	B	H	B	B	H	B	B	B	A	H	B	H	H	H	H	H	H	H	H	H	B	B	H	A
AX-166503026	1-4	5165630	3	GG	AA	44	82	59	0.0899854	A	H	H	H	B	B	H	H	B	H	A	H	A	B	A	H	B	H	B	-	H	B	B	B	A	H	B	H	H	H	H	H	H	H	H	H	B	B	H	A
AX-123357124	1-4	5181558	3	AA	GG	45	81	59	0.0829772	A	H	H	H	B	B	H	H	B	H	A	H	A	B	A	H	B	H	B	B	H	B	B	B	A	H	B	H	H	H	H	H	H	H	H	H	B	B	H	A
AX-86821585	1-4	5458378	3	AA	GG	44	81	57	0.131668	A	H	H	H	B	B	H	H	B	H	A	H	A	B	A	H	B	H	-	B	H	B	B	B	A	H	B	H	H	H	H	B	H	H	H	H	B	B	H	A
AX-166520384	1-4	5473319	4	CC	TT	43	82	60	0.0636692	A	H	H	H	B	B	H	H	B	H	A	H	A	B	A	H	B	H	B	B	H	B	B	B	A	H	B	H	H	H	H	B	H	H	H	H	B	B	H	A
AX-123357131	1-4	5506130	2	CC	TT	27	98	47	0.0183156	B	B	H	H	H	H	H	H	-	H	B	B	H	H	B	H	-	H	A	A	H	A	B	A	A	A	B	H	H	H	H	H	A	H	B	B	A	H	A	-
AX-123365096	1-4	5511901	1	CC	TT	36	101	47	0.214801	H	B	H	H	H	H	H	H	H	H	B	B	H	H	B	H	H	H	A	A	H	A	B	A	A	A	B	H	H	H	H	H	A	H	B	B	A	B	A	H
AX-166511078	1-4	5561154	3	GG	AA	35	94	51	0.201897	A	H	H	H	B	B	H	H	B	H	A	H	H	H	H	H	B	A	H	B	-	B	B	B	A	H	B	H	H	H	H	H	B	H	H	B	B	B	H	H
AX-123524273	1-4	5609072	1	CC	TT	37	100	48	0.283041	H	B	H	H	H	H	H	H	H	H	B	B	H	H	B	H	H	H	A	A	H	A	B	A	A	A	B	H	H	H	H	H	A	H	B	B	A	B	A	H
AX-123524274	1-4	5609302	1	GG	AA	36	101	47	0.214801	H	B	H	H	H	H	H	H	H	H	B	B	H	H	B	H	H	H	A	A	H	A	B	A	-	A	B	H	H	H	H	H	A	H	B	B	A	B	A	H
AX-166520408	1-4	5925958	3	TT	CC	41	86	58	0.132799	A	H	H	H	B	B	H	H	B	H	A	H	A	B	A	H	B	H	B	B	H	B	B	B	A	H	B	H	H	H	H	B	B	H	H	B	B	B	H	H
AX-123360228	1-4	5951199	3	TT	CC	41	86	58	0.132799	A	H	H	H	B	B	H	H	B	H	A	H	A	B	A	H	B	H	B	B	H	B	B	B	A	H	B	H	H	H	H	-	B	H	H	B	B	B	H	H
AX-166510999	1-4	6076337	3	TT	GG	41	85	59	0.0944713	A	H	H	H	B	B	H	H	B	H	A	H	A	B	A	H	B	H	B	B	H	B	B	B	A	H	B	H	H	H	H	B	B	H	H	B	B	B	H	H
AX-166503071	1-4	6132468	1	AA	GG	41	84	60	0.0650608	A	H	H	H	B	B	H	H	B	H	A	H	A	B	A	H	B	H	B	B	H	B	B	B	A	H	B	H	H	H	H	B	B	H	H	B	B	B	H	H
AX-123366843	1-4	6166857	3	GG	CC	40	86	60	0.0687403	A	H	H	H	B	B	H	H	B	H	A	H	A	B	H	H	B	H	B	B	H	B	B	B	A	H	B	H	H	H	H	B	B	H	H	B	B	B	H	H
AX-166511006	1-4	6190186	3	TT	CC	0	1	185	3.64765e-120	B	B	B	B	B	B	B	B	B	B	B	B	B	B	B	B	B	B	B	B	B	B	B	B	B	B	B	B	B	B	B	B	B	B	B	B	B	B	B	B
AX-123360234	1-4	6208363	1	GG	AA	39	86	60	0.0583941	A	H	H	H	-	B	H	H	B	H	A	H	A	B	H	H	B	H	B	B	H	B	B	B	A	H	B	H	H	H	H	B	B	H	H	B	B	B	H	H
AX-166517615	1-4	6237261	2	TT	AA	41	84	61	0.0487278	A	H	H	H	B	B	H	H	B	H	A	H	A	B	H	H	B	A	B	B	H	B	B	B	A	H	B	H	H	H	H	B	B	H	H	B	B	B	H	H
AX-89851212	1-4	6246068	3	TT	AA	42	83	60	0.0654135	A	H	H	H	B	B	H	H	B	H	A	H	A	B	H	H	B	A	B	B	H	B	B	B	A	H	B	H	H	H	H	B	B	H	H	B	B	B	H	H
AX-166520423	1-4	6293130	3	AA	GG	41	82	60	0.0518699	A	H	H	H	B	B	H	H	B	H	A	H	A	B	H	H	B	A	B	B	H	B	B	B	A	H	B	H	H	H	H	H	B	H	H	B	B	B	H	H
AX-166509642	1-4	6369569	1	AGCT/AGCT	-/-	35	91	49	0.283654	B	B	H	H	H	H	H	H	H	H	B	B	H	H	B	H	H	-	A	A	H	A	B	A	A	A	B	H	H	H	H	H	A	B	H	H	H	B	A	H
AX-123360239	1-4	6369971	1	AA	GG	9	129	48	2.49166e-10	H	B	H	H	H	H	H	H	H	H	B	B	H	H	B	H	H	H	H	H	H	H	B	H	A	H	B	H	H	H	H	H	H	B	H	H	H	B	H	H
AX-89818906	1-4	6392398	1	CC	TT	34	105	47	0.0856926	H	B	H	H	H	H	H	H	H	H	B	B	H	H	B	H	H	H	A	A	H	A	B	A	A	A	B	H	H	H	H	H	A	B	H	H	H	B	A	H
AX-123365112	1-4	6394908	4	TT	GG	39	89	57	0.152014	A	H	H	H	B	B	H	H	B	H	A	H	A	B	H	H	B	A	B	B	H	B	B	B	-	H	B	H	H	H	H	H	B	H	H	B	B	B	H	H
AX-123365113	1-4	6395307	4	GG	AA	31	96	46	0.0959498	H	B	H	H	-	H	H	H	H	H	B	B	H	H	B	H	H	H	A	A	H	A	B	A	A	A	B	H	H	H	H	H	A	B	H	H	H	B	A	H
AX-123365114	1-4	6398005	3	CC	AA	39	88	55	0.221908	A	H	H	H	B	B	H	H	B	H	A	H	A	B	H	H	B	A	B	H	H	B	B	B	A	H	B	H	H	H	-	H	B	H	H	B	B	B	H	H
AX-123360241	1-4	6400589	4	GG	AA	32	103	48	0.0581772	H	B	H	H	H	H	H	H	H	H	B	B	H	H	B	H	H	H	A	A	H	A	B	A	A	-	B	H	H	H	H	H	A	B	H	H	H	B	A	H
AX-123360242	1-4	6403064	3	TT	CC	40	88	58	0.133888	A	H	H	H	B	B	H	H	B	H	A	H	A	B	H	H	B	A	B	B	H	B	B	B	A	H	B	H	H	H	H	H	B	H	H	B	B	B	H	H
AX-166509643	1-4	6443143	1	-/-	GCCG/GCCG	34	103	49	0.10178	H	B	H	H	H	H	H	H	H	H	B	B	H	H	B	H	H	H	A	A	H	A	B	A	A	A	B	H	H	H	H	H	A	B	H	H	H	B	A	H
AX-166511021	1-4	6471038	1	AA	GG	34	104	43	0.0853217	H	H	H	H	H	H	H	H	H	H	B	B	H	H	B	H	H	H	A	A	H	A	B	A	A	A	B	H	H	H	H	H	A	B	H	H	H	B	A	H
AX-123360247	1-4	6505569	4	GG	AA	35	94	47	0.293091	H	H	H	H	H	H	H	H	H	H	B	B	H	H	B	H	H	H	A	A	H	A	H	A	A	A	B	H	H	H	H	H	A	B	H	H	H	B	A	H
AX-123601901	1-4	6521856	4	GG	TT	34	105	47	0.0856926	H	H	H	H	H	H	H	H	H	H	B	B	H	H	B	H	H	H	A	A	H	A	H	A	A	A	B	H	H	H	H	H	A	B	H	H	H	B	A	H
AX-123360248	1-4	6527364	4	TT	CC	38	89	45	0.677372	A	H	H	H	B	B	H	H	B	H	A	H	A	B	H	H	-	A	H	-	H	-	-	B	A	H	-	H	H	-	H	H	B	-	H	H	B	-	H	H
AX-166503093	1-4	6531525	4	GG	TT	33	106	47	0.0566441	H	H	H	H	H	H	H	H	H	H	B	B	H	H	B	H	H	H	A	A	H	A	H	A	A	A	B	H	H	H	H	H	A	B	H	H	H	B	A	H
AX-123357148	1-4	6546858	4	GG	TT	0	1	184	1.63462e-119	B	B	B	B	B	B	B	B	B	B	B	B	B	B	B	B	B	B	B	B	B	B	B	B	B	B	B	B	B	B	B	B	B	B	B	B	B	B	B	B
AX-123363537	1-4	6569585	1	GG	CC	34	105	47	0.0856926	H	H	H	H	H	H	H	H	H	H	B	B	H	H	B	H	H	H	A	A	H	A	H	A	A	A	B	H	H	H	H	H	A	B	H	H	H	B	A	H
AX-123614286	1-4	6572565	1	ATT/ATT	-/-	34	102	47	0.119026	H	H	H	H	H	H	H	H	H	H	B	B	H	H	B	H	H	H	A	A	H	A	H	A	A	A	B	H	H	H	H	H	A	B	H	H	H	B	A	H
AX-123366845	1-4	6574149	1	TT	AA	33	104	45	0.0707678	H	H	H	H	H	H	H	H	H	H	-	B	H	H	B	H	H	H	A	A	H	A	H	A	A	A	B	H	H	H	H	H	A	B	H	H	H	B	A	H
AX-123363538	1-4	6604145	1	GG	AA	34	105	47	0.0856926	H	H	H	H	H	H	H	H	H	H	B	B	H	H	B	H	H	H	A	A	H	A	H	A	A	A	B	H	H	H	H	H	A	B	H	H	H	B	A	H
AX-89806552	1-4	6608021	1	TGTT/TGTT	-/-	0	1	184	1.63462e-119	B	B	B	B	B	B	B	B	B	B	B	B	B	B	B	B	B	B	B	B	B	B	B	B	B	B	B	B	B	B	B	B	B	B	B	B	B	B	B	B
AX-166520442	1-4	6616085	1	CC	TT	34	105	47	0.0856926	H	H	H	H	H	H	H	H	H	H	B	B	H	H	B	H	H	H	A	A	H	A	H	A	A	A	B	H	H	H	H	H	A	B	H	H	H	B	A	H
AX-123366846	1-4	6658925	1	AA	TT	34	105	47	0.0856926	H	H	H	H	H	H	H	H	H	H	B	B	H	H	B	H	H	H	A	A	H	A	H	A	A	A	B	H	H	H	H	H	A	B	H	H	H	B	A	H
AX-123357152	1-4	6668649	4	AA	GG	41	89	53	0.425202	A	H	H	H	B	B	H	H	B	H	A	H	A	B	H	H	B	A	H	B	H	B	B	B	A	H	B	H	H	H	H	H	B	H	H	B	B	B	H	H
AX-123365118	1-4	6670991	4	CC	TT	38	89	56	0.159008	A	H	H	H	B	B	H	H	B	H	A	H	A	B	H	H	B	A	H	B	H	B	B	B	A	H	B	H	H	H	H	H	B	H	H	B	B	B	H	H
AX-123360250	1-4	6671162	4	AA	CC	41	89	56	0.251146	A	H	H	H	B	B	H	H	B	H	A	H	A	B	H	H	B	A	H	B	H	B	B	B	A	H	B	H	H	H	H	H	B	H	H	B	B	B	H	H
AX-123363539	1-4	6672644	1	CC	TT	34	104	47	0.0960157	H	H	H	H	H	H	H	H	H	H	B	B	H	H	B	H	H	H	A	A	B	A	H	A	A	A	B	H	H	H	H	H	A	B	H	H	H	B	A	H
AX-89818987	1-4	6682879	4	AA	CC	33	104	48	0.0709382	H	H	H	H	H	H	H	H	H	H	B	B	H	H	B	-	H	H	A	A	B	A	H	A	A	A	B	H	H	H	H	H	A	B	H	H	H	B	A	H
AX-166511043	1-4	6704725	4	GG	AA	56	82	44	0.186128	A	H	B	H	A	H	H	H	B	A	A	H	H	H	B	H	A	H	H	H	A	B	B	A	B	B	A	B	A	A	A	H	B	A	A	B	H	H	H	A
AX-89876158	1-4	6769107	2	TT	GG	35	101	48	0.165479	A	H	H	H	H	H	H	H	H	H	B	B	H	H	-	H	H	H	A	A	B	A	H	A	A	A	B	H	H	H	H	H	A	B	H	H	H	B	A	H
AX-166520454	1-4	6775354	1	AA	GG	35	101	48	0.165479	A	H	H	H	H	H	H	H	H	H	B	B	H	H	B	H	H	H	A	A	B	A	H	A	A	A	B	H	H	H	H	H	A	B	H	H	H	B	A	H
AX-166511051	1-4	6778420	1	AA	GG	35	100	39	0.130748	A	H	H	H	H	H	H	H	H	H	B	B	H	H	B	H	H	H	A	A	B	A	H	A	A	A	B	H	H	H	H	H	A	B	H	H	H	B	A	H
AX-166511054	1-4	6846774	4	CC	TT	34	90	55	0.0848831	A	H	H	H	B	B	H	H	B	H	A	H	A	B	H	H	B	A	H	B	H	B	B	B	A	H	B	H	H	H	H	H	B	H	H	B	B	B	H	H
AX-89780758	1-4	6847350	2	TT	CC	40	91	55	0.285736	A	H	H	H	B	B	H	H	B	H	A	H	A	B	H	H	B	A	H	B	H	B	B	B	A	H	B	H	H	H	H	H	B	H	H	B	B	B	H	H
AX-89819037	1-4	6851670	1	GG	AA	35	101	49	0.158732	A	H	H	H	H	H	H	H	H	H	B	B	H	H	B	H	H	H	A	A	B	A	H	A	A	A	B	H	H	H	H	H	A	B	H	H	H	B	A	H
AX-166511055	1-4	6866106	1	TT	CC	40	90	54	0.329989	A	H	H	H	B	B	H	H	B	H	A	H	A	B	H	H	B	A	H	B	H	B	-	B	A	H	B	H	H	H	H	H	B	H	H	B	B	B	H	H
AX-123360255	1-4	6872125	2	TT	GG	40	91	55	0.285736	A	H	H	H	B	B	H	H	B	H	A	H	A	B	H	H	B	A	H	B	H	B	B	B	A	H	B	H	H	H	H	H	B	H	H	B	B	B	H	H
AX-123357154	1-4	6878993	2	CC	AA	38	87	53	0.270093	A	H	H	H	B	B	H	H	B	H	A	H	A	B	H	-	B	-	H	B	H	B	B	B	A	H	B	H	H	H	H	H	B	H	H	B	B	B	H	H
AX-123357156	1-4	6909167	2	TT	CC	40	92	54	0.344895	A	H	H	H	B	B	H	H	B	H	A	H	A	H	H	H	B	A	H	B	H	B	B	B	A	H	B	H	H	H	H	H	B	H	H	B	B	B	H	H
AX-123357157	1-4	6927128	1	TT	CC	40	93	53	0.403087	A	H	H	H	B	B	H	H	B	H	A	H	A	H	H	H	B	A	H	B	H	B	B	B	A	H	B	H	H	H	H	H	B	H	H	B	B	B	H	H
AX-123360259	1-4	6965138	2	TT	CC	0	1	184	1.63462e-119	B	B	B	B	B	B	B	B	B	B	B	B	B	B	B	B	B	B	B	B	B	B	B	B	B	B	B	B	B	B	B	B	B	B	B	B	B	B	B	B
AX-166511068	1-4	6969789	1	AA	GG	35	0	151	1.55588e-72	A	B	B	B	B	B	B	B	B	B	B	B	B	B	B	B	B	B	A	A	B	A	B	A	A	A	B	B	B	B	B	B	A	B	B	B	B	B	A	B
AX-123360261	1-4	7010861	2	TT	GG	35	102	49	0.145915	A	H	H	H	H	H	H	H	H	H	B	B	H	H	B	H	H	H	A	A	B	A	H	A	A	A	B	H	H	H	H	H	A	B	H	H	H	B	A	H
AX-166511078	1-4	7035734	3	GG	AA	35	94	51	0.201897	A	H	H	H	B	B	H	H	B	H	A	H	H	H	H	H	B	A	H	B	-	B	B	B	A	H	B	H	H	H	H	H	B	H	H	B	B	B	H	H
AX-123363542	1-4	7066984	1	TT	AA	35	102	49	0.145915	A	H	H	H	H	H	H	H	H	H	B	B	H	H	B	H	H	H	A	A	B	A	H	A	A	A	B	H	H	H	H	H	A	B	H	H	H	B	A	H
AX-89819121	1-4	7109952	2	CC	TT	35	103	48	0.137536	A	H	H	H	H	H	H	H	H	H	B	B	H	H	B	H	H	H	A	A	B	A	H	A	A	A	B	H	H	H	H	H	A	B	H	H	H	B	A	H
AX-89780815	1-4	7118600	4	CC	AA	31	103	47	0.0432446	A	H	H	H	H	H	H	H	H	H	B	B	H	H	B	H	H	H	A	A	B	A	H	A	A	A	B	H	H	H	H	H	A	B	H	H	H	B	A	H
AX-123614527	1-4	7150993	1	GATC/GATC	-/-	0	1	185	3.64765e-120	B	B	B	B	B	B	B	B	B	B	B	B	B	B	B	B	B	B	B	B	B	B	B	B	B	B	B	B	B	B	B	B	B	B	B	B	B	B	B	B
AX-166503130	1-4	7175714	1	GG	AA	40	92	49	0.623519	A	H	H	H	B	B	H	H	B	H	A	H	A	H	H	H	B	A	H	B	H	B	B	B	A	H	B	H	H	H	H	H	-	H	H	B	B	B	H	H
AX-89910717	1-4	7183592	1	TT	GG	2	14	167	7.61736e-94	B	B	B	B	B	B	B	B	B	B	H	B	B	B	B	B	B	B	-	A	B	B	B	B	B	B	B	B	B	B	B	B	B	B	H	B	B	B	B	B
AX-123363545	1-4	7196571	1	CC	TT	35	103	48	0.137536	A	H	H	H	H	H	H	H	H	H	B	B	H	H	B	H	H	H	A	A	B	A	H	A	A	A	B	H	H	H	H	H	A	B	H	H	H	B	A	H
AX-123365129	1-4	7218077	3	TT	CC	40	91	54	0.338313	A	H	H	H	B	B	H	H	B	H	A	H	A	H	H	H	B	A	H	B	H	B	B	B	A	H	B	H	H	H	H	H	B	H	H	B	B	B	H	H
AX-166511083	1-4	7220050	3	AA	GG	36	91	55	0.137585	A	H	H	H	B	B	H	H	B	H	A	H	A	H	H	H	B	A	H	B	H	B	B	B	A	H	B	H	H	H	H	H	B	H	H	B	B	B	H	H
AX-166511087	1-4	7248808	3	CC	TT	37	87	55	0.152607	A	H	H	H	B	B	-	H	B	H	A	H	A	H	H	H	B	A	H	B	H	B	B	B	A	H	B	H	H	-	H	H	B	H	H	B	B	B	H	-
AX-166517620	1-4	7274171	1	AA	GG	35	102	48	0.151194	A	H	H	H	H	H	H	H	H	H	B	B	H	H	B	H	H	H	A	A	B	A	H	A	A	A	B	H	H	H	H	H	A	B	H	H	H	B	A	H
AX-166507945	1-4	8152708	1	CC	TT	37	100	49	0.272239	A	H	A	H	H	H	H	H	H	H	B	B	H	H	B	H	H	H	A	A	B	A	H	A	A	A	B	H	H	H	H	H	A	B	H	H	H	B	A	H
AX-123367445	1-4	8454225	1	CC	TT	36	103	47	0.178029	A	H	A	H	H	H	H	H	H	H	B	B	H	H	B	H	H	H	A	A	B	A	H	A	A	A	B	H	H	H	H	H	A	B	H	H	H	B	A	H
AX-123364321	1-4	8537730	1	CC	TT	36	103	47	0.178029	A	H	A	H	H	H	H	H	H	H	B	B	H	H	B	H	H	H	A	A	B	A	H	A	A	A	B	H	H	H	H	H	A	B	H	H	H	B	A	H
AX-166507935	1-4	8618220	1	GG	AA	37	97	52	0.251146	A	H	H	A	H	H	H	H	B	H	H	H	A	H	H	H	B	A	H	B	H	B	B	B	A	H	B	H	H	H	H	H	B	H	H	B	B	H	H	H
AX-166518260	1-4	8654169	1	TT	CC	37	97	52	0.251146	A	H	H	A	H	H	H	H	B	H	H	H	A	H	H	H	B	A	H	B	H	B	B	B	A	H	B	H	H	H	H	H	B	H	H	B	B	H	H	H
AX-123367444	1-4	8704342	1	AA	GG	37	102	47	0.244485	A	H	A	H	H	H	H	H	H	H	B	B	H	H	B	H	H	H	A	A	B	A	H	A	A	A	B	H	H	H	H	H	A	B	H	H	H	B	A	H
AX-166516257	1-4	8764007	1	TT	GG	37	98	51	0.266447	A	H	H	A	H	H	H	H	B	H	H	H	A	H	H	H	B	A	H	B	H	B	B	B	A	H	B	H	H	H	H	H	B	H	H	B	B	H	H	H
AX-123615232	1-4	8857342	1	-/-	CTC/CTC	36	103	40	0.11935	A	H	A	H	H	H	H	H	H	H	B	B	H	H	B	H	H	H	A	A	B	A	H	A	A	A	B	H	H	H	H	H	A	B	H	H	H	B	A	H
AX-166507919	1-4	8933108	2	AA	GG	35	101	47	0.169785	A	H	A	H	H	H	H	H	H	H	B	B	H	H	B	H	H	H	A	A	B	A	H	A	A	-	B	H	H	H	H	H	-	B	H	H	H	B	A	H
AX-123367442	1-4	8956750	1	AA	CC	37	95	48	0.386741	A	H	A	H	H	H	H	H	-	H	B	B	H	H	B	H	H	H	A	A	B	A	H	A	A	A	B	H	H	H	H	H	A	B	H	H	H	B	A	H
AX-123367441	1-4	9099421	1	GG	CC	37	100	47	0.289636	A	H	A	H	H	H	H	H	H	H	B	B	H	H	B	H	H	H	A	-	B	A	H	A	A	A	B	H	H	H	H	H	A	-	H	H	H	B	A	H
AX-123367440	1-4	9104926	1	CC	TT	37	96	49	0.344406	A	H	A	H	H	-	H	-	H	H	B	B	H	H	B	-	H	H	A	A	B	A	H	A	A	A	B	H	H	H	H	H	A	B	H	H	H	B	A	H
AX-166527423	1-4	9169827	1	AA	TT	38	97	49	0.394811	A	H	A	H	H	H	H	H	H	H	B	B	H	H	B	H	H	H	A	A	B	A	H	A	A	A	B	H	H	H	H	H	A	B	H	H	H	B	A	H
AX-166509988	1-4	9220987	1	-/-	AATT/AATT	36	98	49	0.250262	A	H	-	H	H	H	H	H	H	B	B	B	H	-	B	H	H	H	A	A	H	A	H	A	A	A	B	H	H	H	H	H	A	B	H	H	H	B	A	H
AX-166525504	1-4	9231666	3	GG	TT	33	97	49	0.127625	A	H	H	A	H	H	H	H	B	H	-	H	A	H	H	H	B	A	H	B	H	B	B	B	A	H	B	H	H	H	H	H	B	H	H	B	B	H	-	H
AX-123367439	1-4	9242164	1	TT	AA	51	86	48	0.603261	A	H	H	H	A	H	A	A	B	A	A	H	H	H	B	B	A	H	H	B	A	B	B	H	B	B	A	B	A	A	A	H	B	A	H	B	H	H	A	A
AX-166525500	1-4	9292794	2	CC	TT	29	100	49	0.0271401	A	H	H	A	H	H	H	H	B	H	H	H	A	H	H	H	B	A	H	B	H	B	B	B	-	H	B	H	H	H	H	H	B	H	H	B	B	H	H	H
AX-166516230	1-4	9424500	4	CC	AA	36	97	51	0.224346	A	H	A	H	H	H	H	H	H	B	B	B	H	H	B	H	H	H	A	A	B	A	H	A	-	A	B	H	H	H	H	H	A	B	H	H	H	B	A	H
AX-166502607	1-4	9625808	1	GG	AA	36	97	51	0.224346	A	H	A	H	H	H	H	H	H	B	B	B	H	H	B	H	H	H	A	H	B	A	H	A	A	A	B	H	H	H	H	H	A	B	A	H	H	B	A	H
AX-166518974	1-4	9654751	2	TCA/TCA	-/-	50	86	48	0.661634	A	H	H	H	A	H	A	A	B	-	A	H	H	H	B	B	A	H	H	B	A	B	B	H	B	B	A	B	A	A	A	H	H	A	A	B	H	H	A	H
AX-166510144	1-4	9674202	3	TT	CC	52	85	49	0.478758	A	H	H	H	A	H	A	A	B	A	A	H	H	H	B	B	A	H	H	B	A	B	B	H	B	B	A	B	A	A	A	H	H	A	A	B	H	H	A	A
AX-89873610	1-4	9706838	1	GG	TT	38	97	50	0.368875	A	H	A	H	H	H	H	H	H	B	B	B	H	H	B	H	H	H	A	H	B	A	H	A	A	A	B	H	H	H	H	H	A	B	A	H	H	B	A	H
AX-123366803	1-4	9724626	1	AA	GG	37	97	51	0.278489	A	H	A	H	H	H	H	H	H	B	B	B	H	H	B	H	H	H	A	H	B	A	H	A	A	A	B	H	H	H	H	H	A	B	A	H	H	B	A	H
AX-166519918	1-4	9729571	3	TT	CC	51	87	48	0.646952	A	H	H	H	A	H	A	H	B	A	A	H	H	H	B	B	A	H	H	B	A	B	B	H	B	B	A	B	A	A	A	H	H	A	A	B	H	H	A	A
AX-123363461	1-4	9777855	1	GG	AA	136	0	50	2.19569e-58	A	A	A	A	A	A	A	A	A	B	B	B	A	A	B	A	A	A	A	A	B	A	A	A	A	A	B	A	A	A	A	A	A	B	A	A	A	B	A	A
AX-166527425	1-4	9803992	1	GG	TT	22	79	53	0.00185067	-	H	H	H	-	H	H	-	-	B	B	B	H	H	B	H	H	-	H	B	B	H	H	H	A	-	B	B	H	H	H	H	H	B	H	B	H	B	A	H
AX-166509610	1-4	9842969	1	TTAA/TTAA	-/-	40	100	40	0.329193	A	A	H	A	H	H	H	H	B	H	H	H	A	H	H	H	B	A	H	-	H	-	B	B	A	H	-	H	H	H	H	H	B	H	H	B	B	H	H	H
AX-89816556	1-4	9867086	1	GG	TT	136	0	50	2.19569e-58	A	A	A	A	A	A	A	A	A	B	B	B	A	A	B	A	A	A	A	A	B	A	A	A	A	A	B	A	A	A	A	A	A	B	A	A	A	B	A	A
AX-166502619	1-4	9898364	1	CC	TT	38	99	42	0.333616	A	H	A	H	H	H	H	H	H	B	B	B	H	H	B	H	H	H	A	H	B	A	H	A	A	A	-	H	H	H	H	H	A	B	A	H	H	B	A	H
AX-166510500	1-4	9942004	4	AA	GG	37	101	37	0.124574	A	A	H	A	H	H	H	H	-	H	H	B	A	H	H	H	B	A	H	-	H	H	B	B	A	H	B	H	H	H	H	H	B	H	H	-	B	H	H	H
AX-89860507	1-4	9985653	1	-/-	CTT/CTT	37	100	49	0.272239	A	H	A	H	H	H	H	H	H	B	B	B	H	H	B	H	H	H	A	H	B	A	H	A	A	A	B	H	H	H	H	H	A	B	H	H	H	B	A	H
AX-123359976	1-4	9994374	2	GG	AA	0	1	185	3.64765e-120	B	B	B	B	B	B	B	B	B	B	B	B	B	B	B	B	B	B	B	B	B	B	B	B	B	B	B	B	B	B	B	B	B	B	B	B	B	B	B	B
AX-123356944	1-4	10169699	1	TT	CC	37	101	48	0.262184	A	H	A	H	H	H	H	H	H	B	B	B	H	H	B	H	H	H	A	H	B	A	H	A	A	A	B	H	H	H	H	H	A	B	H	H	H	B	A	H
AX-166509112	1-4	10170422	1	TAT/TAT	-/-	37	100	49	0.272239	A	H	A	H	H	H	H	H	H	B	B	B	H	H	B	H	H	H	A	H	B	A	H	A	A	A	B	H	H	H	H	H	A	B	H	H	H	B	A	H
AX-123356945	1-4	10173250	1	CC	TT	37	100	49	0.272239	A	H	A	H	H	H	H	H	H	B	B	B	H	H	B	H	H	H	A	H	B	A	H	A	A	A	B	H	H	H	H	H	A	B	H	H	H	B	A	H
AX-166518977	1-4	10182068	2	-/-	ATA/ATA	38	78	49	0.375766	A	H	A	H	-	H	-	-	H	B	B	B	H	H	B	H	A	H	A	H	B	A	H	A	A	A	B	H	-	-	-	H	A	B	H	H	H	B	A	-
AX-166502629	1-4	10184035	1	CC	TT	38	98	43	0.387931	A	H	A	H	H	H	H	H	H	B	B	B	H	H	-	H	H	H	A	H	B	A	H	A	A	A	B	H	H	H	H	H	A	B	H	H	H	B	A	H
AX-166510507	1-4	10192622	4	AA	GG	38	99	49	0.354292	A	H	A	H	H	H	H	H	H	B	B	B	H	H	B	H	H	H	A	H	B	A	H	A	A	A	B	H	H	H	H	H	A	B	H	H	H	B	A	H
AX-166519930	1-4	10200754	4	AA	GG	31	99	49	0.0596993	A	H	A	H	H	H	H	H	H	B	B	B	H	H	B	H	H	H	-	H	B	A	H	-	-	A	B	H	H	H	H	H	A	B	H	H	H	B	A	H
AX-166518978	1-4	10202250	2	-/-	CGA/CGA	34	98	48	0.165299	A	H	A	H	H	H	H	H	H	B	B	B	H	H	B	-	H	H	A	-	B	A	H	A	A	A	B	H	H	H	H	H	A	B	H	H	H	B	A	H
AX-89873703	1-4	10261098	4	TT	CC	36	97	48	0.282965	A	H	A	H	H	H	H	H	H	B	B	B	H	H	B	H	H	H	A	H	B	A	H	-	A	A	B	H	H	H	H	H	A	B	H	H	H	B	A	H
AX-123364988	1-4	10266933	4	GG	AA	34	99	49	0.143767	A	H	A	H	H	H	H	H	H	B	B	B	H	H	B	H	H	H	A	H	B	A	H	A	-	A	B	H	H	H	H	H	A	B	H	H	H	B	A	H
AX-166517548	1-4	10274263	1	AA	TT	39	96	48	0.514822	A	H	A	H	H	H	H	H	A	B	B	B	H	H	B	H	H	H	A	H	B	A	H	A	-	A	B	A	H	H	H	H	A	B	H	-	H	B	A	H
AX-166502635	1-4	10351004	1	TT	CC	38	100	48	0.344895	A	H	A	H	H	H	H	H	H	B	B	B	H	H	B	H	H	H	A	H	B	A	H	A	A	A	B	H	H	H	H	H	A	B	H	H	H	B	A	H
AX-123363465	1-4	10413814	1	GG	AA	0	1	184	1.63462e-119	B	B	B	B	B	B	B	B	B	B	B	B	B	B	B	B	B	B	B	B	B	B	B	B	B	B	B	B	B	B	B	B	B	B	B	B	B	B	B	B
AX-89778956	1-4	10524297	1	AA	GG	39	99	48	0.439297	A	H	A	H	H	H	H	H	H	B	B	B	A	H	B	H	H	H	A	H	B	A	H	A	A	A	B	H	H	H	H	H	A	B	H	H	H	B	A	H
AX-123363467	1-4	10606205	1	AA	GG	48	89	43	0.860708	A	H	H	H	A	H	A	A	B	A	A	H	H	H	B	B	A	H	H	-	A	B	B	H	B	B	A	B	A	A	A	H	H	A	A	B	H	H	A	A
AX-166510531	1-4	10644545	1	AA	GG	39	95	44	0.579874	A	H	A	H	H	-	H	H	H	B	B	B	A	H	B	-	H	H	A	H	B	A	-	A	A	A	B	H	H	H	H	H	A	B	H	H	H	B	A	H
AX-166527501	1-4	10820837	1	AA	GG	39	40	83	6.26559e-15	A	B	A	-	-	B	H	-	B	B	B	B	A	B	B	H	-	B	A	B	B	A	B	A	A	A	B	B	-	B	B	B	A	B	-	B	B	B	A	B
AX-89874002	1-4	10969938	1	GG	AA	91	44	9	9.81468e-26	A	A	A	-	A	A	A	A	H	-	-	H	A	A	B	-	A	A	A	-	-	A	H	A	A	A	-	H	A	A	A	-	A	-	H	-	A	H	A	A
AX-123366808	1-4	11704411	1	TT	AA	50	89	46	0.803387	A	H	H	H	A	A	A	A	B	A	A	H	H	H	B	B	H	H	H	B	A	B	B	H	B	B	A	B	A	A	A	H	H	A	A	B	H	H	A	A
AX-89816726	1-4	11705425	2	TT	CC	50	82	47	0.50724	A	H	H	H	A	A	A	A	B	A	A	H	H	H	B	B	H	H	-	B	A	B	B	H	B	B	A	B	A	A	A	H	B	A	A	B	H	H	A	A
AX-166502713	1-4	11782802	1	CC	TT	113	44	9	5.54957e-37	A	A	A	A	A	A	A	H	-	H	-	B	A	A	H	A	B	A	A	H	B	A	H	A	A	A	H	A	A	H	A	A	A	-	H	A	A	H	A	A
AX-166510623	1-4	11803827	2	GG	AA	60	88	38	0.0566441	H	A	H	H	H	H	H	H	H	H	A	B	H	H	H	A	B	A	B	B	B	A	B	B	H	B	A	H	A	B	H	H	H	A	B	H	A	H	B	H
AX-166520040	1-4	11847859	4	TT	CC	59	88	38	0.0740731	H	A	H	H	H	H	H	H	H	H	A	B	H	H	H	A	B	A	B	B	B	A	B	B	H	B	A	H	A	B	H	H	H	A	B	H	A	H	B	H
AX-166510632	1-4	12104080	1	GG	AA	38	99	49	0.354292	A	H	A	H	H	H	H	H	H	B	B	B	A	H	B	H	B	H	A	H	H	A	H	A	A	A	B	H	H	H	H	H	A	B	H	H	H	B	A	H
AX-123360031	1-4	12244396	2	TT	GG	61	86	39	0.0437601	A	A	H	H	H	A	H	H	H	H	A	B	H	H	H	A	B	A	B	B	B	A	B	B	H	B	A	H	A	B	H	H	H	A	B	H	A	H	B	H
AX-166510637	1-4	12245180	2	CC	AA	60	87	39	0.0634144	A	A	H	H	H	A	H	H	H	H	A	B	H	H	H	H	B	A	B	B	B	A	B	B	H	B	A	H	A	B	H	H	H	A	B	H	A	H	B	H
AX-123365007	1-4	12361767	2	GG	AA	56	87	34	0.0632989	A	A	H	H	H	A	H	H	H	H	A	B	H	H	H	A	B	A	B	B	-	A	-	-	H	B	A	H	A	-	H	H	H	A	B	H	A	H	B	H
AX-123356991	1-4	12363465	3	GG	AA	37	101	47	0.266702	A	H	A	H	H	H	H	H	H	B	B	B	A	H	B	H	B	H	A	H	H	A	H	A	A	A	B	H	H	H	H	H	A	B	H	H	H	B	A	H
AX-166510651	1-4	12421937	3	GG	AA	38	99	49	0.354292	A	H	A	H	H	H	H	H	H	B	B	B	A	H	B	H	B	H	A	H	H	A	H	A	A	A	B	H	H	H	H	H	A	B	H	H	H	B	A	H
AX-166517578	1-4	12650384	1	CC	GG	39	99	48	0.439297	A	H	A	H	H	H	H	H	H	B	B	B	A	H	B	H	B	H	A	H	H	A	H	A	A	A	B	H	H	H	H	H	A	B	H	H	H	B	A	H
AX-89874286	1-4	12651424	3	AA	GG	32	98	49	0.0887628	A	-	A	H	H	H	H	H	H	B	B	B	A	H	B	H	B	H	A	H	H	A	H	A	A	A	B	H	H	H	H	H	A	B	H	H	H	B	A	H
AX-123356994	1-4	12690458	2	GG	AA	47	89	45	0.954124	A	H	A	H	A	A	A	A	B	-	A	B	H	H	B	B	H	H	H	B	A	B	B	H	B	B	A	B	A	A	A	H	H	A	A	H	H	H	A	A
AX-89854314	1-4	12696749	1	CC	TT	21	104	50	0.000364442	H	H	-	H	H	H	H	H	H	B	B	B	A	H	B	H	B	-	A	-	H	-	H	A	A	A	B	-	H	H	H	H	A	B	H	H	H	B	A	H
AX-166517581	1-4	12757074	1	CC	TT	38	99	48	0.368875	A	H	A	H	H	H	H	H	H	B	B	B	A	H	B	H	B	H	A	H	H	A	H	A	A	A	B	H	H	H	H	H	A	B	H	H	H	B	A	H
AX-89779301	1-4	12785333	3	AA	GG	53	87	42	0.431426	A	H	A	H	A	A	A	A	-	A	A	B	H	H	B	B	H	H	H	B	A	B	-	H	-	B	A	B	A	A	A	H	H	A	A	H	H	H	A	A
AX-166510661	1-4	12785378	3	GG	AA	53	86	43	0.438596	A	H	A	H	A	A	A	A	B	A	A	B	H	H	B	B	H	H	H	-	A	-	B	H	-	B	A	B	A	A	A	H	H	A	A	H	H	H	A	A
AX-166517582	1-4	12826799	1	CC	GG	26	110	45	0.00203729	A	H	A	H	H	-	-	H	B	H	H	B	A	H	B	B	H	H	A	B	H	B	B	A	B	B	H	B	H	-	H	H	A	H	H	H	H	H	A	H
AX-89862574	1-4	12873420	1	-/-	TCA/TCA	38	97	45	0.441902	A	H	A	H	H	H	-	-	H	B	B	B	A	H	B	H	B	H	A	H	H	A	H	A	A	A	B	H	H	H	H	H	A	B	H	H	H	B	A	H
AX-89816462	1-4	12919964	3	GG	AA	46	74	46	0.376852	A	H	A	H	A	A	A	A	B	A	A	B	H	H	B	B	H	H	H	B	A	B	B	-	B	B	A	B	A	A	A	H	-	-	A	H	H	H	A	A
AX-166519902	1-4	12987246	1	AA	GG	38	87	48	0.559381	A	-	A	H	H	H	H	H	H	B	B	B	A	H	B	H	B	-	A	H	H	A	H	A	A	A	B	H	H	H	-	H	A	B	-	H	H	B	A	H
AX-89778777	1-4	12988270	2	CC	TT	42	79	43	0.890606	-	H	A	H	A	A	-	A	B	A	A	B	-	H	B	B	H	H	H	-	-	B	B	H	B	B	A	B	A	A	A	H	H	A	A	H	H	H	A	A
AX-166526646	1-4	13016945	1	AA	GG	38	100	48	0.344895	A	H	A	H	H	H	H	H	H	B	B	B	A	H	B	H	B	H	A	H	H	A	H	A	A	A	B	H	H	H	H	H	A	B	H	H	H	B	A	H
AX-123359959	1-4	13201140	3	GG	AA	36	102	48	0.192981	A	H	A	H	H	H	H	H	H	B	B	B	A	H	B	H	B	H	A	H	H	A	H	A	A	A	B	H	H	H	H	H	A	B	H	H	H	B	A	H
AX-123364716	1-4	13211350	2	TT	CC	54	85	46	0.385176	A	H	A	H	A	A	A	A	B	A	A	B	H	H	B	B	H	H	H	B	A	B	B	H	B	B	A	B	A	A	A	H	H	A	A	H	H	H	A	A
AX-166510463	1-4	13287013	4	GG	AA	55	85	46	0.325089	A	H	A	H	A	A	A	A	B	A	A	B	H	H	B	B	H	H	H	B	A	B	B	H	B	B	A	B	A	A	A	H	H	A	A	H	H	H	A	A
AX-166517543	1-4	13313639	1	GG	TT	36	102	48	0.192981	A	H	A	H	H	H	H	H	H	B	B	B	A	H	B	H	B	H	A	H	H	A	H	A	A	A	B	H	H	H	H	H	A	B	H	H	H	B	A	H
AX-123614263	1-4	13319998	1	AGGT/AGGT	-/-	36	102	48	0.192981	A	H	A	H	H	H	H	H	H	B	B	B	A	H	B	H	B	H	A	H	H	A	H	A	A	A	B	H	H	H	H	H	A	B	H	H	H	B	A	H
AX-166527145	1-4	13509424	1	GG	CC	5	31	150	9.06861e-68	H	B	H	B	B	B	B	B	B	B	B	B	H	B	B	B	B	B	H	B	B	H	B	H	H	H	B	B	B	B	B	B	H	B	B	B	B	B	H	B
AX-166517558	1-4	13638480	1	AA	GG	0	36	150	1.95925e-68	H	B	H	B	B	B	B	B	B	B	B	B	H	B	B	B	B	B	H	B	B	H	B	H	H	H	B	B	B	B	B	B	H	B	B	B	B	B	H	B
AX-89904147	1-4	13667656	1	CC	TT	59	80	43	0.064812	A	A	H	A	H	H	H	H	H	A	A	H	A	B	B	H	B	B	H	H	B	A	A	B	A	H	H	H	B	H	A	A	H	A	A	H	H	B	B	A
AX-166519956	1-4	13717160	1	AA	CC	37	102	46	0.243287	A	H	A	H	H	H	H	H	H	B	B	B	A	H	B	H	B	H	A	H	H	A	H	A	A	A	B	H	H	H	H	H	A	B	H	H	H	B	A	H
AX-166510537	1-4	13747107	1	AA	CC	37	102	47	0.244485	A	H	A	H	H	H	H	H	H	B	B	B	A	H	B	H	B	H	A	H	H	A	H	A	A	A	B	H	H	H	H	H	A	B	H	H	H	B	A	H
AX-123364996	1-4	13753591	2	GG	AA	37	102	47	0.244485	A	H	A	H	H	H	H	H	H	B	B	B	A	H	B	H	B	H	A	H	H	A	H	A	A	A	B	H	H	H	H	H	A	B	H	H	H	B	A	H
AX-166502656	1-4	13779869	3	GG	TT	47	88	44	0.927355	A	H	A	H	A	A	A	A	B	A	A	B	H	H	B	B	H	H	H	B	A	B	B	H	B	B	A	B	A	A	A	H	H	A	A	H	H	H	A	A
AX-166517554	1-4	13780181	3	TT	AA	37	102	46	0.243287	A	H	A	H	H	H	H	H	H	B	B	B	A	H	H	H	B	H	A	H	H	A	H	A	A	A	B	H	H	H	H	H	A	B	H	H	H	B	A	H
AX-123356954	1-4	13787936	3	GG	TT	37	101	47	0.266702	A	H	A	H	H	-	H	H	H	B	B	B	A	H	B	H	B	H	A	H	H	A	H	A	A	A	B	H	H	H	H	H	A	B	H	H	H	B	A	H
AX-166519946	1-4	13816649	1	GG	AA	37	102	47	0.244485	A	H	A	H	H	H	H	H	H	B	B	B	A	H	B	H	B	H	A	H	H	A	H	A	A	A	B	H	H	H	H	H	A	B	H	H	H	B	A	H
AX-123356972	1-4	13855392	4	TT	CC	0	1	184	1.63462e-119	B	B	B	B	B	B	B	B	B	B	B	B	B	B	B	B	B	B	B	B	B	B	B	B	B	B	B	B	B	B	B	B	B	B	B	B	B	B	B	B
AX-166502685	1-4	13887514	1	CC	TT	36	102	46	0.195844	A	H	A	H	H	H	H	H	H	B	B	B	A	H	B	H	B	H	A	H	H	A	H	A	A	A	B	H	H	H	H	H	A	B	H	H	H	B	A	H
AX-166502684	1-4	13904771	2	AA	GG	55	94	37	0.173307	A	H	H	H	H	A	H	H	H	H	A	B	H	H	H	A	B	A	B	H	B	H	H	B	H	B	A	H	A	B	H	A	H	A	B	H	A	H	B	H
AX-123363476	1-4	13931784	2	GG	TT	54	87	44	0.419972	A	H	A	H	A	A	A	A	B	A	A	B	H	H	B	B	H	H	H	B	A	B	B	H	B	B	A	B	A	A	A	H	H	A	A	H	H	H	A	A
AX-123360002	1-4	13944780	3	CC	TT	32	99	46	0.0950733	-	H	-	H	H	H	H	H	H	B	B	B	A	H	B	H	B	H	A	H	H	A	H	A	A	A	B	H	H	H	H	H	A	B	H	H	H	B	A	H
AX-166519979	1-4	14049808	3	GG	AA	51	84	45	0.548812	A	H	A	H	A	A	A	A	B	A	A	B	H	H	B	B	H	H	H	B	A	B	B	H	B	B	A	B	A	A	A	H	H	A	A	H	H	H	A	-
AX-89806370	1-4	14166658	1	TAA/TAA	-/-	44	25	77	1.13134e-17	A	B	H	H	A	-	A	H	H	A	-	A	-	A	-	-	B	B	A	B	A	H	B	B	B	A	B	A	H	H	A	A	A	-	A	B	B	B	B	B
AX-166517380	1-4	14300005	5	CC	AA	55	86	45	0.344895	A	H	A	H	A	A	A	A	B	A	A	B	H	H	B	B	H	H	H	B	A	B	B	H	B	B	A	B	A	A	A	H	H	A	A	H	H	H	A	A
AX-123366757	1-4	14318982	1	AA	CC	38	101	46	0.323995	A	H	A	H	H	H	H	H	H	B	B	H	A	H	B	H	B	H	A	H	H	A	H	A	A	A	B	H	B	H	H	H	A	B	H	H	H	B	A	H
AX-89860481	1-4	14444576	1	TAT/TAT	-/-	50	89	44	0.767185	A	H	A	H	A	H	A	A	B	H	A	B	H	H	B	B	H	H	H	B	H	B	B	H	B	B	A	B	A	A	A	H	H	A	A	H	H	H	A	A
AX-89816183	1-4	14601884	4	TT	CC	51	90	45	0.748022	A	H	A	H	A	H	A	A	B	H	A	B	H	H	B	B	H	H	H	B	H	B	B	H	B	B	A	B	A	A	A	H	H	A	A	H	H	H	A	A
AX-123356916	1-4	14685729	1	CC	TT	0	1	184	1.63462e-119	B	B	B	B	B	B	B	B	B	B	B	B	B	B	B	B	B	B	B	B	B	B	B	B	B	B	B	B	B	B	B	B	B	B	B	B	B	B	B	B
AX-89803062	1-4	14711281	1	-/-	GCA/GCA	39	100	46	0.417708	A	H	A	H	H	A	H	H	H	B	B	H	A	H	B	H	B	H	A	H	H	A	H	A	A	A	B	H	B	H	H	H	A	B	H	H	H	B	A	H
AX-166510428	1-4	14733675	1	TT	CC	39	100	47	0.418546	A	H	A	H	H	A	H	H	H	B	B	H	A	H	B	H	B	H	A	H	H	A	H	A	A	A	B	H	B	H	H	H	A	B	H	H	H	B	A	H
AX-123359939	1-4	14838740	1	GG	AA	40	99	47	0.521765	A	H	A	H	H	A	H	H	H	B	B	H	A	H	B	H	B	H	A	H	H	A	H	A	A	A	B	H	B	A	H	H	A	B	H	H	H	B	A	H
AX-166502559	1-4	14857998	1	AA	GG	41	94	40	0.613502	A	H	A	H	H	A	H	H	H	B	-	H	A	H	B	H	B	H	A	H	H	A	H	A	A	A	-	H	-	A	H	H	A	-	H	A	H	B	A	H
AX-123359940	1-4	14874261	1	CC	AA	41	98	47	0.629792	A	H	A	H	H	A	H	H	H	B	B	H	A	H	B	H	B	H	A	H	H	A	H	A	A	A	B	H	B	A	H	H	A	B	H	A	H	B	A	H
AX-166519860	1-4	14876799	2	AA	CC	40	85	45	0.863243	A	H	A	H	A	-	A	-	B	H	A	B	H	H	B	B	H	H	H	B	H	B	B	H	B	B	A	B	A	H	A	H	H	A	A	H	H	H	-	-
AX-166519861	1-4	14906192	5	CC	AA	51	90	45	0.748022	A	H	A	H	A	H	A	A	B	H	A	B	H	H	B	B	H	H	H	B	H	B	B	H	B	B	A	B	A	A	A	H	H	A	A	H	H	H	A	A
AX-123360009	1-4	14936031	2	CC	TT	53	96	37	0.22921	A	H	H	H	H	A	H	H	H	H	A	B	H	H	H	A	B	A	B	H	B	H	H	B	H	B	A	H	A	B	H	A	H	A	B	H	A	H	B	H
AX-123360012	1-4	15050248	2	CC	AA	51	95	37	0.299717	A	H	H	H	H	A	H	H	H	H	A	B	H	H	H	A	B	A	B	H	B	H	H	B	H	B	A	H	A	B	H	A	H	A	B	H	A	H	B	H
AX-166510596	1-4	15068586	1	AA	GG	39	100	46	0.417708	A	H	A	H	H	A	H	H	H	B	B	-	A	H	B	H	B	H	A	H	H	A	H	A	A	A	B	H	B	A	H	H	A	B	H	A	H	B	A	H
AX-166502701	1-4	15077958	3	TT	CC	28	6	48	8.04671e-16	A	-	H	-	-	-	-	-	-	B	B	-	A	-	B	-	B	-	A	-	-	H	-	A	A	A	B	-	B	A	-	-	A	B	-	A	-	B	A	-
AX-123360015	1-4	15100132	1	AA	GG	39	102	45	0.344895	A	H	A	H	H	A	H	H	H	B	B	H	A	H	B	H	B	H	A	H	H	A	H	A	A	A	B	H	B	A	H	H	A	B	H	A	H	B	A	H
AX-123356978	1-4	15100235	1	GG	AA	39	101	46	0.386118	A	H	A	H	H	A	H	H	H	B	B	H	A	H	B	H	B	H	A	H	H	A	H	A	A	A	B	H	B	A	H	H	A	B	H	A	H	B	A	H
AX-123356979	1-4	15100305	1	GG	AA	39	101	46	0.386118	A	H	A	H	H	A	H	H	H	B	B	H	A	H	B	H	B	H	A	H	H	A	H	A	A	A	B	H	B	A	H	H	A	B	H	A	H	B	A	H
AX-123365003	1-4	15106731	1	GG	TT	39	101	46	0.386118	A	H	A	H	H	A	H	H	H	B	B	H	A	H	B	H	B	H	A	H	H	A	H	A	A	A	B	H	B	A	H	H	A	B	H	A	H	B	A	H
AX-123360016	1-4	15116238	1	CC	TT	39	101	46	0.386118	A	H	A	H	H	A	H	H	H	B	B	H	A	H	B	H	B	H	A	H	H	A	H	A	A	A	B	H	B	A	H	H	A	B	H	A	H	B	A	H
AX-123614497	1-4	15125349	1	GATC/GATC	-/-	39	101	46	0.386118	A	H	A	H	H	A	H	H	H	B	B	H	A	H	B	H	B	H	A	H	H	A	H	A	A	A	B	H	B	A	H	H	A	B	H	A	H	B	A	H
AX-89874063	1-4	15135590	2	TT	CC	52	87	45	0.58389	A	H	A	H	A	A	A	A	B	H	A	-	H	H	B	B	H	H	H	B	H	B	B	H	B	B	A	B	A	A	A	H	H	A	A	H	H	H	A	A
AX-166520020	1-4	15140572	4	GG	TT	50	87	46	0.734369	A	H	A	H	A	A	A	-	B	H	A	B	H	H	B	B	H	H	H	B	H	B	B	H	B	B	A	B	A	A	A	H	H	A	-	H	H	H	A	A
AX-123360017	1-4	15154950	1	CC	TT	39	101	45	0.376938	A	H	A	H	H	A	H	H	H	B	B	H	A	H	-	H	B	H	A	H	H	A	H	A	A	A	B	H	B	A	H	H	A	B	H	A	H	B	A	H
AX-166520022	1-4	15195427	5	AA	GG	29	104	37	0.00981808	B	A	H	H	A	-	H	B	A	H	H	H	H	H	H	A	H	A	A	-	B	H	H	B	B	B	-	A	-	H	H	A	H	H	A	H	A	B	A	-
AX-166520023	1-4	15205737	3	AA	GG	53	87	43	0.464052	A	H	A	H	A	A	A	A	B	H	A	B	H	H	B	H	H	H	H	B	H	B	B	H	B	B	A	B	A	A	A	H	H	A	A	H	H	H	A	A
AX-166520025	1-4	15236484	1	CC	TT	36	104	46	0.159022	A	H	A	H	H	A	H	H	H	B	B	H	A	H	B	H	B	H	A	H	H	A	H	A	A	A	B	H	B	A	H	H	A	B	H	A	H	B	A	H
AX-166520026	1-4	15245069	1	AA	GG	37	103	46	0.220744	A	H	A	H	H	A	H	H	H	B	B	H	A	H	B	H	B	H	A	H	H	A	H	A	A	A	B	H	B	A	H	H	A	B	H	A	H	B	A	H
AX-166517564	1-4	15267444	1	GG	AA	53	87	46	0.521765	A	H	A	H	A	A	A	A	B	H	A	B	H	H	B	B	H	H	H	B	H	B	B	H	B	B	A	B	A	A	A	H	H	A	A	H	H	H	A	A
AX-166520029	1-4	15306032	1	AA	GG	37	103	46	0.220744	A	H	A	H	H	A	H	H	H	B	B	H	A	H	B	H	B	H	A	H	H	A	H	A	A	A	B	H	B	A	H	H	A	B	H	A	H	B	A	H
AX-166520030	1-4	15317540	1	AA	GG	37	103	45	0.214845	A	H	A	H	H	A	H	H	H	B	B	H	A	H	B	H	B	H	A	H	H	A	H	A	A	A	B	H	B	A	H	H	A	B	H	A	H	B	A	H
AX-166510613	1-4	15452338	1	AA	GG	37	103	46	0.220744	A	H	A	H	H	A	H	H	H	B	B	H	A	H	B	H	B	H	A	H	H	A	H	A	A	A	B	H	B	A	H	H	A	B	H	A	H	B	A	H
AX-166510614	1-4	15452499	1	CC	TT	37	103	46	0.220744	A	H	A	H	H	A	H	H	H	B	B	H	A	H	B	H	B	H	A	H	H	A	H	A	A	A	B	H	B	A	H	H	A	B	H	A	H	B	A	H
AX-89910283	1-4	15500505	2	GG	AA	35	103	46	0.139063	A	H	A	H	H	A	H	H	H	B	B	H	A	H	B	H	B	H	A	H	H	A	H	H	A	-	B	H	B	A	H	H	A	B	H	A	H	B	A	H
AX-166510619	1-4	15541011	1	CC	TT	36	104	46	0.159022	A	H	A	H	H	A	H	H	H	B	B	H	A	H	B	H	B	H	A	H	H	A	H	H	A	A	B	H	B	A	H	H	A	B	H	A	H	B	A	H
AX-166502710	1-4	15568139	1	CC	TT	36	103	46	0.176854	A	H	A	H	H	A	H	H	H	B	B	H	A	H	B	H	B	H	A	H	H	A	H	H	A	A	B	H	B	A	H	H	A	B	H	A	H	B	A	H
AX-166502711	1-4	15590812	1	AA	GG	36	103	47	0.178029	A	H	A	H	H	A	H	H	H	B	B	H	A	H	B	H	B	H	A	H	H	A	H	H	A	A	B	H	B	A	H	H	A	B	H	A	H	B	A	H
AX-166509122	1-4	15594017	1	-/-	AGA/AGA	36	103	46	0.176854	A	H	A	H	H	A	H	H	H	B	B	H	A	H	B	H	B	H	A	H	H	A	H	H	A	A	B	H	B	A	H	H	A	B	H	A	H	B	A	H
AX-166510141	1-4	15657315	1	TT	GG	36	101	46	0.215933	A	H	A	H	H	A	H	-	H	B	B	H	A	H	B	H	B	H	A	H	H	A	H	H	A	A	B	H	B	A	H	H	A	B	H	A	H	B	A	H
AX-123364958	1-4	15665999	3	TT	CC	52	86	39	0.358644	A	H	H	H	A	A	A	A	B	H	A	B	H	H	-	B	H	H	H	B	A	B	B	H	-	B	A	B	-	A	A	H	H	A	A	H	H	H	A	A
AX-166510329	1-4	15692064	1	AA	GG	35	102	46	0.154723	A	H	A	H	H	A	H	H	H	B	B	H	A	H	B	H	B	H	A	H	H	A	H	H	A	A	B	H	B	A	H	H	A	B	H	A	H	B	A	H
AX-166518596	1-4	15807694	1	-/-	TGAAA/TGAAA	35	104	46	0.124458	A	H	A	H	H	A	H	H	H	B	B	H	A	H	B	H	B	H	A	H	H	A	H	H	A	A	B	H	B	A	H	H	A	B	H	A	H	B	A	H
AX-166510326	1-4	15808032	1	AA	GG	35	104	47	0.125523	A	H	A	H	H	A	H	H	H	B	B	H	A	H	B	H	B	H	A	H	H	A	H	H	A	A	B	H	B	A	H	H	A	B	H	A	H	B	A	H
AX-166509602	1-4	15811367	1	AGC/AGC	-/-	35	105	46	0.110922	A	H	A	H	H	A	H	H	H	B	B	H	A	H	B	H	B	H	A	H	H	A	H	H	A	A	B	H	B	A	H	H	A	B	H	A	H	B	A	H
AX-166510323	1-4	15854872	1	AA	CC	35	105	45	0.107557	A	H	A	H	H	A	H	H	H	B	B	H	A	H	B	H	B	H	A	H	H	A	H	H	A	A	B	H	B	A	H	H	A	B	H	A	H	B	A	H
AX-166527752	1-4	15897821	1	GG	AA	35	105	45	0.107557	A	H	A	H	H	A	H	H	H	B	B	H	A	H	B	H	B	H	A	H	H	A	H	H	A	A	B	H	B	A	H	H	A	B	H	A	H	B	A	H
AX-123364957	1-4	15951947	2	AA	GG	55	94	37	0.173307	A	H	H	H	H	A	B	H	H	H	A	B	H	H	H	A	B	A	B	H	B	H	H	B	H	B	A	H	A	B	H	A	H	A	B	H	A	H	B	H
AX-166510320	1-4	15967764	1	AA	CC	35	106	45	0.0949088	A	H	A	H	H	A	H	H	H	B	B	H	A	H	B	H	B	H	A	H	H	A	H	H	A	A	B	H	B	A	H	H	A	B	H	A	H	B	A	H
AX-166510318	1-4	15999140	1	AA	GG	35	106	45	0.0949088	A	H	A	H	H	A	H	H	H	B	B	H	A	H	B	H	B	H	A	H	H	A	H	H	A	A	B	H	B	A	H	H	A	B	H	A	H	B	A	H
AX-166510317	1-4	16015967	1	GG	AA	35	106	45	0.0949088	A	H	A	H	H	A	H	H	H	B	B	H	A	H	B	H	B	H	A	H	H	A	H	H	A	A	B	H	B	A	H	H	A	B	H	A	H	B	A	H
AX-166518965	1-4	16018590	1	-/-	CAA/CAA	51	83	45	0.510082	A	H	A	H	A	H	A	A	B	H	A	B	H	-	B	B	H	H	H	B	H	B	B	-	B	B	A	B	A	A	A	H	H	A	A	H	H	H	A	A
AX-166502479	1-4	16022459	1	AA	GG	35	100	44	0.185564	A	H	A	H	H	A	H	H	H	B	-	H	A	H	B	H	B	H	A	-	H	A	-	H	A	A	B	H	B	A	H	H	A	B	H	A	H	B	A	H
AX-166510315	1-4	16026061	1	CC	TT	34	106	45	0.0724887	A	H	A	H	H	A	H	H	H	B	B	H	A	H	B	H	B	H	A	H	H	A	H	H	A	A	B	H	B	A	H	H	A	B	H	A	H	B	A	H
AX-166519754	1-4	16027645	2	CC	AA	34	106	44	0.0689818	A	H	A	H	H	A	H	H	H	B	B	H	A	H	B	H	B	H	A	H	H	A	H	H	A	A	B	H	B	A	H	H	A	B	H	A	H	B	A	H
AX-166502477	1-4	16052798	1	CC	TT	35	105	45	0.107557	A	H	A	H	H	A	H	H	H	B	B	H	A	H	B	H	B	H	A	H	H	A	H	H	A	A	B	H	B	A	H	H	A	B	H	A	H	B	A	H
AX-166519752	1-4	16064316	1	CC	AA	35	106	45	0.0949088	A	H	A	H	H	A	H	H	H	B	B	H	A	H	B	H	B	H	A	H	H	A	H	H	A	A	B	H	B	A	H	H	A	B	H	A	H	B	A	H
AX-166519751	1-4	16064435	1	TT	GG	35	106	45	0.0949088	A	H	A	H	H	A	H	H	H	B	B	H	A	H	B	H	B	H	A	H	H	A	H	H	A	A	B	H	B	A	H	H	A	B	H	A	H	B	A	H
AX-166502476	1-4	16080134	3	TT	CC	35	106	45	0.0949088	A	H	A	H	H	A	H	H	H	B	B	H	A	H	B	H	B	H	A	H	H	A	H	H	A	A	B	H	B	A	H	H	A	B	H	A	H	B	A	H
AX-166502475	1-4	16101551	3	AA	GG	52	89	45	0.646952	A	H	A	H	A	H	A	A	B	H	A	B	H	H	B	B	H	H	H	B	H	B	B	H	B	B	A	B	A	A	A	H	A	A	A	H	H	H	A	A
AX-89860428	1-4	16106486	1	GG	TT	36	104	41	0.116259	A	H	A	H	H	A	H	H	H	B	B	H	A	H	B	H	B	H	A	H	H	A	H	H	A	A	-	-	B	A	H	H	A	-	H	A	H	B	A	H
AX-89897435	1-4	16175840	1	GG	AA	38	103	45	0.262184	A	H	A	H	A	A	H	H	H	B	B	H	A	H	B	H	B	H	A	H	H	A	H	H	A	A	B	H	B	A	H	H	A	B	H	A	H	B	A	H
AX-166515947	1-4	16228839	1	CC	AA	38	103	45	0.262184	A	H	A	H	A	A	H	H	H	B	B	H	A	H	B	H	B	H	A	H	H	A	H	H	A	A	B	H	B	A	H	H	A	B	H	A	H	B	A	H
AX-166517530	1-4	16863676	3	TT	CC	56	97	32	0.0357061	A	H	H	H	H	A	B	H	H	H	A	B	H	H	H	A	H	A	B	H	B	H	H	B	H	B	A	H	A	B	H	A	H	A	B	H	A	H	B	H
AX-166508999	1-4	16886382	5	AA	GG	115	23	23	2.14498e-41	A	A	A	A	A	-	A	A	A	A	B	A	A	A	H	A	A	B	-	A	A	A	-	A	A	H	A	A	A	A	A	H	A	A	A	A	-	A	A	B
AX-166518601	1-4	16930532	1	-/-	ATT/ATT	40	101	45	0.439297	A	H	A	H	A	A	H	H	H	B	B	H	A	H	B	H	B	H	A	H	H	A	H	H	A	A	B	H	B	A	H	H	A	B	H	A	H	B	A	H
AX-89778515	1-4	16982957	4	AA	CC	42	93	39	0.62781	H	H	A	H	H	H	-	H	B	H	A	B	H	H	B	B	H	H	H	-	H	B	B	H	B	B	A	-	A	A	A	A	A	A	-	H	H	H	A	A
AX-123359922	1-4	17046310	1	AA	GG	55	97	33	0.0587106	A	H	H	H	H	A	B	H	H	H	A	B	H	H	H	A	B	A	B	H	B	H	H	B	H	B	A	H	A	B	H	A	H	A	B	H	A	H	B	H
AX-166510400	1-4	17084493	1	TT	CC	48	89	44	0.892919	H	H	A	H	A	H	A	A	B	H	A	B	H	H	B	B	H	H	H	B	H	B	B	H	B	B	A	B	A	A	-	A	A	A	-	H	H	H	A	A
AX-166510395	1-4	17152882	2	CC	AA	40	101	45	0.439297	A	H	A	H	A	A	H	H	B	B	B	H	A	H	B	H	B	H	A	H	H	A	H	H	A	A	B	H	B	A	H	H	A	B	H	A	H	B	A	H
AX-166502521	1-4	17172973	4	CC	TT	38	101	45	0.317671	A	H	A	H	A	A	H	H	B	B	B	H	A	H	B	H	B	H	A	H	H	A	H	H	A	A	B	H	B	A	H	H	A	B	H	A	H	B	A	H
AX-166502521	1-4	17181319	4	CC	TT	38	101	45	0.317671	A	H	A	H	A	A	H	H	B	B	B	H	A	H	B	H	B	H	A	H	H	A	H	H	A	A	B	H	B	A	H	H	A	B	H	A	H	B	A	H
AX-123364965	1-4	17226128	3	GG	AA	55	98	29	0.0142251	A	H	H	H	H	A	B	H	H	H	A	B	H	H	H	A	B	A	-	H	B	H	H	B	H	B	A	H	A	B	H	A	H	A	B	H	A	H	-	H
AX-166510388	1-4	17261784	3	TT	CC	50	89	45	0.791603	H	H	A	H	A	H	A	-	B	H	A	B	H	H	B	B	H	H	H	B	H	B	B	H	B	B	A	B	A	A	A	A	A	A	A	H	H	H	A	A
AX-123364963	1-4	17291693	3	CC	TT	51	88	46	0.701837	H	H	A	H	A	H	A	A	B	H	A	B	H	H	B	B	H	H	H	B	H	B	B	H	B	B	A	B	A	A	A	A	A	A	A	H	H	H	A	A
AX-166510387	1-4	17291723	3	TT	CC	56	97	33	0.0489905	A	H	H	H	H	A	B	H	H	H	A	B	H	H	H	A	B	A	B	H	B	H	H	B	H	B	A	H	A	B	H	A	H	A	B	H	A	H	B	H
AX-166502514	1-4	17478955	1	AA	CC	27	59	51	0.00399825	A	H	H	H	A	-	H	H	B	B	B	H	H	H	-	-	B	B	A	H	-	-	H	H	A	A	B	B	B	A	H	-	A	B	H	-	-	B	A	H
AX-166517526	1-4	17482088	1	TT	CC	40	107	25	0.00160273	A	H	A	H	A	A	H	H	-	-	-	H	A	H	H	H	-	H	A	H	H	A	H	H	A	A	H	H	-	A	H	H	A	-	H	A	H	-	A	H
AX-123364962	1-4	17561110	3	TT	CC	51	89	44	0.694801	H	H	A	H	A	H	A	A	B	H	A	-	H	H	B	B	H	H	H	B	H	B	B	H	B	-	A	B	A	A	A	A	A	A	A	H	H	H	A	A
AX-166518968	1-4	17585838	1	ATA/ATA	-/-	40	100	46	0.486543	A	H	A	H	A	A	H	H	B	B	B	H	A	H	B	H	B	H	A	H	H	A	H	H	A	A	B	H	B	A	H	H	A	B	H	A	H	B	A	H
AX-166520105	1-4	17869362	5	GG	AA	52	99	34	0.109908	A	H	H	H	H	A	B	H	H	H	A	B	H	H	H	A	B	A	B	H	B	H	H	B	H	B	A	H	A	B	H	A	H	A	B	H	A	H	B	H
AX-166518987	1-4	17902125	1	CAGAC/CAGAC	-/-	40	98	48	0.541776	A	H	A	H	A	A	H	H	B	B	B	H	A	H	B	H	B	H	A	H	H	A	H	H	A	A	B	H	B	A	H	H	A	B	H	A	H	B	A	H
AX-166502783	1-4	17908126	3	CC	TT	40	98	48	0.541776	A	H	A	H	A	A	H	H	B	B	B	H	A	H	B	H	B	H	A	H	H	A	H	H	A	A	B	H	B	A	H	H	A	B	H	A	H	B	A	H
AX-166511131	1-4	18056818	1	GG	AA	40	98	48	0.541776	A	H	A	H	A	A	H	H	B	B	B	H	A	H	B	H	B	H	A	H	H	A	H	H	A	A	B	H	B	A	H	H	A	B	H	A	H	B	A	H
AX-166511132	1-4	18057468	1	GG	TT	40	98	48	0.541776	A	H	A	H	A	A	H	H	B	B	B	H	A	H	B	H	B	H	A	H	H	A	H	H	A	A	B	H	B	A	H	H	A	B	H	A	H	B	A	H
AX-166503161	1-4	18068131	3	AA	CC	52	97	35	0.158438	A	H	H	H	H	A	B	H	H	H	A	B	H	H	H	A	B	A	B	H	B	H	H	B	H	B	A	H	A	B	H	A	H	A	B	H	H	H	B	H
AX-166519738	1-4	18074141	1	GG	AA	40	98	48	0.541776	A	H	A	H	A	A	H	H	B	B	B	H	A	H	B	H	B	H	A	H	H	A	H	H	A	A	B	H	B	A	H	H	A	B	H	A	H	B	A	H
AX-166517508	1-4	18174924	1	GG	TT	40	98	48	0.541776	A	H	A	H	A	A	H	H	B	B	B	H	A	H	B	H	B	H	A	H	H	A	H	H	A	A	B	H	B	A	H	H	A	B	H	A	H	B	A	H
AX-166510130	1-4	18248712	1	AA	GG	54	96	30	0.0273237	A	H	H	H	H	A	B	H	H	H	A	B	H	H	H	A	B	A	B	H	B	H	H	B	H	B	A	H	A	B	H	A	H	-	B	H	H	H	B	H
AX-123614260	1-4	18248896	1	GAC/GAC	-/-	54	98	34	0.088979	A	H	H	H	H	A	B	H	H	H	A	B	H	H	H	A	B	A	B	H	B	H	H	B	H	B	A	H	A	B	H	A	H	A	B	H	H	H	B	H
AX-166510136	1-4	18252740	2	TT	CC	55	97	34	0.0786293	A	H	H	H	H	A	B	H	H	H	A	B	H	H	H	A	B	A	B	H	B	H	H	B	H	B	A	H	A	B	H	A	H	A	B	H	H	H	B	H
AX-123366791	1-4	18253368	2	GG	AA	54	98	34	0.088979	A	H	H	H	H	A	B	H	H	H	A	B	H	H	H	A	B	A	B	H	B	H	H	B	H	B	A	H	A	B	H	A	H	A	B	H	H	H	B	H
AX-123359906	1-4	18254858	2	CC	TT	53	98	34	0.10245	A	H	H	H	H	A	B	H	H	H	A	B	H	H	H	A	B	A	B	H	B	H	H	B	H	B	A	H	A	B	H	A	H	A	B	H	H	H	B	H
AX-123359908	1-4	18307379	3	CC	TT	52	88	45	0.616446	H	H	A	H	A	H	A	A	B	H	A	B	H	H	B	B	H	H	H	B	H	B	B	H	B	B	A	B	A	A	A	A	A	A	A	H	H	H	A	A
AX-166518591	1-4	18673016	3	ACA/ACA	-/-	51	89	46	0.736054	H	H	A	H	A	H	A	A	B	H	A	B	H	H	B	B	H	H	H	B	H	B	B	H	B	B	A	B	A	A	A	A	A	A	A	H	H	H	A	A
AX-166510305	1-4	18677789	1	GG	AA	40	98	48	0.541776	A	H	A	H	A	A	H	H	B	B	B	H	A	H	B	H	B	H	A	H	H	A	H	H	A	A	B	H	B	A	H	H	A	B	H	A	H	B	A	H
AX-89815853	1-4	18704794	1	CC	TT	40	98	48	0.541776	A	H	A	H	A	A	H	H	B	B	B	H	A	H	B	H	B	H	A	H	H	A	H	H	A	A	B	H	B	A	H	H	A	B	H	A	H	B	A	H
AX-166510309	1-4	18717624	4	TT	CC	40	98	48	0.541776	A	H	A	H	A	A	H	H	B	B	B	H	A	H	B	H	B	H	A	H	H	A	H	H	A	A	B	H	B	A	H	H	A	B	H	A	H	B	A	H
AX-166503152	1-4	18865588	2	GG	AA	48	77	46	0.419614	H	H	A	H	-	H	A	H	B	H	A	B	H	H	B	B	H	H	H	B	H	B	B	H	B	B	A	B	A	A	A	-	A	A	A	H	H	H	A	A
AX-166517629	1-4	18886170	3	GG	AA	26	89	42	0.0480731	-	H	H	H	H	-	H	H	B	H	H	B	-	H	B	B	H	-	H	B	H	B	B	H	B	B	H	B	H	H	-	H	A	H	A	H	H	H	-	H
AX-166526679	1-4	18886918	1	AA	CC	40	98	48	0.541776	A	H	A	H	A	A	H	H	B	B	B	H	A	H	B	H	B	H	A	H	H	A	H	H	A	A	B	H	B	A	H	H	A	B	H	A	H	B	A	H
AX-166519010	1-4	18900371	1	-/-	AATT/AATT	23	102	38	0.0014491	A	H	-	H	-	A	H	H	-	-	B	H	H	H	B	H	-	H	A	H	H	A	H	H	A	A	H	H	B	-	H	H	A	H	H	-	H	B	A	H
AX-166509647	1-4	18900838	1	TAGC/TAGC	-/-	40	98	48	0.541776	A	H	A	H	A	A	H	H	B	B	B	H	A	H	B	H	B	H	A	H	H	A	H	H	A	A	B	H	B	A	H	H	A	B	H	A	H	B	A	H
AX-89819239	1-4	18937822	2	CC	AA	49	92	40	0.623519	H	H	A	H	A	H	A	A	B	H	A	B	H	H	B	-	H	H	H	H	H	B	B	H	B	B	A	-	A	A	A	A	A	A	A	H	H	H	A	A
AX-166520509	1-4	18938756	4	AA	GG	48	88	45	0.887999	H	H	A	H	A	H	-	-	B	H	A	B	H	H	B	B	H	H	H	B	H	B	B	H	B	B	A	B	A	A	A	A	A	A	A	H	H	H	A	A
AX-166509152	1-4	19288345	2	TCT/TCT	-/-	40	98	47	0.55328	A	H	A	H	A	A	H	H	B	B	B	H	A	H	B	H	B	H	A	H	H	A	H	H	A	A	B	H	B	A	H	H	A	B	H	A	H	B	A	H
AX-89876330	1-4	19306863	2	TT	CC	50	88	46	0.770381	H	H	A	H	A	H	A	A	B	H	A	B	H	H	B	B	H	H	H	B	H	B	B	H	B	B	A	B	A	A	A	A	A	A	A	H	H	H	A	A
AX-166503139	1-4	19364713	2	AA	GG	40	99	47	0.521765	A	H	A	H	A	A	H	H	B	B	B	H	A	H	H	H	B	H	A	H	H	A	H	H	A	A	B	H	B	A	H	H	A	B	H	A	H	B	A	H
AX-166511097	1-4	19431376	1	AA	GG	53	100	33	0.0687403	A	H	H	H	H	A	B	H	H	H	A	B	H	H	H	A	B	A	B	H	B	H	H	B	H	B	A	H	A	B	H	A	H	A	B	H	H	H	B	H
AX-166511094	1-4	19467680	3	CC	AA	53	100	33	0.0687403	A	H	H	H	H	A	B	H	H	H	A	B	H	H	H	A	B	A	B	H	B	H	H	B	H	B	A	H	A	B	H	A	H	A	B	H	H	H	B	H
AX-166511091	1-4	19536822	1	GG	AA	40	97	48	0.568437	A	H	A	H	A	A	H	H	B	B	B	H	A	H	B	H	B	H	A	H	H	A	H	H	A	A	B	H	B	A	H	H	A	B	H	A	H	B	A	H
AX-123359920	1-4	19833621	2	AA	GG	52	99	31	0.0438766	A	H	H	H	H	A	B	H	H	H	A	B	H	H	H	A	B	A	B	H	-	H	H	-	H	B	A	H	A	B	H	A	H	A	B	H	H	H	B	H
AX-123364964	1-4	19835638	2	AA	GG	52	101	32	0.0526946	A	H	H	H	H	A	B	H	H	H	A	B	H	H	H	A	B	A	-	H	B	H	H	B	H	B	A	H	A	B	H	A	H	A	B	H	H	H	B	H
AX-166510545	1-4	19851790	1	AA	GG	40	98	48	0.541776	A	H	A	H	A	A	H	H	B	B	B	H	A	H	B	H	B	H	A	H	H	A	H	H	A	A	B	H	B	A	H	H	A	B	H	A	H	B	A	H
AX-166502498	1-4	19930730	1	GG	TT	40	98	48	0.541776	A	H	A	H	A	A	H	H	B	B	B	H	A	H	B	H	B	H	A	H	H	A	H	H	A	A	B	H	B	A	H	H	A	B	H	A	H	B	A	H
AX-89876385	1-4	20078801	1	AA	CC	40	98	48	0.541776	A	H	A	H	A	A	H	H	B	B	B	H	A	H	B	H	B	H	A	H	H	A	H	H	A	A	B	H	B	A	H	H	A	B	H	A	H	B	A	H
AX-166511123	1-4	20081883	2	TT	GG	49	89	45	0.855784	H	H	A	H	H	H	A	-	B	H	A	B	H	H	B	B	H	H	H	B	H	B	B	H	B	B	A	B	A	A	A	A	A	A	A	H	H	H	A	A
AX-166517631	1-4	20083158	1	GG	TT	40	98	48	0.541776	A	H	A	H	A	A	H	H	B	B	B	H	A	H	B	H	B	H	A	H	H	A	H	H	A	A	B	H	B	A	H	H	A	B	H	A	H	B	A	H
AX-166526667	1-4	20105688	1	GG	AA	40	98	48	0.541776	A	H	A	H	A	A	H	H	B	B	B	H	A	H	B	H	B	H	A	H	H	A	H	H	A	A	B	H	B	A	H	H	A	B	H	A	H	B	A	H
AX-166520481	1-4	20158312	4	GG	TT	51	90	33	0.140083	A	H	H	H	H	A	B	H	H	H	A	B	H	H	H	-	B	A	B	H	B	H	H	B	H	B	A	H	A	B	H	A	H	A	B	H	H	H	B	H
AX-89803987	1-4	20352930	1	-/-	TGT/TGT	40	98	48	0.541776	A	H	A	H	A	A	H	H	B	B	B	H	A	H	B	H	B	H	A	H	H	A	H	H	A	A	B	H	B	A	H	H	A	B	H	A	H	B	A	H
AX-89882002	1-4	20360650	2	CC	AA	40	97	48	0.568437	A	H	A	H	A	A	H	H	B	B	B	H	A	H	B	-	B	H	A	H	H	A	H	H	A	A	B	H	B	A	H	H	A	B	H	A	H	B	A	H
AX-166504323	1-4	20361801	1	TT	CC	51	89	45	0.721064	H	H	A	H	A	H	A	A	B	H	A	B	H	H	B	B	H	H	H	B	H	B	B	H	B	B	A	B	A	A	A	A	A	A	A	H	H	H	A	A
AX-89785149	1-4	20376143	1	TT	CC	51	88	44	0.669222	H	H	A	H	A	H	A	A	B	H	A	B	-	H	B	B	H	H	H	B	H	B	B	H	-	B	A	B	A	A	A	A	A	A	A	H	H	H	A	A
AX-166512415	1-4	20417850	2	CC	TT	53	100	29	0.0173364	A	H	H	H	H	A	-	H	H	H	A	B	H	H	H	A	B	A	B	H	B	H	H	B	H	B	A	H	A	-	H	A	H	A	-	H	H	H	-	H
AX-166527427	1-4	20423929	1	AA	GG	39	98	48	0.465397	A	H	A	H	A	A	H	H	B	B	B	H	A	H	B	H	B	H	A	H	H	A	H	H	A	A	B	H	B	A	H	H	A	B	H	A	H	B	A	H
AX-89881979	1-4	20453491	2	CC	AA	51	89	45	0.721064	H	H	A	H	A	H	A	A	B	H	A	B	H	H	B	B	H	H	H	B	H	B	B	H	B	B	A	B	A	-	A	A	A	A	A	H	H	H	A	A
AX-89824846	1-4	20454904	1	AA	CC	40	98	48	0.541776	A	H	A	H	A	A	H	H	B	B	B	H	A	H	B	H	B	H	A	H	H	A	H	H	A	A	B	H	B	A	H	H	A	B	H	A	H	B	A	H
AX-166517777	1-4	20482446	1	CC	TT	40	98	48	0.541776	A	H	A	H	A	A	H	H	B	B	B	H	A	H	B	H	B	H	A	H	H	A	H	H	A	A	B	H	B	A	H	H	A	B	H	A	H	B	A	H
AX-166510335	1-4	20748802	4	AA	GG	53	96	32	0.062617	A	H	H	H	H	A	B	H	H	H	A	B	H	H	H	A	B	A	B	H	-	H	H	B	H	B	A	H	A	B	H	A	-	A	B	H	H	H	B	H
AX-166519767	1-4	20749907	4	GG	AA	37	91	45	0.546595	H	H	-	H	H	H	A	H	B	H	-	B	H	H	B	B	H	H	H	B	H	B	B	H	B	B	H	B	-	H	-	-	A	-	-	H	H	H	A	A
AX-166502493	1-4	20750680	4	TT	CC	53	98	32	0.0566091	A	H	H	H	H	A	B	H	H	H	A	B	H	H	H	A	B	A	B	H	-	H	H	B	H	B	A	H	A	B	H	A	H	A	B	H	H	H	B	H
AX-166509094	1-4	20761425	1	ATTA/ATTA	-/-	37	93	48	0.423352	A	H	A	H	A	A	H	H	B	B	B	H	A	H	B	H	B	H	-	H	H	A	H	H	-	A	B	H	B	-	H	H	A	B	H	A	H	B	A	H
AX-166517517	1-4	20789106	1	CC	AA	40	97	48	0.568437	A	H	A	H	A	A	H	H	B	B	B	H	A	H	B	H	B	H	A	H	H	A	H	H	A	A	B	H	B	A	H	H	A	B	H	A	H	B	A	H
AX-166515464	1-4	20841553	1	CC	TT	39	98	48	0.465397	A	H	A	H	A	A	H	H	B	B	B	H	A	H	B	H	B	H	A	H	H	A	H	H	A	A	B	H	B	A	H	H	A	B	H	A	H	B	A	H
AX-89795942	1-4	20858359	1	TT	CC	51	89	41	0.561385	H	H	A	H	A	H	A	A	B	H	A	B	H	H	B	B	H	H	H	B	H	B	B	H	B	-	A	B	A	A	A	A	A	A	A	H	H	H	A	A
AX-166524762	1-4	21269235	2	GG	AA	39	98	48	0.465397	A	H	A	H	A	A	H	H	B	B	B	H	A	H	B	H	B	H	A	H	H	-	H	H	A	A	B	H	B	A	H	H	A	B	H	A	H	B	A	H
AX-89895330	1-4	21310165	1	AA	CC	39	98	48	0.465397	A	H	A	H	A	A	H	H	B	B	B	H	A	H	B	H	B	H	A	H	H	A	H	H	A	A	B	H	B	A	H	H	A	B	H	A	H	B	A	H
AX-89838151	1-4	21406158	3	TT	CC	53	101	27	0.00706192	A	H	H	H	H	A	B	H	H	H	A	H	H	H	H	A	B	A	B	H	B	H	H	B	H	B	A	H	A	B	H	A	H	A	-	H	H	H	B	H
AX-166515476	1-4	21417813	1	TT	CC	40	98	48	0.541776	A	H	A	H	A	A	H	H	B	B	B	H	A	H	B	H	B	H	A	H	H	A	H	H	A	A	B	H	B	A	H	H	A	B	H	A	H	B	A	H
AX-166517518	1-4	21508620	1	CC	TT	39	101	46	0.386118	A	H	A	H	A	H	H	H	B	B	B	H	A	H	B	H	B	H	A	H	H	A	H	H	A	A	B	H	B	A	H	H	A	B	H	A	H	B	A	H
AX-89873089	1-4	21590122	1	AA	GG	40	98	48	0.541776	A	H	A	H	A	A	H	H	B	B	B	H	A	H	B	H	B	H	A	H	H	A	H	H	A	A	B	H	B	A	H	H	A	B	H	A	H	B	A	H
AX-166510359	1-4	21596603	1	AA	GG	40	98	48	0.541776	A	H	A	H	A	A	H	H	B	B	B	H	A	H	B	H	B	H	A	H	H	A	H	H	A	A	B	H	B	A	H	H	A	B	H	A	H	B	A	H
AX-166502500	1-4	21600950	2	CC	AA	50	99	34	0.133499	A	H	H	H	H	-	B	H	H	H	A	B	H	H	H	A	B	A	B	H	B	H	H	B	H	B	A	H	A	B	H	A	H	A	B	H	H	H	B	H
AX-89812545	1-4	21688820	1	GG	CC	40	98	48	0.541776	A	H	A	H	A	A	H	H	B	B	B	H	A	H	B	H	B	H	A	H	H	A	H	H	A	A	B	H	B	A	H	H	A	B	H	A	H	B	A	H
AX-166510362	1-4	21692325	1	GG	AA	40	98	48	0.541776	A	H	A	H	A	A	H	H	B	B	B	H	A	H	B	H	B	H	A	H	H	A	H	H	A	A	B	H	B	A	H	H	A	B	H	A	H	B	A	H
AX-166527428	1-4	21701867	1	CC	AA	40	98	48	0.541776	A	H	A	H	A	A	H	H	B	B	B	H	A	H	B	H	B	H	A	H	H	A	H	H	A	A	B	H	B	A	H	H	A	B	H	A	H	B	A	H
AX-123364960	1-4	21704093	3	CC	AA	52	98	34	0.116231	A	H	H	H	H	A	B	H	H	H	A	B	H	H	H	A	B	A	B	H	B	H	H	B	H	B	A	H	A	B	H	A	H	A	B	H	H	H	B	H
AX-166510372	1-4	21843621	4	AA	GG	54	98	31	0.0349982	A	H	H	H	H	A	B	H	H	H	A	-	H	H	H	A	B	A	B	H	H	H	H	B	H	-	A	H	A	B	H	A	H	A	B	H	H	H	B	H
AX-89816022	1-4	21898669	2	TT	CC	51	90	44	0.717177	H	H	A	H	A	H	A	A	B	H	A	B	H	H	B	B	H	H	H	B	H	B	B	H	B	B	A	B	A	A	A	A	A	A	A	H	H	H	A	A
AX-166517524	1-4	21992514	1	AA	TT	39	99	48	0.439297	A	H	A	H	A	A	H	H	B	B	B	H	A	H	B	H	B	H	H	H	H	A	H	H	A	A	B	H	B	A	H	H	A	B	H	A	H	B	A	H
AX-166510378	1-4	22047124	2	TT	GG	39	98	48	0.465397	A	H	A	H	A	A	H	H	B	B	B	H	A	H	B	H	B	H	A	H	H	A	H	H	A	A	B	H	B	A	H	H	A	B	H	A	H	B	A	H
AX-166518967	1-4	22048246	2	AAAT/AAAT	-/-	40	96	47	0.613196	A	H	A	H	A	A	H	H	B	B	B	H	A	H	B	H	B	H	A	H	H	A	H	H	A	A	B	H	B	A	H	H	A	B	H	A	H	B	A	H
AX-166510342	1-4	22058932	1	TT	CC	40	98	48	0.541776	A	H	A	H	A	A	H	H	B	B	B	H	A	H	B	H	B	H	A	H	H	A	H	H	A	A	B	H	B	A	H	H	A	B	H	A	H	B	A	H
AX-166519775	1-4	22086587	3	GG	AA	37	99	48	0.304155	A	H	H	H	A	A	H	H	B	B	B	H	A	H	B	H	B	H	A	H	H	A	H	H	A	A	B	H	B	-	H	H	A	B	H	A	H	B	A	H
AX-166519773	1-4	22131138	1	GG	AA	53	100	33	0.0687403	A	H	H	H	H	A	B	H	H	H	A	B	H	H	H	A	B	A	B	H	B	H	H	B	H	B	A	H	A	B	H	A	H	A	B	H	H	H	B	H
AX-166510340	1-4	22132765	1	CC	TT	53	100	33	0.0687403	A	H	H	H	H	A	B	H	H	H	A	B	H	H	H	A	B	A	B	H	B	H	H	B	H	B	A	H	A	B	H	A	H	A	B	H	H	H	B	H
AX-166519771	1-4	22132810	2	AA	GG	53	99	34	0.0974947	A	H	H	H	H	A	B	H	H	H	A	B	H	H	H	A	B	A	B	H	B	H	H	B	H	B	A	H	A	B	H	A	H	A	B	H	H	H	B	H
AX-123363442	1-4	22151026	2	CC	TT	46	46	48	0.000259399	A	-	A	H	A	A	-	H	B	B	B	H	H	H	B	H	B	H	A	H	H	-	H	H	A	A	B	H	B	A	-	H	A	B	-	-	H	B	A	-
AX-166520115	1-4	22307916	3	CC	AA	40	98	48	0.541776	A	H	A	H	A	A	H	H	B	B	B	H	A	H	B	H	B	H	A	H	H	A	H	H	A	A	B	H	B	A	H	H	A	B	H	A	H	B	A	H
AX-166520116	1-4	22340786	1	GG	TT	40	98	48	0.541776	A	H	A	H	A	A	H	H	B	B	B	H	A	H	B	H	B	H	A	H	H	A	H	H	A	A	B	H	B	A	H	H	A	B	H	A	H	B	A	H
AX-166510701	1-4	22360523	1	CC	TT	39	98	46	0.482146	A	H	A	H	H	A	H	H	B	B	B	H	A	H	B	H	B	H	A	H	H	A	H	H	A	A	B	H	B	A	H	H	A	B	H	A	H	B	A	H
AX-166518622	1-4	22394486	2	-/-	CTC/CTC	51	100	30	0.0322673	A	H	H	H	H	A	B	H	H	H	A	-	H	H	H	A	B	-	B	H	B	H	H	B	H	B	A	H	A	B	H	A	H	A	B	H	H	H	B	H
AX-166517595	1-4	22509471	1	GG	TT	40	98	48	0.541776	A	H	A	H	A	A	H	H	B	B	B	H	A	H	B	H	B	H	A	H	H	A	H	H	A	A	B	H	B	A	H	H	A	B	H	A	H	B	A	H
AX-166510707	1-4	22534739	3	CC	TT	53	100	33	0.0687403	A	H	H	H	H	A	B	H	H	H	A	B	H	H	H	A	B	A	B	H	B	H	H	B	H	B	A	H	A	B	H	A	H	A	B	H	H	H	B	H
AX-166520122	1-4	22536314	1	AA	GG	53	100	31	0.0359334	A	H	H	H	H	A	B	H	H	H	A	B	H	H	H	A	B	A	B	H	B	H	H	B	H	B	A	H	A	-	H	A	H	A	B	H	H	H	B	H
AX-166520123	1-4	22540702	1	CC	TT	53	100	31	0.0359334	A	H	H	H	H	A	B	H	H	H	A	B	H	H	H	A	B	A	B	H	B	H	H	B	H	B	A	H	A	B	H	A	H	A	B	H	H	H	B	H
AX-166510709	1-4	22542183	2	CC	AA	53	99	33	0.0728816	A	H	H	H	H	A	B	H	H	H	A	B	H	H	H	A	B	A	B	H	B	H	H	B	H	B	A	H	A	B	H	A	H	A	B	H	H	H	B	H
AX-166520137	1-4	22738983	4	CC	AA	44	89	45	0.994398	H	H	A	H	A	H	A	A	B	H	A	B	H	H	B	B	H	H	H	B	H	B	B	H	B	B	-	B	A	A	A	A	A	-	-	H	H	H	A	A
AX-166520139	1-4	22750614	2	AA	GG	53	100	33	0.0687403	A	H	H	H	H	A	B	H	H	H	A	B	H	H	H	A	B	A	B	H	B	H	H	B	H	B	A	H	A	B	H	A	H	A	B	H	H	H	B	H
AX-166503155	1-4	22766306	3	TT	CC	53	100	33	0.0687403	A	H	H	H	H	A	B	H	H	H	A	B	H	H	H	A	B	A	B	H	B	H	H	B	H	B	A	H	A	B	H	A	H	A	B	H	H	H	B	H
AX-89910728	1-4	22962622	2	AA	CC	54	99	33	0.0634144	A	H	H	H	H	A	B	H	H	H	A	B	H	H	H	A	B	A	B	H	B	H	H	B	H	B	A	H	A	B	H	A	H	A	B	H	H	H	B	H
AX-89821758	2-1	123013	1	AA	GG	45	87	53	0.51019	B	H	A	H	B	H	H	A	H	H	A	H	H	A	H	H	B	H	A	B	H	H	A	H	A	H	H	B	H	H	B	H	A	H	H	H	B	H	H	H
AX-166511757	2-1	180633	4	GG	AA	45	85	56	0.262184	B	H	A	H	B	H	H	A	H	H	A	H	H	A	B	H	B	H	A	B	H	H	A	H	A	H	H	B	H	H	B	H	A	H	H	H	B	H	H	H
AX-166521118	2-1	200188	4	CC	TT	45	85	56	0.262184	B	H	A	H	B	H	H	A	H	H	A	H	H	A	B	H	B	H	A	B	H	H	A	H	A	H	H	B	H	H	B	H	A	H	H	H	B	H	H	H
AX-166511762	2-1	200757	4	CC	AA	46	81	56	0.173537	B	H	A	H	B	H	H	A	H	H	A	H	H	A	B	H	B	H	A	B	H	H	A	H	A	H	H	B	H	H	B	H	A	H	H	H	B	H	H	-
AX-166503720	2-1	202051	4	CC	TT	45	85	56	0.262184	B	H	A	H	B	H	H	A	H	H	A	H	H	A	B	H	B	H	A	B	H	H	A	H	A	H	H	B	H	H	B	H	A	H	H	H	B	H	H	H
AX-166511764	2-1	202692	3	TT	CC	45	75	50	0.266194	B	H	A	H	H	-	H	A	H	H	A	H	H	A	-	H	B	H	A	-	H	H	A	H	A	-	H	B	H	H	B	H	A	-	H	H	B	H	H	H
AX-166511776	2-1	379810	4	CC	TT	39	80	56	0.100833	B	H	-	H	B	H	H	A	H	H	A	H	-	A	B	H	B	H	A	B	H	H	A	H	A	H	H	B	H	H	B	H	A	H	H	H	B	H	H	H
AX-166503727	2-1	380863	3	GG	TT	44	85	56	0.249952	B	H	A	H	B	H	H	A	H	H	A	H	H	A	B	H	B	H	A	B	H	H	A	H	A	H	H	B	H	H	B	H	A	H	H	H	B	H	H	H
AX-123363596	2-1	393786	4	GG	TT	51	99	36	0.202549	H	H	H	A	A	H	A	H	B	H	H	A	B	H	H	B	H	H	B	H	B	H	H	B	B	H	H	H	A	H	A	A	H	A	B	B	A	B	H	H
AX-166519052	2-1	509027	3	TGGCA/TGGCA	-/-	45	19	105	4.9966e-32	B	B	A	B	B	B	B	A	-	B	A	H	B	A	B	B	-	H	A	B	B	B	A	B	A	-	-	B	-	B	B	B	A	B	B	H	B	B	B	B
AX-166521133	2-1	539797	2	GG	AA	45	87	52	0.58389	B	H	A	H	B	H	H	A	H	H	A	H	H	A	H	H	B	H	A	-	H	H	A	H	A	H	H	B	H	H	B	H	A	H	H	H	B	H	H	H
AX-123357383	2-1	592729	3	AA	GG	49	98	37	0.309155	H	H	H	A	A	H	A	H	B	H	H	-	B	H	H	B	H	H	B	H	B	H	H	B	B	H	H	H	A	H	A	A	H	A	B	B	A	B	H	H
AX-166511798	2-1	741106	4	GG	TT	50	97	38	0.368875	H	H	H	A	A	H	A	H	B	H	H	A	B	H	H	B	H	H	B	H	B	H	H	B	B	H	H	H	A	A	A	A	H	A	B	B	A	B	H	H
AX-123365263	2-1	766606	5	TT	CC	51	96	38	0.351359	H	H	H	A	A	H	A	H	B	H	H	A	B	H	H	B	H	H	B	H	B	H	H	B	B	H	H	H	A	A	A	A	H	A	B	B	A	B	H	H
AX-166503757	2-1	846299	1	CC	AA	185	1	0	3.64765e-120	A	A	A	A	A	A	A	A	A	A	A	A	A	A	A	A	A	A	A	A	A	A	A	A	A	A	A	A	A	A	A	A	A	A	A	A	A	A	A	A
AX-123365265	2-1	883188	4	CC	TT	51	93	38	0.378126	H	H	H	A	A	H	A	H	B	H	H	A	B	H	H	B	H	H	B	H	B	H	H	B	B	H	H	H	A	-	A	A	H	A	B	B	A	H	H	H
AX-166527528	2-1	967089	4	CC	TT	51	94	39	0.437759	-	H	H	A	A	H	A	H	B	H	H	A	B	H	H	B	H	H	B	H	B	H	H	B	B	H	H	H	A	A	A	A	H	A	B	B	A	B	H	H
AX-123540848	2-1	1021485	4	AA	CC	52	78	38	0.20286	-	H	H	A	A	H	A	H	B	H	H	A	B	H	H	B	H	H	B	H	-	H	H	B	B	H	H	H	A	A	A	A	H	A	-	B	A	B	H	-
AX-166517697	2-1	1138342	4	CC	GG	52	93	39	0.394811	H	H	H	A	A	A	A	H	B	H	H	A	B	H	H	B	H	H	B	H	B	H	H	B	B	H	H	H	A	A	A	A	H	A	B	-	A	B	H	H
AX-123360498	2-1	1153728	5	AA	GG	43	88	54	0.417708	B	H	A	H	B	H	H	A	H	H	A	H	H	A	B	H	B	H	A	B	H	H	A	H	A	H	H	B	H	H	B	H	-	H	H	H	B	H	H	H
AX-166503773	2-1	1164675	4	CC	TT	43	88	54	0.417708	B	H	-	H	B	H	H	A	H	H	A	H	H	A	B	H	B	H	A	B	H	H	A	H	A	H	H	B	H	H	B	H	A	H	H	H	B	H	H	H
AX-166503777	2-1	1230789	3	AA	GG	44	87	54	0.419972	B	H	A	H	B	H	H	A	H	H	A	H	H	A	B	H	B	H	A	B	H	H	A	H	A	H	H	B	H	H	B	H	A	H	H	H	B	H	H	H
AX-166503777	2-1	1279253	3	AA	GG	44	87	54	0.419972	B	H	A	H	B	H	H	A	H	H	A	H	H	A	B	H	B	H	A	B	H	H	A	H	A	H	H	B	H	H	B	H	A	H	H	H	B	H	H	H
AX-166503559	2-1	1371445	3	CC	TT	39	86	52	0.358644	H	H	A	H	B	H	H	A	H	H	A	H	B	A	B	-	B	H	A	B	H	-	A	H	A	H	H	B	H	H	B	H	A	H	H	H	B	H	H	H
AX-123360426	2-1	1448195	3	GG	AA	45	88	53	0.541776	H	H	A	H	B	H	H	A	H	H	A	H	B	A	B	H	B	H	A	B	H	H	A	H	A	H	H	B	A	H	B	H	A	H	H	H	B	H	H	H
AX-166511572	2-1	1466342	4	TT	CC	45	94	40	0.693557	H	H	H	A	A	-	-	H	B	H	H	-	B	H	H	B	H	H	B	H	B	H	H	B	B	H	H	H	A	A	A	A	H	A	B	B	H	B	H	B
AX-166509668	2-1	1502178	2	TTA/TTA	-/-	50	95	41	0.619716	H	H	H	A	A	A	A	H	B	H	H	A	B	H	H	B	H	H	B	H	B	H	H	B	B	H	H	H	A	A	A	A	H	A	B	B	H	B	H	B
AX-166511575	2-1	1525085	4	TT	CC	50	95	40	0.54438	H	H	H	A	A	A	A	H	B	H	H	A	B	H	H	B	H	H	B	H	B	H	H	B	B	H	H	H	A	A	A	A	H	A	B	B	H	B	H	B
AX-166511593	2-1	1693368	4	CC	TT	44	89	52	0.619788	H	H	A	H	B	H	H	A	H	H	A	H	B	A	B	H	B	H	A	B	H	H	A	H	A	H	H	B	A	H	B	H	A	H	H	H	B	H	H	H
AX-166511597	2-1	1738869	4	CC	TT	41	90	51	0.570958	H	H	A	H	B	H	H	A	H	H	A	H	B	-	B	H	B	H	A	B	H	H	A	H	A	H	H	B	A	H	B	H	A	H	H	H	B	H	H	H
AX-123540208	2-1	1763371	3	TT	CC	49	135	0	4.02304e-15	H	H	H	A	A	A	A	H	H	H	H	A	H	H	H	H	H	H	H	H	H	H	H	H	H	H	H	H	A	A	A	A	H	A	H	H	H	H	H	H
AX-166503588	2-1	1910103	3	TT	GG	43	90	50	0.746507	H	H	A	H	-	H	H	A	H	H	A	H	B	A	B	H	B	H	A	B	H	H	A	H	A	H	H	B	A	H	B	H	A	H	H	H	B	H	H	H
AX-166511620	2-1	2037084	3	CC	TT	47	99	38	0.378013	H	H	H	A	A	A	A	H	B	H	H	A	B	H	H	B	H	H	B	H	H	H	H	B	H	H	H	H	A	A	A	A	-	A	B	B	H	B	H	B
AX-166511621	2-1	2052193	4	GG	AA	48	100	38	0.344895	H	H	H	A	A	A	A	H	B	H	H	A	B	H	H	B	H	H	B	H	H	H	H	B	H	H	H	H	A	A	A	A	H	A	B	B	H	B	H	B
AX-166521001	2-1	2098198	4	CC	TT	44	89	52	0.619788	H	H	A	H	B	H	H	H	H	H	A	H	B	A	B	H	B	H	A	B	H	H	A	H	A	H	H	B	A	H	B	H	A	H	H	H	B	H	H	H
AX-89821191	2-1	2120025	3	CC	AA	42	87	49	0.725986	H	H	A	H	H	-	H	A	H	H	A	H	-	A	H	H	B	H	A	B	H	H	A	-	A	H	H	B	A	H	B	H	A	H	H	H	B	H	H	H
AX-166511629	2-1	2182368	4	TT	CC	46	101	39	0.386118	H	H	H	A	A	H	A	H	B	H	H	A	B	H	H	B	H	H	B	H	H	H	H	B	H	H	H	H	A	A	A	A	H	A	B	B	H	B	H	B
AX-166517677	2-1	2232042	1	AA	GG	185	0	1	3.62809e-120	A	A	A	A	A	A	A	A	A	A	A	A	A	A	A	A	A	A	A	A	A	A	A	A	A	A	A	A	A	A	A	A	A	A	A	A	A	A	A	A
AX-166503612	2-1	2411647	4	CC	TT	48	97	38	0.416009	H	H	H	A	A	H	A	H	B	H	H	A	B	H	H	B	H	H	B	H	H	H	H	B	H	H	H	H	A	A	A	A	H	A	B	B	H	B	H	B
AX-123367756	2-1	2412302	4	AA	GG	47	100	39	0.418546	H	H	H	A	A	H	A	H	B	H	H	A	B	H	H	B	H	H	B	H	H	H	H	B	H	H	H	H	A	A	A	A	H	A	B	B	H	B	H	B
AX-166511642	2-1	2476797	3	CC	TT	43	91	50	0.757923	H	H	A	H	B	H	H	A	H	A	A	H	B	A	B	H	B	H	A	H	H	H	A	H	A	H	H	B	A	H	B	H	A	H	H	H	B	H	H	H
AX-89847379	2-1	2509338	1	CC	AA	48	98	39	0.465397	H	H	H	A	A	H	A	H	B	H	H	A	B	H	H	B	H	H	B	H	H	H	H	B	H	H	H	H	A	A	A	A	H	A	B	B	H	B	H	B
AX-166503622	2-1	2561228	3	AA	CC	37	95	43	0.428026	H	H	H	H	B	H	H	A	H	A	A	H	B	A	B	H	B	H	A	H	H	-	A	H	A	H	H	B	H	H	B	H	A	H	H	H	B	H	H	H
AX-123365239	2-1	2618280	4	AA	GG	46	103	34	0.107288	-	H	H	A	A	H	A	H	B	H	H	A	B	H	H	B	H	H	B	H	H	H	H	H	H	H	H	H	A	A	A	A	H	A	-	B	H	B	H	B
AX-89851515	2-1	2698657	2	CC	GG	45	84	37	0.671937	H	H	H	A	A	H	A	H	B	H	H	A	B	H	A	B	H	H	B	H	H	H	H	H	H	H	H	-	-	A	A	A	H	A	B	B	-	B	H	B
AX-166511656	2-1	2714228	4	AA	CC	44	94	48	0.907761	H	H	A	H	B	H	H	A	H	A	A	H	B	A	B	H	B	H	A	H	H	H	A	H	A	H	H	B	A	H	B	H	A	H	H	H	B	H	H	H
AX-166511663	2-1	2799586	5	AA	GG	42	96	46	0.770381	H	H	A	H	B	H	H	A	H	A	A	H	B	A	B	H	H	H	A	H	H	H	A	H	A	H	H	B	A	H	B	H	-	H	H	H	B	H	H	H
AX-166511663	2-1	2820388	5	AA	GG	42	96	46	0.770381	H	H	A	H	B	H	H	A	H	A	A	H	B	A	B	H	H	H	A	H	H	H	A	H	A	H	H	B	A	H	B	H	-	H	H	H	B	H	H	H
AX-166511677	2-1	2981349	3	TT	CC	40	97	47	0.58389	H	H	A	H	B	H	H	A	H	A	A	H	B	A	B	H	H	H	A	H	H	H	A	H	-	H	H	B	-	H	B	H	A	H	H	H	B	H	H	H
AX-166503638	2-1	2997842	3	AA	GG	41	99	45	0.580861	H	H	A	H	B	H	H	A	H	A	A	H	B	A	B	H	H	H	A	H	H	H	A	H	A	H	H	B	A	H	B	H	A	H	H	H	B	H	H	H
AX-166521050	2-1	3010788	3	AA	GG	30	101	45	0.0408086	H	H	-	H	B	H	H	H	H	-	-	H	B	-	B	H	H	H	A	H	H	H	-	H	A	H	H	B	A	H	B	H	A	H	H	H	B	H	H	H
AX-89878574	2-1	3054736	3	TT	CC	41	99	44	0.559047	H	H	A	H	B	H	H	A	H	A	A	H	B	A	B	H	H	H	A	H	H	H	A	H	A	H	H	B	A	H	B	H	A	H	H	H	B	H	H	H
AX-166503642	2-1	3060877	4	AA	GG	41	99	45	0.580861	H	H	A	H	B	H	H	A	H	A	A	H	B	A	B	H	H	H	A	H	H	H	A	H	A	H	H	B	A	H	B	H	A	H	H	H	B	H	H	H
AX-166518683	2-1	3132507	2	GTT/GTT	-/-	48	101	37	0.262184	H	H	H	A	A	H	A	H	B	H	H	A	B	H	H	B	H	H	B	H	H	H	H	H	H	H	H	H	A	A	A	A	H	A	B	B	H	B	H	B
AX-166511684	2-1	3135245	2	AA	GG	42	89	43	0.949591	H	H	A	H	B	H	H	A	H	A	A	H	B	A	B	H	H	-	A	H	H	H	A	H	A	H	H	-	A	H	-	H	A	H	H	H	B	H	B	H
AX-166511688	2-1	3152948	4	AA	CC	38	98	31	0.0601221	H	H	H	A	A	H	A	H	B	H	H	-	B	H	H	-	H	H	B	H	H	H	H	H	H	H	-	H	A	H	A	A	H	-	B	B	H	B	H	B
AX-166511692	2-1	3227018	1	TT	GG	39	1	29	1.75158e-15	-	-	-	-	-	-	-	A	-	-	A	-	-	A	B	-	-	-	A	-	-	-	A	-	A	-	-	B	A	-	B	-	A	-	-	-	B	-	B	-
AX-166511695	2-1	3249086	4	CC	TT	46	98	37	0.343331	H	H	H	A	A	H	A	-	B	H	H	A	B	H	H	B	H	H	B	H	H	H	H	H	H	H	H	H	A	A	A	A	H	A	B	B	H	B	H	B
AX-166511699	2-1	3261138	4	GG	AA	43	94	38	0.534879	-	H	H	A	A	H	A	H	B	H	H	A	B	H	H	B	H	H	B	H	H	H	H	H	H	-	H	H	A	A	A	A	-	A	B	B	H	B	H	B
AX-166521095	2-1	3827020	4	CC	TT	46	97	39	0.514358	H	H	H	A	A	H	A	-	B	H	H	A	B	B	H	B	H	H	B	H	H	H	-	H	H	H	H	H	A	A	A	A	H	A	B	B	H	B	H	B
AX-89821637	2-1	3830563	4	TT	CC	48	97	35	0.22688	H	H	H	A	A	H	A	H	B	H	-	A	B	B	H	B	H	H	B	H	H	H	H	H	H	H	H	H	A	A	A	A	H	A	B	B	H	-	H	B
AX-123363594	2-1	4351728	1	TT	GG	185	1	0	3.64765e-120	A	A	A	A	A	A	A	A	A	A	A	A	A	A	A	A	A	A	A	A	A	A	A	A	A	A	A	A	A	A	A	A	A	A	A	A	A	A	A	A
AX-166520929	2-1	5610270	4	CC	AA	48	95	39	0.537472	A	B	A	H	A	-	H	H	H	A	H	H	H	A	H	A	A	A	A	H	A	-	H	H	A	B	B	H	H	H	B	A	A	H	A	H	H	H	H	H
AX-166511551	2-1	5690821	2	TT	CC	47	100	35	0.186128	H	H	H	H	H	H	A	A	H	H	H	A	B	B	-	H	H	H	B	H	A	H	H	-	H	H	H	H	H	A	A	A	H	A	B	B	A	B	H	B
AX-166507153	2-1	6779563	4	CC	TT	42	94	46	0.829599	B	B	A	B	H	H	B	A	H	A	A	H	H	H	H	H	A	H	B	B	A	H	A	H	A	H	H	H	H	A	B	B	H	H	B	B	H	H	A	H
AX-166503804	2-1	6917170	4	GG	TT	46	99	39	0.449818	H	A	H	H	H	H	A	A	H	H	H	H	B	B	H	H	H	H	B	H	A	H	H	H	H	B	H	H	H	A	A	A	B	H	B	B	A	B	H	B
AX-123357409	2-1	6925656	3	CC	AA	48	99	39	0.439297	H	A	H	H	H	H	A	A	H	H	H	H	B	B	H	H	H	H	B	H	A	H	H	H	H	B	H	H	H	A	A	A	B	H	B	B	A	B	H	B
AX-123365280	2-1	6942661	3	TT	GG	45	96	43	0.822298	B	B	A	B	H	H	B	A	H	A	A	H	H	H	H	H	A	H	B	B	A	H	A	H	A	H	H	H	H	A	B	B	H	H	B	B	H	H	A	H
AX-166503519	2-1	8471804	2	TT	CC	48	100	36	0.228034	H	A	H	H	H	H	A	A	H	H	H	H	B	B	H	H	H	H	B	B	A	H	H	H	H	B	H	H	H	A	A	A	B	H	B	B	A	B	H	B
AX-123365204	2-1	8476604	3	AA	GG	41	95	49	0.661323	H	H	A	H	B	H	H	A	B	A	A	H	B	A	B	A	H	H	H	A	H	B	B	H	-	H	H	H	A	H	B	H	A	H	A	H	B	A	B	H
AX-166511503	2-1	8495167	3	AA	GG	48	101	37	0.262184	H	A	H	H	H	H	A	A	H	H	H	H	B	B	H	H	H	H	B	B	A	H	H	H	H	B	H	H	H	A	A	A	B	H	B	B	A	B	H	B
AX-123366877	2-1	8498774	1	TT	AA	51	98	37	0.266447	B	A	H	H	A	A	H	B	A	H	H	H	H	H	H	H	H	A	A	A	B	H	H	B	B	B	A	A	A	H	H	A	A	A	A	H	A	B	A	A
AX-123365202	2-1	8587816	2	CC	AA	44	93	49	0.874233	H	H	A	H	B	H	H	A	B	A	A	H	B	A	B	A	H	H	H	A	H	B	B	H	A	H	H	H	A	H	B	H	A	H	A	H	B	A	B	H
AX-166511497	2-1	8646698	3	TT	CC	46	103	34	0.107288	H	A	H	H	H	H	A	A	H	H	H	H	B	B	H	H	H	H	B	B	A	H	H	H	H	B	H	H	H	A	A	A	B	H	B	B	A	B	H	B
AX-166511489	2-1	8725063	4	TT	CC	51	99	35	0.158732	B	A	H	H	A	A	H	B	A	H	H	H	H	H	H	H	H	A	A	A	B	H	H	B	B	B	A	A	A	H	H	A	A	H	A	H	A	B	A	A
AX-123357284	2-1	8784636	2	TT	CC	43	92	51	0.701287	B	B	A	B	B	H	B	A	H	A	A	H	B	H	H	H	A	H	H	B	A	H	A	H	A	H	H	H	H	A	B	B	H	B	B	B	H	H	H	H
AX-123364749	2-1	9594293	1	AA	GG	50	99	37	0.273706	B	A	H	H	A	A	H	B	A	H	H	H	H	H	H	H	H	A	A	A	B	H	H	B	B	B	A	A	A	H	H	A	A	H	A	H	A	B	A	A
AX-123357500	2-1	9624750	4	CC	TT	48	94	44	0.907761	H	B	B	B	A	H	B	B	H	B	H	H	B	H	A	B	A	H	B	B	H	A	B	B	A	H	A	H	A	B	H	H	A	B	A	H	B	A	H	H
AX-89783892	2-1	9647817	2	CC	AA	28	95	44	0.0443002	H	B	B	B	-	H	B	B	H	B	H	H	B	H	A	B	A	H	B	B	-	A	B	B	A	H	-	H	-	B	H	H	H	B	-	H	B	A	H	H
AX-123358153	2-1	10010994	2	AA	CC	50	99	36	0.219541	B	A	H	H	A	A	H	B	A	H	H	H	H	H	H	H	H	A	A	A	B	H	H	B	B	B	A	A	A	H	H	A	A	H	A	H	A	B	A	A
AX-166508114	2-1	11367327	4	TT	CC	48	100	37	0.283041	B	A	H	H	A	A	H	B	A	H	H	H	H	H	H	H	H	A	A	A	B	H	H	B	B	B	A	A	A	H	H	A	H	H	A	H	A	B	A	A
AX-166512062	2-1	11594880	4	CC	TT	51	86	36	0.271588	-	H	-	B	-	-	B	H	H	B	H	H	B	-	A	B	H	-	B	-	H	A	B	H	A	H	A	H	H	B	H	A	A	B	H	H	B	A	B	-
AX-123524594	2-1	11778010	4	GG	TT	51	95	39	0.429151	H	H	B	B	H	H	B	B	H	B	H	H	B	H	H	B	H	H	B	H	H	A	B	B	A	H	A	H	H	B	H	A	A	B	H	H	B	A	B	H
AX-123357690	2-1	12074788	3	CC	TT	48	102	35	0.151194	B	A	H	H	A	A	H	B	A	H	H	H	H	H	H	H	H	A	A	A	B	H	H	B	B	B	A	A	A	H	H	A	H	H	A	H	A	-	A	A
AX-166509259	2-1	12076402	1	-/-	AATG/AATG	48	102	34	0.116231	B	A	H	H	A	A	H	B	A	H	H	H	H	H	H	H	H	A	A	A	B	H	H	B	-	B	A	A	A	H	H	A	H	H	A	H	A	B	A	A
AX-123360884	2-1	12113567	3	GG	TT	47	102	36	0.195983	B	A	H	H	A	A	H	B	A	H	H	H	H	H	H	H	H	A	A	-	B	H	H	B	B	B	A	A	A	H	H	A	H	H	A	H	A	B	A	A
AX-166521816	2-1	12134183	4	TT	CC	47	101	29	0.027432	B	A	H	H	A	A	H	B	A	H	H	H	H	H	H	H	H	A	A	A	B	H	H	B	-	-	-	A	A	H	H	A	H	H	A	H	A	-	A	A
AX-123357694	2-1	12283957	1	AA	GG	48	97	35	0.22688	B	A	H	H	A	A	H	B	A	H	-	H	H	H	H	H	H	A	A	A	B	H	H	B	B	B	A	A	A	H	H	A	H	H	A	H	A	B	A	A
AX-123360886	2-1	12291595	2	GG	AA	48	86	52	0.541776	H	B	A	H	B	B	H	H	H	H	A	B	H	H	H	A	A	B	A	H	A	H	H	H	B	H	B	B	A	A	B	H	H	H	A	H	B	A	H	B
AX-123365305	2-1	12360927	3	CC	TT	51	94	40	0.507439	H	H	B	B	H	H	B	B	H	B	H	H	B	H	H	B	H	H	B	H	H	A	B	B	A	H	A	H	H	B	H	A	A	B	H	H	B	A	B	H
AX-123357446	2-1	12467720	1	AA	GG	48	102	36	0.192981	B	A	H	H	A	A	H	B	A	H	H	H	H	H	H	H	H	A	A	A	B	H	H	B	B	B	A	A	A	H	H	A	H	H	A	H	A	B	A	A
AX-166521287	2-1	12478591	3	TT	GG	50	97	39	0.439297	H	H	B	B	H	H	B	B	H	B	H	H	B	H	H	B	H	H	B	H	H	A	B	B	A	H	A	H	H	B	H	A	A	B	H	H	B	A	B	H
AX-166521289	2-1	12500366	2	CC	TT	47	103	36	0.178029	B	A	H	H	A	A	H	B	A	H	H	H	H	H	H	H	H	A	A	A	B	H	H	B	B	B	A	A	A	H	H	A	H	H	A	H	A	B	A	A
AX-166503868	2-1	12563607	3	AA	CC	47	103	36	0.178029	B	A	H	H	A	A	H	B	A	H	H	H	H	H	H	H	H	A	A	A	B	H	H	B	B	B	A	A	A	H	H	A	H	H	A	H	A	B	A	A
AX-166511946	2-1	12657537	2	GG	AA	48	102	36	0.192981	B	A	H	H	A	A	H	B	A	H	H	H	H	H	H	A	H	A	A	A	B	H	H	B	B	B	A	A	A	H	H	A	H	H	A	H	A	B	A	A
AX-166511947	2-1	12662815	3	CC	TT	48	102	36	0.192981	B	A	H	H	A	A	H	B	A	H	H	H	H	H	H	A	H	A	A	A	B	H	H	B	B	B	A	A	A	H	H	A	H	H	A	H	A	B	A	A
AX-123365312	2-1	12811919	3	CC	TT	48	94	39	0.558292	H	H	B	B	H	H	B	B	H	H	H	H	B	H	H	B	-	H	B	H	H	A	B	B	A	H	A	H	H	B	H	A	A	B	H	H	B	A	B	H
AX-166503827	2-1	13167289	1	CC	TT	49	101	30	0.0350844	B	A	H	H	A	A	H	-	A	H	H	H	H	H	H	A	H	A	A	A	B	H	H	-	-	B	A	A	A	H	H	A	H	H	A	H	A	B	A	A
AX-166521231	2-1	13167374	4	AA	GG	49	101	35	0.158732	B	A	H	H	A	A	H	B	A	H	H	H	H	H	H	A	H	A	A	A	B	H	H	B	B	B	A	A	A	H	H	A	H	H	A	H	A	B	A	A
AX-166521262	2-1	13562048	4	AA	GG	47	92	47	0.989305	H	H	H	H	B	B	H	H	H	A	B	H	B	H	A	H	A	H	B	B	A	A	A	B	H	H	A	H	H	H	H	H	H	H	H	H	A	B	H	H
AX-166512070	2-1	13770345	2	GG	AA	49	88	47	0.822298	H	H	H	H	B	B	H	H	H	A	B	H	B	H	A	-	A	H	B	B	A	A	A	B	H	H	A	H	H	H	H	H	H	H	H	H	A	B	H	B
AX-89880527	2-1	13772311	2	CC	TT	49	98	38	0.374906	B	A	H	H	A	A	H	B	A	H	H	H	H	H	H	A	H	A	A	A	B	H	H	B	B	B	A	A	A	H	A	A	H	H	A	H	A	B	A	A
AX-89783936	2-1	13789781	4	AA	CC	49	98	37	0.309155	B	A	H	H	A	A	H	B	A	H	H	H	H	H	H	A	H	A	A	A	B	H	H	B	B	B	A	A	A	H	A	A	H	-	A	H	A	B	A	A
AX-166509233	2-1	13793356	4	AGG/AGG	-/-	48	99	39	0.439297	B	A	H	H	A	A	H	B	A	H	H	H	H	H	H	A	H	A	A	A	B	H	H	B	B	B	A	A	A	H	A	A	H	B	A	H	A	B	A	A
AX-166519058	2-1	13936061	1	GATC/GATC	-/-	47	94	43	0.877714	H	H	H	H	B	B	H	H	H	A	B	H	-	H	A	H	A	H	B	B	A	A	A	B	H	H	A	H	H	H	H	H	H	H	H	H	A	B	H	H
AX-123357437	2-1	13990334	3	GG	AA	47	92	47	0.989305	H	H	H	H	B	B	H	H	H	A	B	H	B	H	A	H	A	H	B	B	A	A	A	B	H	H	A	H	H	H	H	H	H	H	H	H	A	B	H	H
AX-166511913	2-1	13991807	3	TT	CC	48	98	40	0.541776	B	A	H	H	A	A	H	B	A	H	B	H	H	H	H	A	H	A	A	A	B	H	H	B	B	B	A	A	A	H	A	A	H	B	A	H	A	B	A	A
AX-89855563	2-1	14029380	3	GG	TT	44	76	40	0.740818	B	A	H	H	-	A	H	B	A	H	B	H	H	H	H	A	H	-	A	H	B	H	H	B	B	B	A	A	A	H	A	A	-	B	A	H	A	B	A	A
AX-166527165	2-1	14122972	2	GG	AA	59	69	47	0.00878872	H	A	H	H	B	B	H	H	-	A	B	H	B	H	A	A	A	A	B	B	-	A	A	B	H	H	A	A	A	H	A	-	H	H	-	H	A	B	-	A
AX-166503980	2-1	14210184	5	CC	TT	49	88	45	0.829599	H	H	H	H	H	B	H	A	H	A	B	H	B	H	A	H	A	H	B	B	A	-	A	B	H	H	A	H	H	H	H	H	H	H	H	H	A	B	H	-
AX-166512076	2-1	14214337	5	TT	CC	48	97	40	0.568437	B	A	H	H	A	A	H	B	A	H	B	H	H	H	H	A	H	A	A	A	B	H	H	B	B	B	A	A	A	H	A	A	H	B	A	H	A	B	A	A
AX-166503912	2-1	14329005	1	AA	GG	50	94	36	0.281769	-	A	H	H	A	A	H	B	A	H	B	H	H	H	H	A	H	A	A	A	B	H	H	B	B	B	A	A	A	H	A	A	H	B	A	H	A	B	A	A
AX-123357471	2-1	14522042	3	TT	CC	52	86	48	0.541776	H	H	H	H	B	B	H	H	H	A	B	H	B	H	A	H	A	H	B	B	A	A	A	B	H	H	A	H	H	H	H	H	H	H	H	H	A	B	H	B
AX-123357472	2-1	14522080	1	AA	GG	49	85	48	0.669584	H	H	H	H	B	B	H	-	H	A	B	H	B	H	A	H	A	H	B	B	A	A	A	B	H	H	A	H	H	H	H	H	H	H	H	H	-	B	H	B
AX-123539776	2-1	14596634	4	CC	TT	52	86	48	0.541776	H	H	H	H	B	B	H	H	H	A	B	H	B	H	A	H	A	H	B	B	A	A	A	B	H	H	A	H	H	H	H	H	H	H	H	H	A	B	H	B
AX-166512005	2-1	14660170	5	GG	AA	48	88	40	0.695144	B	A	H	H	A	A	H	B	-	H	B	H	H	H	H	A	H	A	A	A	B	H	H	B	B	B	A	A	A	H	A	A	H	B	-	-	A	B	A	A
AX-166512011	2-1	14817810	3	GG	AA	51	78	48	0.273457	H	H	H	H	B	B	H	H	H	A	B	H	B	H	A	H	-	H	B	B	-	A	A	B	H	H	A	H	H	H	H	H	-	H	H	H	A	B	H	B
AX-166521361	2-1	14952659	4	AA	GG	44	86	47	0.885619	H	H	H	H	B	B	H	H	H	A	B	H	B	H	-	H	A	H	B	B	A	A	A	B	H	H	-	H	H	H	H	H	H	H	H	H	A	B	H	B
AX-123357295	2-1	15235306	3	TT	CC	50	86	49	0.62992	H	H	H	H	B	B	H	H	H	A	B	H	B	H	A	H	A	H	B	B	A	A	A	B	H	H	A	H	H	H	H	H	H	B	H	H	A	B	H	B
AX-123357325	2-1	15244923	2	CC	TT	49	86	49	0.676174	H	H	H	H	B	B	H	H	H	A	B	H	B	H	A	H	A	H	B	B	A	A	A	B	H	H	A	H	H	H	H	H	H	B	H	H	A	B	H	B
AX-123360497	2-1	15263328	5	GG	AA	51	85	49	0.532736	H	H	H	H	B	B	H	H	H	A	B	H	B	H	A	H	A	H	B	B	A	A	A	B	H	H	A	H	H	H	H	H	H	B	H	H	A	B	H	B
AX-123360497	2-1	15319567	5	GG	AA	51	85	49	0.532736	H	H	H	H	B	B	H	H	H	A	B	H	B	H	A	H	A	H	B	B	A	A	A	B	H	H	A	H	H	H	H	H	H	B	H	H	A	B	H	B
AX-123357295	2-1	15488423	3	TT	CC	50	86	49	0.62992	H	H	H	H	B	B	H	H	H	A	B	H	B	H	A	H	A	H	B	B	A	A	A	B	H	H	A	H	H	H	H	H	H	B	H	H	A	B	H	B
AX-123360497	2-1	15519170	5	GG	AA	51	85	49	0.532736	H	H	H	H	B	B	H	H	H	A	B	H	B	H	A	H	A	H	B	B	A	A	A	B	H	H	A	H	H	H	H	H	H	B	H	H	A	B	H	B
AX-123360497	2-1	15603262	5	GG	AA	51	85	49	0.532736	H	H	H	H	B	B	H	H	H	A	B	H	B	H	A	H	A	H	B	B	A	A	A	B	H	H	A	H	H	H	H	H	H	B	H	H	A	B	H	B
AX-166521408	2-1	16106864	3	CC	TT	51	85	50	0.499799	H	H	H	H	B	B	H	H	H	A	B	H	B	H	A	H	A	H	B	B	A	A	A	B	H	H	A	H	H	H	H	H	H	B	H	H	A	B	H	B
AX-123360651	2-1	16189778	2	TT	CC	51	85	50	0.499799	H	H	H	H	B	B	H	H	H	A	B	H	B	H	A	H	A	H	B	B	A	A	A	B	H	H	A	H	H	H	H	H	H	B	H	H	A	B	H	B
AX-123357505	2-1	16233009	2	AA	GG	51	84	50	0.455442	H	H	H	H	B	B	H	H	H	A	B	H	B	H	A	H	A	H	B	B	A	A	A	B	-	H	A	H	H	H	H	H	H	B	H	H	A	B	H	B
AX-123365156	2-1	16512010	4	AA	GG	51	86	43	0.586646	H	H	H	H	H	-	H	-	H	A	B	H	-	H	A	-	A	H	B	B	A	A	A	H	H	H	A	H	H	H	H	H	H	-	H	H	A	B	H	B
AX-166511443	2-1	16986304	5	TT	CC	0	1	185	3.64765e-120	B	B	B	B	B	B	B	B	B	B	B	B	B	B	B	B	B	B	B	B	B	B	B	B	B	B	B	B	B	B	B	B	B	B	B	B	B	B	B	B
AX-166511954	2-1	17677316	1	AA	GG	52	89	41	0.492239	B	A	H	H	A	A	H	B	A	H	B	B	H	H	H	A	H	A	A	A	B	H	H	B	H	H	A	A	A	H	A	A	H	B	H	H	A	B	H	A
AX-123609306	2-1	17817766	1	AA	GG	52	87	35	0.189964	-	A	H	H	A	A	H	B	A	H	B	B	H	H	H	A	H	A	A	A	B	H	H	B	H	H	A	A	A	H	A	A	H	B	H	H	A	B	H	A
AX-123363634	2-1	18471024	4	TT	CC	48	90	47	0.929626	B	A	H	H	A	A	H	B	A	H	B	B	H	H	H	H	H	A	A	A	B	H	H	B	H	H	H	A	A	H	A	A	H	B	H	H	A	B	H	A
AX-123357462	2-1	18472656	2	CC	TT	47	92	43	0.905832	B	A	H	H	A	A	H	B	A	H	B	B	H	H	H	H	H	A	A	A	B	H	H	B	H	H	H	A	A	H	A	A	H	B	H	H	A	B	H	A
AX-123390611	2-1	18567682	3	CC	TT	48	91	47	0.952765	B	A	H	H	A	A	H	B	A	H	B	B	H	H	H	H	H	A	A	A	B	H	H	B	H	H	H	A	A	H	A	A	H	B	H	H	A	B	H	A
AX-123363615	2-1	18788598	1	TT	GG	0	1	184	1.63462e-119	B	B	B	B	B	B	B	B	B	B	B	B	B	B	B	B	B	B	B	B	B	B	B	B	B	B	B	-	B	B	B	B	B	B	B	B	B	B	B	B
AX-123360553	2-1	18791788	1	AA	GG	0	1	184	1.63462e-119	B	B	B	B	B	B	B	B	B	B	B	B	B	B	B	B	B	B	B	B	B	B	B	B	B	B	B	B	B	B	B	B	B	B	B	B	B	B	B	B
AX-123360662	2-1	19116687	1	CC	TT	0	1	185	3.64765e-120	B	B	B	B	B	B	B	B	B	B	B	B	B	B	B	B	B	B	B	B	B	B	B	B	B	B	B	B	B	B	B	B	B	B	B	B	B	B	B	B
AX-166503995	2-1	19271696	4	TT	CC	40	99	47	0.521765	H	B	B	H	B	H	H	B	H	A	H	H	B	H	B	B	H	H	B	H	H	B	B	B	A	H	A	H	H	B	H	A	A	H	H	H	B	A	B	H
AX-123366939	2-1	19411046	1	TT	CC	0	1	185	3.64765e-120	B	B	B	B	B	B	B	B	B	B	B	B	B	B	B	B	B	B	B	B	B	B	B	B	B	B	B	B	B	B	B	B	B	B	B	B	B	B	B	B
AX-166512097	2-1	19441212	2	TT	GG	39	98	49	0.446439	H	B	B	H	B	H	B	B	H	A	H	H	B	H	B	B	H	H	B	H	H	B	B	B	A	H	A	H	H	B	H	A	A	H	H	H	B	A	B	H
AX-166503167	2-1	19829214	3	GG	AA	44	89	49	0.834169	H	A	H	H	-	H	A	H	A	H	B	B	B	B	A	H	A	H	B	B	A	A	B	B	H	B	A	H	B	H	H	H	H	B	H	B	A	B	H	B
AX-123357168	2-1	19831223	1	AA	GG	49	91	43	0.819178	B	A	A	H	A	A	H	B	A	H	B	B	H	H	H	H	H	A	A	A	B	H	H	-	H	H	H	A	A	H	A	A	H	B	H	H	H	B	H	A
AX-123360271	2-1	19844800	3	CC	TT	45	89	52	0.646952	H	A	H	H	B	H	A	H	A	H	B	B	B	B	A	H	A	H	B	B	A	A	B	B	H	B	A	H	B	H	H	H	H	B	H	B	A	B	H	B
AX-166503169	2-1	19892773	3	AA	CC	49	92	45	0.907761	B	A	A	H	A	A	H	B	A	H	B	B	H	H	H	H	H	A	A	A	B	H	H	B	H	H	H	A	A	H	A	A	H	B	H	B	H	B	H	A
AX-166520544	2-1	19945248	3	TT	CC	46	88	50	0.770381	H	A	H	H	B	H	A	H	A	H	B	B	B	B	A	H	A	H	B	B	A	A	B	B	H	B	A	H	B	H	H	H	H	B	H	B	A	B	H	B
AX-166517633	2-1	20038108	1	GG	CC	49	91	45	0.895108	B	A	A	H	A	A	H	B	A	H	B	B	H	H	H	H	H	A	A	A	B	H	H	B	H	H	H	A	A	H	A	A	H	B	H	B	H	B	H	A
AX-166511161	2-1	20096392	3	TT	CC	46	87	50	0.734369	H	A	H	H	B	H	A	H	A	H	B	B	B	B	A	H	A	H	B	B	A	A	B	B	H	B	A	H	B	H	H	H	H	B	H	B	A	B	H	B
AX-166511162	2-1	20098247	4	TT	CC	43	88	51	0.637278	H	A	H	H	B	H	-	H	A	H	B	B	B	B	-	H	A	H	B	B	A	A	B	B	H	B	-	H	B	H	H	H	H	B	H	B	A	B	H	B
AX-166511163	2-1	20112240	3	CC	AA	45	89	51	0.721064	H	A	H	H	B	H	A	H	A	H	B	B	B	B	A	H	A	H	B	B	A	A	B	B	H	B	A	H	B	H	H	H	H	B	H	B	A	B	H	B
AX-123365141	2-1	20137081	2	CC	TT	46	59	51	0.00832526	H	A	-	H	B	A	A	-	A	H	B	B	B	B	A	H	A	-	B	B	H	A	B	B	-	B	A	-	B	H	A	A	-	B	H	B	A	B	H	B
AX-123360273	2-1	20137375	2	CC	AA	11	121	51	1.18126e-08	H	A	H	H	B	H	H	H	A	H	B	B	B	B	H	H	H	H	B	B	H	H	B	B	H	B	H	H	B	H	H	H	H	B	H	B	H	B	H	B
AX-123597795	2-1	20165526	3	TT	CC	37	99	47	0.31311	H	B	B	H	B	H	H	-	H	A	H	H	B	H	B	B	H	H	B	A	H	B	B	-	A	H	A	H	H	B	H	A	A	H	H	H	B	A	B	H
AX-166511167	2-1	20174011	4	CC	AA	39	88	50	0.503365	H	-	H	H	B	H	A	H	A	H	B	B	B	B	A	H	-	H	B	B	-	H	B	H	H	B	A	H	B	H	H	H	H	B	H	B	A	B	H	B
AX-166509159	2-1	20230745	3	CGG/CGG	-/-	19	98	48	0.000332427	-	B	B	H	B	H	H	B	H	-	H	H	B	H	B	B	H	H	B	-	H	B	B	B	-	-	A	H	H	B	H	A	-	H	H	H	B	-	B	H
AX-166511170	2-1	20233059	1	CC	TT	50	91	45	0.837429	B	A	A	H	A	A	H	B	A	H	B	B	H	H	H	H	H	A	A	A	B	H	H	B	H	H	H	A	A	H	A	A	H	B	H	B	H	B	H	A
AX-166511173	2-1	20326268	2	GG	AA	47	90	46	0.970393	B	H	A	H	A	A	H	B	A	H	B	B	H	H	H	H	H	A	A	A	B	-	H	B	H	H	H	A	A	H	A	A	H	B	H	B	H	B	H	A
AX-166503189	2-1	20457353	3	TT	GG	47	88	49	0.822298	H	A	H	H	B	H	A	H	A	H	B	B	B	B	A	H	A	H	B	B	A	A	B	H	H	B	A	H	B	H	H	H	H	B	H	-	A	B	H	B
AX-166520568	2-1	20705579	3	GG	AA	39	103	40	0.204352	B	B	A	A	-	H	H	A	H	H	A	H	B	H	H	-	A	H	H	B	A	A	H	H	H	H	H	B	H	A	B	B	H	H	H	B	H	H	H	H
AX-89907262	2-1	20707288	4	GG	CC	49	87	47	0.784139	B	H	A	H	A	A	H	B	A	H	B	B	-	H	H	H	H	A	A	A	B	A	H	B	H	H	H	A	A	H	A	A	H	B	H	B	H	B	H	A
AX-166519015	2-1	20784543	2	-/-	ATG/ATG	39	88	49	0.566555	H	-	H	H	B	H	A	A	A	H	H	B	B	B	-	H	A	H	B	B	A	A	B	H	H	B	A	H	B	H	H	H	H	B	H	B	-	B	H	B
AX-123524300	2-1	20890085	3	GG	AA	34	98	50	0.142979	H	B	B	H	B	H	H	B	H	A	H	H	B	H	B	B	H	H	B	A	H	B	B	B	A	H	A	H	H	B	H	A	A	H	H	H	B	A	B	H
AX-166517637	2-1	20953923	2	CC	TT	45	92	41	0.826123	H	H	A	H	A	A	H	H	A	H	B	B	H	H	H	H	H	A	A	A	B	A	H	-	H	H	H	A	A	H	A	A	H	-	H	B	H	B	H	A
AX-166503203	2-1	20957859	2	AA	GG	48	88	46	0.886141	H	A	H	H	B	H	A	A	A	H	H	H	B	B	A	H	A	H	B	B	A	A	B	H	H	B	A	H	B	H	H	H	H	B	H	B	A	B	H	B
AX-166511202	2-1	21117838	2	TT	GG	47	89	49	0.857226	H	A	H	H	B	H	A	-	A	H	H	H	B	B	A	H	A	H	B	B	A	A	B	H	H	B	A	H	B	H	H	H	H	B	H	B	A	B	H	B
AX-123365152	2-1	21135685	4	GG	AA	48	88	49	0.799056	H	A	H	H	B	H	A	A	A	H	H	H	B	B	A	H	A	H	B	B	A	A	B	H	H	B	A	H	B	H	H	H	H	B	H	B	A	B	H	B
AX-123364864	2-1	21137926	1	CC	GG	49	91	46	0.912655	H	B	A	H	H	A	H	B	A	H	B	B	H	H	H	H	H	A	A	A	B	A	H	B	H	H	H	A	A	H	A	A	H	B	H	B	H	B	H	A
AX-166503215	2-1	21177936	2	CC	TT	48	87	48	0.801467	H	A	H	H	B	H	A	A	A	H	H	H	B	B	A	-	A	H	B	B	A	A	-	H	H	B	A	H	B	H	H	H	H	B	H	B	A	B	H	B
AX-166511206	2-1	21178582	3	TT	CC	48	87	47	0.834169	-	A	H	H	B	H	A	A	A	H	H	H	B	B	A	H	A	H	B	B	A	A	B	H	H	B	A	H	B	H	H	H	H	B	H	B	A	B	H	B
AX-123363560	2-1	21217528	2	AA	CC	48	91	46	0.955094	H	B	A	H	H	H	H	B	A	H	B	B	H	H	H	H	H	A	A	A	B	A	H	B	H	H	H	A	A	H	A	A	H	B	H	B	H	B	H	A
AX-123365154	2-1	21252400	3	CC	TT	45	89	46	0.983471	H	B	A	H	H	H	-	B	A	H	B	B	H	H	-	H	H	A	A	A	B	-	H	B	H	H	H	A	A	H	A	A	-	B	H	B	H	B	H	A
AX-166503221	2-1	21252641	3	GG	TT	43	91	46	0.940719	H	B	A	H	H	H	H	B	A	H	B	B	H	H	H	H	H	A	A	-	B	A	H	B	H	H	H	A	A	H	A	-	H	B	H	B	H	B	H	A
AX-123360289	2-1	21323418	5	GG	TT	42	90	45	0.926565	H	H	H	H	B	H	A	A	A	H	H	H	B	B	A	H	A	H	B	B	A	A	B	H	H	B	A	H	B	H	H	H	H	B	H	B	-	B	H	B
AX-166520593	2-1	21375118	3	TT	CC	39	90	48	0.616898	H	-	H	H	B	H	A	-	A	H	H	H	B	B	A	H	A	H	B	B	-	A	B	H	H	B	H	H	B	H	H	H	H	B	H	B	A	B	H	B
AX-166511215	2-1	21378265	4	AA	GG	37	92	48	0.439537	H	A	H	H	B	H	A	-	A	H	H	H	B	B	A	H	A	H	B	B	-	A	B	H	H	B	H	H	B	H	H	H	H	B	H	B	A	B	H	B
AX-89819588	2-1	21471088	3	TT	CC	35	102	49	0.145915	H	B	B	H	B	H	H	B	H	A	H	H	B	H	B	B	H	H	B	A	H	B	B	B	A	H	A	H	H	B	H	A	A	H	H	H	B	A	B	H
AX-89781195	2-1	21694055	1	GG	TT	42	94	47	0.814714	H	B	A	H	H	H	H	B	A	H	B	B	H	H	H	H	H	A	-	A	B	A	H	B	H	H	H	A	A	H	A	A	H	B	H	B	H	B	H	A
AX-166511225	2-1	21700877	3	TT	GG	47	85	46	0.830778	H	A	H	H	B	H	A	H	A	H	-	H	B	B	-	H	A	H	B	B	A	A	B	H	H	B	-	H	B	H	H	H	H	B	H	B	A	B	H	B
AX-166503251	2-1	21733731	3	CC	AA	45	92	47	0.978495	H	B	A	H	H	H	H	B	A	H	B	B	H	H	H	H	H	A	A	A	B	A	H	B	H	H	H	A	A	H	A	A	-	B	H	B	H	B	H	A
AX-123614293	2-1	21770285	3	AACG/AACG	-/-	46	89	48	0.913781	H	A	H	H	B	H	A	A	A	H	H	H	B	B	A	H	A	H	B	B	A	A	B	H	H	B	H	H	B	H	H	H	H	B	H	B	A	B	H	B
AX-166503344	2-1	21875265	4	AA	CC	42	93	47	0.834169	H	B	A	H	H	H	H	B	A	H	B	B	H	H	H	H	H	A	-	A	B	A	H	B	H	H	H	A	A	H	A	A	H	B	H	B	H	B	H	A
AX-89877122	2-1	21902674	3	TT	CC	33	106	43	0.0487048	H	B	B	H	B	H	H	B	H	A	H	H	B	H	B	B	H	H	B	A	H	H	B	B	A	H	A	H	A	B	H	H	A	H	H	H	B	A	B	H
AX-166520713	2-1	21905506	4	GG	AA	48	90	47	0.929626	H	A	H	H	B	H	A	A	A	H	H	H	B	B	A	H	A	H	B	B	A	A	B	H	H	B	H	H	B	H	H	H	H	B	H	B	A	B	H	B
AX-123357233	2-1	21905555	4	AA	GG	33	104	49	0.0687403	H	B	B	H	B	H	H	B	H	A	H	H	B	H	B	B	H	H	B	A	H	B	B	B	A	H	A	H	A	B	H	H	A	H	H	H	B	A	B	H
AX-166503342	2-1	21909999	4	AA	GG	33	104	49	0.0687403	H	B	B	H	B	H	H	B	H	A	H	H	B	H	B	B	H	H	B	A	H	B	B	B	A	H	A	H	A	B	H	H	A	H	H	H	B	A	B	H
AX-123359845	2-1	22169401	1	AA	GG	44	93	47	0.941969	H	B	A	H	H	H	H	B	A	H	B	B	H	H	H	H	A	A	A	A	B	A	H	B	H	H	H	A	A	H	A	H	H	B	H	B	H	B	H	A
AX-166520700	2-1	22245333	4	GG	AA	42	93	45	0.860708	H	B	A	H	H	H	H	B	A	H	B	B	H	H	H	H	A	A	A	A	B	A	H	B	H	H	H	A	A	H	A	H	H	B	H	B	H	-	H	A
AX-123360332	2-1	22298285	4	AA	CC	46	94	46	0.989305	H	B	A	H	H	H	H	B	A	H	B	B	H	H	H	H	A	A	A	A	B	A	H	B	H	H	H	A	A	H	A	H	H	B	H	B	H	B	H	A
AX-166511301	2-1	22299225	3	TT	GG	46	77	44	0.58864	H	A	H	H	B	H	A	A	A	H	H	H	B	B	A	H	A	H	B	-	A	A	B	H	H	B	H	H	B	H	H	H	H	B	H	B	A	B	H	-
AX-123360329	2-1	22352696	3	GG	AA	33	103	50	0.0721482	H	B	B	H	B	H	H	B	H	A	H	H	B	H	B	B	H	H	B	A	H	B	B	B	A	H	A	H	A	B	H	H	A	H	H	H	B	A	B	H
AX-166511288	2-1	22440597	4	CC	AA	42	89	47	0.868968	H	A	H	H	B	H	A	A	-	H	H	H	B	B	A	H	A	H	B	B	A	A	B	H	H	B	H	H	B	H	H	H	H	B	H	B	A	B	H	B
AX-166503317	2-1	22442822	3	GG	AA	33	102	51	0.0733214	H	B	B	H	B	H	H	B	H	A	H	H	B	H	B	B	H	H	B	A	H	B	B	B	A	H	A	H	A	B	H	H	A	H	H	H	B	A	B	H
AX-166520680	2-1	22444625	4	CC	TT	32	97	51	0.0780817	H	B	B	H	B	H	H	B	H	A	H	H	B	H	B	B	H	H	B	A	H	B	B	B	A	H	A	H	A	B	H	H	A	H	H	H	B	A	B	H
AX-123524319	2-1	22471972	1	AA	GG	48	90	48	0.907761	H	A	H	H	B	H	A	A	A	H	H	H	B	B	A	H	A	H	B	B	A	A	B	H	H	B	H	H	B	H	H	H	H	B	H	B	A	B	H	B
AX-123365169	2-1	22474079	1	AA	GG	47	91	46	0.983828	H	B	A	H	H	H	A	-	H	H	B	B	H	H	H	H	A	A	A	A	B	A	H	B	H	H	H	A	A	H	A	H	-	B	H	B	H	B	H	A
AX-123365165	2-1	22517185	4	TT	CC	30	99	39	0.0423954	H	B	-	-	H	-	-	H	H	A	H	H	H	H	-	H	H	H	B	A	H	H	-	B	A	H	A	H	A	B	H	H	-	H	H	H	B	A	B	H
AX-166503309	2-1	22518689	4	CC	TT	47	92	45	0.978495	H	B	A	H	H	H	A	-	H	H	B	B	H	H	H	H	A	A	A	A	B	A	H	B	H	H	H	A	A	H	A	H	H	B	H	B	H	B	H	A
AX-166511273	2-1	22638205	3	CC	AA	44	92	47	0.949412	H	A	H	H	B	H	A	A	A	H	H	H	B	B	A	H	A	H	B	B	A	A	B	H	H	B	H	H	B	H	H	H	H	B	H	B	A	B	H	B
AX-166503299	2-1	22650858	4	GG	AA	31	95	40	0.108296	H	A	H	H	B	H	A	A	-	H	H	H	B	B	A	-	H	H	B	B	A	-	B	H	H	B	H	H	B	H	H	H	H	B	H	B	A	B	H	B
AX-166520660	2-1	22687678	3	TT	CC	40	99	46	0.521341	B	B	A	A	B	H	H	A	H	H	A	H	B	H	B	H	A	H	H	B	A	A	H	H	H	H	H	H	H	A	B	B	H	H	B	B	H	H	H	H
AX-166503297	2-1	22688960	4	GG	AA	46	94	46	0.989305	H	B	A	H	H	H	A	B	H	H	B	B	H	H	H	H	A	A	A	A	B	A	H	B	H	H	H	A	A	H	A	H	H	B	H	B	H	H	H	A
AX-123360312	2-1	22781763	1	AA	GG	47	86	39	0.68929	H	-	A	H	H	H	A	B	H	H	B	B	H	H	H	H	A	A	A	A	B	A	H	B	H	H	H	A	A	H	A	H	B	B	H	-	H	H	H	A
AX-123482342	2-1	22821281	4	TT	GG	27	99	46	0.017181	H	B	B	H	B	H	H	B	H	A	H	H	B	H	B	-	H	H	B	H	H	-	B	-	A	H	A	H	A	B	H	H	A	H	H	H	B	A	B	H
AX-166520653	2-1	22838773	4	CC	TT	46	89	50	0.803387	H	B	A	B	H	H	A	B	H	H	B	B	H	H	H	H	A	A	-	A	B	A	H	B	H	H	H	A	A	H	A	H	B	B	H	B	H	H	H	A
AX-123360309	2-1	22849162	4	CC	TT	36	99	51	0.202549	H	B	B	H	B	H	H	B	H	A	H	H	B	H	B	A	H	H	B	A	H	B	B	B	A	H	A	H	A	B	H	H	A	H	H	H	B	A	B	H
AX-89876878	2-1	22916917	4	CC	TT	47	92	46	0.991925	H	A	H	H	B	H	A	A	A	H	H	H	B	B	A	H	A	H	B	B	A	A	B	H	H	B	H	H	B	H	H	H	H	B	H	B	A	B	H	B
AX-166520642	2-1	23035733	3	GG	AA	42	91	44	0.910993	H	-	H	H	B	H	-	A	A	H	H	H	B	B	-	H	A	H	B	B	A	A	B	H	H	B	H	H	B	H	-	H	H	B	H	B	A	B	H	B
AX-166517644	2-1	23091993	2	AA	CC	47	91	42	0.860708	H	A	H	H	B	H	A	A	A	H	H	H	B	B	A	H	A	H	B	B	A	A	B	H	H	-	H	H	B	H	A	A	H	B	H	B	A	B	H	B
AX-166503279	2-1	23099877	4	CC	AA	50	89	37	0.37848	H	A	H	H	-	H	A	A	A	H	H	H	B	-	A	H	A	H	B	B	A	A	B	H	H	-	H	H	B	H	A	A	H	B	H	B	A	B	H	B
AX-123357202	2-1	23198309	3	GG	TT	51	91	44	0.736054	H	A	H	H	B	H	A	A	A	H	H	H	B	B	A	H	A	H	B	B	A	A	B	H	H	B	H	H	B	A	A	A	H	B	H	B	A	B	H	B
AX-89904367	2-1	23290081	1	AA	TT	45	89	50	0.791603	H	B	A	B	H	H	A	B	H	H	-	B	H	H	H	H	A	-	H	A	B	A	H	B	H	H	H	A	A	H	A	H	B	B	B	B	H	H	H	A
AX-166517643	2-1	23366044	4	TT	GG	39	103	44	0.298293	B	B	A	H	B	H	H	A	H	H	A	H	B	H	H	H	A	H	H	B	A	A	H	H	H	H	H	H	H	A	B	B	H	H	B	B	H	H	H	H
AX-89781259	2-1	23370414	1	AA	CC	47	88	48	0.869928	H	B	A	B	H	H	A	B	H	H	B	B	H	H	H	H	A	A	A	A	B	A	H	B	H	H	H	A	A	H	A	H	B	B	B	B	H	H	H	A
AX-89867620	2-1	24055904	1	CC	GG	45	94	46	0.970708	H	B	A	B	H	H	A	B	H	H	H	B	H	H	H	H	A	A	H	A	B	A	H	B	H	H	H	A	A	H	A	H	B	H	B	B	H	A	H	A
AX-89781552	2-1	24100164	3	AA	CC	39	100	47	0.418546	B	B	A	H	B	H	B	A	H	H	A	H	B	H	H	H	A	H	H	B	A	A	H	H	H	H	H	H	H	A	B	B	H	H	B	B	H	H	H	H
AX-123357241	2-1	24167396	3	CC	TT	43	89	48	0.860708	H	B	A	B	H	H	A	B	H	H	H	B	H	H	H	H	A	-	H	A	B	A	H	B	H	H	H	A	A	H	A	H	B	H	B	B	H	A	H	A
AX-123524323	2-1	24198919	4	CC	TT	41	94	48	0.714576	H	B	A	B	H	H	A	B	H	H	H	B	H	H	H	H	A	A	H	A	B	A	H	B	H	H	H	A	-	H	A	H	B	H	B	B	H	A	H	A
AX-166503346	2-1	24296189	3	CC	TT	46	92	47	0.991925	H	-	A	B	H	H	A	B	H	H	H	B	H	H	H	H	A	A	H	A	B	A	H	B	H	H	H	A	A	H	A	H	B	H	B	B	H	A	H	A
AX-166520744	2-1	24403151	1	AA	GG	47	91	48	0.952765	H	B	A	B	H	H	A	B	H	H	H	B	H	H	H	H	A	A	H	A	B	A	H	B	H	H	H	A	A	H	A	H	B	H	B	B	H	A	H	A
AX-123357247	2-1	24451668	4	CC	TT	47	91	48	0.952765	H	B	A	B	H	H	A	B	H	H	H	B	H	H	H	H	A	A	H	A	B	A	H	B	H	H	H	A	A	H	A	H	B	H	B	B	H	A	H	A
AX-166503390	2-1	24644000	3	AA	GG	48	89	49	0.837429	H	B	A	B	H	H	A	B	H	H	H	B	H	H	H	H	A	A	H	A	B	A	H	B	H	H	H	A	A	A	A	H	B	H	B	B	H	A	H	A
AX-123365184	2-1	24692600	3	CC	TT	48	88	49	0.799056	H	B	A	B	H	H	A	B	H	H	H	B	H	H	H	H	A	A	H	A	B	A	H	B	H	-	H	A	A	A	A	H	B	H	B	B	H	A	H	A
AX-123614977	2-1	24710340	3	-/-	TGA/TGA	47	88	49	0.822298	H	B	A	B	H	H	A	B	H	H	H	B	H	H	H	H	A	A	H	A	B	A	H	B	H	H	H	A	A	A	A	H	B	H	B	B	H	A	H	A
AX-166503398	2-1	24813097	2	TT	GG	51	94	40	0.507439	B	A	H	H	H	H	A	A	A	H	H	H	B	B	A	H	A	H	B	B	A	A	B	H	H	B	H	H	B	A	A	A	B	H	B	B	A	B	A	B
AX-166503400	2-1	24832668	3	AA	GG	51	94	41	0.577881	B	A	H	H	H	H	A	A	A	H	H	H	B	B	A	H	A	H	B	B	A	A	B	H	H	B	H	H	B	A	A	A	B	H	B	B	A	B	A	B
AX-166511389	2-1	24925317	2	GG	TT	36	96	43	0.330974	B	B	A	H	-	H	B	A	H	A	A	H	B	H	H	H	A	H	H	-	A	H	A	-	H	H	H	H	H	A	B	B	H	B	B	B	H	H	H	H
AX-166520780	2-1	24972067	2	GG	AA	50	95	40	0.54438	B	A	H	H	H	H	A	H	A	H	H	H	B	B	A	H	A	H	B	B	A	A	B	H	H	B	H	H	H	A	A	A	B	H	B	B	A	B	A	B
AX-166503407	2-1	24988121	3	CC	AA	49	88	40	0.630998	B	A	H	H	H	H	A	A	A	A	H	H	B	B	A	H	A	H	B	B	A	-	B	H	H	B	H	H	H	A	A	A	B	H	B	B	A	B	A	B
AX-123360354	2-1	24999271	3	TT	CC	40	99	47	0.521765	B	B	A	H	B	H	B	A	H	A	A	H	B	H	H	H	A	H	H	B	A	H	A	H	H	H	H	H	H	A	B	B	H	B	B	B	H	H	H	H
AX-166511400	2-1	25061081	3	GG	AA	38	99	44	0.368897	B	B	-	H	B	H	B	H	H	A	A	H	B	H	H	H	A	H	H	B	A	H	A	H	H	H	H	H	H	A	B	B	H	B	B	B	H	H	H	H
AX-89820307	2-1	25507700	4	GG	AA	36	97	47	0.296216	B	B	-	H	B	H	B	A	H	A	A	H	B	-	H	H	A	H	H	B	A	H	A	H	H	H	H	H	H	A	B	B	H	B	B	B	H	H	H	H
AX-166520797	2-1	25527951	4	GG	TT	43	96	37	0.393837	H	H	H	H	H	H	A	-	A	H	H	H	B	B	-	H	A	H	B	B	A	H	B	H	H	B	H	H	H	-	A	A	B	H	B	B	A	B	A	B
AX-166520800	2-1	25550671	4	GG	AA	35	94	51	0.201897	H	H	A	H	B	H	H	A	B	A	A	H	B	H	B	A	H	H	H	A	H	B	B	H	A	H	H	H	A	H	B	H	A	H	A	H	B	-	B	H
AX-123357256	2-1	25569353	3	TT	CC	51	96	39	0.418546	H	A	H	H	H	H	A	A	A	H	H	H	B	B	A	H	A	H	B	B	A	H	B	H	H	B	H	H	H	A	A	A	B	H	B	B	A	B	A	B
AX-166511416	2-1	25614492	4	GG	AA	37	100	47	0.289636	B	B	-	H	B	H	B	A	H	A	A	H	B	H	H	H	A	H	H	B	A	H	A	H	H	H	H	H	H	A	B	B	H	B	B	B	H	H	H	H
AX-166503428	2-1	25616649	3	TT	GG	51	96	39	0.418546	H	A	H	H	H	H	A	A	A	H	H	H	B	B	A	H	A	H	B	B	A	H	B	H	H	B	H	H	H	A	A	A	B	H	B	B	A	B	A	B
AX-123360358	2-1	25617907	3	CC	AA	40	99	46	0.521341	B	-	A	H	B	H	B	A	H	A	A	H	B	H	H	H	A	H	H	B	A	H	A	H	H	H	H	H	H	A	B	B	H	B	B	B	H	H	H	H
AX-166509180	2-1	25664261	3	TCC/TCC	-/-	51	96	39	0.418546	H	A	H	H	H	H	A	A	A	H	H	H	B	B	A	H	A	H	B	B	A	H	B	H	H	B	H	H	H	A	A	A	B	H	B	B	A	B	A	B
AX-166503432	2-1	25690111	4	CC	TT	38	93	52	0.334329	H	H	A	H	B	H	H	A	B	A	A	H	B	H	B	A	H	H	H	A	H	B	B	H	A	H	H	H	A	H	B	H	A	H	A	H	B	A	B	H
AX-89877499	2-1	25930220	2	GG	AA	49	99	38	0.354292	H	A	H	H	H	H	A	A	A	H	H	H	B	B	A	H	A	H	B	B	A	H	H	H	H	B	H	H	H	A	A	A	B	H	B	B	A	B	A	B
AX-166511437	2-1	26128182	3	TT	CC	49	100	37	0.272239	H	A	H	H	H	H	A	A	A	H	H	H	B	B	A	H	A	H	B	B	A	H	H	H	H	B	H	H	H	A	A	A	B	H	B	B	A	B	A	B
AX-166511438	2-1	26139440	3	GG	TT	39	97	48	0.490683	B	B	A	H	B	H	B	-	H	A	A	H	B	H	H	H	A	H	H	B	A	H	A	H	H	H	H	H	H	A	B	B	H	B	B	B	H	H	H	H
AX-166520819	2-1	26155631	4	GG	AA	46	97	37	0.369929	H	-	-	H	H	H	A	A	A	H	H	H	B	B	A	H	A	H	B	B	A	H	H	H	H	B	H	H	H	A	-	A	B	H	B	B	A	B	A	B
AX-166511445	2-1	26326607	3	CC	TT	49	100	36	0.218358	H	A	H	H	H	H	A	A	A	H	H	H	B	B	H	H	A	H	B	B	A	H	H	H	H	B	H	H	H	A	A	A	B	H	B	B	A	B	A	B
AX-123360366	2-1	26497259	3	TT	CC	39	96	48	0.514822	B	B	A	H	B	H	B	-	H	A	A	H	B	H	H	-	A	H	H	B	A	H	A	H	H	H	H	H	H	A	B	B	H	B	B	B	H	H	H	-
AX-166503472	2-1	26641175	4	AA	GG	49	99	36	0.234315	H	A	H	H	H	H	A	A	A	H	H	H	B	B	H	H	A	H	B	B	A	H	H	H	H	B	H	H	H	A	A	A	B	H	B	B	A	B	A	B
AX-123366875	2-1	26736650	3	CC	AA	40	97	36	0.254857	H	A	-	H	H	H	A	-	A	H	H	-	B	B	H	H	A	H	B	B	H	H	H	H	A	B	H	H	H	A	A	A	B	H	B	B	A	B	A	B
AX-123357269	2-1	26738719	3	TT	CC	50	100	36	0.205842	H	A	H	H	H	H	A	A	A	H	H	H	B	B	H	H	A	H	B	B	A	H	H	H	H	B	H	H	H	A	A	A	B	H	B	B	A	B	A	B
AX-123366875	2-1	26801409	3	CC	AA	40	97	36	0.254857	H	A	-	H	H	H	A	-	A	H	H	-	B	B	H	H	A	H	B	B	H	H	H	H	A	B	H	H	H	A	A	A	B	H	B	B	A	B	A	B
AX-123357269	2-1	26803476	3	TT	CC	50	100	36	0.205842	H	A	H	H	H	H	A	A	A	H	H	H	B	B	H	H	A	H	B	B	A	H	H	H	H	B	H	H	H	A	A	A	B	H	B	B	A	B	A	B
AX-166511463	2-1	26873700	2	CC	AA	42	95	47	0.791603	B	B	A	H	B	H	B	A	H	A	A	H	-	H	H	H	A	H	H	B	A	H	A	H	A	H	H	H	H	A	B	B	H	B	B	B	H	H	H	H
AX-123541463	2-1	26886770	1	GG	CC	48	104	34	0.0949088	H	A	H	H	H	H	A	A	H	H	H	H	B	B	H	H	A	H	B	B	A	H	H	H	H	B	H	H	H	A	A	A	B	H	B	B	A	B	H	B
AX-166517670	2-1	27014935	2	CC	AA	46	104	36	0.159022	H	A	H	H	H	H	A	A	H	H	H	H	B	B	H	H	H	H	B	B	A	H	H	H	H	B	H	H	H	A	A	A	B	H	B	B	A	B	H	B
AX-123360379	2-1	27031407	3	TT	CC	46	103	36	0.176854	H	A	H	H	H	H	A	A	H	H	H	H	B	B	H	H	H	H	B	B	A	H	H	H	H	B	H	H	H	A	A	A	B	H	B	B	A	B	H	B
AX-166503823	2-2	24659	3	CC	TT	31	103	40	0.0331058	H	B	B	B	A	H	B	B	H	B	-	H	B	H	A	H	A	H	B	B	H	A	B	B	A	H	A	H	A	B	H	H	-	H	H	H	B	H	H	H
AX-166503823	2-2	35892	3	CC	TT	31	103	40	0.0331058	H	B	B	B	A	H	B	B	H	B	-	H	B	H	A	H	A	H	B	B	H	A	B	B	A	H	A	H	A	B	H	H	-	H	H	H	B	H	H	H
AX-166512050	2-2	360157	1	AA	GG	44	100	41	0.51853	A	B	H	H	B	B	B	H	H	A	H	A	B	H	A	H	H	H	B	H	H	H	A	H	H	H	A	H	A	B	H	H	H	H	A	A	H	H	H	A
AX-166503953	2-2	378522	1	TT	CC	43	97	33	0.156829	A	B	H	H	-	B	B	H	H	A	H	A	B	H	A	H	H	H	B	H	H	H	A	H	H	H	A	H	A	B	H	-	H	H	A	A	H	-	H	A
AX-89783883	2-2	1465746	1	GG	AA	50	99	37	0.273706	B	A	H	H	A	A	H	B	A	H	H	H	H	H	H	H	H	A	A	A	B	H	H	B	B	B	A	A	A	H	H	A	A	H	A	H	A	B	A	A
AX-123357500	2-2	1484952	4	CC	TT	48	94	44	0.907761	H	B	B	B	A	H	B	B	H	B	H	H	B	H	A	B	A	H	B	B	H	A	B	B	A	H	A	H	A	B	H	H	A	B	A	H	B	A	H	H
AX-166512041	2-2	1789241	1	GG	AA	45	99	33	0.12754	B	A	H	H	A	A	H	B	A	H	H	H	H	H	H	H	H	A	A	A	B	H	H	B	B	B	A	A	A	H	H	A	A	H	A	H	A	B	A	A
AX-123357489	2-2	1868010	1	GG	AA	48	94	43	0.852605	H	B	B	B	A	H	B	B	H	B	H	H	B	H	A	B	A	H	B	B	H	-	B	B	A	H	A	H	A	B	H	H	A	B	A	H	B	A	H	H
AX-123364356	2-2	3327345	3	TT	CC	52	94	40	0.456144	H	H	B	B	H	H	B	B	H	B	H	H	B	H	A	B	H	H	B	B	H	A	B	B	A	H	A	H	H	B	H	A	A	B	H	H	B	A	B	H
AX-166508114	2-2	3387893	4	TT	CC	48	100	37	0.283041	B	A	H	H	A	A	H	B	A	H	H	H	H	H	H	H	H	A	A	A	B	H	H	B	B	B	A	A	A	H	H	A	H	H	A	H	A	B	A	A
AX-123364353	2-2	3501653	1	TT	GG	52	97	37	0.251146	H	H	B	B	H	H	B	B	H	B	H	H	B	H	A	B	H	H	B	H	H	A	B	B	A	H	A	H	H	B	H	A	A	B	H	H	B	A	B	H
AX-166508111	2-2	3517696	1	TT	CC	52	87	37	0.275333	H	H	B	B	H	H	B	B	H	B	H	H	B	H	A	B	H	H	B	H	H	A	B	B	A	H	A	H	H	B	H	A	A	B	H	H	B	A	B	H
AX-166508108	2-2	3638928	1	GG	TT	51	96	39	0.418546	H	H	B	B	H	H	B	B	H	B	H	H	B	H	H	B	H	H	B	H	H	A	B	B	A	H	A	H	H	B	H	A	A	B	H	H	B	A	B	H
AX-166512062	2-2	3721175	4	CC	TT	51	86	36	0.271588	-	H	-	B	-	-	B	H	H	B	H	H	B	-	A	B	H	-	B	-	H	A	B	H	A	H	A	H	H	B	H	A	A	B	H	H	B	A	B	-
AX-166503970	2-2	3779721	1	TT	CC	51	95	38	0.36193	H	H	B	B	H	H	B	B	H	B	H	H	B	H	H	B	H	H	-	H	H	A	B	B	A	H	A	H	H	B	H	A	A	B	H	H	B	A	B	H
AX-123524592	2-2	3881618	3	CC	AA	48	101	37	0.262184	B	A	H	H	A	A	H	B	A	H	H	H	H	H	H	H	H	A	A	A	B	H	H	B	B	B	A	A	A	H	H	A	H	H	A	H	A	B	A	A
AX-123524595	2-2	3946371	1	GG	TT	48	101	37	0.262184	B	A	H	H	A	A	H	B	A	H	H	H	H	H	H	H	H	A	A	A	B	H	H	B	B	B	A	A	A	H	H	A	H	H	A	H	A	B	A	A
AX-123357687	2-2	4048885	1	CC	TT	51	96	39	0.418546	H	H	B	B	H	H	B	B	H	B	H	H	B	H	H	B	H	H	B	H	H	A	B	B	A	H	A	H	H	B	H	A	A	B	H	H	B	A	B	H
AX-123357689	2-2	4116195	1	GG	TT	43	103	36	0.156978	B	-	H	H	H	-	H	B	-	H	H	H	H	H	H	H	H	A	A	A	B	H	H	B	B	B	A	A	A	H	H	A	H	H	A	H	A	B	A	A
AX-123357690	2-2	4125832	3	CC	TT	48	102	35	0.151194	B	A	H	H	A	A	H	B	A	H	H	H	H	H	H	H	H	A	A	A	B	H	H	B	B	B	A	A	A	H	H	A	H	H	A	H	A	-	A	A
AX-123360881	2-2	4152181	2	GG	AA	48	101	36	0.21025	B	A	H	H	A	A	H	B	A	H	H	H	H	H	H	B	H	A	A	A	B	H	H	B	-	B	A	A	A	H	H	A	H	H	A	H	A	B	A	A
AX-123360884	2-2	4163096	3	GG	TT	47	102	36	0.195983	B	A	H	H	A	A	H	B	A	H	H	H	H	H	H	H	H	A	A	-	B	H	H	B	B	B	A	A	A	H	H	A	H	H	A	H	A	B	A	A
AX-123360886	2-2	4173179	2	GG	AA	48	86	52	0.541776	H	B	A	H	B	B	H	H	H	H	A	B	H	H	H	A	A	B	A	H	A	H	H	H	B	H	B	B	A	A	B	H	H	H	A	H	B	A	H	B
AX-166504408	2-2	4175305	1	GG	AA	36	108	36	0.0273237	B	H	H	H	A	-	H	B	A	H	H	H	H	H	H	H	H	H	A	A	B	H	H	B	B	B	A	H	A	H	H	A	H	H	A	H	H	B	A	-
AX-123357697	2-2	4241660	1	AA	GG	48	102	36	0.192981	B	A	H	H	A	A	H	B	A	H	H	H	H	H	H	H	H	A	A	A	B	H	H	B	B	B	A	A	A	H	H	A	H	H	A	H	A	B	A	A
AX-123365305	2-2	4464763	3	CC	TT	51	94	40	0.507439	H	H	B	B	H	H	B	B	H	B	H	H	B	H	H	B	H	H	B	H	H	A	B	B	A	H	A	H	H	B	H	A	A	B	H	H	B	A	B	H
AX-123357445	2-2	4502305	1	TT	GG	51	94	40	0.507439	-	H	B	B	H	H	B	B	H	B	H	H	B	H	H	B	H	H	B	H	H	A	B	B	A	H	A	H	H	B	H	A	A	B	H	H	B	A	B	H
AX-123365307	2-2	4563799	2	TT	CC	48	102	36	0.192981	B	A	H	H	A	A	H	B	A	H	H	H	H	H	H	H	H	A	A	A	B	H	H	B	B	B	A	A	A	H	H	A	H	H	A	H	A	B	A	A
AX-166521287	2-2	4566464	3	TT	GG	50	97	39	0.439297	H	H	B	B	H	H	B	B	H	B	H	H	B	H	H	B	H	H	B	H	H	A	B	B	A	H	A	H	H	B	H	A	A	B	H	H	B	A	B	H
AX-123357451	2-2	4685603	1	AA	GG	48	101	36	0.21025	B	A	H	H	A	A	H	B	A	H	H	H	H	H	H	H	H	A	A	A	B	H	H	B	B	B	A	A	A	H	H	A	H	H	A	H	A	B	A	A
AX-166503881	2-2	4975225	2	CC	AA	46	101	32	0.0763348	B	A	H	H	A	A	H	B	A	H	H	H	H	H	H	A	H	A	A	A	B	H	H	B	-	B	A	A	A	H	H	A	H	H	A	H	A	B	A	A
AX-123365312	2-2	5008740	3	CC	TT	48	94	39	0.558292	H	H	B	B	H	H	B	B	H	H	H	H	B	H	H	B	-	H	B	H	H	A	B	B	A	H	A	H	H	B	H	A	A	B	H	H	B	A	B	H
AX-89783440	2-2	5131141	1	CC	TT	44	98	39	0.467821	H	H	B	B	H	H	B	B	H	H	H	-	B	H	H	B	H	H	B	H	H	A	B	B	A	H	A	H	H	B	H	A	A	B	H	H	B	A	B	H
AX-123360574	2-2	5325741	3	AA	CC	49	96	40	0.565373	H	H	B	B	H	H	B	B	H	H	H	H	B	H	H	B	H	H	B	H	H	A	B	B	A	H	A	H	H	B	H	A	A	B	H	H	B	A	B	H
AX-123359722	2-2	5359201	1	CC	TT	50	95	40	0.54438	H	H	B	B	H	H	B	B	H	H	H	H	B	H	H	B	H	H	B	H	H	A	B	B	A	H	A	H	H	B	H	A	A	B	H	H	B	A	B	H
AX-166521231	2-2	5543854	4	AA	GG	49	101	35	0.158732	B	A	H	H	A	A	H	B	A	H	H	H	H	H	H	A	H	A	A	A	B	H	H	B	B	B	A	A	A	H	H	A	H	H	A	H	A	B	A	A
AX-166511882	2-2	5616461	1	AA	GG	47	94	44	0.929626	A	H	H	H	B	B	H	H	H	A	B	H	B	H	A	H	A	H	B	B	A	H	A	H	B	H	A	H	H	H	H	H	H	H	H	A	A	B	H	H
AX-89879606	2-2	5616545	1	AA	GG	48	94	44	0.907761	A	H	H	H	B	B	H	H	H	A	B	H	B	H	A	H	A	H	B	B	A	H	A	H	B	H	A	H	H	H	H	H	H	H	H	A	A	B	H	H
AX-166506792	2-2	5680125	2	AA	GG	45	93	44	0.951752	A	H	H	H	B	B	H	H	H	A	B	H	B	H	A	H	A	H	B	B	A	H	A	H	B	H	A	H	H	H	H	H	H	H	H	A	A	B	H	H
AX-166514950	2-2	5751540	2	TT	CC	48	77	32	0.190284	B	A	H	H	A	A	-	-	A	H	H	H	H	H	H	A	H	-	A	A	B	H	H	-	B	B	A	A	A	H	H	A	H	-	A	-	A	B	A	A
AX-166514949	2-2	5759681	2	TT	CC	48	102	36	0.192981	B	A	H	H	A	A	H	B	A	H	H	H	H	H	H	A	H	A	A	A	B	H	H	B	B	B	A	A	A	H	H	A	H	H	A	H	A	B	A	A
AX-123366065	2-2	5761336	2	CC	TT	49	100	36	0.218358	B	A	H	H	A	A	H	B	A	H	H	H	-	H	H	A	H	A	A	A	B	H	H	B	B	B	A	A	A	H	H	A	H	H	A	H	A	B	A	A
AX-123525130	2-2	5782656	1	GG	TT	47	94	45	0.968257	A	H	H	H	B	B	H	H	H	A	B	H	B	H	A	H	A	H	B	B	A	H	A	H	B	H	A	H	H	H	H	H	H	H	H	A	A	B	H	H
AX-166509421	2-2	5783333	1	-/-	AAG/AAG	48	93	45	0.952765	A	H	H	H	B	B	H	H	H	A	B	H	B	H	A	H	A	H	B	B	A	H	A	H	B	H	A	H	H	H	H	H	H	H	H	A	A	B	H	H
AX-166506790	2-2	5786020	1	TT	CC	47	93	45	0.975969	A	H	H	H	B	B	H	H	H	A	B	H	B	H	A	H	A	H	B	B	A	H	A	H	B	H	A	H	H	H	H	H	H	H	H	A	A	B	H	H
AX-123367257	2-2	5804872	1	GG	TT	49	100	36	0.218358	B	A	H	H	A	A	H	B	A	H	H	H	H	H	H	A	H	A	A	A	B	H	H	B	B	B	A	A	A	H	H	A	H	H	A	H	A	B	A	A
AX-166509419	2-2	5930541	1	-/-	ATATC/ATATC	48	94	44	0.907761	A	H	H	H	B	B	H	H	H	A	B	H	B	H	A	H	A	H	B	B	A	H	A	H	B	H	A	H	H	H	H	H	H	H	H	A	A	B	H	H
AX-166514947	2-2	5930800	1	AA	GG	46	95	45	0.952765	H	H	H	H	B	B	H	H	H	A	B	H	B	H	A	H	A	H	B	B	A	H	A	H	B	H	A	H	H	H	H	H	H	H	H	A	A	B	H	H
AX-166514946	2-2	5941307	1	AA	GG	45	92	43	0.935507	H	H	H	H	B	B	H	-	H	A	B	H	B	H	A	H	A	H	B	B	A	H	A	H	B	H	A	H	H	H	H	H	H	H	H	A	A	B	H	H
AX-123615086	2-2	5963525	1	-/-	TACG/TACG	46	96	44	0.888448	H	H	H	H	B	B	H	H	H	A	B	H	B	H	A	H	A	H	B	B	A	H	A	H	H	H	A	H	H	H	H	H	H	H	H	A	A	B	H	H
AX-166519706	2-2	6001317	1	CC	GG	48	0	134	6.77049e-58	B	B	B	B	B	B	B	B	B	A	B	B	B	B	A	B	A	B	B	B	A	A	A	B	B	B	A	B	B	-	B	B	B	B	B	A	A	B	B	B
AX-123358630	2-2	6002813	1	TT	GG	48	93	45	0.952765	H	H	H	H	B	B	H	H	H	A	B	H	B	H	A	H	A	H	B	B	A	A	A	B	H	H	A	H	H	H	H	H	H	H	H	A	A	B	H	H
AX-123365302	2-2	6014745	3	TT	CC	47	93	45	0.975969	H	H	H	H	B	B	H	H	H	A	B	H	B	H	A	H	A	H	B	B	A	A	A	B	H	H	A	H	H	H	H	H	H	H	H	A	A	B	H	H
AX-123363624	2-2	6015251	1	CC	TT	48	93	45	0.952765	H	H	H	H	B	B	H	H	H	A	B	H	B	H	A	H	A	H	B	B	A	A	A	B	H	H	A	H	H	H	H	H	H	H	H	A	A	B	H	H
AX-166527166	2-2	6152850	1	GG	AA	46	93	47	0.994638	H	H	H	H	B	B	H	H	H	A	B	H	B	H	A	H	A	H	B	B	A	A	A	B	H	H	A	H	H	H	H	H	H	H	H	H	A	B	H	H
AX-166503851	2-2	6154907	1	AA	GG	47	92	47	0.989305	H	H	H	H	B	B	H	H	H	A	B	H	B	H	A	H	A	H	B	B	A	A	A	B	H	H	A	H	H	H	H	H	H	H	H	H	A	B	H	H
AX-166527164	2-2	6155604	1	CC	GG	47	92	47	0.989305	H	H	H	H	B	B	H	H	H	A	B	H	B	H	A	H	A	H	B	B	A	A	A	B	H	H	A	H	H	H	H	H	H	H	H	H	A	B	H	H
AX-166521262	2-2	6180664	4	AA	GG	47	92	47	0.989305	H	H	H	H	B	B	H	H	H	A	B	H	B	H	A	H	A	H	B	B	A	A	A	B	H	H	A	H	H	H	H	H	H	H	H	H	A	B	H	H
AX-166517719	2-2	6191052	1	GG	AA	47	91	47	0.975969	H	H	H	H	B	B	H	H	H	A	B	H	B	H	A	H	A	H	B	B	A	A	A	B	H	H	A	H	H	H	H	H	H	H	H	H	A	B	H	H
AX-166527165	2-2	6217038	2	GG	AA	59	69	47	0.00878872	H	A	H	H	B	B	H	H	-	A	B	H	B	H	A	A	A	A	B	B	-	A	A	B	H	H	A	A	A	H	A	-	H	H	-	H	A	B	-	A
AX-166509680	2-2	6217161	1	-/-	TCA/TCA	48	98	40	0.541776	B	A	H	H	A	A	H	B	A	H	B	H	H	H	H	A	H	A	A	A	B	H	H	B	B	B	A	A	A	H	A	A	H	B	A	H	A	B	A	A
AX-123365300	2-2	6255551	2	AA	GG	49	97	39	0.467919	B	A	H	H	A	A	H	B	A	H	B	H	H	H	H	A	H	A	A	A	B	H	H	B	B	B	A	A	A	H	A	A	H	B	A	H	A	B	A	A
AX-123363621	2-2	6266497	1	GG	AA	45	92	46	0.991837	H	H	H	H	B	B	H	H	H	A	B	H	-	H	A	H	A	H	B	B	A	A	A	B	H	H	A	H	H	H	H	H	H	H	H	H	A	B	H	H
AX-166511915	2-2	6341645	4	GG	TT	46	91	47	0.983828	H	H	H	H	B	B	H	H	H	A	B	H	B	H	A	H	A	H	B	B	-	A	A	B	H	H	A	H	H	H	H	H	H	H	H	H	A	B	H	H
AX-89855563	2-2	6344667	3	GG	TT	44	76	40	0.740818	B	A	H	H	-	A	H	B	A	H	B	H	H	H	H	A	H	-	A	H	B	H	H	B	B	B	A	A	A	H	A	A	-	B	A	H	A	B	A	A
AX-166511913	2-2	6414809	3	TT	CC	48	98	40	0.541776	B	A	H	H	A	A	H	B	A	H	B	H	H	H	H	A	H	A	A	A	B	H	H	B	B	B	A	A	A	H	A	A	H	B	A	H	A	B	A	A
AX-166503846	2-2	6415688	1	CC	TT	46	92	47	0.991925	H	H	H	H	B	B	H	H	H	A	B	H	B	H	A	H	A	H	B	B	A	A	A	B	H	H	A	H	H	H	H	H	H	H	H	H	A	B	H	H
AX-123357437	2-2	6416291	3	GG	AA	47	92	47	0.989305	H	H	H	H	B	B	H	H	H	A	B	H	B	H	A	H	A	H	B	B	A	A	A	B	H	H	A	H	H	H	H	H	H	H	H	H	A	B	H	H
AX-166521260	2-2	6416328	3	AA	GG	47	92	47	0.989305	H	H	H	H	B	B	H	H	H	A	B	H	B	H	A	H	A	H	B	B	A	A	A	B	H	H	A	H	H	H	H	H	H	H	H	H	A	B	H	H
AX-166503844	2-2	6422512	1	TT	CC	47	92	47	0.989305	H	H	H	H	B	B	H	H	H	A	B	H	B	H	A	H	A	H	B	B	A	A	A	B	H	H	A	H	H	H	H	H	H	H	H	H	A	B	H	H
AX-123360560	2-2	6457551	3	CC	TT	39	92	47	0.630858	H	H	H	H	B	B	H	H	H	A	B	H	B	H	A	H	A	H	B	B	A	A	A	B	H	H	H	H	H	H	H	H	H	H	H	H	A	B	H	H
AX-166511907	2-2	6459804	3	TT	CC	43	97	39	0.487787	B	A	H	H	-	A	H	B	A	H	B	H	H	H	H	A	H	A	A	A	B	H	H	B	B	B	A	-	A	H	A	A	H	B	A	H	A	B	A	A
AX-166521416	2-2	6541986	1	AA	GG	49	89	41	0.697443	H	H	-	H	B	B	H	H	H	A	B	H	B	H	A	H	A	H	B	B	A	A	A	-	H	H	A	H	H	H	H	H	H	H	H	H	A	B	H	H
AX-166503823	2-2	6597013	3	CC	TT	31	103	40	0.0331058	H	B	B	B	A	H	B	B	H	B	-	H	B	H	A	H	A	H	B	B	H	A	B	B	A	H	A	H	A	B	H	H	-	H	H	H	B	H	H	H
AX-166512067	2-2	6620908	3	TT	GG	49	90	44	0.85112	H	H	H	H	B	-	H	H	H	A	B	H	B	H	A	H	A	H	B	B	A	A	A	B	H	H	A	H	H	H	H	H	H	H	H	H	A	B	H	B
AX-166509233	2-2	6625681	4	AGG/AGG	-/-	48	99	39	0.439297	B	A	H	H	A	A	H	B	A	H	H	H	H	H	H	A	H	A	A	A	B	H	H	B	B	B	A	A	A	H	A	A	H	B	A	H	A	B	A	A
AX-89880527	2-2	6637363	2	CC	TT	49	98	38	0.374906	B	A	H	H	A	A	H	B	A	H	H	H	H	H	H	A	H	A	A	A	B	H	H	B	B	B	A	A	A	H	A	A	H	H	A	H	A	B	A	A
AX-166512069	2-2	6637830	1	CC	TT	49	90	47	0.888448	H	H	H	H	B	B	H	H	H	A	B	H	B	H	A	H	A	H	B	B	A	A	A	B	H	H	A	H	H	H	H	H	H	H	H	H	A	B	H	B
AX-123615249	2-2	6638381	1	CTACA/CTACA	-/-	48	90	47	0.929626	H	H	H	H	B	B	H	H	H	A	B	H	B	H	A	H	A	H	B	B	A	A	A	B	H	H	A	H	H	H	H	H	H	H	H	H	A	B	H	B
AX-123360655	2-2	6819943	4	CC	AA	44	77	48	0.4675	H	H	H	H	B	B	H	-	H	A	B	H	B	H	A	-	A	H	B	B	A	A	A	B	H	H	A	H	H	H	H	H	H	H	H	H	-	B	H	B
AX-123366935	2-2	6828997	1	GG	AA	50	88	48	0.748022	H	H	H	H	B	B	H	H	H	A	B	H	B	H	A	H	A	H	B	B	A	A	A	B	H	H	A	H	H	H	H	H	H	H	H	H	A	B	H	B
AX-166517736	2-2	6871361	1	CC	AA	50	88	48	0.748022	H	H	H	H	B	B	H	H	H	A	B	H	B	H	A	H	A	H	B	B	A	A	A	B	H	H	A	H	H	H	H	H	H	H	H	H	A	B	H	B
AX-166517737	2-2	6873478	1	TT	CC	50	88	48	0.748022	H	H	H	H	B	B	H	H	H	A	B	H	B	H	A	H	A	H	B	B	A	A	A	B	H	H	A	H	H	H	H	H	H	H	H	H	A	B	H	B
AX-166503980	2-2	6885667	5	CC	TT	49	88	45	0.829599	H	H	H	H	H	B	H	A	H	A	B	H	B	H	A	H	A	H	B	B	A	-	A	B	H	H	A	H	H	H	H	H	H	H	H	H	A	B	H	-
AX-166512076	2-2	6889811	5	TT	CC	48	97	40	0.568437	B	A	H	H	A	A	H	B	A	H	B	H	H	H	H	A	H	A	A	A	B	H	H	B	B	B	A	A	A	H	A	A	H	B	A	H	A	B	A	A
AX-166503982	2-2	6899635	1	CC	TT	50	88	35	0.265381	H	H	H	H	B	-	H	H	H	A	B	H	B	H	A	H	A	H	B	-	A	A	A	B	H	H	A	H	H	H	H	H	H	-	H	H	A	-	H	-
AX-123363647	2-2	6921475	1	TT	CC	49	97	40	0.544696	B	A	H	H	A	A	H	B	A	H	B	H	H	H	H	A	H	A	A	A	B	H	H	B	B	B	A	A	A	H	A	A	H	B	A	H	A	B	A	A
AX-89904653	2-2	6950010	1	AA	TT	49	82	49	0.491098	H	H	H	H	B	B	H	H	H	A	B	H	B	H	-	H	A	H	B	B	A	A	A	B	H	H	A	H	H	H	H	H	H	H	H	H	A	B	H	B
AX-166518702	2-2	6999143	1	-/-	CTC/CTC	50	95	31	0.0736851	H	H	H	H	B	-	-	H	H	A	B	H	B	H	A	H	A	H	B	B	A	A	A	B	H	H	A	H	H	H	H	H	H	H	H	H	A	H	-	B
AX-123363648	2-2	7011454	1	TT	CC	50	96	40	0.530249	B	A	H	H	A	A	H	B	A	H	B	H	H	H	H	A	H	A	A	A	B	H	H	B	B	B	A	A	A	H	A	A	H	B	A	H	A	B	A	A
AX-166517738	2-2	7014010	1	TT	AA	51	86	49	0.577881	H	H	H	H	B	B	H	H	H	A	B	H	B	H	A	H	A	H	B	B	A	A	A	B	H	H	A	H	H	H	H	H	H	H	H	H	A	B	H	B
AX-166511997	2-2	7067022	3	CC	TT	49	87	48	0.757923	H	H	H	H	B	B	H	H	H	A	B	H	B	H	A	H	A	H	B	B	A	A	A	B	H	H	A	H	H	H	H	H	H	H	H	H	A	B	H	B
AX-123360611	2-2	7162670	1	CC	TT	51	86	48	0.603261	H	H	H	H	B	B	H	H	H	A	B	H	B	H	A	H	A	H	B	B	A	A	A	B	H	H	A	H	H	H	H	H	H	H	H	H	A	B	H	B
AX-166512001	2-2	7162771	1	AA	GG	52	86	48	0.541776	H	H	H	H	B	B	H	H	H	A	B	H	B	H	A	H	A	H	B	B	A	A	A	B	H	H	A	H	H	H	H	H	H	H	H	H	A	B	H	B
AX-123360612	2-2	7183572	4	TT	GG	52	86	48	0.541776	H	H	H	H	B	B	H	H	H	A	B	H	B	H	A	H	A	H	B	B	A	A	A	B	H	H	A	H	H	H	H	H	H	H	H	H	A	B	H	B
AX-123357469	2-2	7187151	4	GG	TT	50	83	48	0.525373	H	H	H	H	B	B	H	H	-	A	B	H	B	H	A	H	A	H	B	B	A	A	A	B	H	H	A	H	H	H	H	H	H	H	H	H	A	B	H	B
AX-123360613	2-2	7217332	2	TT	CC	50	96	40	0.530249	B	A	H	H	A	A	H	B	A	H	B	H	H	H	H	A	H	A	A	A	B	H	H	B	B	B	A	A	A	H	A	A	H	B	A	H	A	B	A	A
AX-123539776	2-2	7246949	4	CC	TT	52	86	48	0.541776	H	H	H	H	B	B	H	H	H	A	B	H	B	H	A	H	A	H	B	B	A	A	A	B	H	H	A	H	H	H	H	H	H	H	H	H	A	B	H	B
AX-123365325	2-2	7248123	1	CC	TT	52	86	48	0.541776	H	H	H	H	B	B	H	H	H	A	B	H	B	H	A	H	A	H	B	B	A	A	A	B	H	H	A	H	H	H	H	H	H	H	H	H	A	B	H	B
AX-166512004	2-2	7265304	2	TT	CC	49	97	40	0.544696	B	A	H	H	A	A	H	B	A	H	B	H	H	H	H	A	H	A	A	A	B	H	H	B	B	B	A	A	A	H	A	A	H	B	A	H	A	B	A	A
AX-166512005	2-2	7313506	5	GG	AA	48	88	40	0.695144	B	A	H	H	A	A	H	B	-	H	B	H	H	H	H	A	H	A	A	A	B	H	H	B	B	B	A	A	A	H	A	A	H	B	-	-	A	B	A	A
AX-166521351	2-2	7328417	1	AA	GG	53	85	48	0.439297	H	H	H	H	B	B	H	H	H	A	B	H	B	H	A	H	A	H	B	B	A	A	A	B	H	H	A	H	H	H	H	H	H	H	H	H	A	B	H	B
AX-123357476	2-2	7337092	1	TT	CC	53	86	45	0.477529	H	H	H	H	B	H	H	H	H	A	B	H	B	H	A	H	A	H	B	B	A	A	A	B	H	H	A	H	H	H	H	H	H	H	H	H	A	B	H	B
AX-166512008	2-2	7378238	2	GG	AA	53	85	47	0.448116	H	H	H	H	B	B	H	H	H	A	B	H	B	H	A	H	A	H	B	B	A	A	A	B	H	H	A	H	H	H	H	H	H	H	H	H	A	B	H	-
AX-166503922	2-2	7379732	1	TT	CC	53	85	48	0.439297	H	H	H	H	B	B	H	H	H	A	B	H	B	H	A	H	A	H	B	B	A	A	A	B	H	H	A	H	H	H	H	H	H	H	H	H	A	B	H	B
AX-166509222	2-2	7392738	1	-/-	GAG/GAG	53	85	48	0.439297	H	H	H	H	B	B	H	H	H	A	B	H	B	H	A	H	A	H	B	B	A	A	A	B	H	H	A	H	H	H	H	H	H	H	H	H	A	B	H	B
AX-166512011	2-2	7418827	3	GG	AA	51	78	48	0.273457	H	H	H	H	B	B	H	H	H	A	B	H	B	H	A	H	-	H	B	B	-	A	A	B	H	H	A	H	H	H	H	H	-	H	H	H	A	B	H	B
AX-123360622	2-2	7447228	1	TT	CC	54	85	47	0.386118	H	H	H	H	B	B	H	H	H	A	B	H	B	H	A	H	A	H	B	B	A	A	A	B	H	H	A	H	H	H	H	H	H	H	H	H	A	B	H	B
AX-166509226	2-2	7610640	2	CTT/CTT	-/-	52	80	47	0.317256	-	H	H	H	B	B	H	H	H	A	B	H	B	H	A	H	A	H	B	B	A	A	A	B	H	H	A	H	H	H	H	H	-	H	H	H	A	B	H	B
AX-166521357	2-2	7671026	2	TT	CC	53	85	48	0.439297	H	H	H	H	B	B	H	H	H	A	B	H	B	H	A	H	A	H	B	B	A	A	A	B	H	H	A	H	H	H	H	H	H	H	H	H	A	B	H	B
AX-123357479	2-2	7671577	1	TT	CC	52	85	48	0.499277	H	H	H	H	B	B	H	H	H	A	B	H	B	H	A	H	A	H	B	B	A	A	A	B	H	H	A	H	H	H	H	H	H	H	H	H	A	B	H	B
AX-166512015	2-2	7675252	1	CC	TT	53	85	46	0.449818	H	H	H	H	B	B	H	H	H	A	B	H	B	H	A	H	A	H	B	B	A	A	A	-	H	H	A	H	H	H	H	H	H	H	H	H	A	B	H	B
AX-166503929	2-2	7680159	1	GG	AA	53	85	48	0.439297	H	H	H	H	B	B	H	H	H	A	B	H	B	H	A	H	A	H	B	B	A	A	A	B	H	H	A	H	H	H	H	H	H	H	H	H	A	B	H	B
AX-166512017	2-2	7699821	3	CC	AA	46	86	44	0.934091	H	H	H	H	B	B	H	H	-	A	H	H	B	H	-	H	A	H	B	B	A	A	A	B	H	H	A	H	H	H	H	H	H	H	H	H	A	-	H	B
AX-166521361	2-2	7729812	4	AA	GG	44	86	47	0.885619	H	H	H	H	B	B	H	H	H	A	B	H	B	H	-	H	A	H	B	B	A	A	A	B	H	H	-	H	H	H	H	H	H	H	H	H	A	B	H	B
AX-166512024	2-2	7804913	1	AA	GG	52	86	48	0.541776	H	H	H	H	B	B	H	H	H	A	B	H	B	H	A	H	A	H	B	B	A	A	A	B	H	H	A	H	H	H	H	H	H	H	H	H	A	B	H	B
AX-166512025	2-2	7804993	1	AA	GG	52	86	48	0.541776	H	H	H	H	B	B	H	H	H	A	B	H	B	H	A	H	A	H	B	B	A	A	A	B	H	H	A	H	H	H	H	H	H	H	H	H	A	B	H	B
AX-166521366	2-2	7805398	1	TT	CC	52	86	42	0.480305	H	H	H	H	B	B	H	H	H	A	-	H	B	H	A	H	A	H	B	B	A	A	A	B	H	H	A	H	H	H	H	H	H	H	H	H	A	-	H	B
AX-166512027	2-2	7825204	1	CC	TT	52	86	48	0.541776	H	H	H	H	B	B	H	H	H	A	B	H	B	H	A	H	A	H	B	B	A	A	A	B	H	H	A	H	H	H	H	H	H	H	H	H	A	B	H	B
AX-166512029	2-2	7828957	5	CC	TT	48	84	48	0.67032	H	A	H	H	B	B	H	-	H	A	B	H	B	H	A	H	A	H	B	B	A	A	A	B	H	H	A	H	H	H	H	H	H	H	H	H	A	B	H	B
AX-166509689	2-2	7872905	1	TACG/TACG	-/-	52	86	48	0.541776	H	H	H	H	B	B	H	H	H	A	B	H	B	H	A	H	A	H	B	B	A	A	A	B	H	H	A	H	H	H	H	H	H	H	H	H	A	B	H	B
AX-166509690	2-2	7901834	1	TACG/TACG	-/-	52	85	48	0.499277	H	H	H	H	B	B	H	H	H	A	B	H	B	H	A	H	A	H	B	B	A	A	A	B	-	H	A	H	H	H	H	H	H	H	H	H	A	B	H	B
AX-123357485	2-2	8009650	1	GG	AA	52	86	48	0.541776	H	H	H	H	B	B	H	H	H	A	B	H	B	H	A	H	A	H	B	B	A	A	A	B	H	H	A	H	H	H	H	H	H	H	H	H	A	B	H	B
AX-123360635	2-2	8297435	1	AA	GG	52	85	49	0.478758	H	H	H	H	B	B	H	H	H	A	B	H	B	H	A	H	A	H	B	B	A	A	A	B	H	H	A	H	H	H	H	H	H	B	H	H	A	B	H	B
AX-123615207	2-2	8302734	2	ACTT/ACTT	-/-	50	83	49	0.492239	H	H	H	H	B	B	H	H	H	A	B	H	B	H	A	H	A	H	B	B	A	-	A	B	H	H	A	H	H	H	H	H	H	B	H	H	A	B	H	B
AX-123357295	2-2	8378955	3	TT	CC	50	86	49	0.62992	H	H	H	H	B	B	H	H	H	A	B	H	B	H	A	H	A	H	B	B	A	A	A	B	H	H	A	H	H	H	H	H	H	B	H	H	A	B	H	B
AX-123365208	2-2	8383584	1	GG	AA	51	86	49	0.577881	H	H	H	H	B	B	H	H	H	A	B	H	B	H	A	H	A	H	B	B	A	A	A	B	H	H	A	H	H	H	H	H	H	B	H	H	A	B	H	B
AX-123357325	2-2	8387780	2	CC	TT	49	86	49	0.676174	H	H	H	H	B	B	H	H	H	A	B	H	B	H	A	H	A	H	B	B	A	A	A	B	H	H	A	H	H	H	H	H	H	B	H	H	A	B	H	B
AX-123614297	2-2	8394972	1	CTC/CTC	-/-	51	86	49	0.577881	H	H	H	H	B	B	H	H	H	A	B	H	B	H	A	H	A	H	B	B	A	A	A	B	H	H	A	H	H	H	H	H	H	B	H	H	A	B	H	B
AX-123357352	2-2	8405948	1	CC	TT	50	85	50	0.54438	H	H	H	H	B	B	H	H	H	A	B	H	B	H	A	H	A	H	B	B	A	A	A	B	H	H	A	H	H	H	H	H	H	B	H	H	A	B	H	B
AX-123363599	2-2	8431439	1	AA	GG	51	85	50	0.499799	H	H	H	H	B	B	H	H	H	A	B	H	B	H	A	H	A	H	B	B	A	A	A	B	H	H	A	H	H	H	H	H	H	B	H	H	A	B	H	B
AX-123357419	2-2	8448110	5	TT	CC	51	85	50	0.499799	H	H	H	H	B	B	H	H	H	A	B	H	B	H	A	H	A	H	B	B	A	A	A	B	H	H	A	H	H	H	H	H	H	B	H	H	A	B	H	B
AX-123357421	2-2	8449776	1	TT	CC	51	85	50	0.499799	H	H	H	H	B	B	H	H	H	A	B	H	B	H	A	H	A	H	B	B	A	A	A	B	H	H	A	H	H	H	H	H	H	B	H	H	A	B	H	B
AX-123357422	2-2	8472080	3	GG	AA	51	85	50	0.499799	H	H	H	H	B	B	H	H	H	A	B	H	B	H	A	H	A	H	B	B	A	A	A	B	H	H	A	H	H	H	H	H	H	B	H	H	A	B	H	B
AX-123365293	2-2	8527101	2	TT	CC	48	83	45	0.715176	H	H	H	H	B	B	H	H	H	A	B	H	B	-	A	-	A	H	B	B	A	A	A	B	H	H	A	H	H	H	H	H	H	B	H	H	A	B	H	B
AX-166511918	2-2	8614206	2	TT	GG	38	108	38	0.0618769	H	H	B	-	B	H	B	B	H	H	H	H	B	H	H	B	H	H	B	H	H	B	B	B	A	H	A	H	H	B	H	A	A	B	H	H	B	A	B	H
AX-166521269	2-2	8624520	1	AA	GG	38	109	39	0.0634144	H	H	B	B	B	H	B	B	H	H	H	H	B	H	H	B	H	H	B	H	H	B	B	B	A	H	A	H	H	B	H	A	A	B	H	H	B	A	B	H
AX-123360591	2-2	8679301	1	CC	TT	51	85	50	0.499799	H	H	H	H	B	B	H	H	H	A	B	H	B	H	A	H	A	H	B	B	A	A	A	B	H	H	A	H	H	H	H	H	H	B	H	H	A	B	H	B
AX-89879968	2-2	8709579	1	AA	CC	51	82	49	0.401685	H	H	H	H	B	B	H	H	H	A	B	H	B	H	A	H	A	H	B	B	A	A	A	B	H	H	A	H	H	H	H	H	H	B	H	H	A	B	H	B
AX-123366929	2-2	8856859	1	TT	GG	51	85	50	0.499799	H	H	H	H	B	B	H	H	H	A	B	H	B	H	A	H	A	H	B	B	A	A	A	B	H	H	A	H	H	H	H	H	H	B	H	H	A	B	H	B
AX-123357487	2-2	8987451	1	AA	GG	51	85	50	0.499799	H	H	H	H	B	B	H	H	H	A	B	H	B	H	A	H	A	H	B	B	A	A	A	B	H	H	A	H	H	H	H	H	H	B	H	H	A	B	H	B
AX-123365336	2-2	8990479	1	CC	TT	51	85	50	0.499799	H	H	H	H	B	B	H	H	H	A	B	H	B	H	A	H	A	H	B	B	A	A	A	B	H	H	A	H	H	H	H	H	H	B	H	H	A	B	H	B
AX-89823237	2-2	9020022	1	AA	GG	51	81	47	0.407935	H	H	H	H	B	B	H	H	H	A	B	H	B	H	A	-	A	H	-	B	A	A	A	B	H	H	A	H	H	H	H	H	H	B	H	H	A	B	H	B
AX-166521408	2-2	9074734	3	CC	TT	51	85	50	0.499799	H	H	H	H	B	B	H	H	H	A	B	H	B	H	A	H	A	H	B	B	A	A	A	B	H	H	A	H	H	H	H	H	H	B	H	H	A	B	H	B
AX-166521410	2-2	9087949	1	CC	TT	51	86	45	0.623425	H	H	H	H	B	B	H	H	H	A	-	H	B	H	A	H	A	H	B	B	A	A	A	B	H	H	A	H	H	H	H	H	H	B	H	H	A	B	H	B
AX-123365347	2-2	9127286	1	AA	GG	51	85	50	0.499799	H	H	H	H	B	B	H	H	H	A	B	H	B	H	A	H	A	H	B	B	A	A	A	B	H	H	A	H	H	H	H	H	H	B	H	H	A	B	H	B
AX-123360659	2-2	9243348	1	TT	GG	51	85	50	0.499799	H	H	H	H	B	B	H	H	H	A	B	H	B	H	A	H	A	H	B	B	A	A	A	B	H	H	A	H	H	H	H	H	H	B	H	H	A	B	H	B
AX-123357505	2-2	9248102	2	AA	GG	51	84	50	0.455442	H	H	H	H	B	B	H	H	H	A	B	H	B	H	A	H	A	H	B	B	A	A	A	B	-	H	A	H	H	H	H	H	H	B	H	H	A	B	H	B
AX-166503992	2-2	9274066	1	GG	AA	48	95	41	0.694801	B	A	H	H	A	A	H	B	A	H	B	H	H	H	H	A	H	A	-	A	B	H	H	B	B	B	A	A	A	H	A	A	H	B	A	H	A	B	A	A
AX-123360668	2-2	9279994	1	AA	GG	51	82	50	0.370907	H	H	H	H	B	B	H	H	H	A	B	H	B	H	A	H	A	H	B	B	A	A	A	B	H	H	A	-	H	H	H	H	H	B	H	H	A	B	-	B
AX-123357072	2-2	9436924	1	TT	CC	51	86	49	0.577881	H	H	H	H	B	H	H	H	H	A	B	H	B	H	A	H	A	H	B	B	A	A	A	B	H	H	A	H	H	H	H	H	H	B	H	H	A	B	H	B
AX-123614973	2-2	9457427	1	-/-	ATAT/ATAT	48	86	47	0.795104	H	H	-	H	B	H	H	H	H	A	B	H	B	H	A	H	H	H	B	B	A	A	-	B	H	H	A	H	H	H	H	H	H	B	H	H	A	B	H	B
AX-166517639	2-2	9531079	2	TT	GG	48	81	49	0.484461	H	H	-	H	B	H	H	H	H	A	B	H	B	H	A	-	A	H	B	B	A	A	A	B	H	H	A	H	H	H	H	H	H	B	H	H	A	B	H	B
AX-166509161	2-2	9551474	1	GTT/GTT	-/-	49	85	49	0.630181	H	H	H	H	B	H	H	H	H	A	B	H	B	H	A	H	A	H	B	B	A	A	A	B	H	H	A	H	H	H	H	H	H	B	H	H	A	B	H	B
AX-123540504	2-2	9567042	1	AA	CC	51	85	50	0.499799	H	H	H	H	B	H	H	H	H	A	B	H	B	H	A	H	A	H	B	B	A	A	A	B	H	H	A	H	H	H	H	H	H	B	H	H	A	B	H	B
AX-123365156	2-2	9589112	4	AA	GG	51	86	43	0.586646	H	H	H	H	H	-	H	-	H	A	B	H	-	H	A	-	A	H	B	B	A	A	A	H	H	H	A	H	H	H	H	H	H	-	H	H	A	B	H	B
AX-166511443	2-2	10045369	5	TT	CC	0	1	185	3.64765e-120	B	B	B	B	B	B	B	B	B	B	B	B	B	B	B	B	B	B	B	B	B	B	B	B	B	B	B	B	B	B	B	B	B	B	B	B	B	B	B	B
AX-166511506	2-2	10147265	2	TT	CC	0	1	185	3.64765e-120	B	B	B	B	B	B	B	B	B	B	B	B	B	B	B	B	B	B	B	B	B	B	B	B	B	B	B	B	B	B	B	B	B	B	B	B	B	B	B	B
AX-89851579	2-2	10731315	3	GG	CC	51	95	22	0.00158618	-	A	H	H	A	A	H	H	A	H	H	B	H	H	H	A	H	A	A	A	H	H	H	H	H	H	A	A	A	H	A	A	H	H	H	B	A	-	H	A
AX-166511957	2-2	10945055	1	AA	GG	0	1	184	1.63462e-119	B	B	B	B	B	B	B	B	B	B	B	B	B	B	B	B	B	B	B	B	-	B	B	B	B	B	B	B	B	B	B	B	B	B	B	B	B	B	B	B
AX-166511961	2-2	11000578	4	TT	CC	52	88	40	0.429796	B	A	H	H	A	A	-	B	A	H	B	B	H	H	H	A	H	A	A	A	B	H	H	B	H	H	A	A	A	H	A	A	H	B	H	H	A	B	H	A
AX-166521313	2-2	11036194	1	AA	CC	0	1	184	1.63462e-119	B	B	B	B	B	B	B	B	B	B	B	B	B	B	B	B	B	B	B	B	B	B	B	B	B	B	B	B	B	B	B	B	B	B	B	B	B	B	B	B
AX-123357457	2-2	11089731	1	GG	AA	51	89	46	0.736054	B	A	H	H	A	A	H	B	A	H	B	B	H	H	H	A	H	A	A	A	B	H	H	B	H	H	H	A	A	H	A	A	H	B	H	H	A	B	H	A
AX-166503894	2-2	11222311	1	TT	GG	53	85	45	0.444202	A	B	A	A	A	H	A	H	H	A	H	A	-	A	H	H	B	B	A	B	H	H	B	H	B	H	H	A	B	H	A	A	A	H	H	B	H	B	B	B
AX-166511976	2-2	11393506	4	CC	AA	44	95	46	0.914673	B	A	H	H	-	A	H	B	A	H	B	B	H	H	H	H	H	A	A	A	B	H	H	B	H	H	H	A	A	H	A	A	H	B	H	H	A	B	H	A
AX-123357464	2-2	11552669	1	CC	TT	0	1	185	3.64765e-120	B	B	B	B	B	B	B	B	B	B	B	B	B	B	B	B	B	B	B	B	B	B	B	B	B	B	B	B	B	B	B	B	B	B	B	B	B	B	B	B
AX-123360607	2-2	11593465	2	TT	CC	50	90	45	0.816521	B	A	H	H	A	A	H	B	A	H	B	B	H	H	H	H	H	A	A	A	B	H	H	B	H	H	H	A	A	H	A	A	H	B	H	H	A	B	H	A
AX-123363634	2-2	11751575	4	TT	CC	48	90	47	0.929626	B	A	H	H	A	A	H	B	A	H	B	B	H	H	H	H	H	A	A	A	B	H	H	B	H	H	H	A	A	H	A	A	H	B	H	H	A	B	H	A
AX-123357462	2-2	11753224	2	CC	TT	47	92	43	0.905832	B	A	H	H	A	A	H	B	A	H	B	B	H	H	H	H	H	A	A	A	B	H	H	B	H	H	H	A	A	H	A	A	H	B	H	H	A	B	H	A
AX-123390611	2-2	11862632	3	CC	TT	48	91	47	0.952765	B	A	H	H	A	A	H	B	A	H	B	B	H	H	H	H	H	A	A	A	B	H	H	B	H	H	H	A	A	H	A	A	H	B	H	H	A	B	H	A
AX-166511895	2-2	12073430	3	AA	GG	48	89	47	0.901892	B	A	H	H	A	A	H	B	A	H	B	B	H	H	B	H	H	A	A	A	B	H	H	B	H	H	H	A	A	H	A	A	H	B	H	H	A	B	H	A
AX-166503839	2-2	12219388	1	AA	GG	0	1	184	1.63462e-119	B	B	B	B	B	B	B	B	B	B	B	B	B	B	B	B	B	B	B	B	B	B	B	B	B	B	B	B	B	B	B	B	B	B	B	B	B	B	B	B
AX-123366918	2-2	12223486	1	GG	AA	0	1	185	3.64765e-120	B	B	B	B	B	B	B	B	B	B	B	B	B	B	B	B	B	B	B	B	B	B	B	B	B	B	B	B	B	B	B	B	B	B	B	B	B	B	B	B
AX-166519057	2-2	12332508	2	CTAG/CTAG	-/-	0	1	184	1.63462e-119	B	B	B	B	B	B	B	B	B	B	B	B	B	B	B	B	B	B	B	B	B	B	B	B	B	B	B	B	B	B	B	B	B	B	B	B	-	B	B	B
AX-166519057	2-2	12385491	2	CTAG/CTAG	-/-	0	1	184	1.63462e-119	B	B	B	B	B	B	B	B	B	B	B	B	B	B	B	B	B	B	B	B	B	B	B	B	B	B	B	B	B	B	B	B	B	B	B	B	-	B	B	B
AX-123360669	2-2	12547523	1	TT	CC	45	90	51	0.748022	H	A	H	H	B	H	A	H	A	H	B	H	B	B	A	H	A	H	B	B	A	A	B	B	H	B	A	H	B	H	H	H	H	B	H	B	A	B	H	B
AX-123524488	2-2	12594983	1	CC	TT	44	88	51	0.669222	H	A	H	H	B	H	A	H	A	H	B	H	B	B	A	H	A	H	B	B	A	A	B	B	H	B	A	H	B	H	H	H	H	B	H	B	A	B	H	B
AX-166503995	2-2	12611494	4	TT	CC	40	99	47	0.521765	H	B	B	H	B	H	H	B	H	A	H	H	B	H	B	B	H	H	B	H	H	B	B	B	A	H	A	H	H	B	H	A	A	H	H	H	B	A	B	H
AX-166517740	2-2	12622964	1	AA	GG	45	90	51	0.748022	H	A	H	H	B	H	A	H	A	H	B	H	B	B	A	H	A	H	B	B	A	A	B	B	H	B	A	H	B	H	H	H	H	B	H	B	A	B	H	B
AX-123363649	2-2	12626340	1	GG	AA	43	92	49	0.822298	H	A	H	H	B	H	A	H	A	H	B	H	B	B	-	H	A	H	B	B	A	H	B	B	H	B	A	H	B	H	H	H	H	B	H	B	A	B	H	B
AX-123365358	2-2	12764294	1	GG	AA	45	90	50	0.816521	H	A	H	H	B	H	A	H	A	H	B	H	B	B	A	H	A	H	B	B	A	A	B	B	H	B	A	H	B	H	H	H	H	B	H	B	A	B	H	B
AX-166503998	2-2	12826165	3	CC	TT	38	100	43	0.321307	H	B	B	H	B	H	B	B	H	A	H	H	B	H	B	B	H	H	B	H	H	B	B	B	A	H	A	H	H	B	H	A	A	H	H	H	B	A	B	H
AX-166511135	2-2	12856767	2	TT	CC	45	90	51	0.748022	H	A	H	H	B	H	A	H	A	H	B	H	B	B	A	H	A	H	B	B	A	A	B	B	H	B	A	H	B	H	H	H	H	B	H	B	A	B	H	B
AX-123360269	2-2	12858463	2	GG	TT	45	90	50	0.816521	H	A	H	H	B	H	A	H	A	H	B	H	B	B	A	H	A	H	B	B	A	A	B	B	H	B	A	H	B	H	H	H	H	B	H	B	A	B	H	B
AX-123614288	2-2	12874883	1	AAGG/AAGG	-/-	45	90	51	0.748022	H	A	H	H	B	H	A	H	A	H	B	H	B	B	A	H	A	H	B	B	A	A	B	B	H	B	A	H	B	H	H	H	H	B	H	B	A	B	H	B
AX-123614970	2-2	12970049	2	ATAT/ATAT	-/-	0	1	185	3.64765e-120	B	B	B	B	B	B	B	B	B	B	B	B	B	B	B	B	B	B	B	B	B	B	B	B	B	B	B	B	B	B	B	B	B	B	B	B	B	B	B	B
AX-166503166	2-2	12972972	1	AA	GG	0	1	184	1.63462e-119	B	B	B	B	B	B	B	B	B	B	B	B	B	B	B	B	B	B	B	B	B	B	B	B	B	B	B	B	B	B	B	B	B	B	B	B	B	B	B	B
AX-166511150	2-2	13015592	1	AA	GG	45	90	50	0.816521	H	A	H	H	B	H	A	H	A	H	B	H	B	B	A	H	A	H	B	B	A	A	B	B	H	B	A	H	B	H	H	H	H	B	H	B	A	B	H	B
AX-166503167	2-2	13042396	3	GG	AA	44	89	49	0.834169	H	A	H	H	-	H	A	H	A	H	B	B	B	B	A	H	A	H	B	B	A	A	B	B	H	B	A	H	B	H	H	H	H	B	H	B	A	B	H	B
AX-123360271	2-2	13058804	3	CC	TT	45	89	52	0.646952	H	A	H	H	B	H	A	H	A	H	B	B	B	B	A	H	A	H	B	B	A	A	B	B	H	B	A	H	B	H	H	H	H	B	H	B	A	B	H	B
AX-166503168	2-2	13072708	1	CC	AA	49	91	41	0.700225	B	A	A	H	A	A	H	B	A	H	B	B	H	H	H	H	H	A	A	A	B	H	H	B	H	H	H	A	A	H	A	A	H	B	H	B	H	-	H	A
AX-166503169	2-2	13072831	3	AA	CC	49	92	45	0.907761	B	A	A	H	A	A	H	B	A	H	B	B	H	H	H	H	H	A	A	A	B	H	H	B	H	H	H	A	A	H	A	A	H	B	H	B	H	B	H	A
AX-166503170	2-2	13101275	1	GG	AA	33	95	36	0.12053	H	-	B	H	B	-	H	B	H	-	H	H	-	H	B	B	H	H	B	A	H	B	B	B	A	H	A	H	H	-	H	A	-	H	H	H	B	-	B	H
AX-166520545	2-2	13144822	1	AA	GG	23	12	140	5.44278e-63	B	-	B	B	B	B	A	B	H	B	B	B	B	B	A	B	H	B	B	B	-	H	B	B	B	B	A	B	B	B	B	B	B	B	B	B	A	B	B	B
AX-166511160	2-2	13209720	1	AA	GG	46	88	52	0.629792	H	A	H	H	B	H	A	B	A	H	B	B	B	B	A	H	A	H	B	B	A	A	B	B	H	B	A	H	B	H	H	H	H	B	H	B	A	B	H	B
AX-166511162	2-2	13211695	4	TT	CC	43	88	51	0.637278	H	A	H	H	B	H	-	H	A	H	B	B	B	B	-	H	A	H	B	B	A	A	B	B	H	B	-	H	B	H	H	H	H	B	H	B	A	B	H	B
AX-123365140	2-2	13241096	1	GG	AA	2	127	51	3.98926e-13	H	H	H	H	B	H	H	H	H	H	B	B	B	B	H	H	H	H	B	B	H	H	B	B	H	B	H	H	B	H	H	H	H	B	H	B	H	B	H	B
AX-123365141	2-2	13246738	2	CC	TT	46	59	51	0.00832526	H	A	-	H	B	A	A	-	A	H	B	B	B	B	A	H	A	-	B	B	H	A	B	B	-	B	A	-	B	H	A	A	-	B	H	B	A	B	H	B
AX-123360273	2-2	13247043	2	CC	AA	11	121	51	1.18126e-08	H	A	H	H	B	H	H	H	A	H	B	B	B	B	H	H	H	H	B	B	H	H	B	B	H	B	H	H	B	H	H	H	H	B	H	B	H	B	H	B
AX-123597795	2-2	13262785	3	TT	CC	37	99	47	0.31311	H	B	B	H	B	H	H	-	H	A	H	H	B	H	B	B	H	H	B	A	H	B	B	-	A	H	A	H	H	B	H	A	A	H	H	H	B	A	B	H
AX-166511167	2-2	13271146	4	CC	AA	39	88	50	0.503365	H	-	H	H	B	H	A	H	A	H	B	B	B	B	A	H	-	H	B	B	-	H	B	H	H	B	A	H	B	H	H	H	H	B	H	B	A	B	H	B
AX-123357170	2-2	13275882	1	AA	GG	37	101	48	0.262184	H	B	B	H	B	H	H	B	H	A	H	H	B	H	B	H	H	H	B	A	H	B	B	B	A	H	A	H	H	B	H	A	A	H	H	H	B	A	B	H
AX-166503177	2-2	13347347	1	AA	CC	47	86	51	0.61986	H	A	H	H	B	H	A	H	A	H	B	B	B	B	A	H	A	H	B	B	A	A	B	H	H	B	A	H	B	H	H	H	H	B	H	B	A	B	H	B
AX-166503178	2-2	13349017	1	CC	TT	47	89	50	0.802174	H	A	H	H	B	H	A	H	A	H	B	B	B	B	A	H	A	H	B	B	A	A	B	H	H	B	A	H	B	H	H	H	H	B	H	B	A	B	H	B
AX-123363556	2-2	13369550	1	TT	CC	47	89	50	0.802174	H	A	H	H	B	H	A	H	A	H	B	B	B	B	A	H	A	H	B	B	A	A	B	H	H	B	A	H	B	H	H	H	H	B	H	B	A	B	H	B
AX-123366857	2-2	13369611	1	AA	TT	47	89	50	0.802174	H	A	H	H	B	H	A	H	A	H	B	B	B	B	A	H	A	H	B	B	A	A	B	H	H	B	A	H	B	H	H	H	H	B	H	B	A	B	H	B
AX-123365146	2-2	13375110	1	GG	AA	50	89	45	0.791603	B	A	A	H	A	A	H	B	A	H	B	B	H	H	H	H	H	A	A	A	B	H	H	B	H	H	H	A	A	H	A	A	H	B	H	B	H	B	H	A
AX-123599983	2-2	13387215	2	TT	CC	35	98	48	0.211137	H	B	B	H	B	H	H	B	H	A	H	H	B	H	B	B	H	H	B	A	-	B	B	B	A	H	A	H	H	B	H	A	A	H	H	H	B	A	B	H
AX-123360276	2-2	13519540	3	GG	AA	48	90	43	0.86859	B	H	A	H	-	-	H	B	A	H	B	B	H	H	-	H	H	A	A	A	B	A	H	B	H	H	H	A	A	H	A	A	H	B	H	B	H	B	H	A
AX-123357173	2-2	13595947	3	GG	AA	48	91	46	0.955094	B	H	A	H	A	A	H	B	A	H	B	B	H	H	H	H	H	A	A	A	B	A	H	B	H	H	H	A	A	H	A	A	H	B	H	B	H	B	H	A
AX-166511178	2-2	13596003	1	CC	TT	47	89	50	0.802174	H	A	H	H	B	H	A	H	A	H	B	B	B	B	A	H	A	H	B	B	A	A	B	H	H	B	A	H	B	H	H	H	H	B	H	B	A	B	H	B
AX-166503189	2-2	13604539	3	TT	GG	47	88	49	0.822298	H	A	H	H	B	H	A	H	A	H	B	B	B	B	A	H	A	H	B	B	A	A	B	H	H	B	A	H	B	H	H	H	H	B	H	-	A	B	H	B
AX-123357174	2-2	13605097	1	AA	GG	50	91	44	0.803387	B	H	A	H	A	A	H	-	A	H	B	B	H	H	H	H	H	A	A	A	B	A	H	B	H	H	H	A	A	H	A	A	H	B	H	B	H	B	H	A
AX-166511180	2-2	13620102	1	AA	GG	45	2	139	4.98642e-60	B	A	B	B	B	B	A	B	A	B	B	B	B	B	A	B	A	B	B	B	A	A	B	B	B	B	A	B	B	B	B	B	B	B	B	B	A	B	B	B
AX-166519014	2-2	13652548	1	CGCG/CGCG	-/-	47	89	50	0.802174	H	A	H	H	B	H	A	H	A	H	B	B	B	B	A	H	A	H	B	B	A	A	B	H	H	B	A	H	B	H	H	H	H	B	H	B	A	B	H	B
AX-166511182	2-2	13669939	1	AA	GG	48	95	29	0.0478015	H	A	H	H	-	H	A	A	A	H	B	B	B	B	A	H	A	H	H	H	A	A	B	H	H	-	A	H	-	H	H	H	H	B	H	B	A	B	H	H
AX-89876577	2-2	13724458	1	AA	GG	32	101	42	0.0703491	B	B	A	-	B	H	H	-	H	H	-	H	B	H	B	B	A	H	H	B	A	A	H	H	H	H	H	B	H	-	B	B	H	H	H	B	H	H	H	H
AX-123363557	2-2	13749517	1	AA	GG	36	100	48	0.228034	H	B	B	H	B	H	H	B	H	A	H	H	B	H	B	B	H	H	B	A	H	B	B	B	A	H	A	H	H	B	H	A	A	H	H	H	B	A	B	H
AX-166520568	2-2	13832715	3	GG	AA	39	103	40	0.204352	B	B	A	A	-	H	H	A	H	H	A	H	B	H	H	-	A	H	H	B	A	A	H	H	H	H	H	B	H	A	B	B	H	H	H	B	H	H	H	H
AX-89907262	2-2	13834175	4	GG	CC	49	87	47	0.784139	B	H	A	H	A	A	H	B	A	H	B	B	-	H	H	H	H	A	A	A	B	A	H	B	H	H	H	A	A	H	A	A	H	B	H	B	H	B	H	A
AX-123539784	2-2	13876684	1	CC	AA	50	90	46	0.832938	B	H	A	H	A	A	H	B	A	H	B	B	H	H	H	H	H	A	A	A	B	A	H	B	H	H	H	A	A	H	A	A	H	B	H	B	H	B	H	A
AX-166519016	2-2	13894735	1	AATT/AATT	-/-	48	89	49	0.837429	H	A	H	H	B	H	A	A	A	H	H	B	B	B	A	H	A	H	B	B	A	A	B	H	H	B	A	H	B	H	H	H	H	B	H	B	A	B	H	B
AX-123614291	2-2	13937218	1	TCACA/TCACA	-/-	48	88	50	0.748022	H	A	H	H	B	H	A	A	A	H	H	B	B	B	A	H	A	H	B	B	A	A	B	H	H	B	A	H	B	H	H	H	H	B	H	B	A	B	H	B
AX-166520578	2-2	14068980	1	TT	CC	48	87	50	0.705641	H	A	H	H	B	H	A	A	A	H	H	B	B	B	A	H	A	H	B	B	A	A	B	H	H	B	A	H	B	H	H	H	H	B	H	B	A	B	H	B
AX-123357178	2-2	14071172	1	TT	CC	47	91	45	0.97571	H	H	A	H	A	A	H	B	A	H	B	B	H	H	H	H	H	A	A	-	B	A	H	B	H	H	H	A	A	H	A	A	H	B	H	B	H	B	H	A
AX-89781084	2-2	14111346	1	TT	CC	39	101	45	0.376938	B	B	A	A	B	H	H	A	H	H	A	H	B	H	B	B	A	H	H	B	A	A	H	H	H	H	H	B	H	A	B	B	H	H	H	B	H	H	H	H
AX-123357179	2-2	14111771	2	AA	GG	48	88	50	0.748022	H	A	H	H	B	H	A	A	A	H	H	H	B	B	A	H	A	H	B	B	A	A	B	H	H	B	A	H	B	H	H	H	H	B	H	B	A	B	H	B
AX-123614532	2-2	14159726	1	-/-	ATT/ATT	48	88	50	0.748022	H	A	H	H	B	H	A	A	A	H	H	H	B	B	A	H	A	H	B	B	A	A	B	H	H	B	A	H	B	H	H	H	H	B	H	B	A	B	H	B
AX-166519019	2-2	14193030	1	-/-	TTCA/TTCA	47	88	50	0.765239	H	A	H	H	B	H	A	A	A	H	H	H	B	B	A	H	A	H	B	B	A	A	B	H	H	B	A	H	B	H	H	H	H	B	H	B	A	B	H	B
AX-166519020	2-2	14193508	1	-/-	ATAT/ATAT	48	88	49	0.799056	H	A	H	H	B	H	A	A	A	H	H	H	B	B	A	H	A	H	B	B	A	A	B	H	H	B	A	H	B	H	H	H	H	B	H	B	A	-	H	B
AX-166511199	2-2	14204368	1	TT	CC	48	87	50	0.705641	H	A	H	H	B	H	A	A	A	H	H	H	B	B	A	H	A	H	B	B	A	A	B	H	H	B	A	H	B	H	H	H	H	B	H	B	A	B	H	B
AX-123365152	2-2	14241168	4	GG	AA	48	88	49	0.799056	H	A	H	H	B	H	A	A	A	H	H	H	B	B	A	H	A	H	B	B	A	A	B	H	H	B	A	H	B	H	H	H	H	B	H	B	A	B	H	B
AX-166519659	2-2	14293600	1	AA	TT	48	89	49	0.837429	H	A	H	H	B	H	A	A	A	H	H	H	B	B	A	H	A	H	B	B	A	A	B	H	H	B	A	H	B	H	H	H	H	B	H	B	A	B	H	B
AX-166503217	2-2	14294719	1	CC	TT	47	88	47	0.905832	H	A	H	H	B	H	A	A	A	H	H	H	B	B	A	H	A	H	B	B	A	A	B	H	H	B	A	H	B	H	H	H	H	B	H	B	A	B	H	B
AX-123357181	2-2	14304214	1	GG	AA	48	89	49	0.837429	H	A	H	H	B	H	A	A	A	H	H	H	B	B	A	H	A	H	B	B	A	A	B	H	H	B	A	H	B	H	H	H	H	B	H	B	A	B	H	B
AX-166511208	2-2	14305629	1	AA	GG	48	89	49	0.837429	H	A	H	H	B	H	A	A	A	H	H	H	B	B	A	H	A	H	B	B	A	A	B	H	H	B	A	H	B	H	H	H	H	B	H	B	A	B	H	B
AX-123363560	2-2	14309442	2	AA	CC	48	91	46	0.955094	H	B	A	H	H	H	H	B	A	H	B	B	H	H	H	H	H	A	A	A	B	A	H	B	H	H	H	A	A	H	A	A	H	B	H	B	H	B	H	A
AX-123365154	2-2	14341899	3	CC	TT	45	89	46	0.983471	H	B	A	H	H	H	-	B	A	H	B	B	H	H	-	H	H	A	A	A	B	-	H	B	H	H	H	A	A	H	A	A	-	B	H	B	H	B	H	A
AX-166503221	2-2	14342140	3	GG	TT	43	91	46	0.940719	H	B	A	H	H	H	H	B	A	H	B	B	H	H	H	H	H	A	A	-	B	A	H	B	H	H	H	A	A	H	A	-	H	B	H	B	H	B	H	A
AX-166503226	2-2	14358993	1	GG	AA	32	91	49	0.139327	H	A	H	H	B	H	A	A	-	H	H	-	B	B	A	H	-	H	B	B	A	A	B	H	H	B	A	H	B	H	H	H	H	B	H	B	A	B	H	B
AX-166520587	2-2	14382873	2	GG	AA	39	100	46	0.417708	B	B	A	A	B	H	H	A	H	H	A	H	B	H	B	B	A	H	H	B	A	A	H	H	H	H	H	B	H	A	B	B	H	H	H	B	H	H	H	H
AX-123360286	2-2	14388207	1	CC	TT	48	89	49	0.837429	H	A	H	H	B	H	A	A	A	H	H	H	B	B	A	H	A	H	B	B	A	A	B	H	H	B	A	H	B	H	H	H	H	B	H	B	A	B	H	B
AX-166517640	2-2	14413403	1	GG	CC	35	101	50	0.149891	H	B	B	H	B	H	H	B	H	A	H	H	B	H	B	B	H	H	B	A	H	B	B	B	A	H	A	H	H	B	H	A	A	H	H	H	B	A	B	H
AX-166503228	2-2	14438192	4	AA	GG	42	77	50	0.35191	H	B	A	H	H	H	H	B	A	H	B	B	H	H	-	H	H	A	A	A	B	A	H	B	H	H	H	A	A	H	A	A	H	B	H	B	H	B	H	A
AX-123360289	2-2	14438313	5	GG	TT	42	90	45	0.926565	H	H	H	H	B	H	A	A	A	H	H	H	B	B	A	H	A	H	B	B	A	A	B	H	H	B	A	H	B	H	H	H	H	B	H	B	-	B	H	B
AX-123360290	2-2	14446245	1	AA	GG	48	89	48	0.875962	H	A	H	H	B	H	A	A	A	H	H	H	B	B	A	H	A	H	B	B	A	A	B	H	H	B	A	H	B	H	H	H	H	B	H	B	A	B	H	B
AX-166503231	2-2	14465774	1	CC	TT	47	91	48	0.952765	H	A	H	H	B	H	A	A	A	H	H	H	B	B	A	H	A	H	B	B	A	A	B	H	H	B	H	H	B	H	H	H	H	B	H	B	A	B	H	B
AX-166503232	2-2	14466013	1	GG	AA	46	87	43	0.939413	H	B	A	H	H	H	H	B	A	H	B	B	H	H	H	H	H	A	A	A	B	A	H	B	H	H	H	A	A	H	A	A	H	-	H	-	H	H	H	A
AX-166520593	2-2	14473192	3	TT	CC	39	90	48	0.616898	H	-	H	H	B	H	A	-	A	H	H	H	B	B	A	H	A	H	B	B	-	A	B	H	H	B	H	H	B	H	H	H	H	B	H	B	A	B	H	B
AX-166503233	2-2	14476713	2	TT	CC	46	89	37	0.562378	-	B	A	H	H	H	H	-	A	-	B	B	H	H	H	H	H	A	A	A	B	A	H	B	H	H	H	A	A	H	A	A	H	B	H	B	H	B	H	A
AX-166511215	2-2	14476806	4	AA	GG	37	92	48	0.439537	H	A	H	H	B	H	A	-	A	H	H	H	B	B	A	H	A	H	B	B	-	A	B	H	H	B	H	H	B	H	H	H	H	B	H	B	A	B	H	B
AX-123614533	2-2	14528495	1	-/-	TTG/TTG	48	90	48	0.907761	H	A	H	H	B	H	A	A	A	H	H	H	B	B	A	H	A	H	B	B	A	A	B	H	H	B	H	H	B	H	H	H	H	B	H	B	A	B	H	B
AX-123614974	2-2	14530519	1	-/-	TAAA/TAAA	48	90	48	0.907761	H	A	H	H	B	H	A	A	A	H	H	H	B	B	A	H	A	H	B	B	A	A	B	H	H	B	H	H	B	H	H	H	H	B	H	B	A	B	H	B
AX-89819588	2-2	14591542	3	TT	CC	35	102	49	0.145915	H	B	B	H	B	H	H	B	H	A	H	H	B	H	B	B	H	H	B	A	H	B	B	B	A	H	A	H	H	B	H	A	A	H	H	H	B	A	B	H
AX-123615241	2-2	14614148	1	-/-	GCCT/GCCT	49	89	48	0.837429	H	A	H	H	B	H	A	A	A	H	H	H	B	B	A	H	A	H	B	B	A	A	B	H	H	B	H	H	B	H	H	H	H	B	H	B	A	B	H	B
AX-166503240	2-2	14622097	1	AA	GG	49	88	48	0.799056	H	A	H	H	B	H	A	A	A	H	H	H	B	B	A	H	A	H	B	B	A	A	B	H	H	B	H	H	B	H	H	H	H	B	H	B	A	B	H	B
AX-166503242	2-2	14625611	4	CC	TT	34	103	49	0.10178	H	B	B	H	B	H	H	B	H	A	H	H	B	H	B	B	H	H	B	A	H	B	B	B	A	H	A	H	H	B	H	A	A	H	H	H	B	A	B	H
AX-166519022	2-2	14725169	1	TCCGA/TCCGA	-/-	49	89	48	0.837429	H	A	H	H	B	H	A	A	A	H	H	H	B	B	A	H	A	H	B	B	A	A	B	H	H	B	H	H	B	H	H	H	H	B	H	B	A	B	H	B
AX-166511226	2-2	14784686	1	CC	TT	49	88	48	0.799056	H	A	H	H	B	H	A	A	A	H	H	H	B	B	A	H	A	H	B	B	A	A	B	H	H	B	H	H	B	H	H	H	H	B	H	B	A	B	H	B
AX-166520607	2-2	14784901	1	GG	TT	49	89	48	0.837429	H	A	H	H	B	H	A	A	A	H	H	H	B	B	A	H	A	H	B	B	A	A	B	H	H	B	H	H	B	H	H	H	H	B	H	B	A	B	H	B
AX-166503251	2-2	14821204	3	CC	AA	45	92	47	0.978495	H	B	A	H	H	H	H	B	A	H	B	B	H	H	H	H	H	A	A	A	B	A	H	B	H	H	H	A	A	H	A	A	-	B	H	B	H	B	H	A
AX-166520610	2-2	14831728	1	AA	GG	49	88	48	0.799056	H	A	H	H	B	H	A	A	A	H	H	H	B	B	A	H	A	H	B	B	A	A	B	H	H	B	H	-	B	H	H	H	H	B	H	B	A	B	H	B
AX-123614293	2-2	14836834	3	AACG/AACG	-/-	46	89	48	0.913781	H	A	H	H	B	H	A	A	A	H	H	H	B	B	A	H	A	H	B	B	A	A	B	H	H	B	H	H	B	H	H	H	H	B	H	B	A	B	H	B
AX-123360294	2-2	14837927	2	TT	CC	45	93	47	0.975969	H	B	A	H	H	H	H	B	A	H	B	B	H	H	H	H	H	A	A	A	B	A	H	B	H	H	H	A	A	H	A	A	H	B	H	B	H	B	H	A
AX-123360295	2-2	14838087	2	TT	CC	45	94	46	0.970708	H	B	A	H	H	H	H	B	A	H	B	B	H	H	H	H	H	A	A	A	B	A	H	B	H	H	H	A	A	H	A	A	H	B	H	B	H	B	H	A
AX-166520611	2-2	14852531	1	CC	TT	49	88	48	0.799056	H	A	H	H	B	H	A	A	A	H	H	H	B	B	A	H	A	H	B	B	A	A	B	H	H	B	H	H	B	H	H	H	H	B	H	B	A	B	H	B
AX-123357190	2-2	14862243	2	CC	TT	45	94	47	0.968257	H	B	A	H	H	H	H	B	A	H	B	B	H	H	H	H	H	A	A	A	B	A	H	B	H	H	H	A	A	H	A	A	H	B	H	B	H	B	H	A
AX-166511229	2-2	14871071	1	TT	CC	48	90	48	0.907761	H	A	H	H	B	H	A	H	A	H	H	H	B	B	A	H	A	H	B	B	A	A	B	H	H	B	H	H	B	H	H	H	H	B	H	B	A	B	H	B
AX-166511230	2-2	14874023	1	CC	TT	49	88	48	0.799056	H	A	H	H	B	H	A	A	A	H	H	H	B	B	A	H	A	H	B	B	A	A	B	H	H	B	H	H	B	H	H	H	H	B	H	B	A	B	H	B
AX-166503344	2-2	14941680	4	AA	CC	42	93	47	0.834169	H	B	A	H	H	H	H	B	A	H	B	B	H	H	H	H	H	A	-	A	B	A	H	B	H	H	H	A	A	H	A	A	H	B	H	B	H	B	H	A
AX-166511328	2-2	14962609	1	GG	TT	49	89	47	0.857226	H	A	H	H	-	H	A	A	A	H	H	H	B	B	A	H	A	H	B	B	A	A	B	H	H	B	H	H	B	H	H	H	H	B	H	B	A	B	H	B
AX-123364729	2-2	14963272	1	GG	TT	49	89	48	0.837429	H	A	H	H	B	H	A	A	A	H	H	H	B	B	A	H	A	H	B	B	A	A	B	H	H	B	H	H	B	H	H	H	H	B	H	B	A	B	H	B
AX-89877122	2-2	14969936	3	TT	CC	33	106	43	0.0487048	H	B	B	H	B	H	H	B	H	A	H	H	B	H	B	B	H	H	B	A	H	H	B	B	A	H	A	H	A	B	H	H	A	H	H	H	B	A	B	H
AX-166520713	2-2	14972893	4	GG	AA	48	90	47	0.929626	H	A	H	H	B	H	A	A	A	H	H	H	B	B	A	H	A	H	B	B	A	A	B	H	H	B	H	H	B	H	H	H	H	B	H	B	A	B	H	B
AX-123357233	2-2	14972942	4	AA	GG	33	104	49	0.0687403	H	B	B	H	B	H	H	B	H	A	H	H	B	H	B	B	H	H	B	A	H	B	B	B	A	H	A	H	A	B	H	H	A	H	H	H	B	A	B	H
AX-166503342	2-2	14977381	4	AA	GG	33	104	49	0.0687403	H	B	B	H	B	H	H	B	H	A	H	H	B	H	B	B	H	H	B	A	H	B	B	B	A	H	A	H	A	B	H	H	A	H	H	H	B	A	B	H
AX-166511324	2-2	14990637	1	GG	AA	49	90	47	0.888448	H	A	H	H	B	H	A	A	A	H	H	H	B	B	A	H	A	H	B	B	A	A	B	H	H	B	H	H	B	H	H	H	H	B	H	B	A	B	H	B
AX-123360335	2-2	14990705	1	GG	TT	49	89	47	0.857226	H	A	H	H	B	H	A	A	A	H	H	H	B	B	A	H	A	H	B	B	A	A	B	H	H	B	H	H	B	H	H	H	H	B	H	B	A	B	H	B
AX-166503340	2-2	14997057	1	CC	TT	37	82	35	0.704231	H	A	H	H	-	H	A	A	A	H	H	H	B	-	A	H	A	H	-	-	A	A	-	-	H	B	H	H	B	H	H	H	H	B	H	B	A	B	H	-
AX-166527173	2-2	15034977	1	TT	CC	49	90	47	0.888448	H	A	H	H	B	H	A	A	A	H	H	H	B	B	A	H	A	H	B	B	A	A	B	H	H	B	H	H	B	H	H	H	H	B	H	B	A	B	H	B
AX-166503338	2-2	15061142	1	AA	GG	49	90	47	0.888448	H	A	H	H	B	H	A	A	A	H	H	H	B	B	A	H	A	H	B	B	A	A	B	H	H	B	H	H	B	H	H	H	H	B	H	B	A	B	H	B
AX-166526711	2-2	15061520	1	CC	TT	49	89	47	0.857226	H	A	H	H	B	H	A	A	A	H	H	H	B	B	A	H	A	H	B	B	A	A	B	H	H	B	H	H	B	H	H	H	H	B	H	B	A	B	H	B
AX-166511316	2-2	15061762	1	AA	GG	49	90	47	0.888448	H	A	H	H	B	H	A	A	A	H	H	H	B	B	A	H	A	H	B	B	A	A	B	H	H	B	H	H	B	H	H	H	H	B	H	B	A	B	H	B
AX-89819978	2-2	15082827	3	TT	CC	46	92	45	0.991837	H	B	A	H	H	H	H	B	A	H	B	B	H	H	H	H	A	A	A	A	B	A	H	B	H	H	H	A	A	H	A	H	H	B	H	B	H	B	H	A
AX-166527177	2-2	15136892	1	GG	CC	44	80	47	0.666022	-	A	H	H	B	H	A	A	A	H	H	H	B	B	A	H	A	H	B	B	-	A	B	H	-	B	H	H	B	H	H	H	-	B	H	B	A	B	H	B
AX-166519662	2-2	15176126	1	GG	AA	36	87	42	0.628992	H	A	H	H	B	H	A	H	A	-	B	B	-	B	A	H	A	H	H	B	H	A	B	-	H	H	H	H	-	H	H	H	H	B	H	B	A	B	H	H
AX-123357227	2-2	15183210	1	CC	TT	43	90	46	0.948311	-	B	A	H	H	H	H	B	A	H	B	B	H	H	H	H	A	A	A	A	B	A	H	B	H	H	H	A	A	H	A	H	H	B	H	B	H	B	H	A
AX-166520700	2-2	15195173	4	GG	AA	42	93	45	0.860708	H	B	A	H	H	H	H	B	A	H	B	B	H	H	H	H	A	A	A	A	B	A	H	B	H	H	H	A	A	H	A	H	H	B	H	B	H	-	H	A
AX-89781447	2-2	15216974	2	GG	TT	44	93	46	0.954614	H	B	A	H	H	H	H	B	A	H	B	B	H	H	H	H	A	A	A	A	B	-	H	B	H	H	H	A	A	H	A	H	H	B	H	B	H	B	H	A
AX-166511309	2-2	15222874	1	GG	AA	49	89	47	0.857226	H	A	H	H	B	H	A	A	A	H	H	H	B	B	A	H	A	H	B	B	A	A	B	H	H	B	H	H	B	H	H	H	H	B	H	B	A	B	H	B
AX-123365172	2-2	15223023	1	CC	AA	139	1	46	1.90475e-60	A	B	A	A	A	A	A	B	A	A	B	B	A	A	A	A	A	A	A	A	B	A	A	B	A	A	A	A	A	A	A	A	A	B	A	B	A	B	A	A
AX-123357226	2-2	15223685	1	CC	TT	49	90	47	0.888448	H	A	H	H	B	H	A	A	A	H	H	H	B	B	A	H	A	H	B	B	A	A	B	H	H	B	H	H	B	H	H	H	H	B	H	B	A	B	H	B
AX-166503334	2-2	15230457	1	TT	CC	49	89	47	0.857226	H	A	H	H	B	H	A	A	A	H	H	H	B	B	A	H	A	H	B	B	A	A	B	H	H	B	H	H	B	H	H	H	H	B	H	B	A	B	H	B
AX-166503330	2-2	15248668	1	AA	GG	49	90	47	0.888448	H	A	H	H	B	H	A	A	A	H	H	H	B	B	A	H	A	H	B	B	A	A	B	H	H	B	H	H	B	H	H	H	H	B	H	B	A	B	H	B
AX-166511303	2-2	15256510	1	CC	AA	33	101	49	0.0920663	H	B	B	H	B	H	H	B	H	A	H	H	B	H	B	B	H	H	B	A	H	B	B	B	A	H	A	H	A	B	H	H	A	H	-	H	B	A	B	H
AX-123360332	2-2	15258234	4	AA	CC	46	94	46	0.989305	H	B	A	H	H	H	H	B	A	H	B	B	H	H	H	H	A	A	A	A	B	A	H	B	H	H	H	A	A	H	A	H	H	B	H	B	H	B	H	A
AX-166520692	2-2	15269213	3	TT	CC	28	103	49	0.0131968	H	B	B	H	B	H	H	B	H	A	H	H	B	H	H	B	H	H	B	A	H	B	B	B	A	H	A	H	-	B	H	H	A	H	H	H	B	A	B	H
AX-123357225	2-2	15299761	1	TT	CC	31	110	38	0.00694819	H	B	B	H	H	H	H	H	H	A	H	H	H	H	-	H	H	H	B	A	H	B	H	H	A	H	A	H	A	-	H	H	A	H	H	H	B	A	B	H
AX-166503328	2-2	15301859	2	CC	TT	40	99	46	0.521341	B	B	A	A	B	H	H	A	H	H	A	H	B	H	B	B	A	H	H	B	A	A	H	H	H	H	H	H	H	A	B	B	H	H	H	B	H	H	H	H
AX-123360329	2-2	15329530	3	GG	AA	33	103	50	0.0721482	H	B	B	H	B	H	H	B	H	A	H	H	B	H	B	B	H	H	B	A	H	B	B	B	A	H	A	H	A	B	H	H	A	H	H	H	B	A	B	H
AX-166520689	2-2	15335262	1	GG	TT	49	88	48	0.799056	H	A	H	H	B	H	A	A	A	H	H	H	B	B	A	H	A	H	B	B	A	A	B	H	H	B	H	H	B	H	H	H	H	B	H	B	A	B	H	B
AX-166511297	2-2	15368358	3	GG	AA	45	89	48	0.910823	H	A	H	H	B	H	A	A	A	H	H	H	B	B	A	-	A	H	B	B	A	A	B	H	H	B	H	H	B	H	H	H	H	B	H	B	-	B	H	B
AX-166511295	2-2	15384058	1	CC	TT	48	90	48	0.907761	H	A	H	H	B	H	A	A	A	H	H	H	B	B	A	H	A	H	B	B	A	A	B	H	H	B	H	H	B	H	H	H	H	B	H	B	A	B	H	B
AX-166503322	2-2	15384532	1	GG	TT	48	90	48	0.907761	H	A	H	H	B	H	A	A	A	H	H	H	B	B	A	H	A	H	B	B	A	A	B	H	H	B	H	H	B	H	H	H	H	B	H	B	A	B	H	B
AX-123481771	2-2	15394141	1	TT	CC	37	93	48	0.423352	H	-	H	H	B	H	A	H	A	H	H	H	B	B	H	H	A	H	B	B	A	A	B	H	H	B	H	H	B	H	H	H	H	B	H	B	A	B	H	B
AX-123437417	2-2	15394621	1	CC	AA	43	90	47	0.914947	H	A	H	H	B	H	A	A	A	H	H	H	B	B	A	H	A	H	B	B	A	A	B	H	H	B	H	H	B	H	H	H	H	B	H	B	-	B	H	B
AX-166511289	2-2	15418776	3	GG	AA	40	89	34	0.402105	H	-	A	H	H	H	A	B	H	H	B	-	-	H	H	H	A	A	A	A	B	-	H	-	H	H	H	A	-	H	A	H	H	B	H	B	H	B	H	A
AX-166503320	2-2	15418904	1	TT	CC	48	90	48	0.907761	H	A	H	H	B	H	A	A	A	H	H	H	B	B	A	H	A	H	B	B	A	A	B	H	H	B	H	H	B	H	H	H	H	B	H	B	A	B	H	B
AX-166518656	2-2	15420667	1	-/-	ATG/ATG	48	90	47	0.929626	H	A	H	H	B	H	A	A	A	H	H	H	B	B	A	H	A	H	B	B	A	A	B	H	H	B	H	H	B	H	H	H	H	B	H	B	A	B	H	B
AX-166511288	2-2	15424527	4	CC	AA	42	89	47	0.868968	H	A	H	H	B	H	A	A	-	H	H	H	B	B	A	H	A	H	B	B	A	A	B	H	H	B	H	H	B	H	H	H	H	B	H	B	A	B	H	B
AX-166503317	2-2	15426754	3	GG	AA	33	102	51	0.0733214	H	B	B	H	B	H	H	B	H	A	H	H	B	H	B	B	H	H	B	A	H	B	B	B	A	H	A	H	A	B	H	H	A	H	H	H	B	A	B	H
AX-166520680	2-2	15433129	4	CC	TT	32	97	51	0.0780817	H	B	B	H	B	H	H	B	H	A	H	H	B	H	B	B	H	H	B	A	H	B	B	B	A	H	A	H	A	B	H	H	A	H	H	H	B	A	B	H
AX-123367744	2-2	15441412	1	AA	GG	46	92	47	0.991925	H	B	A	H	H	H	A	B	H	H	B	B	H	H	H	H	A	A	A	A	B	A	H	B	H	H	H	A	A	H	A	H	H	B	H	B	H	B	H	A
AX-123365168	2-2	15448011	1	CC	TT	48	90	48	0.907761	H	A	H	H	B	H	A	A	A	H	H	H	B	B	A	H	A	H	B	B	A	A	B	H	H	B	H	H	B	H	H	H	H	B	H	B	A	B	H	B
AX-166511283	2-2	15452788	1	GG	TT	48	90	48	0.907761	H	A	H	H	B	H	A	A	A	H	H	H	B	B	A	H	A	H	B	B	A	A	B	H	H	B	H	H	B	H	H	H	H	B	H	B	A	B	H	B
AX-166511282	2-2	15453175	1	CC	TT	47	90	48	0.929626	H	A	H	H	B	H	A	A	A	H	H	H	B	B	A	H	A	H	B	B	A	A	B	H	H	B	H	H	B	H	H	H	H	B	H	B	A	B	H	B
AX-123614976	2-2	15453415	1	-/-	AAT/AAT	48	90	48	0.907761	H	A	H	H	B	H	A	A	A	H	H	H	B	B	A	H	A	H	B	B	A	A	B	H	H	B	H	H	B	H	H	H	H	B	H	B	A	B	H	B
AX-123360324	2-2	15453689	1	GG	TT	47	90	48	0.929626	H	A	H	H	B	H	A	A	A	H	H	H	B	B	A	H	A	H	B	B	A	A	B	H	H	B	H	H	B	H	H	H	H	B	H	B	A	B	H	B
AX-123360322	2-2	15456172	1	CC	AA	48	90	48	0.907761	H	A	H	H	B	H	A	A	A	H	H	H	B	B	A	H	A	H	B	B	A	A	B	H	H	B	H	H	B	H	H	H	H	B	H	B	A	B	H	B
AX-123360321	2-2	15460070	1	CC	AA	46	91	47	0.983828	H	B	A	H	H	H	A	B	H	H	B	B	H	H	H	H	A	A	A	A	B	A	H	B	H	H	H	A	A	H	A	H	H	B	H	B	H	B	H	A
AX-166511281	2-2	15465537	2	CC	TT	33	102	51	0.0733214	H	B	B	H	B	H	H	B	H	A	H	H	B	H	B	B	H	H	B	A	H	B	B	B	A	H	A	H	A	B	H	H	A	H	H	H	B	A	B	H
AX-166520675	2-2	15470455	2	AA	GG	42	91	47	0.860708	H	B	A	H	H	H	A	B	H	H	B	B	H	H	-	H	A	A	A	-	B	A	H	B	H	H	H	A	A	H	A	H	H	B	H	B	H	B	H	A
AX-89803473	2-2	15477461	1	TATC/TATC	-/-	48	91	46	0.955094	H	A	H	H	B	H	A	A	A	H	H	H	B	B	A	H	A	H	B	H	A	A	B	H	H	B	H	H	B	H	H	H	H	B	H	B	A	B	H	B
AX-166511280	2-2	15482124	3	AA	GG	42	91	47	0.860708	H	B	A	H	H	H	A	B	H	H	B	B	H	H	H	A	A	A	-	A	B	A	H	B	H	H	H	A	A	H	A	H	H	B	H	B	H	B	H	A
AX-166503314	2-2	15485132	2	CC	TT	33	101	51	0.0794655	H	B	B	H	B	H	H	B	H	A	H	H	B	H	B	B	H	H	B	A	H	B	B	B	A	H	A	H	A	B	H	H	A	H	H	H	B	A	B	H
AX-166509171	2-2	15486433	1	TTTC/TTTC	-/-	54	68	47	0.0298421	H	A	H	H	B	H	H	-	A	H	H	-	-	B	A	H	A	H	B	B	A	H	B	H	A	B	H	H	B	H	H	H	A	B	-	B	A	B	-	B
AX-123360319	2-2	15486866	2	GG	TT	32	99	51	0.0680976	H	B	B	H	B	H	H	B	H	A	H	H	B	H	B	B	H	H	B	A	H	B	B	B	A	H	-	H	A	B	H	H	A	H	H	H	B	A	B	H
AX-166509170	2-2	15495430	1	TCCT/TCCT	-/-	140	0	46	9.53433e-62	B	B	A	A	B	A	A	A	A	A	A	A	B	A	B	A	A	A	A	B	A	A	A	A	A	A	A	A	A	A	B	B	A	A	A	B	A	A	A	A
AX-166503311	2-2	15502603	1	GG	AA	33	102	51	0.0733214	H	B	B	H	B	H	H	B	H	A	H	H	B	H	B	B	H	H	B	A	H	B	B	B	A	H	A	H	A	B	H	H	A	H	H	H	B	A	B	H
AX-123367791	2-2	15513008	1	TT	CC	47	93	46	0.994638	H	B	A	H	H	H	A	B	H	H	B	B	H	H	H	H	A	A	A	A	B	A	H	B	H	H	H	A	A	H	A	H	H	B	H	B	H	B	H	A
AX-123365165	2-2	15544596	4	TT	CC	30	99	39	0.0423954	H	B	-	-	H	-	-	H	H	A	H	H	H	H	-	H	H	H	B	A	H	H	-	B	A	H	A	H	A	B	H	H	-	H	H	H	B	A	B	H
AX-166503309	2-2	15546122	4	CC	TT	47	92	45	0.978495	H	B	A	H	H	H	A	-	H	H	B	B	H	H	H	H	A	A	A	A	B	A	H	B	H	H	H	A	A	H	A	H	H	B	H	B	H	B	H	A
AX-166509167	2-2	15555487	1	GCA/GCA	-/-	48	90	48	0.907761	H	A	H	H	B	H	A	A	A	H	H	H	B	B	A	H	A	H	B	B	A	A	B	H	H	B	H	H	B	H	H	H	H	B	H	B	A	B	H	B
AX-166503306	2-2	15561052	1	AA	GG	48	89	48	0.875962	H	A	H	H	B	H	A	A	A	H	H	H	B	B	A	H	A	H	B	B	A	A	B	H	H	B	H	H	B	H	H	H	H	B	H	B	A	B	H	B
AX-166503304	2-2	15569146	2	GG	TT	33	99	52	0.0825323	H	B	B	H	B	H	H	B	H	A	H	H	B	H	B	B	H	H	B	A	H	B	B	B	A	H	A	H	A	B	H	H	A	H	H	H	B	A	B	H
AX-166511278	2-2	15574084	1	AA	CC	49	82	48	0.530424	H	A	H	H	B	H	A	A	A	H	H	H	B	B	A	A	A	H	B	B	A	A	B	H	H	B	H	H	B	H	H	H	H	B	H	B	A	B	H	B
AX-89781364	2-2	15575993	3	GG	AA	35	83	48	0.361291	H	A	H	H	B	H	A	-	-	H	H	H	B	B	A	H	-	H	B	B	A	A	B	H	H	B	H	H	B	H	H	H	H	B	H	B	A	B	H	B
AX-166520660	2-2	15671187	3	TT	CC	40	99	46	0.521341	B	B	A	A	B	H	H	A	H	H	A	H	B	H	B	H	A	H	H	B	A	A	H	H	H	H	H	H	H	A	B	B	H	H	B	B	H	H	H	H
AX-166503297	2-2	15672498	4	GG	AA	46	94	46	0.989305	H	B	A	H	H	H	A	B	H	H	B	B	H	H	H	H	A	A	A	A	B	A	H	B	H	H	H	A	A	H	A	H	H	B	H	B	H	H	H	A
AX-166520658	2-2	15681567	1	CC	AA	48	69	48	0.1098	-	A	H	H	B	H	A	-	A	A	H	-	B	B	-	H	A	H	B	B	A	A	B	H	A	B	-	H	B	H	-	H	A	B	H	B	A	B	H	B
AX-166520655	2-2	15789636	3	TT	GG	36	99	48	0.246193	H	B	B	H	B	H	H	B	H	A	H	H	B	H	B	A	H	H	B	A	H	B	B	B	A	H	A	H	A	B	H	H	A	H	H	H	B	A	B	H
AX-123482342	2-2	15790569	4	TT	GG	27	99	46	0.017181	H	B	B	H	B	H	H	B	H	A	H	H	B	H	B	-	H	H	B	H	H	-	B	-	A	H	A	H	A	B	H	H	A	H	H	H	B	A	B	H
AX-166520653	2-2	15795925	4	CC	TT	46	89	50	0.803387	H	B	A	B	H	H	A	B	H	H	B	B	H	H	H	H	A	A	-	A	B	A	H	B	H	H	H	A	A	H	A	H	B	B	H	B	H	H	H	A
AX-123357209	2-2	15800889	2	AA	GG	47	89	50	0.802174	H	B	A	B	H	H	A	B	H	H	B	B	H	H	H	H	A	A	A	A	B	A	H	B	H	H	H	A	A	H	A	H	B	B	H	B	H	H	H	A
AX-166503289	2-2	15801656	2	GG	AA	44	91	46	0.975445	H	A	H	H	B	H	A	A	A	H	H	H	B	B	A	H	A	H	B	B	A	-	B	H	H	B	H	H	B	H	H	H	H	B	H	B	A	B	H	B
AX-166511265	2-2	15807986	2	CC	TT	35	94	51	0.201897	H	B	B	H	B	H	H	B	H	A	H	H	B	H	B	A	H	H	B	A	H	B	B	B	A	H	A	H	A	B	H	H	A	H	H	H	B	-	B	H
AX-166520649	2-2	15810608	3	GG	AA	44	95	32	0.149919	H	H	A	B	H	H	-	B	H	H	B	H	H	H	H	H	A	A	A	A	B	-	H	H	H	H	H	A	A	H	A	H	-	H	H	B	H	H	H	A
AX-166526714	2-2	15848810	3	TT	CC	48	92	46	0.968257	H	A	H	H	B	H	A	A	A	H	H	H	B	B	A	H	A	H	B	B	A	A	B	H	H	B	H	H	B	H	H	H	H	B	H	B	A	B	H	B
AX-166517647	2-2	15853124	1	TT	GG	40	100	43	0.43223	B	B	A	A	B	H	H	A	H	H	A	H	B	H	B	H	A	H	H	B	A	A	H	H	H	H	H	H	H	A	B	B	H	H	B	B	H	H	H	H
AX-89876878	2-2	15871006	4	CC	TT	47	92	46	0.991925	H	A	H	H	B	H	A	A	A	H	H	H	B	B	A	H	A	H	B	B	A	A	B	H	H	B	H	H	B	H	H	H	H	B	H	B	A	B	H	B
AX-166520642	2-2	15945957	3	GG	AA	42	91	44	0.910993	H	-	H	H	B	H	-	A	A	H	H	H	B	B	-	H	A	H	B	B	A	A	B	H	H	B	H	H	B	H	-	H	H	B	H	B	A	B	H	B
AX-123614294	2-2	15956382	1	TTG/TTG	-/-	49	93	44	0.874233	H	A	H	H	B	H	A	A	A	H	H	H	B	B	A	H	A	H	B	B	A	A	B	H	H	B	H	H	B	H	A	H	H	B	H	B	A	B	H	B
AX-166503281	2-2	15974753	1	GG	AA	50	91	44	0.803387	H	A	H	H	B	H	A	A	A	H	H	H	B	B	A	-	A	H	B	B	A	A	B	H	H	B	H	H	B	H	A	A	H	B	H	B	A	B	H	B
AX-166503279	2-2	15977284	4	CC	AA	50	89	37	0.37848	H	A	H	H	-	H	A	A	A	H	H	H	B	-	A	H	A	H	B	B	A	A	B	H	H	-	H	H	B	H	A	A	H	B	H	B	A	B	H	B
AX-123360303	2-2	15983396	1	TT	CC	50	92	43	0.765239	H	A	H	H	B	H	A	A	A	H	H	H	B	B	A	H	A	H	B	B	A	A	B	H	H	B	H	H	B	H	A	A	H	B	H	B	A	B	H	B
AX-166520637	2-2	15983663	1	AA	GG	50	94	40	0.556017	H	A	H	H	B	H	A	A	A	H	H	H	B	B	A	H	A	H	B	H	A	A	B	H	H	B	H	H	B	H	A	A	H	B	H	-	A	B	H	B
AX-123357204	2-2	15983799	2	GG	AA	50	92	44	0.815217	H	A	H	H	B	H	A	A	A	H	H	H	B	B	A	H	A	H	B	B	A	A	B	H	H	B	H	H	B	H	A	A	H	B	H	B	A	B	H	B
AX-123357204	2-2	15994892	2	GG	AA	50	92	44	0.815217	H	A	H	H	B	H	A	A	A	H	H	H	B	B	A	H	A	H	B	B	A	A	B	H	H	B	H	H	B	H	A	A	H	B	H	B	A	B	H	B
AX-123357202	2-2	16060543	3	GG	TT	51	91	44	0.736054	H	A	H	H	B	H	A	A	A	H	H	H	B	B	A	H	A	H	B	B	A	A	B	H	H	B	H	H	B	A	A	A	H	B	H	B	A	B	H	B
AX-166511245	2-2	16098534	1	AA	GG	51	90	44	0.717177	H	A	H	H	B	H	A	A	A	H	H	H	B	B	A	H	A	H	B	B	A	A	B	H	H	B	H	H	B	A	A	A	H	B	H	B	A	B	H	B
AX-166517643	2-2	16156877	4	TT	GG	39	103	44	0.298293	B	B	A	H	B	H	H	A	H	H	A	H	B	H	H	H	A	H	H	B	A	A	H	H	H	H	H	H	H	A	B	B	H	H	B	B	H	H	H	H
AX-89819691	2-2	16260214	2	TT	CC	47	88	51	0.701287	H	B	A	B	H	H	A	B	H	H	B	B	H	H	H	H	A	A	A	A	B	A	H	B	H	H	H	A	A	H	A	H	B	B	B	B	H	H	H	A
AX-166511243	2-2	16265158	4	CC	TT	47	87	51	0.661323	H	B	A	B	H	H	A	B	H	H	B	B	H	H	H	H	A	A	A	A	B	A	H	B	H	H	H	A	A	H	A	H	B	B	B	B	H	H	H	A
AX-166503264	2-2	16273838	1	CC	TT	141	0	44	5.4926e-63	B	B	A	A	B	-	A	A	A	A	A	A	B	A	A	A	A	A	A	B	A	A	A	A	A	A	A	A	A	A	B	B	A	A	B	B	A	A	A	A
AX-123357245	2-2	16520937	3	CC	TT	45	81	41	0.843109	H	B	A	B	H	H	-	H	H	H	-	B	-	-	-	H	A	A	A	A	B	A	-	-	H	-	H	-	A	-	A	H	B	H	B	B	H	A	H	A
AX-166509173	2-2	16682911	2	-/-	GTA/GTA	38	101	46	0.323995	B	B	A	H	B	H	B	A	H	H	A	H	B	H	H	H	-	H	H	B	A	A	H	H	H	H	H	H	H	A	B	B	H	H	B	B	H	H	H	H
AX-89781552	2-2	16833325	3	AA	CC	39	100	47	0.418546	B	B	A	H	B	H	B	A	H	H	A	H	B	H	H	H	A	H	H	B	A	A	H	H	H	H	H	H	H	A	B	B	H	H	B	B	H	H	H	H
AX-123357241	2-2	16913086	3	CC	TT	43	89	48	0.860708	H	B	A	B	H	H	A	B	H	H	H	B	H	H	H	H	A	-	H	A	B	A	H	B	H	H	H	A	A	H	A	H	B	H	B	B	H	A	H	A
AX-166519469	2-2	16930190	2	CC	AA	45	87	47	0.911942	-	B	A	B	H	H	A	B	H	-	-	B	H	H	H	H	A	A	H	A	B	A	H	B	H	H	H	A	A	H	A	H	B	H	B	B	H	A	H	A
AX-166503352	2-2	16934920	2	TT	CC	45	93	48	0.952765	H	B	A	B	H	H	A	B	H	H	H	B	H	H	H	H	A	A	H	A	B	A	H	B	H	H	H	A	A	H	A	H	B	H	B	B	H	A	H	A
AX-123524323	2-2	16935655	4	CC	TT	41	94	48	0.714576	H	B	A	B	H	H	A	B	H	H	H	B	H	H	H	H	A	A	H	A	B	A	H	B	H	H	H	A	-	H	A	H	B	H	B	B	H	A	H	A
AX-166503346	2-2	17059228	3	CC	TT	46	92	47	0.991925	H	-	A	B	H	H	A	B	H	H	H	B	H	H	H	H	A	A	H	A	B	A	H	B	H	H	H	A	A	H	A	H	B	H	B	B	H	A	H	A
AX-89851358	2-2	17219526	1	TT	AA	40	99	47	0.521765	B	B	A	H	B	H	B	A	H	A	A	H	B	H	H	H	A	H	H	B	A	A	H	H	H	H	H	H	H	A	B	B	H	H	B	B	H	H	H	H
AX-123357247	2-2	17258987	4	CC	TT	47	91	48	0.952765	H	B	A	B	H	H	A	B	H	H	H	B	H	H	H	H	A	A	H	A	B	A	H	B	H	H	H	A	A	H	A	H	B	H	B	B	H	A	H	A
AX-166511370	2-2	17396893	4	TT	CC	41	98	47	0.629792	B	B	A	H	B	H	B	A	H	A	A	H	B	H	H	H	A	H	H	B	A	A	H	H	H	H	H	H	H	A	B	B	H	H	B	B	H	H	H	H
AX-166503390	2-2	17478985	3	AA	GG	48	89	49	0.837429	H	B	A	B	H	H	A	B	H	H	H	B	H	H	H	H	A	A	H	A	B	A	H	B	H	H	H	A	A	A	A	H	B	H	B	B	H	A	H	A
AX-123365184	2-2	17509051	3	CC	TT	48	88	49	0.799056	H	B	A	B	H	H	A	B	H	H	H	B	H	H	H	H	A	A	H	A	B	A	H	B	H	-	H	A	A	A	A	H	B	H	B	B	H	A	H	A
AX-123614977	2-2	17545903	3	-/-	TGA/TGA	47	88	49	0.822298	H	B	A	B	H	H	A	B	H	H	H	B	H	H	H	H	A	A	H	A	B	A	H	B	H	H	H	A	A	A	A	H	B	H	B	B	H	A	H	A
AX-166511378	2-2	17593167	1	GG	AA	51	94	41	0.577881	B	A	H	H	H	H	A	A	A	H	H	H	B	B	A	H	A	H	B	B	A	A	B	H	H	B	H	H	B	A	A	A	B	H	B	B	A	B	A	B
AX-166510254	2-2	17599971	1	TT	CC	51	94	41	0.577881	B	A	H	H	H	H	A	A	A	H	H	H	B	B	A	H	A	H	B	B	A	A	B	H	H	B	H	H	B	A	A	A	B	H	B	B	A	B	A	B
AX-166503398	2-2	17628364	2	TT	GG	51	94	40	0.507439	B	A	H	H	H	H	A	A	A	H	H	H	B	B	A	H	A	H	B	B	A	A	B	H	H	B	H	H	B	A	A	A	B	H	B	B	A	B	A	B
AX-166511380	2-2	17628452	1	AA	GG	51	94	41	0.577881	B	A	H	H	H	H	A	A	A	H	H	H	B	B	A	H	A	H	B	B	A	A	B	H	H	B	H	H	B	A	A	A	B	H	B	B	A	B	A	B
AX-166503400	2-2	17647440	3	AA	GG	51	94	41	0.577881	B	A	H	H	H	H	A	A	A	H	H	H	B	B	A	H	A	H	B	B	A	A	B	H	H	B	H	H	B	A	A	A	B	H	B	B	A	B	A	B
AX-123357249	2-2	17662912	1	AA	GG	51	118	16	1.1784e-06	B	A	H	H	H	H	A	A	A	H	H	H	B	H	A	H	A	H	H	B	A	A	H	H	H	H	H	H	H	A	A	A	H	H	B	B	A	H	A	H
AX-166511383	2-2	17671191	2	CC	TT	41	97	47	0.661323	B	B	A	H	B	H	B	A	H	A	A	H	B	H	H	H	A	H	H	B	A	A	H	H	H	H	H	H	H	-	B	B	H	H	B	B	H	H	H	H
AX-166511387	2-2	17689915	1	TT	CC	51	95	40	0.499799	B	A	H	H	H	H	A	A	A	H	H	H	B	B	A	H	A	H	B	B	A	A	B	H	H	B	H	H	H	A	A	A	B	H	B	B	A	B	A	B
AX-123366867	2-2	17760910	1	TT	CC	39	99	48	0.439297	B	B	A	H	B	H	B	A	H	A	A	H	B	H	H	H	A	H	H	B	A	H	H	H	H	H	H	H	H	A	B	B	H	B	B	B	H	H	H	H
AX-166520773	2-2	17777879	2	CC	AA	49	97	40	0.544696	B	A	H	H	H	H	A	A	A	H	H	H	B	B	A	H	A	H	B	B	A	A	B	H	H	B	H	H	H	A	A	A	B	H	B	B	A	B	A	B
AX-166503404	2-2	17779628	1	TT	CC	49	96	40	0.565373	B	A	H	H	H	H	A	A	A	H	H	H	B	B	A	H	A	H	B	B	A	A	B	H	H	B	H	H	H	A	A	A	B	H	B	B	A	B	A	B
AX-166520774	2-2	17781882	1	AA	GG	49	97	40	0.544696	B	A	H	H	H	H	A	A	A	H	H	H	B	B	A	H	A	H	B	B	A	A	B	H	H	B	H	H	H	A	A	A	B	H	B	B	A	B	A	B
AX-166511388	2-2	17789113	2	TT	CC	40	98	47	0.55328	B	B	A	H	B	H	B	A	H	A	A	H	B	H	H	H	A	H	H	B	A	H	A	H	H	H	H	H	H	A	B	B	H	B	B	B	H	H	H	H
AX-166520781	2-2	17822567	1	CC	TT	51	93	41	0.580861	B	A	H	H	H	H	A	A	A	H	H	H	B	B	A	B	A	H	B	B	A	A	B	H	H	B	H	H	H	A	A	A	B	H	B	B	A	B	A	B
AX-166526717	2-2	17827872	1	GG	CC	48	96	40	0.593487	B	A	H	H	H	H	A	A	A	H	H	H	B	B	A	H	A	H	B	B	A	A	B	H	H	B	H	H	H	A	-	A	B	H	B	B	H	B	A	B
AX-166503407	2-2	17834124	3	CC	AA	49	88	40	0.630998	B	A	H	H	H	H	A	A	A	A	H	H	B	B	A	H	A	H	B	B	A	-	B	H	H	B	H	H	H	A	A	A	B	H	B	B	A	B	A	B
AX-123360352	2-2	17839627	1	GG	AA	52	94	40	0.456144	B	A	H	H	H	H	A	A	A	H	H	H	B	B	A	H	A	H	B	B	A	A	B	H	H	B	H	H	H	A	A	A	B	H	B	B	A	B	A	B
AX-123360353	2-2	17839954	1	CC	AA	52	94	40	0.456144	B	A	H	H	H	H	A	A	A	H	H	H	B	B	A	H	A	H	B	B	A	A	B	H	H	B	H	H	H	A	A	A	B	H	B	B	A	B	A	B
AX-123366869	2-2	17843343	1	AA	GG	52	94	40	0.456144	B	A	H	H	H	H	A	A	A	H	H	H	B	B	A	H	A	H	B	B	A	A	B	H	H	B	H	H	H	A	A	A	B	H	B	B	A	B	A	B
AX-166511398	2-2	17884126	1	GG	TT	51	93	40	0.512488	B	A	H	H	H	H	A	A	A	H	H	H	B	B	A	H	A	H	B	B	A	H	B	H	H	B	H	H	H	A	A	A	B	H	B	B	A	B	A	B
AX-166511400	2-2	17895214	3	GG	AA	38	99	44	0.368897	B	B	-	H	B	H	B	H	H	A	A	H	B	H	H	H	A	H	H	B	A	H	A	H	H	H	H	H	H	A	B	B	H	B	B	B	H	H	H	H
AX-166511401	2-2	17905618	1	TT	GG	37	100	48	0.283041	H	H	H	H	B	H	H	H	B	A	A	H	B	H	B	A	H	H	H	A	H	B	B	B	A	H	A	H	A	H	B	H	A	H	A	H	B	A	B	H
AX-166517666	2-2	18303052	1	CC	TT	41	102	31	0.0423867	H	A	H	H	H	H	A	A	A	H	H	H	B	-	A	H	A	H	B	B	A	H	B	H	H	B	H	H	H	A	A	A	B	H	B	B	-	B	A	B
AX-166509178	2-2	18323471	1	-/-	GAGC/GAGC	51	97	37	0.278489	H	A	H	H	H	H	A	A	A	H	H	H	B	B	A	H	A	H	B	-	A	H	B	H	H	B	H	H	H	A	A	A	B	H	B	B	A	B	A	B
AX-89820307	2-2	18334923	4	GG	AA	36	97	47	0.296216	B	B	-	H	B	H	B	A	H	A	A	H	B	-	H	H	A	H	H	B	A	H	A	H	H	H	H	H	H	A	B	B	H	B	B	B	H	H	H	H
AX-166520797	2-2	18356177	4	GG	TT	43	96	37	0.393837	H	H	H	H	H	H	A	-	A	H	H	H	B	B	-	H	A	H	B	B	A	H	B	H	H	B	H	H	H	-	A	A	B	H	B	B	A	B	A	B
AX-123365190	2-2	18368141	1	TT	CC	41	94	51	0.577881	H	H	A	H	B	H	H	A	B	A	A	H	B	H	B	A	H	H	H	A	H	B	B	H	A	H	H	H	A	H	B	H	A	H	A	H	B	A	B	H
AX-166520800	2-2	18368785	4	GG	AA	35	94	51	0.201897	H	H	A	H	B	H	H	A	B	A	A	H	B	H	B	A	H	H	H	A	H	B	B	H	A	H	H	H	A	H	B	H	A	H	A	H	B	-	B	H
AX-123363570	2-2	18369796	1	AA	GG	51	97	38	0.339377	H	A	H	H	H	H	A	A	A	H	H	H	B	B	A	H	A	H	B	B	A	H	B	H	H	B	H	H	H	A	A	A	B	H	B	B	A	B	A	B
AX-166503425	2-2	18391474	1	GG	AA	39	99	43	0.411997	B	B	A	H	B	H	B	A	H	A	A	H	B	H	H	H	A	H	H	-	A	H	A	H	H	H	H	H	H	A	B	B	H	B	B	B	H	H	H	H
AX-166503426	2-2	18391691	2	TT	CC	40	98	43	0.511059	-	B	A	H	B	H	B	A	H	A	A	H	B	H	H	H	A	H	H	B	A	H	A	H	H	H	H	H	H	A	B	B	H	B	B	B	H	H	H	H
AX-166527175	2-2	18398124	1	CC	TT	52	95	39	0.386118	H	A	H	H	H	H	A	A	A	H	H	H	B	B	A	H	A	H	B	B	A	H	B	H	H	B	H	H	H	A	A	A	B	H	B	B	A	B	A	B
AX-166511416	2-2	18415459	4	GG	AA	37	100	47	0.289636	B	B	-	H	B	H	B	A	H	A	A	H	B	H	H	H	A	H	H	B	A	H	A	H	H	H	H	H	H	A	B	B	H	B	B	B	H	H	H	H
AX-166511417	2-2	18415655	3	CC	TT	39	94	52	0.391473	H	H	A	H	B	H	H	A	B	A	A	H	B	H	B	A	H	H	H	A	H	B	B	H	A	H	H	H	A	H	B	H	A	H	A	H	B	A	B	H
AX-123363571	2-2	18417304	1	AA	GG	51	96	39	0.418546	H	A	H	H	H	H	A	A	A	H	H	H	B	B	A	H	A	H	B	B	A	H	B	H	H	B	H	H	H	A	A	A	B	H	B	B	A	B	A	B
AX-166503428	2-2	18417615	3	TT	GG	51	96	39	0.418546	H	A	H	H	H	H	A	A	A	H	H	H	B	B	A	H	A	H	B	B	A	H	B	H	H	B	H	H	H	A	A	A	B	H	B	B	A	B	A	B
AX-123360358	2-2	18418876	3	CC	AA	40	99	46	0.521341	B	-	A	H	B	H	B	A	H	A	A	H	B	H	H	H	A	H	H	B	A	H	A	H	H	H	H	H	H	A	B	B	H	B	B	B	H	H	H	H
AX-123360359	2-2	18421805	1	AA	GG	50	95	39	0.469806	H	A	H	H	H	H	A	A	A	H	H	H	B	B	A	H	A	H	B	B	A	H	B	H	H	B	H	H	H	A	A	A	B	H	B	B	A	B	A	B
AX-166509180	2-2	18439828	3	TCC/TCC	-/-	51	96	39	0.418546	H	A	H	H	H	H	A	A	A	H	H	H	B	B	A	H	A	H	B	B	A	H	B	H	H	B	H	H	H	A	A	A	B	H	B	B	A	B	A	B
AX-123357258	2-2	18450095	1	AA	GG	50	101	28	0.0152746	H	A	H	H	H	H	A	A	A	H	H	H	B	B	A	H	A	H	B	H	A	H	B	H	H	B	H	H	H	A	A	A	H	H	-	B	A	-	A	-
AX-166503432	2-2	18483210	4	CC	TT	38	93	52	0.334329	H	H	A	H	B	H	H	A	B	A	A	H	B	H	B	A	H	H	H	A	H	B	B	H	A	H	H	H	A	H	B	H	A	H	A	H	B	A	B	H
AX-123360360	2-2	18518852	2	GG	AA	40	98	43	0.511059	B	B	A	H	B	H	B	A	H	A	A	H	B	H	H	H	A	H	H	-	A	H	A	H	H	H	H	H	H	A	B	B	H	B	B	B	H	H	H	H
AX-166518661	2-2	18564553	1	TGT/TGT	-/-	46	1	138	6.63888e-60	B	A	B	B	B	B	A	A	A	B	B	B	B	B	A	B	A	B	B	B	A	B	B	B	B	B	B	B	B	A	A	A	B	B	B	B	A	B	A	B
AX-89855048	2-2	18613314	1	CC	AA	48	99	38	0.368875	H	A	H	H	H	H	A	-	A	H	H	H	B	B	A	H	A	H	B	B	A	H	H	H	H	B	H	H	H	A	A	A	B	H	B	B	A	B	A	B
AX-89877499	2-2	18671332	2	GG	AA	49	99	38	0.354292	H	A	H	H	H	H	A	A	A	H	H	H	B	B	A	H	A	H	B	B	A	H	H	H	H	B	H	H	H	A	A	A	B	H	B	B	A	B	A	B
AX-89781832	2-2	18707415	1	AA	CC	48	92	38	0.515344	H	A	H	H	H	H	A	H	A	-	H	H	B	B	A	H	A	-	B	B	A	H	-	H	H	B	H	B	H	A	A	A	B	H	B	B	A	B	A	B
AX-166503450	2-2	18720667	1	AA	GG	49	103	23	0.00134876	H	A	H	H	H	H	A	A	A	H	H	H	B	-	A	H	A	H	-	B	A	H	H	H	H	-	H	H	H	A	A	A	B	H	H	B	A	B	A	B
AX-123366871	2-2	18735412	1	CC	TT	40	98	48	0.541776	B	B	A	H	B	H	B	A	H	A	A	H	B	H	H	H	A	H	H	B	A	H	A	H	H	H	H	H	H	A	B	B	H	B	B	B	H	H	H	H
AX-89781849	2-2	18787343	1	AA	GG	48	100	37	0.283041	H	A	H	H	H	H	A	-	A	H	H	H	B	B	A	H	A	H	B	B	A	H	H	H	H	B	H	H	H	A	A	A	B	H	B	B	A	B	A	B
AX-166511437	2-2	18827783	3	TT	CC	49	100	37	0.272239	H	A	H	H	H	H	A	A	A	H	H	H	B	B	A	H	A	H	B	B	A	H	H	H	H	B	H	H	H	A	A	A	B	H	B	B	A	B	A	B
AX-166511438	2-2	18837335	3	GG	TT	39	97	48	0.490683	B	B	A	H	B	H	B	-	H	A	A	H	B	H	H	H	A	H	H	B	A	H	A	H	H	H	H	H	H	A	B	B	H	B	B	B	H	H	H	H
AX-166520819	2-2	18863283	4	GG	AA	46	97	37	0.369929	H	-	-	H	H	H	A	A	A	H	H	H	B	B	A	H	A	H	B	B	A	H	H	H	H	B	H	H	H	A	-	A	B	H	B	B	A	B	A	B
AX-89847322	2-2	18868960	1	CC	TT	50	98	37	0.289228	H	A	H	H	H	H	A	A	A	H	H	H	B	B	A	H	A	H	B	B	A	H	H	H	H	B	H	H	H	A	A	A	B	H	B	B	A	B	A	B
AX-89877558	2-2	18978788	1	GG	AA	50	99	36	0.219541	H	A	H	H	H	H	A	A	A	H	H	H	B	B	H	H	A	H	B	B	A	H	H	H	H	B	H	H	H	A	A	A	B	H	B	B	A	B	A	B
AX-166511445	2-2	18995010	3	CC	TT	49	100	36	0.218358	H	A	H	H	H	H	A	A	A	H	H	H	B	B	H	H	A	H	B	B	A	H	H	H	H	B	H	H	H	A	A	A	B	H	B	B	A	B	A	B
AX-123360366	2-2	19044312	3	TT	CC	39	96	48	0.514822	B	B	A	H	B	H	B	-	H	A	A	H	B	H	H	-	A	H	H	B	A	H	A	H	H	H	H	H	H	A	B	B	H	B	B	B	H	H	H	-
AX-166503467	2-2	19120912	1	GG	AA	50	100	36	0.205842	H	A	H	H	H	H	A	A	A	H	H	H	B	B	H	H	A	H	B	B	A	H	H	H	H	B	H	H	H	A	A	A	B	H	B	B	A	B	A	B
AX-123357266	2-2	19121365	2	CC	TT	41	96	49	0.643483	B	B	A	H	B	H	B	A	H	A	A	H	B	H	H	H	A	H	H	B	A	H	A	H	H	H	H	H	H	A	B	B	H	B	B	B	H	H	H	H
AX-166503472	2-2	19146470	4	AA	GG	49	99	36	0.234315	H	A	H	H	H	H	A	A	A	H	H	H	B	B	H	H	A	H	B	B	A	H	H	H	H	B	H	H	H	A	A	A	B	H	B	B	A	B	A	B
AX-123363575	2-2	19241473	1	AA	GG	50	100	36	0.205842	H	A	H	H	H	H	A	A	A	H	H	H	B	B	H	H	A	H	B	B	A	H	H	H	H	B	H	H	H	A	A	A	B	H	B	B	A	B	A	B
AX-123357268	2-2	19255057	2	CC	AA	40	96	49	0.565373	B	B	A	H	B	H	B	A	H	A	A	H	B	H	H	H	A	H	H	B	A	H	A	H	H	H	H	H	H	A	B	B	H	B	B	B	H	H	H	H
AX-123366875	2-2	19263353	3	CC	AA	40	97	36	0.254857	H	A	-	H	H	H	A	-	A	H	H	-	B	B	H	H	A	H	B	B	H	H	H	H	A	B	H	H	H	A	A	A	B	H	B	B	A	B	A	B
AX-166509186	2-2	19286766	1	-/-	GTTT/GTTT	50	100	34	0.124064	H	A	-	H	H	H	A	A	A	H	H	H	-	B	H	A	A	H	B	B	A	H	H	H	H	B	H	H	H	A	A	A	B	H	B	B	A	B	H	B
AX-123365194	2-2	19287888	1	GG	AA	34	91	34	0.18947	-	-	A	H	-	-	B	A	H	A	A	H	B	H	-	H	A	H	H	B	A	H	A	-	A	H	H	H	H	A	-	-	H	-	-	B	H	H	H	H
AX-89862874	2-2	19301500	1	-/-	GAATC/GAATC	49	100	35	0.171895	H	A	H	H	H	H	A	A	A	H	H	H	B	B	H	H	A	H	B	B	A	H	H	H	-	B	H	H	H	A	A	A	B	H	B	B	A	B	H	B
AX-123357272	2-2	19355175	1	AA	GG	49	102	35	0.145915	H	A	H	H	H	H	A	A	A	H	H	H	B	B	H	H	A	H	B	B	A	H	H	H	H	B	H	H	H	A	A	A	B	H	B	B	A	B	H	B
AX-123614979	2-2	19399666	1	GTA/GTA	-/-	48	104	34	0.0949088	H	A	H	H	H	H	A	A	H	H	H	H	B	B	H	H	A	H	B	B	A	H	H	H	H	B	H	H	H	A	A	A	B	H	B	B	A	B	H	B
AX-166520869	2-2	19582088	1	CC	TT	44	106	26	0.00399494	H	A	H	H	H	H	A	A	H	H	H	H	B	B	H	H	H	H	B	B	A	H	H	H	H	B	H	H	H	A	A	-	B	H	B	B	A	B	H	B
AX-166503503	2-2	19592558	3	AA	GG	44	103	36	0.166114	H	A	H	H	H	H	A	A	H	H	H	H	B	B	H	H	H	H	B	B	A	H	H	H	H	B	H	H	H	A	A	A	B	H	B	B	A	B	H	B
AX-123365200	2-2	19603939	1	TT	GG	44	103	36	0.166114	H	-	H	H	H	H	A	H	H	H	H	H	B	B	H	H	H	H	B	B	A	H	H	H	H	B	H	H	H	A	A	A	B	H	B	B	A	B	H	B
AX-166511486	2-2	19669949	1	GG	TT	43	102	36	0.176922	H	A	H	H	-	H	A	A	H	H	H	H	B	B	-	H	H	H	B	B	A	H	H	H	H	B	H	H	H	A	A	A	B	H	B	B	A	B	H	B
AX-123357284	2-2	19693254	2	TT	CC	43	92	51	0.701287	B	B	A	B	B	H	B	A	H	A	A	H	B	H	H	H	A	H	H	B	A	H	A	H	A	H	H	H	H	A	B	B	H	B	B	B	H	H	H	H
AX-123363578	2-2	19703802	1	AA	GG	46	103	37	0.220744	H	A	H	H	H	H	A	A	H	H	H	H	B	B	H	H	H	H	B	B	A	H	H	H	H	B	H	H	H	A	A	A	B	H	B	B	A	B	H	B
AX-166511489	2-2	19722100	4	TT	CC	51	99	35	0.158732	B	A	H	H	A	A	H	B	A	H	H	H	H	H	H	H	H	A	A	A	B	H	H	B	B	B	A	A	A	H	H	A	A	H	A	H	A	B	A	A
AX-89911088	2-2	19735056	3	CC	AA	38	80	46	0.644665	B	B	-	B	B	H	B	A	H	A	A	H	B	H	H	H	A	-	H	B	A	H	A	H	A	-	H	H	-	A	-	B	H	-	B	B	H	H	H	-
AX-166509667	2-2	19856798	1	-/-	CGCGG/CGCGG	46	100	37	0.291638	H	A	H	H	H	H	A	A	H	H	H	H	B	B	H	H	H	H	B	B	A	H	H	H	H	B	H	H	H	A	A	A	B	H	B	B	A	B	H	B
AX-166511503	2-2	19930302	3	AA	GG	48	101	37	0.262184	H	A	H	H	H	H	A	A	H	H	H	H	B	B	H	H	H	H	B	B	A	H	H	H	H	B	H	H	H	A	A	A	B	H	B	B	A	B	H	B
AX-123614538	2-2	19939908	1	CCTC/CCTC	-/-	48	101	36	0.21025	H	A	H	H	H	H	A	A	H	H	H	H	B	B	H	H	H	H	B	B	A	H	H	H	H	B	H	H	H	A	A	A	B	H	B	B	A	B	H	B
AX-89806682	2-2	19941293	1	-/-	TTA/TTA	48	100	37	0.283041	H	A	H	H	H	H	A	A	H	H	H	H	B	B	H	H	H	H	B	B	A	H	H	H	H	B	H	H	H	A	A	A	B	H	B	B	A	B	H	B
AX-123614980	2-2	19941492	2	-/-	AGCT/AGCT	39	97	49	0.467919	H	H	A	H	B	H	H	A	B	H	A	H	B	A	B	A	H	H	H	A	H	B	B	H	A	H	H	H	A	H	B	H	A	H	A	H	B	A	B	H
AX-123365204	2-2	19949504	3	AA	GG	41	95	49	0.661323	H	H	A	H	B	H	H	A	B	A	A	H	B	A	B	A	H	H	H	A	H	B	B	H	-	H	H	H	A	H	B	H	A	H	A	H	B	A	B	H
AX-166503519	2-2	19954672	2	TT	CC	48	100	36	0.228034	H	A	H	H	H	H	A	A	H	H	H	H	B	B	H	H	H	H	B	B	A	H	H	H	H	B	H	H	H	A	A	A	B	H	B	B	A	B	H	B
AX-166503520	2-2	19960868	3	GG	AA	48	99	37	0.304155	H	A	H	H	H	H	A	A	H	H	H	H	B	B	H	H	H	H	B	B	A	H	H	H	H	B	H	H	-	A	A	A	B	H	B	B	A	B	H	B
AX-123365280	2-2	20914054	3	TT	GG	45	96	43	0.822298	B	B	A	B	H	H	B	A	H	A	A	H	H	H	H	H	A	H	B	B	A	H	A	H	A	H	H	H	H	A	B	B	H	H	B	B	H	H	A	H
AX-166503804	2-2	20930775	4	GG	TT	46	99	39	0.449818	H	A	H	H	H	H	A	A	H	H	H	H	B	B	H	H	H	H	B	H	A	H	H	H	H	B	H	H	H	A	A	A	B	H	B	B	A	B	H	B
AX-166503801	2-2	20951766	2	AA	GG	46	95	43	0.863519	B	B	A	B	H	H	B	A	H	A	A	H	-	H	H	H	A	H	B	B	A	H	A	H	A	H	H	H	H	A	B	B	H	H	B	B	H	H	A	H
AX-89837586	2-2	21092375	3	AA	CC	44	97	41	0.640789	B	B	A	B	H	H	B	A	H	A	A	H	H	H	H	H	A	H	B	B	A	H	A	H	A	H	H	H	H	A	B	B	H	H	-	B	H	H	A	H
AX-123358800	2-2	21110827	1	GG	TT	45	96	45	0.907761	B	B	A	B	H	H	B	A	H	A	A	H	H	H	H	H	A	H	B	B	A	H	A	H	A	H	H	H	H	A	B	B	H	H	B	B	H	H	A	H
AX-166507153	2-2	21161361	4	CC	TT	42	94	46	0.829599	B	B	A	B	H	H	B	A	H	A	A	H	H	H	H	H	A	H	B	B	A	H	A	H	A	H	H	H	H	A	B	B	H	H	B	B	H	H	A	H
AX-123364679	2-2	21878832	1	AA	GG	47	103	34	0.107132	H	H	H	H	H	H	A	A	H	H	H	A	B	B	H	H	H	H	B	H	A	H	H	H	H	H	H	H	H	A	A	A	H	A	B	B	A	B	H	B
AX-166520929	2-2	21914821	4	CC	AA	48	95	39	0.537472	A	B	A	H	A	-	H	H	H	A	H	H	H	A	H	A	A	A	A	H	A	-	H	H	A	B	B	H	H	H	B	A	A	H	A	H	H	H	H	H
AX-166521102	2-2	23134545	1	CC	AA	48	98	39	0.465397	H	H	H	A	A	H	A	H	B	H	H	A	B	B	H	B	H	H	B	H	H	H	H	H	H	H	H	H	A	A	A	A	H	A	B	B	H	B	H	B
AX-123614990	2-2	23134869	1	CATG/CATG	-/-	147	0	39	2.37764e-68	A	A	A	A	A	A	A	A	B	A	A	A	B	B	A	B	A	A	B	A	A	A	A	A	A	A	A	A	A	A	A	A	A	A	B	B	A	B	A	B
AX-89821637	2-2	23291264	4	TT	CC	48	97	35	0.22688	H	H	H	A	A	H	A	H	B	H	-	A	B	B	H	B	H	H	B	H	H	H	H	H	H	H	H	H	A	A	A	A	H	A	B	B	H	-	H	B
AX-166521095	2-2	23294862	4	CC	TT	46	97	39	0.514358	H	H	H	A	A	H	A	-	B	H	H	A	B	B	H	B	H	H	B	H	H	H	-	H	H	H	H	H	A	A	A	A	H	A	B	B	H	B	H	B
AX-166511716	2-2	23485446	4	GG	AA	48	99	38	0.368875	H	H	H	A	A	H	A	H	B	H	H	A	B	H	H	B	H	H	B	H	H	H	H	H	H	H	H	H	A	A	A	A	H	A	B	B	H	B	H	B
AX-166511699	2-2	23713999	4	GG	AA	43	94	38	0.534879	-	H	H	A	A	H	A	H	B	H	H	A	B	H	H	B	H	H	B	H	H	H	H	H	H	-	H	H	A	A	A	A	-	A	B	B	H	B	H	B
AX-166503657	2-2	23717945	2	GG	AA	48	100	38	0.344895	H	H	H	A	A	H	A	H	B	H	H	A	B	H	H	B	H	H	B	H	H	H	H	H	H	H	H	H	A	A	A	A	H	A	B	B	H	B	H	B
AX-89806731	2-2	23727375	3	-/-	CTAG/CTAG	140	0	46	9.53433e-62	A	A	A	A	B	A	A	A	A	A	A	A	B	A	B	A	A	A	A	A	A	A	A	A	A	A	A	B	A	A	B	A	A	A	A	A	B	A	B	A
AX-89911267	2-2	23733120	1	GG	AA	48	99	38	0.368875	H	H	H	A	A	H	A	H	B	H	H	A	B	H	H	B	H	H	B	H	H	H	H	H	H	H	H	H	A	A	A	A	H	A	B	B	H	B	H	B
AX-166511695	2-2	23741511	4	CC	TT	46	98	37	0.343331	H	H	H	A	A	H	A	-	B	H	H	A	B	H	H	B	H	H	B	H	H	H	H	H	H	H	H	H	A	A	A	A	H	A	B	B	H	B	H	B
AX-166503648	2-2	23758672	2	TT	GG	43	90	46	0.948311	H	H	A	H	B	H	H	A	H	A	A	-	B	A	B	H	H	H	A	H	H	H	A	H	A	-	H	B	A	B	B	H	A	H	H	H	B	H	B	H
AX-166511688	2-2	23786600	4	AA	CC	38	98	31	0.0601221	H	H	H	A	A	H	A	H	B	H	H	-	B	H	H	-	H	H	B	H	H	H	H	H	H	H	-	H	A	H	A	A	H	-	B	B	H	B	H	B
AX-123365247	2-2	23805993	1	TT	GG	48	98	36	0.264564	H	H	H	A	A	H	A	H	B	H	H	A	B	H	H	-	H	H	B	H	H	H	H	H	H	H	H	H	A	A	A	A	H	A	B	B	H	B	H	B
AX-166518683	2-2	23819484	2	GTT/GTT	-/-	48	101	37	0.262184	H	H	H	A	A	H	A	H	B	H	H	A	B	H	H	B	H	H	B	H	H	H	H	H	H	H	H	H	A	A	A	A	H	A	B	B	H	B	H	B
AX-166503642	2-2	23896937	4	AA	GG	41	99	45	0.580861	H	H	A	H	B	H	H	A	H	A	A	H	B	A	B	H	H	H	A	H	H	H	A	H	A	H	H	B	A	H	B	H	A	H	H	H	B	H	H	H
AX-89878574	2-2	23903107	3	TT	CC	41	99	44	0.559047	H	H	A	H	B	H	H	A	H	A	A	H	B	A	B	H	H	H	A	H	H	H	A	H	A	H	H	B	A	H	B	H	A	H	H	H	B	H	H	H
AX-166521054	2-2	23907966	3	GG	AA	35	99	46	0.207583	H	H	A	H	B	H	H	A	H	A	A	H	B	A	B	H	H	H	A	H	H	H	A	H	A	H	H	B	A	H	B	H	A	H	H	H	B	H	H	H
AX-166503638	2-2	23978697	3	AA	GG	41	99	45	0.580861	H	H	A	H	B	H	H	A	H	A	A	H	B	A	B	H	H	H	A	H	H	H	A	H	A	H	H	B	A	H	B	H	A	H	H	H	B	H	H	H
AX-166511677	2-2	23995171	3	TT	CC	40	97	47	0.58389	H	H	A	H	B	H	H	A	H	A	A	H	B	A	B	H	H	H	A	H	H	H	A	H	-	H	H	B	-	H	B	H	A	H	H	H	B	H	H	H
AX-166511663	2-2	24161985	5	AA	GG	42	96	46	0.770381	H	H	A	H	B	H	H	A	H	A	A	H	B	A	B	H	H	H	A	H	H	H	A	H	A	H	H	B	A	H	B	H	-	H	H	H	B	H	H	H
AX-166511656	2-2	24224250	4	AA	CC	44	94	48	0.907761	H	H	A	H	B	H	H	A	H	A	A	H	B	A	B	H	B	H	A	H	H	H	A	H	A	H	H	B	A	H	B	H	A	H	H	H	B	H	H	H
AX-166503627	2-2	24224896	2	CC	TT	39	94	47	0.586646	H	H	A	H	B	H	H	A	H	A	A	H	-	A	B	H	B	H	A	H	H	H	A	H	A	H	H	B	A	H	B	H	A	H	H	H	B	H	H	H
AX-166511655	2-2	24237897	2	AA	CC	44	92	44	0.956529	H	H	A	H	B	H	H	A	H	A	A	H	B	A	B	H	B	H	A	H	H	H	A	H	A	H	H	B	A	H	B	H	A	H	H	H	B	H	H	H
AX-166510123	2-2	24251392	1	GG	AA	46	101	38	0.323995	H	H	H	A	A	H	A	H	B	H	H	A	B	H	H	B	H	H	B	H	H	-	H	H	H	H	H	H	A	A	A	A	H	A	B	B	H	B	H	B
AX-123365241	2-2	24282237	1	TT	CC	46	102	38	0.296694	H	H	H	A	A	H	A	H	B	H	H	A	B	H	H	B	H	H	B	H	H	H	H	H	H	H	H	H	A	A	A	A	H	A	B	B	H	B	H	B
AX-123365239	2-2	24301112	4	AA	GG	46	103	34	0.107288	-	H	H	A	A	H	A	H	B	H	H	A	B	H	H	B	H	H	B	H	H	H	H	H	H	H	H	H	A	A	A	A	H	A	-	B	H	B	H	B
AX-166503623	2-2	24340829	2	AA	GG	44	92	48	0.916717	H	H	A	H	B	H	H	-	H	A	A	H	B	A	B	H	B	H	A	H	H	H	A	H	A	H	H	B	A	H	B	H	A	H	H	H	B	H	H	H
AX-123540086	2-2	24342717	1	TT	AA	49	98	39	0.446439	H	H	H	A	A	H	A	H	B	H	H	A	B	H	H	B	H	H	B	H	H	H	H	B	H	H	H	H	A	A	A	A	H	A	B	B	H	B	H	B
AX-166503622	2-2	24357635	3	AA	CC	37	95	43	0.428026	H	H	H	H	B	H	H	A	H	A	A	H	B	A	B	H	B	H	A	H	H	-	A	H	A	H	H	B	H	H	B	H	A	H	H	H	B	H	H	H
AX-166521019	2-2	24357990	1	GG	AA	45	91	49	0.895108	H	H	A	H	B	H	H	A	H	A	A	H	B	A	B	H	B	H	A	H	H	H	A	H	A	H	H	B	A	H	B	H	A	H	H	H	B	H	H	H
AX-166521018	2-2	24367537	2	CC	TT	48	95	38	0.460131	H	H	H	A	A	H	A	H	B	H	H	A	B	H	H	B	H	H	B	H	H	-	H	B	H	H	H	H	A	A	A	A	H	A	B	B	H	-	H	B
AX-166511642	2-2	24436819	3	CC	TT	43	91	50	0.757923	H	H	A	H	B	H	H	A	H	A	A	H	B	A	B	H	B	H	A	H	H	H	A	H	A	H	H	B	A	H	B	H	A	H	H	H	B	H	H	H
AX-89782469	2-2	24565311	1	AA	GG	43	102	38	0.261445	H	H	H	A	A	H	A	H	B	H	H	A	-	H	H	B	H	H	B	H	H	H	H	B	H	H	H	H	A	A	A	A	H	A	B	B	H	B	H	B
AX-166503614	2-2	24566065	1	TT	CC	23	10	139	7.17137e-64	B	B	-	B	B	B	B	A	B	-	A	B	B	A	B	B	B	B	A	B	B	B	A	B	A	B	B	B	H	B	B	B	A	B	B	B	B	B	B	B
AX-123367756	2-2	24583466	4	AA	GG	47	100	39	0.418546	H	H	H	A	A	H	A	H	B	H	H	A	B	H	H	B	H	H	B	H	H	H	H	B	H	H	H	H	A	A	A	A	H	A	B	B	H	B	H	B
AX-166503612	2-2	24584100	4	CC	TT	48	97	38	0.416009	H	H	H	A	A	H	A	H	B	H	H	A	B	H	H	B	H	H	B	H	H	H	H	B	H	H	H	H	A	A	A	A	H	A	B	B	H	B	H	B
AX-166511629	2-2	24690190	4	TT	CC	46	101	39	0.386118	H	H	H	A	A	H	A	H	B	H	H	A	B	H	H	B	H	H	B	H	H	H	H	B	H	H	H	H	A	A	A	A	H	A	B	B	H	B	H	B
AX-166511627	2-2	24724345	3	TT	CC	46	98	38	0.410611	H	H	H	A	-	A	A	H	B	H	H	A	B	H	H	B	H	H	B	H	H	H	H	B	H	H	H	H	A	A	A	A	H	A	B	B	H	B	H	B
AX-89821191	2-2	24735256	3	CC	AA	42	87	49	0.725986	H	H	A	H	H	-	H	A	H	H	A	H	-	A	H	H	B	H	A	B	H	H	A	-	A	H	H	B	A	H	B	H	A	H	H	H	B	H	H	H
AX-166521001	2-2	24743026	4	CC	TT	44	89	52	0.619788	H	H	A	H	B	H	H	H	H	H	A	H	B	A	B	H	B	H	A	B	H	H	A	H	A	H	H	B	A	H	B	H	A	H	H	H	B	H	H	H
AX-166520996	2-2	24757234	1	TT	CC	44	90	52	0.643483	H	H	A	H	B	H	H	A	H	H	A	H	B	A	B	H	B	H	A	B	H	H	A	H	A	H	H	B	A	H	B	H	A	H	H	H	B	H	H	H
AX-166511621	2-2	24799174	4	GG	AA	48	100	38	0.344895	H	H	H	A	A	A	A	H	B	H	H	A	B	H	H	B	H	H	B	H	H	H	H	B	H	H	H	H	A	A	A	A	H	A	B	B	H	B	H	B
AX-166519399	2-2	24802215	1	TT	CC	45	81	48	0.62781	H	H	A	H	B	H	H	A	H	H	A	H	B	A	B	H	B	H	A	B	H	H	A	-	A	H	H	B	A	H	B	H	A	H	H	H	B	H	H	H
AX-123367793	2-2	24814604	1	AA	GG	48	100	36	0.228034	H	H	H	A	A	A	A	H	B	H	H	A	B	H	H	-	H	H	B	H	H	-	H	B	H	H	H	H	A	A	A	A	H	A	B	B	H	B	H	B
AX-166511620	2-2	24815662	3	CC	TT	47	99	38	0.378013	H	H	H	A	A	A	A	H	B	H	H	A	B	H	H	B	H	H	B	H	H	H	H	B	H	H	H	H	A	A	A	A	-	A	B	B	H	B	H	B
AX-123366884	2-2	24837055	1	CC	AA	47	96	34	0.203845	H	H	H	A	A	A	A	H	B	H	H	A	B	H	H	B	H	H	B	-	-	-	H	B	H	H	H	-	A	-	A	A	H	A	B	B	H	B	H	B
AX-166517675	2-2	24847533	1	TT	AA	49	99	38	0.354292	H	H	H	A	A	A	A	H	B	H	H	A	B	H	H	B	H	H	B	H	H	H	H	B	H	H	H	H	A	A	A	A	H	A	B	B	H	B	H	B
AX-166511613	2-2	24868961	1	GG	AA	49	98	38	0.374906	H	H	H	A	A	A	A	H	B	H	H	-	B	H	H	B	H	H	B	H	H	H	H	B	H	H	H	H	A	A	A	A	H	A	B	B	H	B	H	B
AX-166511606	2-2	24902950	1	AA	GG	45	83	40	0.851535	H	H	A	H	-	H	H	A	H	H	A	H	B	A	B	H	B	H	A	B	H	H	A	H	A	H	H	B	A	H	-	H	A	H	H	-	B	-	H	H
AX-166503588	2-2	24913683	3	TT	GG	43	90	50	0.746507	H	H	A	H	-	H	H	A	H	H	A	H	B	A	B	H	B	H	A	B	H	H	A	H	A	H	H	B	A	H	B	H	A	H	H	H	B	H	H	H
AX-166520974	2-2	24984768	1	AA	GG	49	96	41	0.643483	H	H	H	A	A	A	A	H	B	H	H	A	B	H	H	B	H	H	B	H	B	H	H	B	B	H	H	H	A	A	A	A	H	A	B	B	H	B	H	B
AX-123360428	2-2	25011638	1	AA	CC	49	94	35	0.25107	H	H	H	A	A	A	A	H	B	H	H	A	B	H	H	B	H	H	B	H	B	H	H	-	-	H	H	H	A	A	A	A	H	A	B	B	H	B	H	B
AX-166511601	2-2	25028773	3	AA	GG	41	90	52	0.503691	H	H	A	H	B	H	H	A	H	H	A	H	B	A	B	H	B	H	A	B	H	H	A	H	A	H	H	B	A	H	B	H	A	H	H	H	B	H	H	H
AX-123540208	2-2	25042615	3	TT	CC	49	135	0	4.02304e-15	H	H	H	A	A	A	A	H	H	H	H	A	H	H	H	H	H	H	H	H	H	H	H	H	H	H	H	H	A	A	A	A	H	A	H	H	H	H	H	H
AX-166511597	2-2	25066555	4	CC	TT	41	90	51	0.570958	H	H	A	H	B	H	H	A	H	H	A	H	B	-	B	H	B	H	A	B	H	H	A	H	A	H	H	B	A	H	B	H	A	H	H	H	B	H	H	H
AX-123366883	2-2	25075890	1	AA	GG	50	95	41	0.619716	H	H	H	A	A	A	A	H	B	H	H	A	B	H	H	B	H	H	B	H	B	H	H	B	B	H	H	H	A	A	A	A	H	A	B	B	H	B	H	B
AX-166511593	2-2	25097788	4	CC	TT	44	89	52	0.619788	H	H	A	H	B	H	H	A	H	H	A	H	B	A	B	H	B	H	A	B	H	H	A	H	A	H	H	B	A	H	B	H	A	H	H	H	B	H	H	H
AX-123364866	2-2	25112470	1	CC	TT	49	94	41	0.676174	H	H	H	A	A	A	A	H	B	H	H	A	B	H	H	B	H	H	B	H	B	H	H	B	B	H	H	H	A	A	A	A	H	A	B	B	H	B	H	B
AX-166511586	2-2	25162192	1	TT	GG	49	93	28	0.0351877	H	H	-	A	A	A	A	H	-	H	H	A	-	H	H	B	H	H	-	H	B	H	H	-	B	H	H	H	A	A	A	A	H	A	B	B	H	B	H	B
AX-166526705	2-2	25177723	1	AA	TT	50	95	41	0.619716	H	H	H	A	A	A	A	H	B	H	H	A	B	H	H	B	H	H	B	H	B	H	H	B	B	H	H	H	A	A	A	A	H	A	B	B	H	B	H	B
AX-166526706	2-2	25202182	1	GG	CC	50	95	40	0.54438	H	H	H	A	A	A	A	H	B	H	H	A	B	H	H	B	H	H	B	H	B	H	H	B	B	H	H	H	A	A	A	A	H	A	B	B	H	B	H	B
AX-123366882	2-2	25223122	1	AA	GG	50	95	41	0.619716	H	H	H	A	A	A	A	H	B	H	H	A	B	H	H	B	H	H	B	H	B	H	H	B	B	H	H	H	A	A	A	A	H	A	B	B	H	B	H	B
AX-123357336	2-2	25229879	1	GG	AA	48	93	41	0.731113	H	H	H	A	A	A	A	-	B	H	H	A	B	H	H	B	H	H	B	H	B	H	H	B	B	H	H	H	A	A	A	A	H	A	B	B	H	B	H	B
AX-123357335	2-2	25232758	1	CC	AA	50	95	41	0.619716	H	H	H	A	A	A	A	H	B	H	H	A	B	H	H	B	H	H	B	H	B	H	H	B	B	H	H	H	A	A	A	A	H	A	B	B	H	B	H	B
AX-123365227	2-2	25233582	1	GG	AA	50	95	40	0.54438	H	H	H	A	A	A	A	H	B	H	H	A	B	H	H	B	H	H	B	H	B	H	H	B	B	H	H	H	A	A	A	A	H	A	B	B	H	B	H	B
AX-89806702	2-2	25248886	2	-/-	ACA/ACA	41	90	52	0.503691	H	H	A	H	-	H	H	A	H	H	A	H	B	A	B	H	B	H	A	B	H	H	A	H	A	H	H	B	-	H	B	H	A	H	H	H	B	H	H	H
AX-166511575	2-2	25274289	4	TT	CC	50	95	40	0.54438	H	H	H	A	A	A	A	H	B	H	H	A	B	H	H	B	H	H	B	H	B	H	H	B	B	H	H	H	A	A	A	A	H	A	B	B	H	B	H	B
AX-123363582	2-2	25291804	1	CC	TT	50	95	41	0.619716	H	H	H	A	A	A	A	H	B	H	H	A	B	H	H	B	H	H	B	H	B	H	H	B	B	H	H	H	A	A	A	A	H	A	B	B	H	B	H	B
AX-166511572	2-2	25327709	4	TT	CC	45	94	40	0.693557	H	H	H	A	A	-	-	H	B	H	H	-	B	H	H	B	H	H	B	H	B	H	H	B	B	H	H	H	A	A	A	A	H	A	B	B	H	B	H	B
AX-166526709	2-2	25346528	1	TT	AA	51	93	41	0.580861	H	H	H	A	A	A	A	H	B	H	H	A	B	H	H	B	H	H	B	H	B	H	H	B	B	H	H	H	A	A	A	A	H	A	B	B	H	B	H	B
AX-123360426	2-2	25346629	3	GG	AA	45	88	53	0.541776	H	H	A	H	B	H	H	A	H	H	A	H	B	A	B	H	B	H	A	B	H	H	A	H	A	H	H	B	A	H	B	H	A	H	H	H	B	H	H	H
AX-166520945	2-2	25348956	1	CC	AA	44	89	53	0.544696	H	H	A	H	B	H	H	H	H	H	A	H	B	A	B	H	B	H	A	B	H	H	A	H	A	H	H	B	A	H	B	H	A	H	H	H	B	H	H	H
AX-166503781	2-2	25477786	1	CC	TT	51	92	41	0.580725	H	H	H	A	A	A	A	H	B	H	H	A	B	H	H	B	H	H	B	H	B	H	H	B	B	H	H	H	A	A	A	A	H	A	B	B	H	B	H	B
AX-123365267	2-2	25487843	1	CC	AA	51	94	41	0.577881	H	H	H	A	A	A	A	H	B	H	H	A	B	H	H	B	H	H	B	H	B	H	H	B	B	H	H	H	A	A	A	A	H	A	B	B	H	B	H	B
AX-166517698	2-2	25494555	1	GG	TT	51	93	41	0.580861	H	H	H	A	A	A	A	H	B	H	H	A	B	H	H	B	H	H	B	H	B	H	H	B	B	H	H	H	A	A	A	A	H	A	B	B	H	B	H	B
AX-123357388	2-2	25522117	2	GG	AA	37	88	54	0.194045	B	H	A	H	B	H	H	A	H	H	A	H	H	A	B	H	B	H	A	B	H	H	A	H	-	H	H	B	H	H	B	H	A	H	H	H	B	H	H	H
AX-166503777	2-2	25525293	3	AA	GG	44	87	54	0.419972	B	H	A	H	B	H	H	A	H	H	A	H	H	A	B	H	B	H	A	B	H	H	A	H	A	H	H	B	H	H	B	H	A	H	H	H	B	H	H	H
AX-166503773	2-2	25616756	4	CC	TT	43	88	54	0.417708	B	H	-	H	B	H	H	A	H	H	A	H	H	A	B	H	B	H	A	B	H	H	A	H	A	H	H	B	H	H	B	H	A	H	H	H	B	H	H	H
AX-123360498	2-2	25628295	5	AA	GG	43	88	54	0.417708	B	H	A	H	B	H	H	A	H	H	A	H	H	A	B	H	B	H	A	B	H	H	A	H	A	H	H	B	H	H	B	H	-	H	H	H	B	H	H	H
AX-166511827	2-2	25636725	1	GG	AA	52	93	40	0.457911	H	H	H	A	A	A	A	H	B	H	H	A	B	H	H	B	H	H	B	H	B	H	H	B	B	H	H	H	A	A	A	A	H	A	B	B	A	B	H	H
AX-166517697	2-2	25641932	4	CC	GG	52	93	39	0.394811	H	H	H	A	A	A	A	H	B	H	H	A	B	H	H	B	H	H	B	H	B	H	H	B	B	H	H	H	A	A	A	A	H	A	B	-	A	B	H	H
AX-123366902	2-2	25646676	1	GG	AA	51	95	40	0.499799	H	H	H	A	A	A	A	H	B	H	H	A	B	H	H	B	H	H	B	H	B	H	H	B	B	H	H	H	A	A	A	A	H	A	B	B	A	B	H	H
AX-89879176	2-2	25737729	4	GG	TT	185	1	0	3.64765e-120	A	A	A	A	A	A	A	A	A	A	A	A	A	A	A	A	A	A	A	A	A	A	A	A	A	A	A	A	A	A	A	A	A	A	A	A	A	A	A	A
AX-166527528	2-2	25795173	4	CC	TT	51	94	39	0.437759	-	H	H	A	A	H	A	H	B	H	H	A	B	H	H	B	H	H	B	H	B	H	H	B	B	H	H	H	A	A	A	A	H	A	B	B	A	B	H	H
AX-123366901	2-2	25834432	1	TT	CC	51	93	38	0.378126	H	H	H	A	A	H	A	H	B	H	H	A	B	H	H	B	H	H	B	H	B	H	H	B	B	H	H	H	A	A	A	A	H	A	B	B	A	B	H	H
AX-123365265	2-2	25871808	4	CC	TT	51	93	38	0.378126	H	H	H	A	A	H	A	H	B	H	H	A	B	H	H	B	H	H	B	H	B	H	H	B	B	H	H	H	A	-	A	A	H	A	B	B	A	H	H	H
AX-166511812	2-2	25904239	1	GG	AA	50	96	37	0.318285	H	H	H	A	A	H	A	H	B	H	H	A	B	H	H	B	H	H	B	H	B	H	H	B	B	H	H	H	A	A	A	A	H	A	B	B	A	B	H	H
AX-166503751	2-2	25976287	1	GG	AA	48	96	38	0.438596	H	H	H	A	A	H	A	H	B	H	H	A	B	H	H	B	H	H	B	H	B	H	H	B	B	H	H	H	A	A	A	A	H	A	B	B	A	B	H	H
AX-166503750	2-2	25977757	3	AA	GG	49	97	32	0.0960682	H	H	H	A	A	H	A	H	B	H	H	A	B	H	H	B	H	H	B	H	B	H	H	B	B	H	H	H	A	-	A	A	H	-	B	-	A	B	H	H
AX-123365263	2-2	26002406	5	TT	CC	51	96	38	0.351359	H	H	H	A	A	H	A	H	B	H	H	A	B	H	H	B	H	H	B	H	B	H	H	B	B	H	H	H	A	A	A	A	H	A	B	B	A	B	H	H
AX-123614548	2-2	26122954	1	CAG/CAG	-/-	50	98	38	0.352392	H	H	H	A	A	H	A	H	B	H	H	A	B	H	H	B	H	H	B	H	B	H	H	B	B	H	H	H	A	H	A	A	H	A	B	B	A	B	H	H
AX-89872349	2-2	26194349	1	AA	GG	49	95	32	0.110929	H	H	H	A	A	H	A	H	B	H	H	-	-	H	-	B	H	H	B	H	B	H	H	B	B	H	H	H	A	H	A	A	H	A	B	B	A	B	H	H
AX-123365260	2-2	26214826	1	TT	CC	50	99	37	0.273706	H	H	H	A	A	H	A	H	B	H	H	A	B	H	H	B	H	H	B	H	B	H	H	B	B	H	H	H	A	H	A	A	H	A	B	B	A	B	H	H
AX-89782911	2-2	26251430	1	GG	AA	46	85	53	0.449818	B	H	A	H	B	H	H	A	H	H	A	H	H	A	-	H	B	H	A	B	H	H	A	H	A	H	H	B	H	H	B	H	A	H	H	H	B	H	H	H
AX-166519052	2-2	26253641	3	TGGCA/TGGCA	-/-	45	19	105	4.9966e-32	B	B	A	B	B	B	B	A	-	B	A	H	B	A	B	B	-	H	A	B	B	B	A	B	A	-	-	B	-	B	B	B	A	B	B	H	B	B	B	B
AX-166511785	2-2	26321385	2	CC	AA	45	86	55	0.344895	B	H	A	H	B	H	H	A	H	H	A	H	H	A	B	H	B	H	A	B	H	H	A	H	A	H	H	B	H	H	B	H	A	H	H	H	B	H	H	H
AX-123363596	2-2	26374762	4	GG	TT	51	99	36	0.202549	H	H	H	A	A	H	A	H	B	H	H	A	B	H	H	B	H	H	B	H	B	H	H	B	B	H	H	H	A	H	A	A	H	A	B	B	A	B	H	H
AX-166503728	2-2	26380432	1	TT	CC	45	84	56	0.238083	B	H	A	H	B	H	H	A	H	H	A	H	H	A	B	H	B	H	A	B	H	H	A	H	A	H	H	B	H	H	B	H	A	H	H	H	B	H	H	H
AX-166503727	2-2	26388762	3	GG	TT	44	85	56	0.249952	B	H	A	H	B	H	H	A	H	H	A	H	H	A	B	H	B	H	A	B	H	H	A	H	A	H	H	B	H	H	B	H	A	H	H	H	B	H	H	H
AX-166511776	2-2	26389823	4	CC	TT	39	80	56	0.100833	B	H	-	H	B	H	H	A	H	H	A	H	-	A	B	H	B	H	A	B	H	H	A	H	A	H	H	B	H	H	B	H	A	H	H	H	B	H	H	H
AX-123359850	2-2	26414564	1	AA	CC	51	99	36	0.202549	H	H	H	A	A	H	A	H	B	H	H	A	B	H	H	B	H	H	B	H	B	H	H	B	B	H	H	H	A	H	A	A	H	A	B	B	A	B	H	H
AX-166503724	2-2	26430405	1	CC	AA	50	98	36	0.233045	H	H	H	A	A	H	A	H	B	H	H	A	B	H	H	B	H	H	B	H	B	H	H	B	B	H	H	H	A	H	A	A	H	A	B	B	A	B	H	H
AX-166517694	2-2	26439083	1	AA	GG	45	96	33	0.172282	H	-	H	A	A	H	A	H	B	H	H	A	B	H	H	-	H	H	B	H	-	H	H	B	B	H	H	H	A	H	A	A	H	A	B	B	A	B	-	H
AX-166511764	2-2	26515061	3	TT	CC	45	75	50	0.266194	B	H	A	H	H	-	H	A	H	H	A	H	H	A	-	H	B	H	A	-	H	H	A	H	A	-	H	B	H	H	B	H	A	-	H	H	B	H	H	H
AX-166503720	2-2	26515702	4	CC	TT	45	85	56	0.262184	B	H	A	H	B	H	H	A	H	H	A	H	H	A	B	H	B	H	A	B	H	H	A	H	A	H	H	B	H	H	B	H	A	H	H	H	B	H	H	H
AX-166503719	2-2	26515931	2	TT	CC	44	83	52	0.43622	B	H	A	-	B	H	H	A	H	H	A	H	H	A	B	H	B	H	A	B	H	H	-	H	A	H	-	B	H	H	B	H	A	H	H	H	B	H	H	H
AX-166511762	2-2	26516996	4	CC	AA	46	81	56	0.173537	B	H	A	H	B	H	H	A	H	H	A	H	H	A	B	H	B	H	A	B	H	H	A	H	A	H	H	B	H	H	B	H	A	H	H	H	B	H	H	-
AX-166521118	2-2	26517566	4	CC	TT	45	85	56	0.262184	B	H	A	H	B	H	H	A	H	H	A	H	H	A	B	H	B	H	A	B	H	H	A	H	A	H	H	B	H	H	B	H	A	H	H	H	B	H	H	H
AX-166517689	2-2	26534425	1	GG	AA	51	97	37	0.278489	H	H	H	A	A	H	A	H	B	H	H	A	B	H	H	B	H	H	B	H	B	H	H	B	B	H	H	H	A	H	A	A	H	A	B	B	A	B	H	H
AX-166511757	2-2	26535615	4	GG	AA	45	85	56	0.262184	B	H	A	H	B	H	H	A	H	H	A	H	H	A	B	H	B	H	A	B	H	H	A	H	A	H	H	B	H	H	B	H	A	H	H	H	B	H	H	H
AX-123363595	2-2	26591338	2	CC	TT	52	97	37	0.251146	H	H	H	A	A	H	A	H	B	H	H	A	B	H	H	B	H	H	B	H	B	H	H	B	B	H	H	H	A	H	A	A	H	A	B	B	A	B	H	H
AX-123360486	2-2	26632675	2	TT	CC	51	98	36	0.213687	H	H	H	A	A	H	A	H	B	H	H	A	B	H	H	B	H	H	B	H	B	H	H	B	B	H	H	H	A	H	A	A	H	A	B	B	A	B	H	H
AX-166521111	2-2	26690162	2	CC	TT	51	97	37	0.278489	H	H	H	A	A	H	A	H	B	H	H	A	B	H	H	B	H	H	B	H	B	H	H	B	B	H	H	H	A	H	A	A	H	A	B	B	A	B	H	H
AX-123360486	2-2	26696116	2	TT	CC	51	98	36	0.213687	H	H	H	A	A	H	A	H	B	H	H	A	B	H	H	B	H	H	B	H	B	H	H	B	B	H	H	H	A	H	A	A	H	A	B	B	A	B	H	H
AX-123357500	2-3	1719650	4	CC	TT	48	94	44	0.907761	H	B	B	B	A	H	B	B	H	B	H	H	B	H	A	B	A	H	B	B	H	A	B	B	A	H	A	H	A	B	H	H	A	B	A	H	B	A	H	H
AX-123524117	2-3	1923348	1	AA	TT	21	21	128	6.66284e-51	B	B	B	B	A	H	B	B	H	B	B	B	B	B	H	B	-	H	B	B	B	B	B	B	B	B	A	H	A	B	B	H	A	B	A	B	B	B	H	H
AX-166507689	2-3	3840581	4	CC	TT	40	88	51	0.496031	A	H	H	B	A	H	B	B	H	H	H	B	H	H	H	H	H	B	B	A	A	B	B	B	H	H	A	A	A	H	H	A	B	B	A	A	A	B	B	B
AX-166508114	2-3	4074477	4	TT	CC	48	100	37	0.283041	B	A	H	H	A	A	H	B	A	H	H	H	H	H	H	H	H	A	A	A	B	H	H	B	B	B	A	A	A	H	H	A	H	H	A	H	A	B	A	A
AX-123524592	2-3	4698149	3	CC	AA	48	101	37	0.262184	B	A	H	H	A	A	H	B	A	H	H	H	H	H	H	H	H	A	A	A	B	H	H	B	B	B	A	A	A	H	H	A	H	H	A	H	A	B	A	A
AX-123524594	2-3	4744586	4	GG	TT	51	95	39	0.429151	H	H	B	B	H	H	B	B	H	B	H	H	B	H	H	B	H	H	B	H	H	A	B	B	A	H	A	H	H	B	H	A	A	B	H	H	B	A	B	H
AX-123360881	2-3	4964000	2	GG	AA	48	101	36	0.21025	B	A	H	H	A	A	H	B	A	H	H	H	H	H	H	B	H	A	A	A	B	H	H	B	-	B	A	A	A	H	H	A	H	H	A	H	A	B	A	A
AX-123360884	2-3	4972216	3	GG	TT	47	102	36	0.195983	B	A	H	H	A	A	H	B	A	H	H	H	H	H	H	H	H	A	A	-	B	H	H	B	B	B	A	A	A	H	H	A	H	H	A	H	A	B	A	A
AX-166521816	2-3	5077490	4	TT	CC	47	101	29	0.027432	B	A	H	H	A	A	H	B	A	H	H	H	H	H	H	H	H	A	A	A	B	H	H	B	-	-	-	A	A	H	H	A	H	H	A	H	A	-	A	A
AX-89882353	2-3	5145182	1	CC	TT	51	96	36	0.234378	H	H	B	B	H	H	B	H	H	B	H	H	B	H	H	B	H	H	B	H	H	A	B	B	A	H	A	H	H	B	H	A	A	B	H	H	B	A	B	H
AX-123365305	2-3	5261229	3	CC	TT	51	94	40	0.507439	H	H	B	B	H	H	B	B	H	B	H	H	B	H	H	B	H	H	B	H	H	A	B	B	A	H	A	H	H	B	H	A	A	B	H	H	B	A	B	H
AX-166521283	2-3	5292193	1	TT	CC	51	94	40	0.507439	H	H	B	B	H	H	B	B	H	B	H	H	B	H	H	B	H	H	B	H	H	A	B	B	A	H	A	H	H	B	H	A	A	B	H	H	B	A	B	H
AX-166519404	2-3	5602136	1	AA	GG	50	97	39	0.439297	H	H	B	B	H	H	B	B	H	H	H	H	B	H	H	B	H	H	B	H	H	A	B	B	A	H	A	H	H	B	H	A	A	B	H	H	B	A	B	H
AX-166503859	2-3	6083416	2	GG	AA	49	101	36	0.202549	B	A	H	H	A	A	H	B	A	H	H	H	H	H	H	A	H	A	A	A	B	H	H	B	B	B	A	A	A	H	H	A	H	H	A	H	A	B	A	A
AX-166521231	2-3	6379259	4	AA	GG	49	101	35	0.158732	B	A	H	H	A	A	H	B	A	H	H	H	H	H	H	A	H	A	A	A	B	H	H	B	B	B	A	A	A	H	H	A	H	H	A	H	A	B	A	A
AX-166521262	2-3	6943013	4	AA	GG	47	92	47	0.989305	H	H	H	H	B	B	H	H	H	A	B	H	B	H	A	H	A	H	B	B	A	A	A	B	H	H	A	H	H	H	H	H	H	H	H	H	A	B	H	H
AX-166511915	2-3	7033082	4	GG	TT	46	91	47	0.983828	H	H	H	H	B	B	H	H	H	A	B	H	B	H	A	H	A	H	B	B	-	A	A	B	H	H	A	H	H	H	H	H	H	H	H	H	A	B	H	H
AX-166511915	2-3	7145290	4	GG	TT	46	91	47	0.983828	H	H	H	H	B	B	H	H	H	A	B	H	B	H	A	H	A	H	B	B	-	A	A	B	H	H	A	H	H	H	H	H	H	H	H	H	A	B	H	H
AX-123360560	2-3	7193886	3	CC	TT	39	92	47	0.630858	H	H	H	H	B	B	H	H	H	A	B	H	B	H	A	H	A	H	B	B	A	A	A	B	H	H	H	H	H	H	H	H	H	H	H	H	A	B	H	H
AX-166511907	2-3	7196139	3	TT	CC	43	97	39	0.487787	B	A	H	H	-	A	H	B	A	H	B	H	H	H	H	A	H	A	A	A	B	H	H	B	B	B	A	-	A	H	A	A	H	B	A	H	A	B	A	A
AX-166512067	2-3	7275701	3	TT	GG	49	90	44	0.85112	H	H	H	H	B	-	H	H	H	A	B	H	B	H	A	H	A	H	B	B	A	A	A	B	H	H	A	H	H	H	H	H	H	H	H	H	A	B	H	B
AX-166509233	2-3	7280391	4	AGG/AGG	-/-	48	99	39	0.439297	B	A	H	H	A	A	H	B	A	H	H	H	H	H	H	A	H	A	A	A	B	H	H	B	B	B	A	A	A	H	A	A	H	B	A	H	A	B	A	A
AX-89783936	2-3	7283965	4	AA	CC	49	98	37	0.309155	B	A	H	H	A	A	H	B	A	H	H	H	H	H	H	A	H	A	A	A	B	H	H	B	B	B	A	A	A	H	A	A	H	-	A	H	A	B	A	A
AX-123360655	2-3	7429531	4	CC	AA	44	77	48	0.4675	H	H	H	H	B	B	H	-	H	A	B	H	B	H	A	-	A	H	B	B	A	A	A	B	H	H	A	H	H	H	H	H	H	H	H	H	-	B	H	B
AX-166503980	2-3	7464234	5	CC	TT	49	88	45	0.829599	H	H	H	H	H	B	H	A	H	A	B	H	B	H	A	H	A	H	B	B	A	-	A	B	H	H	A	H	H	H	H	H	H	H	H	H	A	B	H	-
AX-166512076	2-3	7468357	5	TT	CC	48	97	40	0.568437	B	A	H	H	A	A	H	B	A	H	B	H	H	H	H	A	H	A	A	A	B	H	H	B	B	B	A	A	A	H	A	A	H	B	A	H	A	B	A	A
AX-166511997	2-3	7624644	3	CC	TT	49	87	48	0.757923	H	H	H	H	B	B	H	H	H	A	B	H	B	H	A	H	A	H	B	B	A	A	A	B	H	H	A	H	H	H	H	H	H	H	H	H	A	B	H	B
AX-123357469	2-3	7739859	4	GG	TT	50	83	48	0.525373	H	H	H	H	B	B	H	H	-	A	B	H	B	H	A	H	A	H	B	B	A	A	A	B	H	H	A	H	H	H	H	H	H	H	H	H	A	B	H	B
AX-166512005	2-3	7858073	5	GG	AA	48	88	40	0.695144	B	A	H	H	A	A	H	B	-	H	B	H	H	H	H	A	H	A	A	A	B	H	H	B	B	B	A	A	A	H	A	A	H	B	-	-	A	B	A	A
AX-123360655	2-3	7994426	4	CC	AA	44	77	48	0.4675	H	H	H	H	B	B	H	-	H	A	B	H	B	H	A	-	A	H	B	B	A	A	A	B	H	H	A	H	H	H	H	H	H	H	H	H	-	B	H	B
AX-166503980	2-3	8026931	5	CC	TT	49	88	45	0.829599	H	H	H	H	H	B	H	A	H	A	B	H	B	H	A	H	A	H	B	B	A	-	A	B	H	H	A	H	H	H	H	H	H	H	H	H	A	B	H	-
AX-166512076	2-3	8031050	5	TT	CC	48	97	40	0.568437	B	A	H	H	A	A	H	B	A	H	B	H	H	H	H	A	H	A	A	A	B	H	H	B	B	B	A	A	A	H	A	A	H	B	A	H	A	B	A	A
AX-166519066	2-3	8085742	1	GCCA/GCCA	-/-	50	86	47	0.684011	H	H	H	H	B	B	H	H	H	A	B	H	B	H	A	H	A	H	B	B	A	A	A	B	H	H	A	H	-	H	H	H	B	H	H	H	A	B	H	B
AX-123360612	2-3	8242137	4	TT	GG	52	86	48	0.541776	H	H	H	H	B	B	H	H	H	A	B	H	B	H	A	H	A	H	B	B	A	A	A	B	H	H	A	H	H	H	H	H	H	H	H	H	A	B	H	B
AX-123357469	2-3	8245571	4	GG	TT	50	83	48	0.525373	H	H	H	H	B	B	H	H	-	A	B	H	B	H	A	H	A	H	B	B	A	A	A	B	H	H	A	H	H	H	H	H	H	H	H	H	A	B	H	B
AX-123357471	2-3	8246287	3	TT	CC	52	86	48	0.541776	H	H	H	H	B	B	H	H	H	A	B	H	B	H	A	H	A	H	B	B	A	A	A	B	H	H	A	H	H	H	H	H	H	H	H	H	A	B	H	B
AX-123539776	2-3	8277482	4	CC	TT	52	86	48	0.541776	H	H	H	H	B	B	H	H	H	A	B	H	B	H	A	H	A	H	B	B	A	A	A	B	H	H	A	H	H	H	H	H	H	H	H	H	A	B	H	B
AX-166512005	2-3	8319597	5	GG	AA	48	88	40	0.695144	B	A	H	H	A	A	H	B	-	H	B	H	H	H	H	A	H	A	A	A	B	H	H	B	B	B	A	A	A	H	A	A	H	B	-	-	A	B	A	A
AX-166509226	2-3	8555539	2	CTT/CTT	-/-	52	80	47	0.317256	-	H	H	H	B	B	H	H	H	A	B	H	B	H	A	H	A	H	B	B	A	A	A	B	H	H	A	H	H	H	H	H	-	H	H	H	A	B	H	B
AX-166512017	2-3	8594016	3	CC	AA	46	86	44	0.934091	H	H	H	H	B	B	H	H	-	A	H	H	B	H	-	H	A	H	B	B	A	A	A	B	H	H	A	H	H	H	H	H	H	H	H	H	A	-	H	B
AX-166521361	2-3	8630093	4	AA	GG	44	86	47	0.885619	H	H	H	H	B	B	H	H	H	A	B	H	B	H	-	H	A	H	B	B	A	A	A	B	H	H	-	H	H	H	H	H	H	H	H	H	A	B	H	B
AX-166509688	2-3	8764956	1	TCGA/TCGA	-/-	52	86	48	0.541776	H	H	H	H	B	B	H	H	H	A	B	H	B	H	A	H	A	H	B	B	A	A	A	B	H	H	A	H	H	H	H	H	H	H	H	H	A	B	H	B
AX-166512030	2-3	8773248	2	TT	CC	52	86	44	0.534527	H	H	H	H	B	B	H	H	H	A	B	H	B	H	A	H	A	H	B	B	A	A	A	B	H	H	A	H	H	H	H	H	H	H	H	H	A	B	H	B
AX-123357422	2-3	9147169	3	GG	AA	51	85	50	0.499799	H	H	H	H	B	B	H	H	H	A	B	H	B	H	A	H	A	H	B	B	A	A	A	B	H	H	A	H	H	H	H	H	H	B	H	H	A	B	H	B
AX-123365293	2-3	9220610	2	TT	CC	48	83	45	0.715176	H	H	H	H	B	B	H	H	H	A	B	H	B	-	A	-	A	H	B	B	A	A	A	B	H	H	A	H	H	H	H	H	H	B	H	H	A	B	H	B
AX-123365156	2-3	9472959	4	AA	GG	51	86	43	0.586646	H	H	H	H	H	-	H	-	H	A	B	H	-	H	A	-	A	H	B	B	A	A	A	H	H	H	A	H	H	H	H	H	H	-	H	H	A	B	H	B
AX-166511443	2-3	9965816	5	TT	CC	0	1	185	3.64765e-120	B	B	B	B	B	B	B	B	B	B	B	B	B	B	B	B	B	B	B	B	B	B	B	B	B	B	B	B	B	B	B	B	B	B	B	B	B	B	B	B
AX-89872325	2-3	10035345	2	GG	CC	34	111	35	0.00740533	H	H	B	H	B	H	B	B	H	-	H	H	-	H	H	B	H	H	B	H	H	B	B	B	A	H	A	H	H	B	H	A	A	B	H	H	B	A	B	H
AX-89851579	2-3	10412117	3	GG	CC	51	95	22	0.00158618	-	A	H	H	A	A	H	H	A	H	H	B	H	H	H	A	H	A	A	A	H	H	H	H	H	H	A	A	A	H	A	A	H	H	H	B	A	-	H	A
AX-166511961	2-3	10700828	4	TT	CC	52	88	40	0.429796	B	A	H	H	A	A	-	B	A	H	B	B	H	H	H	A	H	A	A	A	B	H	H	B	H	H	A	A	A	H	A	A	H	B	H	H	A	B	H	A
AX-166511976	2-3	11326609	4	CC	AA	44	95	46	0.914673	B	A	H	H	-	A	H	B	A	H	B	B	H	H	H	H	H	A	A	A	B	H	H	B	H	H	H	A	A	H	A	A	H	B	H	H	A	B	H	A
AX-123614531	2-3	11496525	1	ATC/ATC	-/-	51	85	49	0.532736	H	H	H	H	B	H	H	H	H	A	B	H	B	H	A	H	A	H	B	B	A	A	A	B	H	H	A	H	H	H	H	H	H	B	H	H	A	B	H	B
AX-166517639	2-3	11623262	2	TT	GG	48	81	49	0.484461	H	H	-	H	B	H	H	H	H	A	B	H	B	H	A	-	A	H	B	B	A	A	A	B	H	H	A	H	H	H	H	H	H	B	H	H	A	B	H	B
AX-123365156	2-3	11704522	4	AA	GG	51	86	43	0.586646	H	H	H	H	H	-	H	-	H	A	B	H	-	H	A	-	A	H	B	B	A	A	A	H	H	H	A	H	H	H	H	H	H	-	H	H	A	B	H	B
AX-166511443	2-3	12273718	5	TT	CC	0	1	185	3.64765e-120	B	B	B	B	B	B	B	B	B	B	B	B	B	B	B	B	B	B	B	B	B	B	B	B	B	B	B	B	B	B	B	B	B	B	B	B	B	B	B	B
AX-89872325	2-3	12323662	2	GG	CC	34	111	35	0.00740533	H	H	B	H	B	H	B	B	H	-	H	H	-	H	H	B	H	H	B	H	H	B	B	B	A	H	A	H	H	B	H	A	A	B	H	H	B	A	B	H
AX-123363628	2-3	12862575	1	CC	GG	36	107	41	0.0756588	H	H	B	H	B	H	B	B	H	H	H	H	B	H	H	B	H	-	B	H	H	B	B	B	A	H	A	-	H	B	H	A	A	B	H	H	B	A	B	H
AX-166511961	2-3	12928348	4	TT	CC	52	88	40	0.429796	B	A	H	H	A	A	-	B	A	H	B	B	H	H	H	A	H	A	A	A	B	H	H	B	H	H	A	A	A	H	A	A	H	B	H	H	A	B	H	A
AX-166511976	2-3	13516904	4	CC	AA	44	95	46	0.914673	B	A	H	H	-	A	H	B	A	H	B	B	H	H	H	H	H	A	A	A	B	H	H	B	H	H	H	A	A	H	A	A	H	B	H	H	A	B	H	A
AX-166521327	2-3	13642152	1	AA	GG	36	104	40	0.103657	H	B	B	H	B	H	B	B	H	H	H	H	B	H	H	B	H	H	B	H	H	B	B	B	A	H	A	H	H	B	H	A	A	B	H	H	B	A	-	H
AX-123363634	2-3	13777798	4	TT	CC	48	90	47	0.929626	B	A	H	H	A	A	H	B	A	H	B	B	H	H	H	H	H	A	A	A	B	H	H	B	H	H	H	A	A	H	A	A	H	B	H	H	A	B	H	A
AX-123366916	2-3	14003110	1	CC	TT	183	3	0	9.5572e-117	A	A	A	A	A	A	A	A	A	A	A	A	A	A	A	A	A	A	A	A	A	A	A	A	A	A	A	A	A	A	A	A	A	A	A	A	A	A	A	A
AX-123359754	2-3	14034496	1	TT	CC	47	87	46	0.899824	B	A	H	H	A	A	H	B	A	H	B	B	H	H	H	H	H	A	A	A	B	H	H	B	H	H	H	A	A	H	A	A	H	B	H	H	A	B	H	A
AX-166511895	2-3	14115131	3	AA	GG	48	89	47	0.901892	B	A	H	H	A	A	H	B	A	H	B	B	H	H	B	H	H	A	A	A	B	H	H	B	H	H	H	A	A	H	A	A	H	B	H	H	A	B	H	A
AX-123360667	2-3	14574667	2	GG	AA	35	101	47	0.169785	H	B	B	H	B	H	B	B	H	A	H	H	B	H	B	B	H	H	B	H	H	B	B	B	A	H	A	H	H	B	H	A	A	H	H	H	B	A	B	H
AX-166512089	2-3	14580426	2	TT	GG	45	90	50	0.816521	H	A	H	H	B	H	A	H	A	H	B	H	B	B	A	H	A	H	B	B	A	A	B	B	H	B	A	H	B	H	H	H	H	B	H	B	A	B	H	B
AX-166512097	2-3	14833683	2	TT	GG	39	98	49	0.446439	H	B	B	H	B	H	B	B	H	A	H	H	B	H	B	B	H	H	B	H	H	B	B	B	A	H	A	H	H	B	H	A	A	H	H	H	B	A	B	H
AX-166521438	2-3	14879752	1	AA	GG	39	99	44	0.431426	H	B	B	H	B	H	B	B	H	A	H	H	-	H	B	B	H	H	B	H	H	-	B	B	A	H	A	H	H	B	H	A	A	H	H	H	B	A	B	H
AX-166503995	2-3	14963061	4	TT	CC	40	99	47	0.521765	H	B	B	H	B	H	H	B	H	A	H	H	B	H	B	B	H	H	B	H	H	B	B	B	A	H	A	H	H	B	H	A	A	H	H	H	B	A	B	H
AX-123614970	2-3	15131399	2	ATAT/ATAT	-/-	0	1	185	3.64765e-120	B	B	B	B	B	B	B	B	B	B	B	B	B	B	B	B	B	B	B	B	B	B	B	B	B	B	B	B	B	B	B	B	B	B	B	B	B	B	B	B
AX-166519012	2-3	15192004	2	TAAT/TAAT	-/-	45	90	51	0.748022	H	A	H	H	B	H	A	H	A	H	B	H	B	B	A	H	A	H	B	B	A	A	B	B	H	B	A	H	B	H	H	H	H	B	H	B	A	B	H	B
AX-166520544	2-3	15302810	3	TT	CC	46	88	50	0.770381	H	A	H	H	B	H	A	H	A	H	B	B	B	B	A	H	A	H	B	B	A	A	B	B	H	B	A	H	B	H	H	H	H	B	H	B	A	B	H	B
AX-166511161	2-3	15412216	3	TT	CC	46	87	50	0.734369	H	A	H	H	B	H	A	H	A	H	B	B	B	B	A	H	A	H	B	B	A	A	B	B	H	B	A	H	B	H	H	H	H	B	H	B	A	B	H	B
AX-166511162	2-3	15414071	4	TT	CC	43	88	51	0.637278	H	A	H	H	B	H	-	H	A	H	B	B	B	B	-	H	A	H	B	B	A	A	B	B	H	B	-	H	B	H	H	H	H	B	H	B	A	B	H	B
AX-166511163	2-3	15434501	3	CC	AA	45	89	51	0.721064	H	A	H	H	B	H	A	H	A	H	B	B	B	B	A	H	A	H	B	B	A	A	B	B	H	B	A	H	B	H	H	H	H	B	H	B	A	B	H	B
AX-166511167	2-3	15494385	4	CC	AA	39	88	50	0.503365	H	-	H	H	B	H	A	H	A	H	B	B	B	B	A	H	-	H	B	B	-	H	B	H	H	B	A	H	B	H	H	H	H	B	H	B	A	B	H	B
AX-166509159	2-3	15527727	3	CGG/CGG	-/-	19	98	48	0.000332427	-	B	B	H	B	H	H	B	H	-	H	H	B	H	B	B	H	H	B	-	H	B	B	B	-	-	A	H	H	B	H	A	-	H	H	H	B	-	B	H
AX-123357171	2-3	15586781	2	CC	TT	50	91	45	0.837429	B	H	A	H	A	A	H	B	A	H	B	B	H	H	H	H	H	A	A	A	B	A	H	B	H	H	H	A	A	H	A	A	H	B	H	B	H	B	H	A
AX-166511173	2-3	15600173	2	GG	AA	47	90	46	0.970393	B	H	A	H	A	A	H	B	A	H	B	B	H	H	H	H	H	A	A	A	B	-	H	B	H	H	H	A	A	H	A	A	H	B	H	B	H	B	H	A
AX-166503183	2-3	15633814	1	CC	TT	34	100	49	0.132771	H	B	B	H	B	H	H	B	H	-	H	H	B	H	B	B	H	H	B	A	H	B	B	B	A	H	A	H	H	B	H	A	A	H	H	H	B	A	B	H
AX-123360276	2-3	15644053	3	GG	AA	48	90	43	0.86859	B	H	A	H	-	-	H	B	A	H	B	B	H	H	-	H	H	A	A	A	B	A	H	B	H	H	H	A	A	H	A	A	H	B	H	B	H	B	H	A
AX-123357173	2-3	15732734	3	GG	AA	48	91	46	0.955094	B	H	A	H	A	A	H	B	A	H	B	B	H	H	H	H	H	A	A	A	B	A	H	B	H	H	H	A	A	H	A	A	H	B	H	B	H	B	H	A
AX-166503193	2-3	15920612	2	TT	CC	48	89	43	0.860708	H	A	H	H	B	H	A	A	A	H	B	B	B	B	A	H	A	H	B	B	A	A	B	H	H	-	A	H	B	H	H	H	H	B	H	B	A	B	H	-
AX-166503193	2-3	15993318	2	TT	CC	48	89	43	0.860708	H	A	H	H	B	H	A	A	A	H	B	B	B	B	A	H	A	H	B	B	A	A	B	H	H	-	A	H	B	H	H	H	H	B	H	B	A	B	H	-
AX-166520568	2-3	16078994	3	GG	AA	39	103	40	0.204352	B	B	A	A	-	H	H	A	H	H	A	H	B	H	H	-	A	H	H	B	A	A	H	H	H	H	H	B	H	A	B	B	H	H	H	B	H	H	H	H
AX-89907262	2-3	16080455	4	GG	CC	49	87	47	0.784139	B	H	A	H	A	A	H	B	A	H	B	B	-	H	H	H	H	A	A	A	B	A	H	B	H	H	H	A	A	H	A	A	H	B	H	B	H	B	H	A
AX-166511187	2-3	16119747	2	TT	CC	47	89	49	0.857226	H	A	H	H	B	H	A	A	A	H	H	B	B	B	A	H	A	H	B	B	A	A	B	H	H	B	A	H	B	H	H	H	H	B	H	B	A	B	H	B
AX-123524300	2-3	16296018	3	GG	AA	34	98	50	0.142979	H	B	B	H	B	H	H	B	H	A	H	H	B	H	B	B	H	H	B	A	H	B	B	B	A	H	A	H	H	B	H	A	A	H	H	H	B	A	B	H
AX-166511202	2-3	16480533	2	TT	GG	47	89	49	0.857226	H	A	H	H	B	H	A	-	A	H	H	H	B	B	A	H	A	H	B	B	A	A	B	H	H	B	A	H	B	H	H	H	H	B	H	B	A	B	H	B
AX-123365152	2-3	16494214	4	GG	AA	48	88	49	0.799056	H	A	H	H	B	H	A	A	A	H	H	H	B	B	A	H	A	H	B	B	A	A	B	H	H	B	A	H	B	H	H	H	H	B	H	B	A	B	H	B
AX-166503215	2-3	16538487	2	CC	TT	48	87	48	0.801467	H	A	H	H	B	H	A	A	A	H	H	H	B	B	A	-	A	H	B	B	A	A	-	H	H	B	A	H	B	H	H	H	H	B	H	B	A	B	H	B
AX-166511206	2-3	16539112	3	TT	CC	48	87	47	0.834169	-	A	H	H	B	H	A	A	A	H	H	H	B	B	A	H	A	H	B	B	A	A	B	H	H	B	A	H	B	H	H	H	H	B	H	B	A	B	H	B
AX-166503221	2-3	16609822	3	GG	TT	43	91	46	0.940719	H	B	A	H	H	H	H	B	A	H	B	B	H	H	H	H	H	A	A	-	B	A	H	B	H	H	H	A	A	H	A	-	H	B	H	B	H	B	H	A
AX-166503228	2-3	16664501	4	AA	GG	42	77	50	0.35191	H	B	A	H	H	H	H	B	A	H	B	B	H	H	-	H	H	A	A	A	B	A	H	B	H	H	H	A	A	H	A	A	H	B	H	B	H	B	H	A
AX-123360289	2-3	16664624	5	GG	TT	42	90	45	0.926565	H	H	H	H	B	H	A	A	A	H	H	H	B	B	A	H	A	H	B	B	A	A	B	H	H	B	A	H	B	H	H	H	H	B	H	B	-	B	H	B
AX-166503233	2-3	16740649	2	TT	CC	46	89	37	0.562378	-	B	A	H	H	H	H	-	A	-	B	B	H	H	H	H	H	A	A	A	B	A	H	B	H	H	H	A	A	H	A	A	H	B	H	B	H	B	H	A
AX-166511215	2-3	16740742	4	AA	GG	37	92	48	0.439537	H	A	H	H	B	H	A	-	A	H	H	H	B	B	A	H	A	H	B	B	-	A	B	H	H	B	H	H	B	H	H	H	H	B	H	B	A	B	H	B
AX-166503242	2-3	16925634	4	CC	TT	34	103	49	0.10178	H	B	B	H	B	H	H	B	H	A	H	H	B	H	B	B	H	H	B	A	H	B	B	B	A	H	A	H	H	B	H	A	A	H	H	H	B	A	B	H
AX-166511225	2-3	17126827	3	TT	GG	47	85	46	0.830778	H	A	H	H	B	H	A	H	A	H	-	H	B	B	-	H	A	H	B	B	A	A	B	H	H	B	-	H	B	H	H	H	H	B	H	B	A	B	H	B
AX-166503255	2-3	17205146	2	GG	AA	46	93	47	0.994638	H	B	A	H	H	H	H	B	A	H	B	B	H	H	H	H	H	A	A	A	B	A	H	B	H	H	H	A	A	H	A	A	H	B	H	B	H	B	H	A
AX-123360289	2-3	17225559	5	GG	TT	42	90	45	0.926565	H	H	H	H	B	H	A	A	A	H	H	H	B	B	A	H	A	H	B	B	A	A	B	H	H	B	A	H	B	H	H	H	H	B	H	B	-	B	H	B
AX-166503344	2-3	17244758	4	AA	CC	42	93	47	0.834169	H	B	A	H	H	H	H	B	A	H	B	B	H	H	H	H	H	A	-	A	B	A	H	B	H	H	H	A	A	H	A	A	H	B	H	B	H	B	H	A
AX-166520713	2-3	17289380	4	GG	AA	48	90	47	0.929626	H	A	H	H	B	H	A	A	A	H	H	H	B	B	A	H	A	H	B	B	A	A	B	H	H	B	H	H	B	H	H	H	H	B	H	B	A	B	H	B
AX-123357233	2-3	17289429	4	AA	GG	33	104	49	0.0687403	H	B	B	H	B	H	H	B	H	A	H	H	B	H	B	B	H	H	B	A	H	B	B	B	A	H	A	H	A	B	H	H	A	H	H	H	B	A	B	H
AX-166503342	2-3	17293996	4	AA	GG	33	104	49	0.0687403	H	B	B	H	B	H	H	B	H	A	H	H	B	H	B	B	H	H	B	A	H	B	B	B	A	H	A	H	A	B	H	H	A	H	H	H	B	A	B	H
AX-166520700	2-3	17587240	4	GG	AA	42	93	45	0.860708	H	B	A	H	H	H	H	B	A	H	B	B	H	H	H	H	A	A	A	A	B	A	H	B	H	H	H	A	A	H	A	H	H	B	H	B	H	-	H	A
AX-89781447	2-3	17595134	2	GG	TT	44	93	46	0.954614	H	B	A	H	H	H	H	B	A	H	B	B	H	H	H	H	A	A	A	A	B	-	H	B	H	H	H	A	A	H	A	H	H	B	H	B	H	B	H	A
AX-123360332	2-3	17623675	4	AA	CC	46	94	46	0.989305	H	B	A	H	H	H	H	B	A	H	B	B	H	H	H	H	A	A	A	A	B	A	H	B	H	H	H	A	A	H	A	H	H	B	H	B	H	B	H	A
AX-166511301	2-3	17624617	3	TT	GG	46	77	44	0.58864	H	A	H	H	B	H	A	A	A	H	H	H	B	B	A	H	A	H	B	-	A	A	B	H	H	B	H	H	B	H	H	H	H	B	H	B	A	B	H	-
AX-166520692	2-3	17637266	3	TT	CC	28	103	49	0.0131968	H	B	B	H	B	H	H	B	H	A	H	H	B	H	H	B	H	H	B	A	H	B	B	B	A	H	A	H	-	B	H	H	A	H	H	H	B	A	B	H
AX-166511297	2-3	17728166	3	GG	AA	45	89	48	0.910823	H	A	H	H	B	H	A	A	A	H	H	H	B	B	A	-	A	H	B	B	A	A	B	H	H	B	H	H	B	H	H	H	H	B	H	B	-	B	H	B
AX-166511289	2-3	17783456	3	GG	AA	40	89	34	0.402105	H	-	A	H	H	H	A	B	H	H	B	-	-	H	H	H	A	A	A	A	B	-	H	-	H	H	H	A	-	H	A	H	H	B	H	B	H	B	H	A
AX-166511288	2-3	17789101	4	CC	AA	42	89	47	0.868968	H	A	H	H	B	H	A	A	-	H	H	H	B	B	A	H	A	H	B	B	A	A	B	H	H	B	H	H	B	H	H	H	H	B	H	B	A	B	H	B
AX-166520680	2-3	17793112	4	CC	TT	32	97	51	0.0780817	H	B	B	H	B	H	H	B	H	A	H	H	B	H	B	B	H	H	B	A	H	B	B	B	A	H	A	H	A	B	H	H	A	H	H	H	B	A	B	H
AX-166511281	2-3	17815177	2	CC	TT	33	102	51	0.0733214	H	B	B	H	B	H	H	B	H	A	H	H	B	H	B	B	H	H	B	A	H	B	B	B	A	H	A	H	A	B	H	H	A	H	H	H	B	A	B	H
AX-166520675	2-3	17821245	2	AA	GG	42	91	47	0.860708	H	B	A	H	H	H	A	B	H	H	B	B	H	H	-	H	A	A	A	-	B	A	H	B	H	H	H	A	A	H	A	H	H	B	H	B	H	B	H	A
AX-166511280	2-3	17854511	3	AA	GG	42	91	47	0.860708	H	B	A	H	H	H	A	B	H	H	B	B	H	H	H	A	A	A	-	A	B	A	H	B	H	H	H	A	A	H	A	H	H	B	H	B	H	B	H	A
AX-166503314	2-3	17858921	2	CC	TT	33	101	51	0.0794655	H	B	B	H	B	H	H	B	H	A	H	H	B	H	B	B	H	H	B	A	H	B	B	B	A	H	A	H	A	B	H	H	A	H	H	H	B	A	B	H
AX-123357217	2-3	17912841	2	CC	AA	32	102	51	0.053556	H	B	B	H	B	H	H	B	H	A	H	H	B	H	B	B	H	H	B	A	H	B	B	B	A	H	A	H	A	B	H	H	A	H	H	H	B	A	B	H
AX-123365165	2-3	17913604	4	TT	CC	30	99	39	0.0423954	H	B	-	-	H	-	-	H	H	A	H	H	H	H	-	H	H	H	B	A	H	H	-	B	A	H	A	H	A	B	H	H	-	H	H	H	B	A	B	H
AX-166503309	2-3	17915125	4	CC	TT	47	92	45	0.978495	H	B	A	H	H	H	A	-	H	H	B	B	H	H	H	H	A	A	A	A	B	A	H	B	H	H	H	A	A	H	A	H	H	B	H	B	H	B	H	A
AX-166503304	2-3	17944331	2	GG	TT	33	99	52	0.0825323	H	B	B	H	B	H	H	B	H	A	H	H	B	H	B	B	H	H	B	A	H	B	B	B	A	H	A	H	A	B	H	H	A	H	H	H	B	A	B	H
AX-89781364	2-3	17952050	3	GG	AA	35	83	48	0.361291	H	A	H	H	B	H	A	-	-	H	H	H	B	B	A	H	-	H	B	B	A	A	B	H	H	B	H	H	B	H	H	H	H	B	H	B	A	B	H	B
AX-166511273	2-3	18024338	3	CC	AA	44	92	47	0.949412	H	A	H	H	B	H	A	A	A	H	H	H	B	B	A	H	A	H	B	B	A	A	B	H	H	B	H	H	B	H	H	H	H	B	H	B	A	B	H	B
AX-166503299	2-3	18055122	4	GG	AA	31	95	40	0.108296	H	A	H	H	B	H	A	A	-	H	H	H	B	B	A	-	H	H	B	B	A	-	B	H	H	B	H	H	B	H	H	H	H	B	H	B	A	B	H	B
AX-166511271	2-3	18081980	1	TT	CC	49	88	47	0.822298	H	A	H	H	B	H	A	A	A	-	H	H	B	B	A	H	A	H	B	B	A	A	B	H	H	B	H	H	B	H	H	H	H	B	H	B	A	B	H	B
AX-123357212	2-3	18084196	1	AA	GG	34	102	50	0.105683	H	B	B	H	B	H	H	B	H	A	H	H	B	H	B	H	H	H	B	A	H	B	B	B	A	H	A	H	A	B	H	H	A	H	H	H	B	A	B	H
AX-166520660	2-3	18090158	3	TT	CC	40	99	46	0.521341	B	B	A	A	B	H	H	A	H	H	A	H	B	H	B	H	A	H	H	B	A	A	H	H	H	H	H	H	H	A	B	B	H	H	B	B	H	H	H	H
AX-166503297	2-3	18091460	4	GG	AA	46	94	46	0.989305	H	B	A	H	H	H	A	B	H	H	B	B	H	H	H	H	A	A	A	A	B	A	H	B	H	H	H	A	A	H	A	H	H	B	H	B	H	H	H	A
AX-166520655	2-3	18220112	3	TT	GG	36	99	48	0.246193	H	B	B	H	B	H	H	B	H	A	H	H	B	H	B	A	H	H	B	A	H	B	B	B	A	H	A	H	A	B	H	H	A	H	H	H	B	A	B	H
AX-123482342	2-3	18221235	4	TT	GG	27	99	46	0.017181	H	B	B	H	B	H	H	B	H	A	H	H	B	H	B	-	H	H	B	H	H	-	B	-	A	H	A	H	A	B	H	H	A	H	H	H	B	A	B	H
AX-166520653	2-3	18239079	4	CC	TT	46	89	50	0.803387	H	B	A	B	H	H	A	B	H	H	B	B	H	H	H	H	A	A	-	A	B	A	H	B	H	H	H	A	A	H	A	H	B	B	H	B	H	H	H	A
AX-123357209	2-3	18244200	2	AA	GG	47	89	50	0.802174	H	B	A	B	H	H	A	B	H	H	B	B	H	H	H	H	A	A	A	A	B	A	H	B	H	H	H	A	A	H	A	H	B	B	H	B	H	H	H	A
AX-166503289	2-3	18244968	2	GG	AA	44	91	46	0.975445	H	A	H	H	B	H	A	A	A	H	H	H	B	B	A	H	A	H	B	B	A	-	B	H	H	B	H	H	B	H	H	H	H	B	H	B	A	B	H	B
AX-123360309	2-3	18249457	4	CC	TT	36	99	51	0.202549	H	B	B	H	B	H	H	B	H	A	H	H	B	H	B	A	H	H	B	A	H	B	B	B	A	H	A	H	A	B	H	H	A	H	H	H	B	A	B	H
AX-166526718	2-3	18253124	1	AA	GG	36	98	52	0.192981	H	B	B	H	B	H	H	B	H	A	H	H	B	H	B	A	H	H	B	A	H	B	B	B	A	H	A	H	A	B	H	H	A	H	H	H	B	A	B	H
AX-166520649	2-3	18253876	3	GG	AA	44	95	32	0.149919	H	H	A	B	H	H	-	B	H	H	B	H	H	H	H	H	A	A	A	A	B	-	H	H	H	H	H	A	A	H	A	H	-	H	H	B	H	H	H	A
AX-166526714	2-3	18300352	3	TT	CC	48	92	46	0.968257	H	A	H	H	B	H	A	A	A	H	H	H	B	B	A	H	A	H	B	B	A	A	B	H	H	B	H	H	B	H	H	H	H	B	H	B	A	B	H	B
AX-89876878	2-3	18322516	4	CC	TT	47	92	46	0.991925	H	A	H	H	B	H	A	A	A	H	H	H	B	B	A	H	A	H	B	B	A	A	B	H	H	B	H	H	B	H	H	H	H	B	H	B	A	B	H	B
AX-166503279	2-3	18481997	4	CC	AA	50	89	37	0.37848	H	A	H	H	-	H	A	A	A	H	H	H	B	-	A	H	A	H	B	B	A	A	B	H	H	-	H	H	B	H	A	A	H	B	H	B	A	B	H	B
AX-166517643	2-3	18675851	4	TT	GG	39	103	44	0.298293	B	B	A	H	B	H	H	A	H	H	A	H	B	H	H	H	A	H	H	B	A	A	H	H	H	H	H	H	H	A	B	B	H	H	B	B	H	H	H	H
AX-166511243	2-3	18737292	4	CC	TT	47	87	51	0.661323	H	B	A	B	H	H	A	B	H	H	B	B	H	H	H	H	A	A	A	A	B	A	H	B	H	H	H	A	A	H	A	H	B	B	B	B	H	H	H	A
AX-166509173	2-3	19055011	2	-/-	GTA/GTA	38	101	46	0.323995	B	B	A	H	B	H	B	A	H	H	A	H	B	H	H	H	-	H	H	B	A	A	H	H	H	H	H	H	H	A	B	B	H	H	B	B	H	H	H	H
AX-123357245	2-3	19215064	3	CC	TT	45	81	41	0.843109	H	B	A	B	H	H	-	H	H	H	-	B	-	-	-	H	A	A	A	A	B	A	-	-	H	-	H	-	A	-	A	H	B	H	B	B	H	A	H	A
AX-166503352	2-3	19382821	2	TT	CC	45	93	48	0.952765	H	B	A	B	H	H	A	B	H	H	H	B	H	H	H	H	A	A	H	A	B	A	H	B	H	H	H	A	A	H	A	H	B	H	B	B	H	A	H	A
AX-123524323	2-3	19383556	4	CC	TT	41	94	48	0.714576	H	B	A	B	H	H	A	B	H	H	H	B	H	H	H	H	A	A	H	A	B	A	H	B	H	H	H	A	-	H	A	H	B	H	B	B	H	A	H	A
AX-166503348	2-3	19396573	3	GG	AA	45	93	48	0.952765	H	B	A	B	H	H	A	B	H	H	H	B	H	H	H	H	A	A	H	A	B	A	H	B	H	H	H	A	A	H	A	H	B	H	B	B	H	A	H	A
AX-123357247	2-3	19652830	4	CC	TT	47	91	48	0.952765	H	B	A	B	H	H	A	B	H	H	H	B	H	H	H	H	A	A	H	A	B	A	H	B	H	H	H	A	A	H	A	H	B	H	B	B	H	A	H	A
AX-166511370	2-3	19774801	4	TT	CC	41	98	47	0.629792	B	B	A	H	B	H	B	A	H	A	A	H	B	H	H	H	A	H	H	B	A	A	H	H	H	H	H	H	H	A	B	B	H	H	B	B	H	H	H	H
AX-123614977	2-3	19955210	3	-/-	TGA/TGA	47	88	49	0.822298	H	B	A	B	H	H	A	B	H	H	H	B	H	H	H	H	A	A	H	A	B	A	H	B	H	H	H	A	A	A	A	H	B	H	B	B	H	A	H	A
AX-166511383	2-3	20094944	2	CC	TT	41	97	47	0.661323	B	B	A	H	B	H	B	A	H	A	A	H	B	H	H	H	A	H	H	B	A	A	H	H	H	H	H	H	H	-	B	B	H	H	B	B	H	H	H	H
AX-166511388	2-3	20189488	2	TT	CC	40	98	47	0.55328	B	B	A	H	B	H	B	A	H	A	A	H	B	H	H	H	A	H	H	B	A	H	A	H	H	H	H	H	H	A	B	B	H	B	B	B	H	H	H	H
AX-166520780	2-3	20239249	2	GG	AA	50	95	40	0.54438	B	A	H	H	H	H	A	H	A	H	H	H	B	B	A	H	A	H	B	B	A	A	B	H	H	B	H	H	H	A	A	A	B	H	B	B	A	B	A	B
AX-166503407	2-3	20262984	3	CC	AA	49	88	40	0.630998	B	A	H	H	H	H	A	A	A	A	H	H	B	B	A	H	A	H	B	B	A	-	B	H	H	B	H	H	H	A	A	A	B	H	B	B	A	B	A	B
AX-123360354	2-3	20276847	3	TT	CC	40	99	47	0.521765	B	B	A	H	B	H	B	A	H	A	A	H	B	H	H	H	A	H	H	B	A	H	A	H	H	H	H	H	H	A	B	B	H	B	B	B	H	H	H	H
AX-166511400	2-3	20368165	3	GG	AA	38	99	44	0.368897	B	B	-	H	B	H	B	H	H	A	A	H	B	H	H	H	A	H	H	B	A	H	A	H	H	H	H	H	H	A	B	B	H	B	B	B	H	H	H	H
AX-89820307	2-3	20783572	4	GG	AA	36	97	47	0.296216	B	B	-	H	B	H	B	A	H	A	A	H	B	-	H	H	A	H	H	B	A	H	A	H	H	H	H	H	H	A	B	B	H	B	B	B	H	H	H	H
AX-166511411	2-3	20809712	1	AA	GG	41	94	51	0.577881	H	H	A	H	B	H	H	A	B	A	A	H	B	H	B	A	H	H	H	A	H	B	B	H	A	H	H	H	A	H	B	H	A	H	A	H	B	A	B	H
AX-166520797	2-3	20811629	4	GG	TT	43	96	37	0.393837	H	H	H	H	H	H	A	-	A	H	H	H	B	B	-	H	A	H	B	B	A	H	B	H	H	B	H	H	H	-	A	A	B	H	B	B	A	B	A	B
AX-166520800	2-3	20829672	4	GG	AA	35	94	51	0.201897	H	H	A	H	B	H	H	A	B	A	A	H	B	H	B	A	H	H	H	A	H	B	B	H	A	H	H	H	A	H	B	H	A	H	A	H	B	-	B	H
AX-123357256	2-3	20845656	3	TT	CC	51	96	39	0.418546	H	A	H	H	H	H	A	A	A	H	H	H	B	B	A	H	A	H	B	B	A	H	B	H	H	B	H	H	H	A	A	A	B	H	B	B	A	B	A	B
AX-166503426	2-3	20852604	2	TT	CC	40	98	43	0.511059	-	B	A	H	B	H	B	A	H	A	A	H	B	H	H	H	A	H	H	B	A	H	A	H	H	H	H	H	H	A	B	B	H	B	B	B	H	H	H	H
AX-166511416	2-3	20876935	4	GG	AA	37	100	47	0.289636	B	B	-	H	B	H	B	A	H	A	A	H	B	H	H	H	A	H	H	B	A	H	A	H	H	H	H	H	H	A	B	B	H	B	B	B	H	H	H	H
AX-166511417	2-3	20877131	3	CC	TT	39	94	52	0.391473	H	H	A	H	B	H	H	A	B	A	A	H	B	H	B	A	H	H	H	A	H	B	B	H	A	H	H	H	A	H	B	H	A	H	A	H	B	A	B	H
AX-123360358	2-3	20880358	3	CC	AA	40	99	46	0.521341	B	-	A	H	B	H	B	A	H	A	A	H	B	H	H	H	A	H	H	B	A	H	A	H	H	H	H	H	H	A	B	B	H	B	B	B	H	H	H	H
AX-89820685	2-3	21495211	1	CC	TT	40	95	42	0.606531	H	H	A	H	B	H	H	-	B	A	A	H	B	A	-	-	H	H	H	A	H	-	B	H	A	H	H	H	A	H	B	H	A	H	A	H	B	A	B	H
AX-166503520	2-3	21496124	3	GG	AA	48	99	37	0.304155	H	A	H	H	H	H	A	A	H	H	H	H	B	B	H	H	H	H	B	B	A	H	H	H	H	B	H	H	-	A	A	A	B	H	B	B	A	B	H	B
AX-123365204	2-3	21506127	3	AA	GG	41	95	49	0.661323	H	H	A	H	B	H	H	A	B	A	A	H	B	A	B	A	H	H	H	A	H	B	B	H	-	H	H	H	A	H	B	H	A	H	A	H	B	A	B	H
AX-166520881	2-3	21508293	1	AA	GG	42	95	49	0.736054	H	H	A	H	B	H	H	A	B	A	A	H	B	A	B	A	H	H	H	A	H	B	B	H	A	H	H	H	A	H	B	H	A	H	A	H	B	A	B	H
AX-123614980	2-3	21514048	2	-/-	AGCT/AGCT	39	97	49	0.467919	H	H	A	H	B	H	H	A	B	H	A	H	B	A	B	A	H	H	H	A	H	B	B	H	A	H	H	H	A	H	B	H	A	H	A	H	B	A	B	H
AX-123541135	2-3	21521787	1	GG	TT	44	93	47	0.941969	H	H	A	H	B	H	H	A	B	A	A	H	-	A	B	A	H	H	H	A	H	B	B	H	A	H	H	H	A	H	B	H	A	H	A	H	B	A	B	H
AX-166508999	2-3	21527989	5	AA	GG	115	23	23	2.14498e-41	A	A	A	A	A	-	A	A	A	A	B	A	A	A	H	A	A	B	-	A	A	A	-	A	A	H	A	A	A	A	A	H	A	A	A	A	-	A	A	B
AX-123365202	2-3	21607745	2	CC	AA	44	93	49	0.874233	H	H	A	H	B	H	H	A	B	A	A	H	B	A	B	A	H	H	H	A	H	B	B	H	A	H	H	H	A	H	B	H	A	H	A	H	B	A	B	H
AX-166511497	2-3	21660480	3	TT	CC	46	103	34	0.107288	H	A	H	H	H	H	A	A	H	H	H	H	B	B	H	H	H	H	B	B	A	H	H	H	H	B	H	H	H	A	A	A	B	H	B	B	A	B	H	B
AX-89911088	2-3	21703083	3	CC	AA	38	80	46	0.644665	B	B	-	B	B	H	B	A	H	A	A	H	B	H	H	H	A	-	H	B	A	H	A	H	A	-	H	H	-	A	-	B	H	-	B	B	H	H	H	-
AX-166511489	2-3	21714507	4	TT	CC	51	99	35	0.158732	B	A	H	H	A	A	H	B	A	H	H	H	H	H	H	H	H	A	A	A	B	H	H	B	B	B	A	A	A	H	H	A	A	H	A	H	A	B	A	A
AX-123360379	2-3	21821353	3	TT	CC	46	103	36	0.176854	H	A	H	H	H	H	A	A	H	H	H	H	B	B	H	H	H	H	B	B	A	H	H	H	H	B	H	H	H	A	A	A	B	H	B	B	A	B	H	B
AX-166503503	2-3	21832143	3	AA	GG	44	103	36	0.166114	H	A	H	H	H	H	A	A	H	H	H	H	B	B	H	H	H	H	B	B	A	H	H	H	H	B	H	H	H	A	A	A	B	H	B	B	A	B	H	B
AX-123360376	2-3	21887839	2	TT	CC	48	104	34	0.0949088	H	A	H	H	H	H	A	A	H	H	H	H	B	B	H	H	A	H	B	B	A	H	H	H	H	B	H	H	H	A	A	A	B	H	B	B	A	B	H	B
AX-123614536	2-3	22019885	1	AATT/AATT	-/-	43	92	50	0.765239	B	B	A	H	B	H	B	A	H	A	A	H	B	H	H	H	A	H	H	B	A	H	A	H	A	H	H	H	H	A	B	B	H	B	B	B	H	H	H	H
AX-166511468	2-3	22097316	3	CC	TT	42	95	49	0.736054	B	B	A	H	B	H	B	A	H	A	A	H	B	H	H	H	A	H	H	B	A	H	A	H	A	H	H	H	H	A	B	B	H	B	B	B	H	H	H	H
[truncated: 8,140 more rows]
[truncated: 146 more columns]

## Sheet: Binmap_genotype_BSF2(II)
Bin marker genotype of 'BS F2 (II)'_chromosomal rearrangements (Figure 2)
Linkage group	Bin marker	Physical position (Mbp)	Genetic position (cM)	Genotype of 186 individuals
1-1	Bin1-1_0-0.8	0.8	0	AHHBHHBHAHHAAHHAHHHHBHHHHHHHBHHBBHHHHHHHAHHHHHHHHHBAHHHHAHBHHHHHHAHAAHHBHHHHHHHHAHBHHABHAABAHABHAAHAHAHHHHAHHHHHHHBHAAHHHHAHBHHHAABHHBAHAHHHBHHBHHHHHAABBAAHBHBHBHHAAHHBHHAHHHAABHAAHHHHAH
1-1	Bin1-1_0.8-0.9	0.9	1.1	AHHBHHBHAAHAAHHAHHAHBHHHHHHHBHHBBHHHHHHHAHHHHHHHHHBAHHHHAHBHHHHHHAHAAHHBHHHHHHHHAHBHHABHAABAHABHAAHAHAHHHHAHHHHHHHBHAAHHBHAHBHHHAABHHBAHAHHHBHHBBHHHHAABBAAHBHBHBHHAAHHBHHAHHHAABHAAHHHHAH
1-1	Bin1-1_0.9-1	1	1.4	AHHBHABHAAHAAHHAHHAHBHHHHHHHBHHBBHHHHHHHAHHHHHHHHHBAHHHHAHBHHHHHHAHAAHHBHHHHHHHHAHBHHABHAABAHABHAAHAHAHHHHAHHHHHHHBHAAHHBHAHBHHHAABHHBAHAHHHBHHBBHHHHAABBAAHBHBHBHHAAHHBHHAHHHAABHAAHHHHAH
1-1	Bin1-1_1-1.2	1.2	1.9	AHHBHABHAAHAAHHAHHAHBHHHHHHHBHHBBHHHHHHHAHHHHHHBHHBAHHHHAHBHHHHHHAHAAHHBHHHHHHHHAHBHHABHAABAHABHAAHAHAHHHHAHHHHHHHBHAAHHBHAHBHHHAABBHBAHAHHHBHHBBHHHHAABBAAHBHBHBHHAAHHBHHAHHHAABHAAHHHHAH
1-1	Bin1-1_1.2-1.6	1.6	2.4	AHHBHABHAAHAABHAHHAHBHHHHHHHBHHBBHHHHHHHAHHHHHHBHHBAHHHHAHBHHHHHHAHAAHHBHHHHHHBHAHBHHABHAABAHABHAAHAHAHHHHAHHHHHHHBHAAHHBHAHBHHHAABBHBAHAHHHBHHBBHHHHAABBAAHBHBHBHHAAHHBHHAHHHAABHAAHHHHAH
1-1	Bin1-1_1.6-2	2	3.5	AHHBHABHAAHAABHAHHAHHHHHHHHHBHHBBHHHHHHHAHHHHHHBHHBAHHHHAHBHHHHHHBHAAHHBHHHHHHBHAHBHHABHAABAHABHAAHAHAHHHHAHHHHAHHBHAAHHBHAHBHHHAABBHBAHAHHHBHHBBHHHHAABBAAHBHBHBHHAAHHBHHAHHHAABHAAHHHHAH
1-1	Bin1-1_2-2.1	2.1	3.8	AHHBHABHAAHAABHAHHAHHBHHHHHHBHHBBHHHHHHHAHHHHHHBHHBAHHHHAHBHHHHHHBHAAHHBHHHHHHBHAHBHHABHAABAHABHAAHAHAHHHHAHHHHAHHBHAAHHBHAHBHHHAABBHBAHAHHHBHHBBHHHHAABBAAHBHBHBHHAAHHBHHAHHHAABHAAHHHHAH
1-1	Bin1-1_2.1-2.3	2.3	5.2	AHHBHABHAAHAABHAHBAHHBHHHHHHBHHBBHHHHHHHAHHBHHHBHHBAHHHHAHBHHHHHHBHAAHHBHHHHHBBHAHBHBABHAABAHABHAAHABAHHHHAHHHHAHHBHAAHHBHAHBHHHAABBHBAHAHHHBHHBBHHHHAABBAAHBHBHBHHAAHHBHHAHHHAABHAAHHHHAH
1-1	Bin1-1_2.3-2.4	2.4	7.1	AHHBHABHAAHAABHAHAAHHBHHHHHHBHHHBHHHHHHHAHHBHHHBHHBAHHHHAHBHHHHHHBHAAHHBHHHHHABHAHBHBABHAABAHABHAAHAAAHHHHAHHHHAHHBHAAHHBHAHBHHHAABBHBAHAHHHBHHBBHHHHAABBAAHBHBHBHHAAHHBHHAHHHAABHAAHHHHAH
1-1	Bin1-1_2.4-2.9	2.9	7.6	AHHBHABHAAHAABHAHAAHHBHHHHHHBHHHBHHHHHHHAHHBHHHBHBBAHHHHAHBHHHHHHBHAAHHBHHHHHABHAHBHBABHAABAHABHAAHAAAHHHHAHHHHAHHBHAAHHBHAHBHHHAABBHBAHAHHHBHHBBHHHHAABBAAHBHBHBHHAAHABHHAHHHAABHAAHHHHAH
1-1	Bin1-1_2.9-3.1	3.1	8.4	AHHBHABHAAHAABHAHAAHHBHHHHHHBHHHBHHHHHHHAHHBHHHBHBBAHHHHABBHHHHHHBHAAHHBHHHHHABHAHBHBABHAABAHABHAABAAAHHHHAHHHHAHHBHAAHHBHAABHHHAABBHBAHAHHHBHHBBHHHHAABBAAHBHBHBHHAAHABHHAHHHAABHAAHHHHAH
1-1	Bin1-1_3.1-3.2	3.2	13.4	AHHBHABHAAHAABHAAAAHHBHHBHAHBHHHBHHBHHBHAAHBAHBBBBBAHHHHABBHHHAHHBAAAHHBHBHHHABHAABHBABHAABAHABHAABAAAHHAHAHHHHAHHBBAAHHBHAABHHAAABBBBAHAHHHBHHBBHHHHAABBAAHBHBHBHHAAHABHHAHHHAABHAAHAHHAH
1-1	Bin1-1_3.2-3.5	3.5	14.8	AHHBHAHHAAHAABHAAAAHHBHHBHAHBHHHBHHBHHBHAAHBAHBBBBBAAHHHABBHHHAHHBAAAHHBHBHHHABHAABHBABHAABABABHAABAAAHHAHAHHHHAAHBBAAHHBHAABHHAAABBBBAHAHHHBHHBBHHHHAABBAAHBHBHBHHAAHABHHAHHHAABAAAHAHHAH
1-1	Bin1-1_3.5-3.6	3.6	15.6	AHHBHAHHAAHAABHAAAAHHBHHBHAHBHHHBHHBHHBHAAHBAHBBBBBAAAHHABBHHHAHHBAAABHBHBHHHABHAABABABHAABABABHAABAAAHHAHAHHHHAAHBBAAHHBHAABHHAAABBBBAHAHHHBHHBBHHHHAABBAAHBHBHBHHAAHABHHAHHHAABAAAHAHHAH
1-1	Bin1-1_3.6-3.7	3.7	16.4	AHHBHAHHAAHAABHAAAAHHBHHBHAHBHHHBHHBHHBAAAABAHBBBBBAAAHHABBHHHAHHBAAABHBHBHHHABHAABABABHAABABABHAABAAAHBAHAHHHHAAHBBAAHHBHAABHHAAABBBBAHAHHHBHHBBHHHHAABBAAHBHBHBHHAAHABHHAHHHAABAAAHAHHAH
1-1	Bin1-1_3.7-3.8	3.8	16.9	AHHBHAHHAAHAABHAAAAHHBHHBHAHBHHHBHHBHHBAAAABAHBBBBBAAAHHABBHHHAHHBAAABHBHBHHHABHAABABABHAABABABHAABAAAHBAHAHHHHAAHBBAAHHBHAABHHAAABBBBAHAHHHBHHBBHHHHAABBAAHBABHBHHAAHABHAAHHHAABAAAHAHHAH
1-1	Bin1-1_3.8-3.9	3.9	17.4	AHHBAAHHAAHAABHAAAAHHBHHBHAHBHHHBHHBHHBAAAABAHBBBBBAAAHHABBHHHAHHBAAABHBHBHHHABHAABABABHAABABABHAABAAAHBAHAHHHHAAHBBAAHHBHAABHHAAABBBBAHAHHHBHHBBHHHHAABBAAHBABHBHHAAHABHAAHHHAABAAAHAHHAB
1-1	Bin1-1_3.9-4	4	17.9	AHHBAAHHAAHAABHAAAAHHBHHBHAHBHHHBHHBHHBAAAABAHBBBBBAAAHHABBHHHAHHBAAABHBHBHHHABHAABABABHAABABABHAABAAAHBAHBHHHHAAHBBAAHHBHAABHHAAABBBBAHAHHHBHHBBHHHHAABBAAHBABHBHHAAHABHAAHHHAABAAAHAHHAB
1-1	Bin1-1_4-4.3	4.3	19	AHHBBAHHAAHAABHAAAAHHBHHBHAHBHHHBHHBHHBAAAABAHBBBBBAAAHHABBHHHAHHBAAABHBHBHHHABHAABABABHAABABABHAABAAAHAAHBHHHHAAHBBAAHHBHAABHHAAABBBBAHAHHHBHHBBHHHHAABBAAHBABHBHHAAHABHAAHHHAABAAAHAHHAB
1-1	Bin1-1_4.3-4.4	4.4	19.5	AHHBBAHHAAHAABHAAAAHHBHHBHAHBHHHBHHBHHBAAAABAHBBBBBAAAHHABBHHHAHHBAAABHBHBHHHABHAABABABHAABABABHAABBAAHAAHBHHHHAAHBBAAHHBHAABHHAAABBBBAHAHHHBHHBBHHHHAABBAAHBABHBHHAAHABHAAHHHAABAAAHAHHAB
1-1	Bin1-1_4.4-4.5	4.5	28	AHHBBAHHAAHAABHABABHHBHHBHBHBHHHBHHBHHBABBABBHBBABBABAHHABBHHHAHHBAAABHBHBHHHABHAABABABHAABABABHAABBAAHAAHBHHHHABHBAAAHHBHAABHHBBABBBBAHAHHHBHHBAHHHHAABBAAHBABHBHHAAHABHAAHHHAAABAAHAHHAB
1-1	Bin1-1_4.5-4.7	4.7	33	AHHBBBHHAAHAABHABABHHBHHBHBHBHHHBHHBHHAABBABBHBBAABABAHHAABHHHAHHBBAABHBHBHHHABHAABABABHABBABABHAABBAAHABHBHHHHABHBAAAHHAHAABHHBBABBBBAHAHHHBHHBAHHHHAABBAAHBABHBHHAAHBBHAAHHHAAABAAHAHHAB
1-1	Bin1-1_4.7-4.9	4.9	34.9	AHHBBBHHBAAAABHABABHHBHHAHBHBHHHBHHBHHAABBABBHBBAABABAHHAABHHHAHHBBAABHBHBHHHABHAABABABHABBABABHHABBAAHABHBHHHHABHBAAAHHAHAABHHBBABBBBAHAHHHBHHBABHHHAABBAAHBABHBHHAAHBBHAAHHHAAABAAHAHHAB
1-1	Bin1-1_4.9-5.4	5.4	41.2	AHHBBBHHBAAAABHABABHHBBHAHBHBHHHBHHBBBAABBABBABBAABABAHHAABAHHABHBBAABHBABBHHABBAABABABHABBABABAHABBAABABHBHBBBABHBAAAHHABAABHBBBABBBBABABHHBAHBABHABAABBAAHBABHBAHAAHBBHAAHHHAAABAAHAAHAB
1-1	Bin1-1_5.4-5.5	5.5	45	AHHBBBHHBAAAABAABABBHBBBAHBHHHHHBHHBBBAABBABBABBAABABAAHAABAHHABHBBHABHHABBBHABBAABABABHHBBABABAHABBAABABHBHBBBABABAAAHHABAABHBBBABBBBABABHHBAHBABBABAABBAAHBABHBAHAAHBBHAAAHHAAABHAHAAHHB
1-1	Bin1-1_5.5-5.6	5.6	54.5	AHHHBBHHBHABABAHBABBHBBBAHBHHHHHBHHBBBAABBHBBABBAABHBBAHAABAHHHBHHBHAHHHABBBHABBAAHABHBHHBBBHABAHAHBHABABHBHBBBABABAAAHHABAHBHBBBHHBBBHBHBHHHAHBABBABHABBBAABABHBAHAAHBBHHAAHHBAABHAHBAHHB
1-1	Bin1-1_5.6-5.7	5.7	55	AHHHBBHHBHABABAHBABBHBBBAHBHHHHHBHHBBBAABBHBBBBBAABHBBAHAABAHHHBHHBHAHHHABBBHABBAAHABHBHHBBBHABAHAHBHABABHBHBBBABABAAAHHABAHBHBBBHHBBBHBHBHHHAHBABBABHABBBAABABHBAHAAHBBHHAAHHBAABHAHBAHHB
1-1	Bin1-1_5.7-5.8	5.8	56.1	AHHHBBHHBHABABAHBABBHBBBAHBHHHHHBHHBBBAHBBHBBBBBAABHBBAHAABAHHHBHHBHAHBHABBBHABBAAHBBHBHHBBBHABAHAHBHABABHBHBBBABABAAAHHABAHBHBBBHHBBBHBHBHHHAHBABBABHABBBAABABHBAHAAHBBHHAAHHBAABHAHBAHHB
1-1	Bin1-1_5.8-5.9	5.9	56.4	AHHHBBHHBHABABAHBABBHBBBAHBHHHHHBHHBBBAHBBHBBBBBAABHBBAHAABAHHHBHHBHAHBHABBBHABBAAHBBHBHHBBBHAHAHAHBHABABHBHBBBABABAAAHHABAHBHBBBHHBBBHBHBHHHAHBABBABHABBBAABABHBAHAAHBBHHAAHHBAABHAHBAHHB
1-1	Bin1-1_5.9-6	6	61.6	AHHHBBHHBHHBABBHBABBHBBBAHBHHHHHHHHBBBAHBHHBBBBBHABHBBAHAHBAHHHBAHBHAHBHABBBHABBAAHBBHBHHBBBHAHHHAHBHABABHBHHBBABABAAAHHABAHBHHBBHHBBBHBHBHHHAHBHBBABHABBBAHBABHBHHHABBBAHBAHHBAABHAHBAHHB
1-1	Bin1-1_6-6.2	6.2	69.4	AHHHBBHHBHHBABBHBAAHHHBHAHBHHHHHHBHBBBAHBHHBBBBBHHBHBBAHAHBAHBHBHHHHAHBHHBBBHABBAAHBBHBHHBBBHAHHHAHBHABHBHBHHBHABABHHABBABAHBBHHBHHBBBHBHBBHHABBHHHABHABBBAHHAHHBHHHABBBHHBHHHBAHBHAHBAHHB
1-1	Bin1-1_6.2-6.3	6.3	69.7	AHHHBBHHBHHBABBHBAAHHHBHAHBHHHHHHBHBBBAHBHHBBBBBHHBHBBAHAHBAHBHBHHHHAHBHHBBHHABBAAHBBHBHHBBBHAHHHAHBHABHBHBHHBHABABHHABBABAHBBHHBHHBBBHBHBBHHABBHHHABHABBBAHHAHHBHHHABBBHHBHHHBAHBHAHBAHHB
1-1	Bin1-1_6.3-6.5	6.5	70.5	AHHHBBHHBHHBABBHBAAHHHBHAHBHHHHHHBHBBBAHBHHBBBBBHHBHBHAHAHBAHBHBHHHHAHBHHBBHHABBAAHBBHBHHBBBHAHHHAHBHABHBHBHHBHABABHHABBABAHBBHHBHHBBBHBHBBHHABBHHHABHABBHAHHAHHBHHHABBBHHBHHHBAHBHAHHAHHB
1-1	Bin1-1_6.5-6.7	6.7	70.8	AHHHBBHHBHHBABBHBAAHHHBHAHBHHHHHHHHBBBAHBHHBBBBBHHBHBHAHAHBAHBHBHHHHAHBHHBBHHABBAAHBBHBHHBBBHAHHHAHBHABHBHBHHBHABABHHABBABAHBBHHBHHBBBHBHBBHHABBHHHABHABBHAHHAHHBHHHABBBHHBHHHBAHBHAHHAHHB
1-1	Bin1-1_6.7-6.8	6.8	71.1	AHHHBBHHBHHBABBHBAAHHHBHAHBHHHHHHHHBBBAHBHHBBBBBHHBHBHAHAHBAHBHBHHHHAHBHHBBHHABBAAHBBHBHHBBBHAHHHAHBHABHBHBHHBHABABHHABBABAHBBHHBHHBBBHBHBBHHABBHHHABHABBHAHHAHHBHHHABHBHHBHHHBAHBHAHHAHHB
1-1	Bin1-1_6.8-9	9	71.9	AHHHBBHHBHHBAHBHBAAHHHBHAHBHHHHHHHHBBBAHBHHBBBBBHHBHBHAHAHBAHBHBHHHHAHBHHBBHHABBAAHBBHBHHBBBHAHHHAHBHABHBHBHHBHABABHHAHBABAHBBHHBHHBBBHBHBBHHAHBHHHABHABBHAHHAHHBHHHABHBHHBHHHBAHBHAHHAHHB
1-1	Bin1-1_9-9.3	9.3	72.4	AHHHBBHHBHHBAHBHBAAHHHBHAHBHHHHHHHHBBBAHBHHBBBBBHHBHBHAHAHBAHBHBHHHHAHBHHBBHHABBAAHBBHBHHBBBHAHHHAHBHABHBHBHHBHABABHHAHBABAHBBHHBHHBBBHBHBBHHAHAHHHABHABBHAHHAHHBHHHABHBHHBHHHBAHBHAHHAHHB
1-1	Bin1-1_9.3-9.7	9.7	74.3	AHHHHBHHBHHBAHBHBAAHHHBHAHBHHHHHHHHBBBAHBHHBBBBBHHBHHHAHAHBHHBHBHHHHAHBHHBBHHABBAAHBBHBHHBBBHHHHHAHBHABHBHBHHBHAHABHHAHBABAHBBHHBHHBBBHBHBBHHAHAHHHABHHBBHAHHAHHBHHHABHBHHBHHHBAHBHAHHHHHB
1-1	Bin1-1_9.7-9.8	9.8	74.8	AHHHHBHHBHHBAHBHBAAHHHBHAHBHHHHHHHHBBBAHBHHBBBBBHHBHHHAHAHBHHBHBHHHHAHBHHBBHHABBABHBBHBHHBBBHHHHHAHBHABHBHBHHBHAHABHHAHBABAHBBHHBHHBBBHBHBBHHAHAHHHABHHBBHAHHAHHBHHHABHBHHBHHHBAHBHAHHHHHB
1-1	Bin1-1_9.8-9.9	9.9	75.6	AHHHHBHHBHHBAHBHBAAHHHBHAHBHHHHHHHHBBBAHBHHBBBBBHHBHHHAHAHHHHBHBHHHHAHBHHBBHHABBABHBBHBHHBBBHHHHHAHBHABHBHBHHHHAHABHHAHBABAHBBHHHHHBBBHBHBBHHAHAHHHABHHBBHAHHAHHBHHHABHBHHBHHHBAHBHAHHHHHB
1-1	Bin1-1_9.9-10.7	10.7	81.2	AHHHHAHHBHHBHHBHBHAHHHBHAHBHHHHHHHHBHBAHBHHBBBBBHHBHHHAHAHHHHBHHHHHHAHAHHBBHHABHABHBHHBHHHHBHHHHHAHBHHBHBHBHHHHAHABHHAHBABAHABHHHHHBBBHHHBBHHAHAHHHABHHBHHHHHAHABHHHAHHBHHBHHHBAHBHAHHHHHB
1-1	Bin1-1_10.7-11.7	11.7	82.6	AHHHHAHHBHHBHHBHBHAHHHBHAHBHHHHHHHHBHBAHBHHBBBBBHHBHHHAHHHHHHBHHHHHHAHAHHBBHHABHABHBHHBAHHHBHHHHHAHBHHBHBHBHHHHAHAHHHAHBABAHABHHHHHBBBHHHBBHHAHAHHHAHHHBHHHHHAHABHHHAHHBHHBHHHBAHHHAHHHHHB
1-1	Bin1-1_11.7-11.8	11.8	83.1	AHHHHAHHBHHBHHBHBHAHHHBHAHBHHHHHHHHBHBAHBHHBBBBBHHBHHHAHHHHHHBHHHHHHAHAHHBBHHABHABABHHBAHHHBHHHHHAHBHHBHBHBHHHHHHAHHHAHBABAHABHHHHHBBBHHHBBHHAHAHHHAHHHBHHHHHAHABHHHAHHBHHBHHHBAHHHAHHHHHB
1-1	Bin1-1_11.8-12	12	83.4	AHHHHAHHBHHBHHBHBHAHHHBHAHBHHHHHHHHBHBAHBHHBBBBBHHBHHHAHHHHHHBHHHHHHAHAHHBBHHAHHABABHHBAHHHBHHHHHAHBHHBHBHBHHHHHHAHHHAHBABAHABHHHHHBBBHHHBBHHAHAHHHAHHHBHHHHHAHABHHHAHHBHHBHHHBAHHHAHHHHHB
1-1	Bin1-1_12-12.8	12.8	84.5	AHAHHAHHBHHBHHBHBHAHHHBHAHBHHHHHHHHBHBAHBHHBBBBBHHBHHHAHHHHHHBHHHHHHAHAHHBBHHAHHABABHHBAHHHBHHHBHAHBHHBHBHBHHHHHHAHHHAHBABAHABHHHBHBBBHHHBBHHAHAHHHAHHHBHHHHHAHABHHHAHHBHHBHHHBHHHHAHHHHHB
1-1	Bin1-1_12.8-13.1	13.1	86.1	AHAHHAHHBHHBHHBHBHABHHBHAHHHHHHHHHHHHBAHHHHBBBBBHHBHHHBHHHHHHBHHHHHHAHAHHBBHHAHHABABHHBAHHHBHHHBHAHBHHBHBHBHHHHHHAHHHAHBABAHABHHHBHBBBHHHBBHHAHAHHHAHHHBHHHHHAHABHHHAHHBHHBHHHBHHHHAHHHHHB
1-1	Bin1-1_13.1-13.3	13.3	87.2	AHAHHAHHBHHBHHBHBHABHHBHAHHHHHHHHHHHHBAHHHHBBBBBHHBHHHBHHHHHHBHHHHHHAHAHHBBHHAHHABABHHBAHHHBHHHBHAHBHHBHBHBHHHHHHAHHHAHBABAHABHHHBHBBBHHHBBHHAHAHHAAHHHBHHHHAAAABHHHAHHBHBBHHHBHHHHAHHHHHB
1-1	Bin1-1_13.3-13.7	13.7	88.6	AHAHHAHHBHHBHHBHBHABHHBHHHHHHHHHHHHHHBAHHHHBBBBBHHBHHHBHHHHHHBHHHHHHAHAHHBBHHAHHABABHHBAHHHBHHHBHAHBHHBHBHBHHHHHHAHHHAHBABAHABHHHBHBBBHHHBBHHBHAHHABHHHBHHHHAAAABHHHAHHBHBBHHHBHHHHAHHHHHB
1-1	Bin1-1_13.7-13.8	13.8	90	AHAHHAHHBHHBHHBHBHABHHBHHHHHHHHHAHHHHBAHHHHBBBBBHHBHHHBHHHHHHBHHHHAHAHAHHBBHHAHHABABHHBAHHHBHHHBHAHBHHBHBHBHHHHHHAHHHAHBABAHABHHHBHBBBHHHBBHHBHAHAABHHHBHHHBAAAABHHHAHHBHBBBHHBHHHHAHHHHHB
1-1	Bin1-1_13.8-13.9	13.9	90.3	AHAHHAHHBHHBHHBHBHABHHBHHHHHHHHHAHHHHBAHHBHBBBBBHHBHHHBHHHHHHBHHHHAHAHAHHBBHHAHHABABHHBAHHHBHHHBHAHBHHBHBHBHHHHHHAHHHAHBABAHABHHHBHBBBHHHBBHHBHAHAABHHHBHHHBAAAABHHHAHHBHBBBHHBHHHHAHHHHHB
1-1	Bin1-1_13.9-14.3	14.3	92.5	AHAHHAHHBHHBHHBHBHABHHBHHHHHHHHHAHHHHBAHHBHABBBBBHHHHHBHHHHHHBHHHHAHAHAHHBBHHAHHABABHHBAHHHBHHHBHAHBHHAHBHBHHHHHHAHHHAHHABAHABHAHBHBBBHHHBBHHBHAHAABHHHBHHHBAAAABHHHAHHBHBBBHHBHHHHAHHHHHB
1-1	Bin1-1_14.3-14.4	14.4	93	AHAHHAHHBHHBHHBHBHABHHBHHHHHHHHHAHHHHBAHHBHABBBBBHHHHHBHHHHHHBHHHHAHABAHHBBHHAHHABABHHBAHHHBHHHBHAHBHHAHBHBHHHHHHAHHHAHHABAHABHAHBHBBBHHHBBHHBHAHAABHHHBHHHBAAAABHHHAHHBBBBBHHBHHHHAHHHHHB
1-1	Bin1-1_14.4-14.5	14.5	94.6	AHAHHAHHBHHBHHBHBHABHHBAHHHHHHHHAHHHHBAHHBHABBHHBHHHHHBHHHHHHBHHHBAHABAHBBBHHAHHABABHHBAHHHBHHBBHAHBHHAHBHBHHHHHHAHHHAHHABAHABHAHBHBBBHHHBBHHBHAHAABHHHBHHHBAAAABHHHAHHBBBBBHHBHHHHAHHHHHB
1-1	Bin1-1_14.5-14.9	14.9	96	AHAHHAHHBHHBHHBHBHHBHHBHHHHHHHHHAHHHHBAHHBHABBHHBHHHHHBHHHHHHBHHHBAHABAHBBBHHHHHAHABHHBAHHHBHHBBHAHBHHAHBHBHHHHHHAHHHAHHABAHABHHHBHBBBHHHBBHHBHAHAABHHHBHHHBAAAABHHHAHHBBBBBHHBHHHHAHHHHHB
1-1	Bin1-1_14.9-15.1	15.1	96.3	AHAHHAHHBHHBHHBHBHHBHHBHHHHHHHHHAHHHHBAHHBHABBHHBHHHHHBHHHHHHBHHHBAHABAHBBBHHHHHAHABHHBAHHHBHHBBHAHBHHAHBHBHHHHHHAHHHAHHABAHABHHHBHBBBHHHBBHHBHAHHABHHHBHHHBAAAABHHHAHHBBBBBHHBHHHHAHHHHHB
1-1	Bin1-1_15.1-15.2	15.2	98.5	AHAHHAHHBHHBHHBHBHHBHHBHHHHBAHHHAHHHHBAHHBHABBHHBHHHHHBHHHHHHBHHBBHAABAHBBBHHHHHAHABHHBAHHHBHHBBHAHBHHAHBHBHHHHHHAHHHAHHABAHABHHHBHBBBHHHBBHHBHAHHABHHHBHHHHAAAHBHHHAHHBBBBBHHHHHHHAHHHHHB
1-1	Bin1-1_15.2-15.4	15.4	101	AHAHHAHHBHHBHHBHBHHBHHBHHHHBAHAHAHHHHBAHHBAABBHHBHHHHHBHHHHHHBHHBBHAABAHBBBAHHHHAHABHHBAHHHHHHBBHAHHAHAHBHBHHHHHHAHHHAHHABAHABHHHBHBBBHHHBBHABHAHHABHHHBHHHHAAAHHHHHAHHBBBBHHHHHHHHAHHHHHB
1-1	Bin1-1_15.4-16.2	16.2	102.6	AHAHAAHHBHHBHHBHBHHBHHBHHHHBAAAHAHHHHBAAHBAABBHHBHHHHHBHHHHHHBHHBBHAABAHBBBAHHHHAHABHHBAHHHHHHBBHAHHAHAHBHBHHHHHAAHHHAHHABAHABHHHBHBBBHHHBBHABHAHHABHHHBHHHHAAAHHHHAAHHBBBBHHHHHHHAAHHHHHB
1-1	Bin1-1_16.2-16.3	16.3	104.2	AHAHAAHHBHHBHHBHBHHBHHBHHBHBAAAHAHHHHBAAHBAABBHHBHHBHHBHHHHHHBHHBBHAABAHBBBAAHHHAHABHHBAHHHHHHBBHAHHAHABBHBHHHHHAAHHHAHHABAHABHHHBHBBHHHHBBHABHAHHABHHHBHHHHAAAHHHHAAHHBBBBHHHHHHHAAHHHHBB
1-1	Bin1-1_16.3-16.4	16.4	107.5	AHAHAAAABHHBHHBBBHHBHHBHHBHBAAAHAHHHHBAAHBAABBHHBHHBHHBBHHHHHBAHBBHAABAHBBBAAHHHAHABHABAHHHHHBBBHAHHAHABBHBHHHHHAAHHAAHHABAHABHHHBHBBHBHHBBHHBHAHHABHAHBHHHHAAAHHHHAAHHBBBBHHHHHHHAAHAHHBB
1-1	Bin1-1_16.4-16.5	16.5	108.3	AHAHAAAABHHBHHBBBHHBHHBHHBHBAAAHAHAHHBAAHBAABBHHBHHBHHBBHHHHHBAHBBHAABAHBBBAAHHHAHABHABAHBHHHBBBHAHHAHABBHBHHHHHAAHHAAHHABAHABHHHBHBBHBHHBBHHBHAHHABHAHBAHHHAAAHHHHAAHHBBBBHHHHHHHAAHAHHBB
1-1	Bin1-1_16.5-17	17	109.1	AHAHAAAABHHBHHBBBHHBHHBHHBHBAAAHAHHHHBAAHBAABBHHBHHBHHBBHHHHHBAHBBHAABAHBBBAAHHHAHABHABAHBHHHABBHAHHAHABBHBHHHHHAAHHAAHHABAHABHHHBHBBHBHHBBHHBHAHHABHAHBAHHHAAAHHHHAAHHBBBBHHHHHHHAAHAHHBB
1-1	Bin1-1_17-18.6	18.6	109.4	AHAHAAAABHHBHHBBBHHBHHBHHBHBAAAHAHHHHBAAHBAABBHHBHHBHHBBHHHHHBAHBBHAABAHBBBAAHHHAHABHABAHBHHHABBHAHHAHABBHBHHHHHAAHHAAHHABAHABHHHBHBBHBHHHBHHBHAHHABHAHBAHHHAAAHHHHAAHHBBBBHHHHHHHAAHAHHBB
1-1	Bin1-1_18.6-18.7	18.7	109.9	AHAHAAAABHHBHHBBBHHBHBBHHBHBAAAHAHHHHBAAHBAABBHHBHHBHHBBHHHHHBAHBBHAABAHBBBAAHHHAHABHABAHBHHHABBHAHHAHABBHBHHHHHAAHHAAHHABAHABHHHBHBBHBHHHBHHBHAHHABHAHBAHHHAAAHHHHAABHBBBBHHHHHHHAAHAHHBB
1-1	Bin1-1_18.7-18.8	18.8	110.7	AHAHAAAABHHBHHBBBHHBHHBHHBHBAAAHAHHHHBAAHBAABBHHBHHBHHBBHHHHHBAHBBHAABAHBBBAAHHHAHABHABAHBHHHABBHAHHAHABBHHHHHHHAAHHAAHHABAHABHHHBHBBHBHHHBHHBHAHHAHHAHBAHHHAAAHHHHAABHBBBBHHHHHHHAAHAHHBB
1-1	Bin1-1_18.8-19	19	112.3	AHAHAAAABHABHHBBBHHBHHBHHBABAAAHAHHHHBAAABAABBHHBHHBHHBBHHHHHBAHBBHAABAHBBBHAHHHAHABHABAHBHHHABBHAHHAHAABHHHHHHHAAHHAAHHABAHABHHHBHBBHBHHHBHHBHAHHAHHAHBAHHHAAAHHHHAABHBBBBHHHHHHHAAHAHHBB
1-1	Bin1-1_19-19.5	19.5	112.8	AHAHAAAABHABHHBBBHHBHHBHHBABAAAHAHHHHBAAABAABBHHBHHBHHBBHHHHHBAHBBHAABAHBBBHHHHHAHABHABAHBHHHABBHAHHHHAABHHHHHHHAAHHAAHHABAHABHHHBHBBHBHHHBHHBHAHHAHHAHBAHHHAAAHHHHAABHBBBBHHHHHHHAAHAHHBB
1-1	Bin1-1_19.5-19.8	19.8	113.1	AHAHAAHABHABHHBBBHHBHHBHHBABAAAHAHHHHBAAABAABBHHBHHBHHBBHHHHHBAHBBHAABAHBBBHHHHHAHABHABAHBHHHABBHAHHHHAABHHHHHHHAAHHAAHHABAHABHHHBHBBHBHHHBHHBHAHHAHHAHBAHHHAAAHHHHAABHBBBBHHHHHHHAAHAHHBB
1-1	Bin1-1_19.8-20.4	20.4	115.6	AHAHAAHABHABHHBHBHHBHHBHHBABAAAHAHHHHBAAABAABBHHBHHBHHBBHHHHHBHHBBHAABAHBBBHHHHHAHABHHBAHHHHHABBHAHHHHAAHHHHHHHHAAHHAAHHABAHABHHHBHBBHHHHHBHHBHAHHAHHAHBHHHHAAAHHHHAABHHBBBHHHHHHHAAHAHHHB
1-1	Bin1-1_20.4-20.6	20.6	116.4	AHAHAAHHBHABHHBHBHHBHHBHHBABAAAHAHHHHBAAABAABBHHBHHBHHBBHHHHHBHHBBHAABAHHBBHHHHHHHABHHBAHHHHHABBHAHHHHAAHHHHHHHHAAHHAAHHABAHABHHHBHBBHHHHHBHHBHAHHAHHAHBHHHHAAAHHHHAABHHBBBHHHHHHHAAHAHHHB
1-1	Bin1-1_20.6-20.7	20.7	122.6	AHAHAAHHBBABHHBHBHHHHHBHHBAHAAHHAHHHHBAHABHABBHHHHHBHHBHHAAHHBHHHHHAABAHHBBHHHHHHHABHHBHHHHHHAHBHAHHHHAAHHHHHHHHAAHHAHHHHBAHHBHHHBHBBHHHHHBHHHHAHHAHHAHBHBAHAHAHHHHAABHHBBBHHHHHHHHAHAHHHB
1-1	Bin1-1_20.7-20.8	20.8	123.1	AHAHAAHHBBABHHBHBHHHHHHHHBAHAAHAAHHHHBAHABHABBHHHHHBHHBHHAAHHBHHHHHAABAHHBBHHHHHHHABHHBHHHHHHAHBHAHHHHAAHHHHHHHHAAHHAHHHHBAHHBHHHBHBBHHHHHBHHHHAHHAHHAHBHBAHAHAHHHHAABHHBBBHHHHHHHHAHAHHHB
1-1	Bin1-1_20.8-21.1	21.1	127.5	AHAHAAHHBHABHHBHBHHHHHHHHBAHAAHAAHHHHHAHABHABBHHHHHBHHBHHHHHHBHHHHHAABAHHBBHHHHHHHHHHHBHHHHHHAHBHAHHHHAAHHHHHHHHAAHHAHAHHHAHHBHHHHHHHHHHHHBHHHHHHHAHHAHBHHHHAHAHHHHAHBHHBBBHHHHHHHHAHAHHHH
1-1	Bin1-1_21.1-21.6	21.6	129.7	AHAHAAHHBHABHHBHBHHHHHHHHBAHAHHAAHHHHHAHABHAHBHHHHHBHHBHHHHHHBHHHHHAABAHHBBHHHHHHHHHHHBHHHHHHAHHHAHHHHAAHHHHHHHHHAHBAHAHHHHHHHHHHHHHHHHHHHBHHHHHHHAHHAHHHHHHAHAHHHHAHBHHBBBHHHHHHHHAHAHHHH
1-1	Bin1-1_21.6-21.8	21.8	130.2	AHAHAAHHBHABHHBHBHHHHHHHHBAHAHHAAHHHHHHHABHAHBHHHHHBHHBHHHHHHBHHHHHAABAHHBBHHHHHHHHHHHBHHHHHHAHHHAHHHHAAHHHHHAHHHAHBAHAHHHHHHHHHHHHHHHHHHHBHHHHHHHAHHAHHHHHHAHAHHHHAHBHHBBBHHHHHHHHAHAHHHH
1-1	Bin1-1_21.8-22.1	22.1	130.5	AHAHAAHHBHABHHBHBHHHHHHHHBAHAHHAAHHHHHHHABHAHBHHHHHBHHBHHHHHHBHHHHHAABAHHBBHHHHHHHHHHHBHHHHHHAHHHAHHHHAAHAHHHAHHHAHBAHAHHHHHHHHHHHHHHHHHHHBHHHHHHHAHHAHHHHHHAHAHHHHAHBHHBBBHHHHHHHHAHAHHHH
1-1	Bin1-1_22.1-23.3	23.3	135	AHAHAAHHBHABHHBHBAHHHHHBHBAHAHHAAAHHHHHHABHAHBHHHHHBHHBHHHHHHBHAHHAAABAHHBBHHHHBHHHHHHBHAHHHHAHHHABAHBAAHAHHHAHHHAHBAHAHHHHBHHHHHHHHHHHHHHBHHHAHHHAHHAHHHHHHAHAAHHHAHBHHBBBHAAHHHHHAHAHAHH
1-1	Bin1-1_23.3-24.1	24.1	136.1	AHAHAAHHBHABHHBHBAHHHHHBHBAHAHHAAAHHHHHHABHAHBHHHHHBHHBHHHHBHBHAHHAAABABHBBHHHHBHHHHHHBHAHHHHAHHHABAHBAAHAHHHAHHHAHBAHAHHHHBHHHHHHBHHHHHHHBAHHAHHHAHHAHHHHHHAHAAHHHAHBHHBBBHAAHHHHHAHAHAHH
1-1	Bin1-1_24.1-25.2	25.2	137.2	AHAHAAHHBHABHHBHBAHHHHHBHBHHAHHAAAHHHHHHABHAHBHHHHHBHHBHHHHBHBHAHHAHABABHBBHHHHBHHHHHHBHAHHHHAHHHABHHBAAHAHHHAHHHAHBAHAHHHHBHHHHHHBHHHHHHHBAHHAHHHAHHAHHHHHHAHAAHHHAHBHHHBBHAAHHHHHAHAHAHH
1-1	Bin1-1_25.2-25.8	25.8	141.1	AHAHAAHHBHHBHHBHBAHHHHHHHHHHHHHAAHHHHHHHHBHAHBHHHHHBHHHHHHHBHBHAHHHHABABHBBHHHHHHHHHHHBHAHHHHAHHHABHHBHAHAHHHAHHHAHBAHAHHHHHHHHHHHBHHHHHHHBAHHHHHHAHHAHHHHHHAHAAHHHAHHHHHBBHAHHHHHHAHAHAHH
1-1	Bin1-1_25.8-25.9	25.9	143.6	AHAHAAHHBHHBHHBHBAHHHHHHHHHHHHHAAHHHHHHHHBHAHBHHHHHBHHHHHHHBHBHHHHHHABAHHHBHHHHHHHHHHHBHAHHHHHHHHAHHHBHHHAHHHAHHHAHBAHAHHHHHHHHHHHBHHHHHHHBHHHHHHHAHHAHHHHHHAHAHHHHAHHHHHBBHHHHHHHHAHAHAHH
1-2	Bin1-2_0-1.8	1.8	0	AHHBHABHAAHAAHHAAHAHBHHHHHAHBHHBBHHBHHBHAAHHAHBBBHBAHHHHABBHHHHHHAAAAHHBHBHHHHHHAABHHABHAABAHABHAABAHAHHAHAHHHAHHHBBAAHHBHAHBHHAAABBBBAHAHHHBHHBBHHHHAABBAAHBHBHBHHAAHABAHAHHHAABAAAHAHHAH
1-2	Bin1-2_1.8-1.9	1.9	0.3	AHHBHABHAAHAAHHAAHAHBHHHHHAHBHHBBHHBHHBHAAHHAHBBBHBAHHHHABBHHHHHHAAAAHHBHBHHHHHHAABHHABHAABAHABHAABAHAHHAHAHHHAAHHBBAAHHBHAHBHHAAABBBBAHAHHHBHHBBHHHHAABBAAHBHBHBHHAAHABAHAHHHAABAAAHAHHAH
1-2	Bin1-2_1.9-2.4	2.4	3.9	AHHBHABHAHHAAHHAAHBHBHHHHHAHBHHBBHHBHHBHAAHHAHBBAHBAHHHHABBHHHHHHAAAAHHBHBHHHHHHAABHHABHAABAHABHAABAHAHHAHAHHHAAHHBAAAHHBHAHBHHBAABBBBAHAHHHBHHBAHHHHAABBAAHBHBHBHHAAHABAHAHHHAABBAAHAHHAH
1-2	Bin1-2_2.4-2.8	2.8	4.4	AHHBHABHAHHAABHAAHBHBHHHHHAHBHHHBHHBHHBHAAHHAHBBAHBAHHHHABBHHHHHHAAAAHHBHBHHHHHHAABHHABHAABAHABHAABAHAHHAHAHHHAAHHBAAAHHBHAHBHHBAABBBBAHAHHHBHHBAHHHHAABBAAHBHBHBHHAAHABAHAHHHAABBAAHAHHAH
1-2	Bin1-2_2.8-3	3	5.2	AHHBHABHAHHAABHAAHBHBHHHHHAHBHHHBHHBHHBHAAHHAHBBAHBAHHHHABBHHHHHHHAAAHHBHBHHHHHHAABHHABHAABAHABHAABAHAHHAHAHHHBAHHBAAAHHBHAHBHHBAABBBBAHAHHHBHHBAHHHHAABBAAHBHBHBHHAAHABAHAHHHAABBAAHAHHAH
1-2	Bin1-2_3-3.4	3.4	5.7	AHHBHABHAHHAABHAAHBHBBHHHHAHBHHHBHHBHHBHAAHHAHBBAHBAHHHHABBHHHHHHHAAAHHBHBHHHHHHAABHHABHAABAHABHAABAHAHHAHAHHHBAHHBAAAHHBHAABHHBAABBBBAHAHHHBHHBAHHHHAABBAAHBHBHBHHAAHABAHAHHHAABBAAHAHHAH
1-2	Bin1-2_3.4-3.6	3.6	6	AHHBHABHAHHAABHAAHBHBBHHHHAHBHHHBHHBHHBHAAHHAHBBAHBAHHHHABBHHHAHHHAAAHHBHBHHHHHHAABHHABHAABAHABHAABAHAHHAHAHHHBAHHBAAAHHBHAABHHBAABBBBAHAHHHBHHBAHHHHAABBAAHBHBHBHHAAHABAHAHHHAABBAAHAHHAH
1-2	Bin1-2_3.6-3.7	3.7	9.6	AHHBHBBHAHHAABHABHBHBBHHHHBHBHHHBHHBHHBHABHHBHBBAABAHHHHABBHHHBHHHAAAHHBHBHHHHHHAABHHABHAABAHABHAABAHAHHAHAHHHBAHHBAAAHHBHAABHHBAABBBBAHAHHHBHHBAHHHHAABBAAHBHBHBHHAAHABAHAHHHAABBAAHAHHAH
1-2	Bin1-2_3.7-4.1	4.1	11	AHHBHBHHAHHAABHABHBHBBHHHHBHBHHHBHHBHHBHABHHBHBBAABAHHHHAABHHHBHHHAAAHHBHBHHHHHHAABHHABHAABAHABHAABAHAHHAHAHHHBAHHBAAAHHBHAABHHBBABBBBAHAHHHBHHBAHHHHAABBAAHBHBHBHHAAHABAHAHHHAABBAAHAHHAH
1-2	Bin1-2_4.1-4.2	4.2	18	AHHBHBHHAHHAABHABHBBBBHHHHBHBHHHBHHBHHAHBBHHBHBBAABAHHHHAABHHHBHHHBAAHHBHBHHHHHHAABABHBHHABAHABHHABBHAHHBHBHHHBAHHBAAAHHAHAABHHBBABBBBAHAHHHBHHBAHHHHAABBAAHBABHBHHAAHBBAHAHHHAAABAAHAHHAH
1-2	Bin1-2_4.2-4.3	4.3	19.6	AHHBHBHHBHAAABHABHBBBBHHHHBHBHHHBHHBHHAHBBHHBHBBAABAHHHHAABHHHBHHHBAAHHBHBHHHHBHAABABHBHHBBAHABHHABBHAHHBHBHHHBAHHBAAAHHAHAABHHBBABBBBAHAHHHBHHBAHHHHAABBAAHBABHBHHAAHBBAHAHHHAAABAAHAHHAH
1-2	Bin1-2_4.3-4.5	4.5	20.1	AHHBHBHHBHAAABHABHBBBBHHHHBHBHHHBHHBHHAHBBHHBHBBAABAHHHHAABHHHBBHHBAAHHBHBHHHHBHAABABHBHHBBAHABHHABBHAHHBHBHHBBAHHBAAAHHAHAABHHBBABBBBAHAHHHBHHBAHHHHAABBAAHBABHBHHAAHBBAHAHHHAAABAAHAHHAH
1-2	Bin1-2_4.5-4.7	4.7	28.3	AHHHHBHHBHABABHABHBBBBBBHHBHBHHHBHHBHHAABBHHBHBBAABAHHHHAABHHHBBHHBHAHBHHBHHHHBBAAAABHBHHBBBHABAHABBHABHBHBHBBBAHHBAAAHHAHAABHHBBABBBBABHBHHHHHBABHHHBABBBAHBABHBHHAAHBBAHAHHHBAABHAHAHHAH
1-2	Bin1-2_4.7-4.8	4.8	35.5	AHHHHBHHBHABABHHBHBBBBBBHHBHHHHHHHHBHBAABBHHBHBBAABABHHHAABHHHBBHHBHAHBHABBBHHBBAAAABHBHHBBBHAHAHHHBHABABHBHBBBAHABAAAHHABAHBHHBBBHBBBHBHBHHHAHBABHABBABBBAHBABHBAHAAHBBAHAHHHBAABHAHBAHAH
1-2	Bin1-2_4.8-5.1	5.1	36.9	AHHHHBHHBHABABAHBHBBBBBBHHBHHHHHHHHBBBAABBHHBHBBAABABHAHAABHHHBBHHBHAHBHABBBHABBAAAABHBHHBBBHAHAHHHBHABABHBHBBBAHABAAAHHABAHBHBBBBHBBBHBHBHHHAHBABHABBABBBAHBABHBAHAAHBBAHAHHHBAABHAHBAHAH
1-2	Bin1-2_5.1-5.5	5.5	39.1	AHHHBBHHBHABABAHBHBBBBBBAHBHHHHHHHHBBBAABBHHBABBAABABHAHAABAHHBBHHBHAHBHABBBHABBAAAABHBHHBBBHAHAHHHBHABABHBHBBBABABAAAHHABAHBHBBBBHBBBHBHBHHHAHBABBABBABBBAABABHBAHAAHBBAHAAHHBAABHAHBAHAH
1-2	Bin1-2_5.5-5.6	5.6	41	AHHHBBHHBHABABAHBHBBBBBBAHBHHHHHHHHBBBAHBBHHBBBBAABABHAHAABAHHBBHHBHAHBHABBBHABBAAABBHBHHBBBHAHAHHHBHABABHBHBBBABABAAAHHABAHBHBBBBHBBBHBHBHHHAHBABBABBABBBAABABHBAHAAHBBAHBAHHBAABHAHBAHAH
1-2	Bin1-2_5.6-5.7	5.7	45.7	AHHHBBHHBHBBABBHBHBBBBBBAHBHHHHHHHHBBBAHBHHHBBBBBABABHAHAABAHHBBAHBHAHBHABBBHABBAAABBHBHHBBBHAHBHHHBHABABHBHHBBABABAAAHHABAHBHBBBBHBBBHBHBHHHAHBBBBABBABBBABBABHBAHHABBBAHBAHHBAABHAHBAHAH
1-2	Bin1-2_5.7-5.8	5.8	50.1	AHHHBBHHBHBBABBHBHAHBHBHAHBHHHHHHHHBBBAHBHHHBBBBBABABHAHAHBAHHBBAHAHAHBHABBBHABBAAABBHBHHBBBHAHBHHHBHABABHBHHBBABABAHAHHABAHBHHBBBHBBBHBHBHHHAHABABABBABBBABAABHBAHHABBBAHBAHHBAABHAHBAHAH
1-2	Bin1-2_5.8-5.9	5.9	54.5	AHHHBBHHBHBBABBHBHAHBHBHAHBHHHHHHBHBBBAHBHHBBBBBBABABBAHAHBAHBBBAHAHAHBHABBBHABBAAABBHBHHBBBHAHBHHHBHABABHBHHBHABABAHABBABAHBBHHBBHBBBHBHBBHHABABAAABBABBBABAAAHBAHHABBBAHBAHHBAABHAHBAHAB
1-2	Bin1-2_5.9-6.1	6.1	54.8	AHHHBBHHBHBBABBHBHAHBHBHAHBHHHHHHBHBBBAHBHHBBBBBBABABBAHAHBAHBBBAHAHAHBHABBHHABBAAABBHBHHBBBHAHBHHHBHABABHBHHBHABABAHABBABAHBBHHBBHBBBHBHBBHHABABAAABBABBBABAAAHBAHHABBBAHBAHHBAABHAHBAHAB
1-2	Bin1-2_6.1-6.4	6.4	55.1	AHHHBBHHBHBBABBHBHAHBHBHAHBHHHHHHBHBBBAHBHHBBBBBBABABBAHAHBAHBBBAHAHAHBHABBHHABBAAABBHBHHBBBHAHBHHHBHABABHBHHBHABABAHABBABAHBBHHBBHBBBHBHBBHHABABAAABBABBBABAAAHBAHHABHBAHBAHHBAABHAHBAHAB
1-2	Bin1-2_6.4-6.5	6.5	55.6	AHHHBBHHBHBBAHBHBHAHBHBHAHBHHHHHHBHBBBAHBHHBBBBBBABABBAHAHHAHBBBAHAHAHBHABBHHABBAAABBHBHHBBBHAHBHHHBHABABHBHHBHABABAHABBABAHBBHHBBHBBBHBHBBHHABABAAABBABBBABAAAHBAHHABHBAHBAHHBAABHAHBAHAB
1-2	Bin1-2_6.5-8.1	8.1	56.7	AHHHBBHHBHBBAHBHBAAHBHBHAHBHHHHHHBHBBBAHBHHBBBBBBABABBAHAHHAHBBBAHAHAHBHABBHHABBAAABBHBHHBBBAAHBHHHBHABABHBHHBHABABAHAHBABAHBBHHBBHBBBHBHBBHHAHABAAABBABBBABAAAHBAHHABHBAHBAHHBAABHAHBAHAB
1-2	Bin1-2_8.1-8.5	8.5	57	AHHHBBHHBHBBAHBHBAAHBHBHAHBHHHHHHBHBBBAHBHHBBBBBBABABBAHAHHAHBBBAHAHAHBHABBHHABBAAABBHBHHBBBAAHBHHHBHABABHBHHBHABABAHAHBABAHBBHHBBHBBBHBHBBHHAHABAAABBABBBABAAAHBAHHABHBAHBAHHBAABHHHBAHAB
1-2	Bin1-2_8.5-8.6	8.6	60	AHHHHHHHBHBBHHBHBAAHBHBHAHBHHHHHHBHBBBAHBHHBBBBBBABABBAHAHHAHBBBAHAHAHBHABBHHABBAAABBHBHHBBBAAHBHHHBHABBBHBHHBHABABAHAHBABAHBBHHBBHBBBHBHBBHHAHABAAABBABHBABAAAHBAHHABHBAHBBHHBABBHHHBHHAB
1-2	Bin1-2_8.6-9	9	64.7	AHHHHHHHBHBBHHBHBAAHBHBHAABHHHHHHBHBBBAHBHHBBBBBBHBABBAHAHHAHBBBBHAHAHBHBBBHHABBABABBHBHHBBBHBHBHHHBHHBBBHBHHBHABABHHAHBHBAHBBHHBBHBBBHBHBBHHAHABAAABBABHBABAAAABAHHABHBBHBBHHBABBHHHBHHAB
1-2	Bin1-2_9-9.3	9.3	65.8	AHHHHHHHBHBBHHBHBAAHBHBHAHBHHHHHHBHBBBAHBHHBBBBBBHBBBBAHAHHAHBBBBHAHAHBHBBBHHABBABABBHBHHBBBHBHBHHHBHHBBBHBHHBHHBABHHAHBHBAHBBHHBBHBBBHBHBBHHAHABAAABBABHBABAAAABAHHABHBBHBBHHBABBHHHBHHAB
1-2	Bin1-2_9.3-9.4	9.4	68	AHHHHHHHBHBBHHBHBHAHBHBHAHBHHHHHHBHBBBAHBHHBBBBBBHBBBBAHHHHHHBBBBHAHAHBHBBBHHABBHBABBHBHHBBBHBHBHHHBHHBBBHBHHBHHBABHHAHBHBAHBBHHBBHBBBHBHBBHHAHABAAABBHBHBHBAAAABHHHABHBBHBBHHBHBBHHHBHHAB
1-2	Bin1-2_9.4-9.5	9.5	68.5	AHHHHHHHBHBBHHBHBHAHBHBHAHBHHHHHHBHBBBAHBHHBBBBBBHBBBBAHHHHHHBBBBHAHAHBHBBBHHABBHBABBHBHHBBBHBHBHHHBHHBBBHBHHBHHBABHHAHBHBAHBBHHBBHBBBHBHBBHHAHABAAABBHBHBHBAAAABHHHAHHBBBBBHHBHBBHHHBHHAB
1-2	Bin1-2_9.5-9.6	9.6	70.7	AHHHHHHHBHBBHHBHBHAHBHBHAHBHHHHHHBHBBBAHBHHBBBBBBHBBHBAHHHHHHBHBBHAHAHAHBBBHHABBHBABBHBHHBBBHBHBHHHBHHBBBHBBHHHHHABHHAHBHBAHHBHHBBHBBBHBHBBHHAHABAAABBHBHBHBAAAABHHHAHHBBBBBHHBHBBHHHBHHAB
1-2	Bin1-2_9.6-10.8	10.8	72.9	AHHHHHHHBHBBHHBHBHAHBHBHAHBHHHHHHBHBHBAHBHHBBBBBBHBBHBAHHHHHHBHHBHAHAHAHBBBHHABHHBABHHBHHBBBHBHBHHHBHHBBBHBBHHHHHAHHHAHBHBAHHBHHHBHBBBHHHBBHHAHABAAAHBHBHBHBAAAABHHHAHHBBBBBHHBHBBHHHBHHAB
1-2	Bin1-2_10.8-11	11	73.2	AHHHHHHHBHBBHHBHBHAHBHBHAHBHHHHHHBHBHBAHBHHBBBBBBHBBHBAHHHHHHBHHBHAHAHAHBBBHHAHHHBABHHBHHBBBHBHBHHHBHHBBBHBBHHHHHAHHHAHBHBAHHBHHHBHBBBHHHBBHHAHABAAAHBHBHBHBAAAABHHHAHHBBBBBHHBHBBHHHBHHAB
1-2	Bin1-2_11-11.2	11.2	74	AHAHHHHHBHBBHHBHBHAHBHBHAHBHHHHHHBHBHBAHBHHBBBBBBHBBHBAHHHHHHBHHBHAHAHAHBBBHHAHHHBABHHBHHBHBHBHBHAHBHHBBBHBBHHHHHAHHHAHBHBAHHBHHHBHBBBHHHBBHHAHABAAAHBHBHBHBAAAABHHHAHHBBBBBHHBHBBHHHBHHAB
1-2	Bin1-2_11.2-11.6	11.6	74.5	AHAHHHHHBHBBHHBHBHAHBHBHAHBHHHHHHBHHHBAHBHHBBBBBBHBBHBAHHHHHHBHHBHAHAHAHBBBHHAHHHBABHHBHHBHBHBHBHAHBHHBBBHBBHHHHHAHHHAHBHBAHHBHHHBHBBBHHHBBHHAHABAAAHBHBHBHBAAAABHHHAHHBBBBBHHBHBHHHHBHHAB
1-2	Bin1-2_11.6-11.7	11.7	74.8	AHAHHHHHBHBBHHBHBHAHBHBHAHBHHHHHHBHHHBAHBHHBBBBBBHBBHBAHHHHHHBHHBHAHAHAHBBBHHAHHHBABHHBHHBHBHBHBHAHBHHBBBHBBHHHHHAHHHAHBHBAHHBHHHBHBBBHHHBBAHAHABAAAHBHBHBHBAAAABHHHAHHBBBBBHHBHBHHHHBHHAB
1-2	Bin1-2_11.7-12.1	12.1	75.3	AHAHHHHHBBBBHHBHBHAHHHBHAHBHHHHHHBHHHBAHBHHBBBBBBHBBHBAHHHHHHBHHBHAHAHAHBBBHHAHHHBABHHBHHBHBHBHBHAHBHHBBBHBBHHHHHAHHHAHBHBAHHBHHHBHBBBHHHBBAHAHABAAAHBHBHBHBAAAABHHHAHHBBBBBHHBHBHHHHBHHAB
1-2	Bin1-2_12.1-12.4	12.4	82.7	AHAHHHHHBHABHHBHBHAHHHBHAHAHHHHHHAHHHBAHAHHBBBBBBHBBHHBHHHHHHBHHBHAHAHAHBBBHHHHHHBABHHBHHBHBHBHBHAHBHHBBBHBBHHHHHAHHHAHHHBAHHBHHHBHBBBHHHBBHHBHAHAAHHAHBHHHBAAAABHHHAHHBBBBBHHBHBHHHHAHHBB
1-2	Bin1-2_12.4-12.8	12.8	83	AHAHHHHHBHABHHBHBHAHHHBHAHAHHHHHHAHHHBAHABHBBBBBBHBBHHBHHHHHHBHHBHAHAHAHBBBHHHHHHBABHHBHHBHBHBHBHAHBHHBBBHBBHHHHHAHHHAHHHBAHHBHHHBHBBBHHHBBHHBHAHAAHHAHBHHHBAAAABHHHAHHBBBBBHHBHBHHHHAHHBB
1-2	Bin1-2_12.8-13.3	13.3	84.9	AHAHHHHHBHABHHBHBHHHHHBHHHAHHHHHHAHHHBAHABHBBBBBBHHBHHBHHHHHHBHHBHAHABAHBBBHHHHHHBABHHBHHBHBHBHBHAHBHHABBHBBHHHHHAHHHAHHHBAHHBHHHBHBBBHHHBBHHBHHHAAHHAHBHHHBAAAABHHHAHHBBBBBHHBHBHHHHAHHBB
1-2	Bin1-2_13.3-13.6	13.6	86.3	AHAHHHHHBHABHHBHBHHBHHBHHHABHHHHHAHHHBAHABHBBBBBBHHBHHBHHHHHHBHHBBAHABAHBBBHHHHHHBABHHBHHBHBHBBBHAHBHHABBHBBHHHHHAHHHHHHHBAHHBHHHBHBBBHHHBBHHBHHHAAHHAHBHHHBAAAABHHHAHHBBBBBHHBHBHHHHAHHBB
1-2	Bin1-2_13.6-13.9	13.9	87.4	AHAHHHHHBHABHHBHBHHBHHBHHHABHHHHHAHHHBAHABHABBBBBHHBHHBHHHHHHBHHBBAHABAHBBBHHHHHHBABHHBHHBHBHBBBHAHBHHABBHBHHHHHHAHHHHHHHBAHHBHHHBHBBBHHHBBHHBHHHAAHHAHBHHHBAAAABHHHHHHBBBBBHHBHBHHHHAHHBB
1-2	Bin1-2_13.9-14.1	14.1	89.3	AHAHHHHHBHABHHBBBHHBHHBHHHABHHHHHAHHHBAHABHABBHBBHHBHHBHHHHHHBHHBBHHABAHBBBHHHHHHBHBHHBHHBHBHBBBHAHBHHABBHBHHHHHHAHHHHHHHBAHHBHHHBHBBBBHHBBHHBHHHHAHHAHBHHHBAAAHBHHHHHHBBBBBHHBHBHHHHAHHBB
1-2	Bin1-2_14.1-14.4	14.4	89.6	AHAHHHHHBHABHHBBBHHBHHBHHHABHHHHHAHHHBAHABHABBHBBHHBHHBHHHHHHBHHBBHHABAHBBBHHHHHHHHBHHBHHBHBHBBBHAHBHHABBHBHHHHHHAHHHHHHHBAHHBHHHBHBBBBHHBBHHBHHHHAHHAHBHHHBAAAHBHHHHHHBBBBBHHBHBHHHHAHHBB
1-2	Bin1-2_14.4-14.8	14.8	89.9	AHAHHHHHBHABHHBBBHHBHHBHHHABHHHHHAHHHBAHABHABBHHBHHBHHBHHHHHHBHHBBHHABAHBBBHHHHHHHHBHHBHHBHBHBBBHAHBHHABBHBHHHHHHAHHHHHHHBAHHBHHHBHBBBBHHBBHHBHHHHAHHAHBHHHBAAAHBHHHHHHBBBBBHHBHBHHHHAHHBB
1-2	Bin1-2_14.8-14.9	14.9	90.7	AHAHHHHHBHABHHBBBHHBHHBHHHABHHHHHAHHHBAHABHABBHHBHHBHHBHHHHHHBHHBBHHABAHBBBHHHHHHHHBHHBHHBHBHABBHAHBAHABBHBHHHHHHAHHHHHHHBAHHBHHHBHBBBBHHBBHHBHHHHAHHAHBHHHBAAAHBHHHHHHBBBBBHHBHBHHHHAHHBB
1-2	Bin1-2_14.9-15	15	92.9	AHAHHHHHBHABHHBBBHHBHHBHHHABHHHHHAHHHBAHABHABBHHBHHBHHBHHHHHHBHHBBHAABAHBBBHHHHHHHHBHHBHHBHBHABBHAHAAHABBHBHHHHHHAHHHHHHHBAHHBHHHHHBBHBHHBBHHBHHHHAHHAHBHHHHAAAHBHHHHHHBBBBBHHHHBHHHHAHHBH
1-2	Bin1-2_15-15.1	15.1	94.3	AHAHHHHHBHABHHBBBHHBHHBHHHABHHHHHAHHHBAHABHABBHHBHHBHHBHHHHHHBHHBBHAABAHBBBHHHHHHHHHHHBHHBHHHABBHAHAAHABBHBHHHHHHAHHHHHHHHAHHBHHHHHBBHBHHBBHHBHHHHAHHAHBHHHHAAAHHHHHHHHBBBBHHHHHBHHHHAHHBH
1-2	Bin1-2_15.1-15.5	15.5	96.5	AHAHHHHHBHABHHBBBHHBHHBHHBABHHAHHAHHHHAHABHABBHHBHHBHHBBHHHHHBHHBBHAABAHBBBAAHHHHHHHHHBHHBHHHABBHAHAAHABBHBHHHHHHAHHHHHHHHAHHBHHHHHBBHBHHHBHHBHHHHAHHAHBHHHHAAAHHHHAHHHBBBBHHHHHBHHHHAHHBH
1-2	Bin1-2_15.5-15.6	15.6	100.6	AHAHAHAHBHABHHBBBHHBHHBHHBABHHAHHAHHHHAHABAABBHHBHHBHHBBHHHHHBHHBBHAABAHBBBAAHHHAHHHHHBAHBHHHABBHAHAAHABBBBHHHBHHAHHAHHHAHAHHBHHHHHBBHBHHHBHHBHHHHAHHAHBHHHHAAAHHHHAHBHBBBBHHHHHBHHAHAHHBH
1-2	Bin1-2_15.6-15.9	15.9	100.1	AHAHAHAABHABHHBBBHHBHBBHHBABHHAHHAHHHHAHABAABBHHBHHBHHBBHHHHHBHHBBHAABAHBBBAAHHHAHHHHHBAHBHHHABBHAHAAHABBBBHHHBHHAHHAHHHAHAHHBHHHHHBBHBHHHBHHBHHHHAHHAHBHHHHAAAHHHHAHBHBBBBHHHHHBHHAHAHHBH
1-2	Bin1-2_15.9-16.8	16.8	102.8	AHAHAAHHBHABHHBBBHHBHHBHHBABHHAHHAHHHHAHABAABBHHBHHBHHBBHHHHHBHHBBHAABAHBBBHHHHHHHHHHHBAHBHHHABBHAHAAHABBABHHHBHHAHHAHHHAHAHHBHHHHHBBHBHHHBHHBHHHHAHHAHBHHHHAAAHHHHAHBHBBBBHHHHHBHAAHAHHBH
1-2	Bin1-2_16.8-17	17	105	AHAHAAHHBHABHHBHBHHBHHBHHBABHHAHHAHHHHAHABAABBHHBHHBHHBBHHHHHBHHBBHAABAHHBBHHHHHHHHHHHBAHBHHHABBHAHAAHABHAHHHHHHHAHHAHHHAHAHHBHHHHHBBHHHHHBHHBHHHHAHHAHBHHHHAAAHHHHAHBHHBBBHHHHHBHAAHAHHHH
1-2	Bin1-2_17-17.1	17.1	106.1	AHAHAAHHBHABHHBHBHHBHHBHHBABHHAHHAHHHHAHABAABBHHBHHBHHBBHHHHHBHHBBHAABAHHBBHHHHHHHHHHHBAHBHHHABBHAHAAHAAHAHHHHHHHAHHAHHHAHAHHBHHHHHHHHHHHHBHHBHHHHAHHAHBHHHHAAAHHHHAHBHHBBBHHHHHBHAAHAHHHH
1-2	Bin1-2_17.1-17.2	17.2	106.4	AHAHAAHHBHABHHBHBHHBHHBHHBABHAAHHAHHHHAHABAABBHHBHHBHHBBHHHHHBHHBBHAABAHHBBHHHHHHHHHHHBAHBHHHABBHAHAAHAAHAHHHHHHHAHHAHHHAHAHHBHHHHHHHHHHHHBHHBHHHHAHHAHBHHHHAAAHHHHAHBHHBBBHHHHHBHAAHAHHHH
1-2	Bin1-2_17.2-17.3	17.3	106.7	AHAHAAHHBHABHHBHBHHBHHBHHBABHAAHHAHHHHAHABAABBHHBHHBHHBBHHHHHBHHBBHAABAHHBBHHHHHHHHHHHBAHBHHHABBHAHAHHAAHAHHHHHHHAHHAHHHAHAHHBHHHHHHHHHHHHBHHBHHHHAHHAHBHHHHAAAHHHHAHBHHBBBHHHHHBHAAHAHHHH
1-2	Bin1-2_17.3-17.6	17.6	107.5	AHAHAAHHBHABHHBHBHHBHHBHHBABHAAAHAHHHHAHABHABBHHBHHBHHBBHHHHHBHHBBHAABAHHBBHHHHHHHHHHHBHHBHHHABBHAHAHHAAHAHHHHHHHAHHAHHHAHAHHBHHHHHHHHHHHHBHHBHHHHAHHAHBHHHHAAAHHHHAHBHHBBBHHHHHBHAAHAHHHH
1-2	Bin1-2_17.6-18.1	18.1	108.3	AHAHAAHHBHABHHBHBHHBHHBHHBABHAHAAAHHHHAHABHABBHHBHHBHHBBHHHHHBHHBBHAABAHHBBHHHHHHHHHHHBHHBHHHABBHAHAHHAAHAHHHHHHHAHHAHHHAHAHHBHHHHHHHHHHHHBHHBHHHHAHHAHBHHHHAAAHHHHAHBHHBBBHHHHHHHAAHAHHHH
1-2	Bin1-2_18.1-18.3	18.3	110.5	AHAHAAHHBHABHHBHBHHHHHHHHBAHHAHAAAHHHHAHABHABBHHBHHBHHBHHHHHHBHHHHHAABAHHBBHHHHHHHHHHHBHHBHHHAHBHAHAHHAAHAHHHHHHHAHHAHHHAHAHHBHHHHHHHHHHHHBHHHHHHHAHHAHBHHHHAAAHHHHAHBHHBBBHHHHHHHAAHAHHHH
1-2	Bin1-2_18.3-18.4	18.4	112.1	AHAHAAHHBHABHHBHBHHHHHHHHBAHHHHAAAHHHHAHABHAHBHHBHHBHHBHHHHHHBHHHHHAABAHHBBHHHHHHHHHHHBHHBHHHAHHHAHAHHAAHAHHHHHHHAHBAHHHAHAHHHHHHHHHHHHHHHBHHHHHHHAHHAHHHHHHAAAHHHHAHBHHBBBHHHHHHHAAHAHHHH
1-2	Bin1-2_18.4-19.5	19.5	112.4	AHAHAAHHBHABHHBHBHHHHHHHHBAHHHHAAAHHHHHHABHAHBHHBHHBHHBHHHHHHBHHHHHAABAHHBBHHHHHHHHHHHBHHBHHHAHHHAHAHHAAHAHHHHHHHAHBAHHHAHAHHHHHHHHHHHHHHHBHHHHHHHAHHAHHHHHHAAAHHHHAHBHHBBBHHHHHHHAAHAHHHH
1-2	Bin1-2_19.5-19.9	19.9	112.7	AHAHAAHHBHABHHBHBHHHHHHHHBAHHHHAAAHHHHHHABHAHBHHBHHBHHBHHHHHHBHHHHHAABAHHBBHHHHHHHHHHHBHHBHHHAHHHAHAHHAAHAHHHAHHHAHBAHHHAHAHHHHHHHHHHHHHHHBHHHHHHHAHHAHHHHHHAAAHHHHAHBHHBBBHHHHHHHAAHAHHHH
1-2	Bin1-2_19.9-20.2	20.2	116.9	AHAHAAHHBHABHHBHBAHHHHHBHBAHHHHAAAHHHHHHABHAHBHHBHHBHHBHHHHHHBHAHHAAABAHHBBHHHHHHHHHHHBHABHHHAHHHABAHBAAHAHHHAHHHAHBAHHHAHABHHHHHHBHHHHHHHBAHHAHHHAHHAHHHHHHAAAAHHHAHBHHBBBHAAHHHHAAHAHAHH
1-2	Bin1-2_20.2-20.5	20.5	117.2	AHAHAAHHBHABHHBHBAHHHHHBHBAHAHHAAAHHHHHHABHAHBHHBHHBHHBHHHHHHBHAHHAAABAHHBBHHHHHHHHHHHBHABHHHAHHHABAHBAAHAHHHAHHHAHBAHHHAHABHHHHHHBHHHHHHHBAHHAHHHAHHAHHHHHHAAAAHHHAHBHHBBBHAAHHHHAAHAHAHH
1-2	Bin1-2_20.5-20.6	20.6	117.7	AHAHAAHHBHABHHBHBAHHHHHBHBAHAHHAAAHHHHHHABHAHBHHBHHBHHBHHHHBHBHAHHAAABAHHBBHHHHBHHHHHHBHABHHHAHHHABAHBAAHAHHHAHHHAHBAHHHAHABHHHHHHBHHHHHHHBAHHAHHHAHHAHHHHHHAAAAHHHAHBHHBBBHAAHHHHAAHAHAHH
1-2	Bin1-2_20.6-20.8	20.8	118	AHAHAAHHBHABHHBHBAHHHHHBHBAHAHHAAAHHHHHHABHAHBHHBHHBHHBHHHHBHBHAHHAAABABHBBHHHHBHHHHHHBHABHHHAHHHABAHBAAHAHHHAHHHAHBAHHHAHABHHHHHHBHHHHHHHBAHHAHHHAHHAHHHHHHAAAAHHHAHBHHBBBHAAHHHHAAHAHAHH
1-2	Bin1-2_20.8-21	21	118.5	AHAHAAHHBHABHHBHBAHHHHHBHBAHAHHAAAHHHHHHABHAHBHHBHHBHHBHHHHBHBHAHHAAABABHBBHHHHBHHHHHHBHABAHHAHHHABAHBAAHAHHHAHHHAHBAHAHAHABHHHHHHBHHHHHHHBAHHAHHHAHHAHHHHHHAAAAHHHAHBHHBBBHAAHHHHAAHAHAHH
1-2	Bin1-2_21-21.5	21.5	119	AHAHAAHHBHABHHBHBAHHHHHBHBAHAHHAAAHHHHHHABHAHBHHBHHBHABHHHHBHBHAHHAAABABHBBHHHHBHHHHAHBHABAHHAHHHABAHBAAHAHHHAHHHAHBAHAHAHABHHHHHHBHHHHHHHBAHHAHHHAHHAHHHHHHAAAAHHHAHBHHBBBHAAHHHHAAHAHAHH
1-2	Bin1-2_21.5-21.7	21.7	120.1	AHAHAAHHBHABHHBHBAHHHHHBHBAHAHHAAAHHHHHHABHAHBHHBHHBHABHHHHBHBHAHHAAABABHBBHHBHBHHHHAHBHABAHHAHHHABAHBAAHAHHHAHHHAHBAHAHAHABHHHBHHBHHHHHHHBAHHAHHHAHHAHHHHHAAAAAHHHAHBHHBBBHAAHAHHAAHAHAHH
1-2	Bin1-2_21.7-21.9	21.9	120.9	AHAHAAHHBHABHHBHBAHHHHHBHBAHAHHAAAHHHHHAABHAHBHHBHHBHABHHHHBHBHAHHAAABABHBBHHBHBHHHHAHBHABAHHAHHHABAHBAAHAHHHAHHHAHBAAAHAHABHHHBHHBHHHHHHHBAHHAHHHAHHAHHHHHAAAAAHHBAHBHHBBBHAAHAHHAAHAHAHH
1-2	Bin1-2_21.9-22	22	121.2	AHAHAAHHBHABHHBHBAHHHHHBHBAHAHHAAAHHHHHAABHAHBHHBHHBHABHHHHBABHAHHAAABABHBBHHBHBHHHHAHBHABAHHAHHHABAHBAAHAHHHAHHHAHBAAAHAHABHHHBHHBHHHHHHHBAHHAHHHAHHAHHHHHAAAAAHHBAHBHHBBBHAAHAHHAAHAHAHH
1-2	Bin1-2_22-22.4	22.4	122.3	AHAHAAHHBHABHHBHBAHHHHHBHBAHAHHAAAHHHHHHABHAHBHHHHHBHABHHHHBABHAHHAAABABHBBHHBHBHHHHAHBHABAHHAHHHABAHBAAHAHHHAHHHAHBAAAHAHABHHHBHHBHHHHHHHBAHHAHHHAHHAHHHHHAAHAAHHBAHBHHBBBHAAHAHHHAHAHAHH
1-2	Bin1-2_22.4-22.9	22.9	123.7	AHAHAAHHBHABHHBHBAHHHHHBHBAHAHHAAAHHHHHHABHAHBHHHHHBHABHHHHBABHAHHAAABABHBBHHBHBHHHHAHBHAHAHHAHHHABAHBAAHAHHHAHHHAHBAHAHAHHBHHHBHHBHHHHHHABAHHAHHHAHHAHHHHHAAHAAHHBAHBHHBBBHAAAAHHHAHAHAHH
1-2	Bin1-2_22.9-23.5	23.5	124.2	AHAHAAHHBHABHHBHBAHHBHHBHBAHAHHAAAHHHHHHABHAHBHHHHHBHABHHHHBABHAHHAAABABHBBHHBHBHHHHAHBHAHAHHAHHHABAHBAAHAHHHAHHHAHBAHAHAHHBHHHBHHBHHHHHHABAHHAHHHAHHAHHHHHAAAAAHHBAHBHHBBBHAAAAHHHAHAHAHH
1-2	Bin1-2_23.5-23.7	23.7	125	AHAHAAHHBHABHHBHBAHHBHHBHBAHAHHAAAHHHHHHABHAHBHHHHHBHABHHHHBABHAHHAAABABHBBHHBHBHHHHAHBHAHAHHAHHHABAHBAAHAHHHAHHHAHBAHAHHHHBHHHBHHBHHHHHHABAHHAHHHAHHAHHHHHAAHAAHHHAHBHHBBBHAAAAHHHAHAHAHH
1-2	Bin1-2_23.7-24.1	24.1	126.9	AHHHHAHHHHABHHHHBAHHBHHBHBAHAHHAAAHHHHHHABHAHBHHHHHHHABHHHHBABHAHHAAABABHBBHHBHBHHHHAHBHAHAHHAHHHABAHBAAHAHHHAHHHAHBAHAHHHHBHHHBHHBHHHHHHABAHHAHHHAHHAHHHHHAAHHAHHHAHBHHBBBHAAAAHHHHHAHAHH
1-2	Bin1-2_24.1-24.4	24.4	129.4	AHHHHAHHHHABHHHHBAHHBHHBHBAHAHHAHAHHHHHHAHHAHBHHHHHHHABHHHHBABHAHHAAHBHBHBBHHBHBHHHHAHBHAHAHHAHHHABAHBAAHAHHHAAHHAHBAHHHHHHBHHHBHHBHHHAHHABAHHAHHHHHHAHHHHHAAHHAHHHAHBHHBBHHAAAAHHHHHAHAHH
1-2	Bin1-2_24.4-24.5	24.5	132.4	AHHHHABHHHABHHHABABHBHHBHBAHAHHAHABHHHHHAHHAHBHHHHHHHABHHHHBABBAHHAAHBHBHBBHHBHBHHHHABBHAHAHHAHHHABAABAAAAHHHAAHHAHBAHHHHHHBHHHBHHBHHHAHHAHAHHAHHHHHHAHHHHHAAHHAHHHAHBHABBHHAAAAHHHHHAHAAH
1-3	Bin1-3_0-0.8	0.8	0	AAHBHHBHAHAAHBAAHBHBBBHHHHHABHHBBHHHHBHHAHHBHAHHHHBAHHAAAHBAHHAHHAHAHHHBHHBBHBBBAHBHBABHAHBAHABAAAHABAHHHHAABAHHHHBHAAHHHHAHHHHHAABHHBAHAHBHBHBBHBHHHAABBHAHBHBABHHAAHHBHHAAHHAABHAAHHHHAH
1-3	Bin1-3_0.8-0.9	0.9	1.1	AAHBHHBHAHAAHBAAHBHBBBHHHHHABHHBBBHHHBHHAHHBHAHHHHBAHHAAAHBAHHAHHAHAHAHBHHBBHBBBAHBHBABHAHBAHABAAAHABAHHHHAABAHHHHBHAAHHHHAHHHHHAABHHBAHAHBHBHBBHBHHAAABBHAHBABABHHAAHHBHHAAHHAABHAAHHHHAH
1-3	Bin1-3_0.9-1.1	1.1	1.6	AAHBHHBAAHAAHBAAHBHBHBHHHHHABHHBBBHHHBHHAHHBHAHHHHBAHHAAAHBAHHAHHAHAHAHBHHBBHBBBAHBHBABHAHBAHABAAAHABAHHHHAABAHHHHBHAAHHHHAHHHHHAABHHBAHAHBHBHBBHBHHAAABBHAHBABABHHAAHHBHHAAHHAABHAAHHHHAH
1-3	Bin1-3_1.1-1.8	1.8	2.1	AAHBHHBAAHAAHBAAHBHBHBHHHHHABHHBBBHHHBHHAHHBHAHHHHBAHHAAAHBAHHAHHBHAHAHBHHBBHBBBAHBHBABHAHBAHABAAAHABAHHHHAABAHHHHBHAAHHHHAHHHHHAABHHBAHAHBHBHBBHBHHAAABBHAHBABABHHAAHHBHHAAHHAABHAAHHHHAH
1-3	Bin1-3_1.8-1.9	1.9	4	AAHBHHBAAHAAABAAHBHBHBHHHHHABHHBBHHHHBHHAHHBHAHHHHBAHHAAAHBAHHAHHBHAHBHBHHBBHBBBAHBHBABHAHBAHABAAAHABAHHHHAABBHAHHBHAAHHHHAHHHHHAABHHBAHAHBHBHBBHBHHAAABBHAHBABABHHAAHHBHHAAHHAABHAAHHHHAH
1-3	Bin1-3_1.9-2.1	2.1	5.4	AAHBHHBAAHAAABAAHBHBHBHHHHHHBHHBBHHHHBHHAHHBHAHHHHBAHHAAAHBAHHAHHBHAABHBHHBBHBBBAHBHBABHAABAHABAAAHABAHHHHAHBBHAHHBHAAHHHHAHHHHHAABHHBAHAHBHBHBBHBHHAAABBHAHBABHBHHAAHHBHHAAHHAABHAAHHHHAH
1-3	Bin1-3_2.1-2.3	2.3	6.8	AHHBHHBHAHAAABAAHBHBHBHHHHHHBHHBBHHHHBHHAHHBHAHHHHBAHHAAAHBAHHAHHBHAABHBHHBBHBBBAHBHBABHAABAHABAAAHABAHHHHAHBBHAHHBHAAHHHHAHHHHHAABHHBAHAHBHBHBBHBHHBAABBAAHBABHBHHAAHHBHHAAHHAABHAAHHHHAH
1-3	Bin1-3_2.3-2.4	2.4	7.9	AHHBHHBHAHAAABAAHAHBHBHHHHHHBHHBBHHHHBHHAHHBHAHHHHBAHHAAAHBAHHAHHBHAABHBHHBBHABBAHBHBABHAABAHABAAAHABAHHHHAHBBHAHHBHAAHHHHAHHHHHAABHHBAHAHBHBHBBHBHHBAABBAAHBABHBHHAAHHBHHAAHHAABHAAHHHHAH
1-3	Bin1-3_2.4-2.8	2.8	9	AHHBHHHHAHAAABAAHAHBHBHHHHHHBHHBBHHHHBHHAHHBHAHHHBBAHHAAAHBAHHAHHBHAABHBHHBBHABBAHBHBABHAABAHABAAAHAHAHHHHAHBBHAHHBHAAHHHHAAHHHHAABHHBAHAHBHBHBBHBHHBAABBAAHBABHBHHAAHHBHHAAHHAABHAAHHHHAH
1-3	Bin1-3_2.8-3	3	10.9	AHHBHAHHAHAAABAAHAHBHBHHHHHHBHHBBHHHHBHHAAHBHAHHHBBAHHAAAHBAHHAHHBHAABHBHHBBHABBAABHBABHAABAHABAAAHAHAHHAHAHBBHAHHBHAAHHBHAAHHHHAABBHBAHAHBHBHBBHBHHBAABBAAHBABHBHHAAHHBHHAAHHAABHAAHAHHAH
1-3	Bin1-3_3-3.5	3.5	14.7	AHHBHAHHAAAAABAAAAABHBHHBHAHBHHBBHHHHBBHAAHBAAHHBBBAHHAAABBAHHAHHBHAABHBHHBBHABBAABHBABHAABAHABAAABAHAHHAHAHBBHAHHBBAAHHBHAAHHHAAABBBBAHAHBHBHBBHBHHBAABBAAHBABHBHHAAHABHHAAHHAABHAAHAHHAH
1-3	Bin1-3_3.5-3.6	3.6	16.9	AHHBHAHHAAAAABAAAAABHBHHBHAHBHHBBHHBHBBHAAHBAABHBBBAHHAAABBAHHAHHBAAABHBHBBBHABBAABABABHAABAHABAAABAHAHHAHAHBBHAAHBBAAHHBHAAHHHAAABBBBAHAHBHBHBBBBHHBAABBAAHBABHBHHAAHABHHAAHHAABAAAHAHHAH
1-3	Bin1-3_3.6-3.9	3.9	18	AHHBHAHHAAAAABAAAAABHBHHBHAHBHHBBHHBHBBHAAHBAABBBBBAAAAAABBAHHAHHBAAABHBHBBBHABBAABABABHAABABABAAABAHAHHAHAHBBHAAHBBAAHHBHAAHHHAAABBBBAHAHBHBHBBBBHHBAABBAAHBABHBHHAAHABHHAAHHAABAAAHAHHAH
1-3	Bin1-3_3.9-4	4	18.5	AHHBHAHHAAAAABAAAAABHBHHBHAHBHHBBHHBHBBHAAHBAABBBBBAAAAAABBAHHAHHBAAABHBHBBBHABBAABABABHAABABABAAABAHAHHAHAHBBHABHBBAAHHBHAAHHHAAABBBBAHAHBHBHBBBBHHBAABBAAHBABHBHHAAHABHHAAHHAABAAAHAHHAH
1-3	Bin1-3_4-4.1	4.1	19.6	AHHBHAHHAAAAABAAAAABHBHHBHAHBHHBBHHBHBBHAAHBAABBBBBABAAAABBAHHAHHBAAABHBHBBBHABBAABABABHAABABABAAABAHAHHAHAHBBHABHBBAAHHBHAAHHHAAABBBBAHAHBHBHBBBBHHBAABBAAHBABHBHHAAHABHHAAHHAABBAAHAHHAH
1-3	Bin1-3_4.1-4.2	4.2	22	AHHBHAHHAAAAABAAAAABHBHHBHBHBHHBBHHBHBBAAAHBAABBBBBABAAAABBAHHAHHBAAABHBHBBBHABBAABABABHAABABABAAABBHAHHBHBHBBHABHBBAAHHBHAAHHHAAABBBBAHAHBHBHBBBBHHBAABBAAHBABHBHHAAHABHHAAHHAABBAAHAHHAH
1-3	Bin1-3_4.2-4.3	4.3	32.5	AHHBHBHHBAAAABAABABBHBHHBHBHBHHBBHHBHBHABBHBBAAAABBABAAAABBAHHAHHBBAABHBHBBBHABBAABABABHABBABABAAABBHAHHBHBHBBHABHBAAAHHBHAAHHHBBABBBBAHAHBHBHBBABHHBAABBAAHBABHBHHAAHBBHHAAHHAAABAAHAHHAH
1-3	Bin1-3_4.3-4.4	4.4	34.1	AHHBHBHHBAAAABAABABBHBHHBHBHBHHBBHHBHBHABBHBBAAAAABABAAAAABAHHAHHBBAABHBHBBBHABBAABABABHABBABABAAABBHAHHBHBHBBHABHBAAAHHAHAAHHHBBABBBBAHAHBHBHBBABHHBAABBAAHBABHBHHAAHBBHHAAHHAAABAAHAHHAH
1-3	Bin1-3_4.4-4.5	4.5	34.4	AHHBHBHHBAAAABAABABBHBHHBHBHBHHBBHHBHBHABBHBBAAAAABABAAAAABAHHAHHBBAABHBHBBBHABBAABABABHABBABABAHABBHAHHBHBHBBHABHBAAAHHAHAAHHHBBABBBBAHAHBHBHBBABHHBAABBAAHBABHBHHAAHBBHHAAHHAAABAAHAHHAH
1-3	Bin1-3_4.5-4.6	4.6	36.6	AHHBHBHHBAAAABAABABBHBBHAHBHBHHBBHHBHBHABBHBBAAAAABABAAAAABAHHABHBBAABHBHBBBHABBAABABABHHBBABABAHABBHABHBHBHBBHABHBAAAHHABAAHHHBBABBBBABAHBHBHBBABHHBAABBAAHBABHBHHAAHBBHHAAHHAAABAAHAHHAH
1-3	Bin1-3_4.6-4.7	4.7	50.7	AHHHHBHHBAABABAHBABBHBBBAHBHHHHBBHHBBBHABBHBBAAAAABHBHAAAABAHHHBHHBHAHHHABBBHABBAAAABHBHHBBBAABAHHHBHABHBHBHBBBHBABAAAHHABAHBHBBBBHBBBHBHBBHBABBABBABHABBHAHBABHBAHAAHBBHHAAHHBAABBAHHAHHH
1-3	Bin1-3_4.7-4.9	4.9	52.3	AHHHBBHHBHABABAHBABBHBBBAHBHHHHBBHHBBBHABBHBBAAAAABHBHAAAABAHHHBHHBHAHBHABBBHABBAAAABHBHHBBBAABAHHHBHABABHBHBBBHBABAAAHHABAHBHBBBBHBBBHBHBBHHABBABBABHABBHAABABHBAHAAHBBHHAAHHBAABBAHHAHHH
1-3	Bin1-3_4.9-5.4	5.4	52.6	AHHHBBHHBHABABAHBABBHBBBAHBHHHHBBHHBBBHABBHBBAAAAABHBHAAAABAHHHBHHBHAHBHABBBHABBAAAABHBHHBBBAAHAHHHBHABABHBHBBBHBABAAAHHABAHBHBBBBHBBBHBHBBHHABBABBABHABBHAABABHBAHAAHBBHHAAHHBAABBAHHAHHH
1-3	Bin1-3_5.4-5.5	5.5	53.4	AHHHBBHHBHABABAHBABBHBBBAHBHHHHBBHHBBBHABBHBBAABAABHBHAAAABAHHHBHHBHAHBHABBBHABBAAAABHBHHBBBAAHAHHHBHABABHBHBBBHBABAAAHHABAHBHBBBBHBBBHBHBBHHABBABBABHABBHAABABHBAHAAHBBAHAAHHBAABBAHHAHHH
1-3	Bin1-3_5.5-5.6	5.6	53.9	AHHHBBHHBHABABAHBABBHBBBAHBHHHHBBHHBBBHABBHBBABBAABHBHAAAABAHHHBHHBHAHBHABBBHABBAAAABHBHHBBBAAHAHHHBHABABHBHBBBHBABAAAHHABAHBHBBBBHBBBHBHBBHHABBABBABHABBHAABABHBAHAAHBBAHAAHHBAABBAHHAHHH
1-3	Bin1-3_5.6-5.8	5.8	54.4	AHHHBBHHBHABABAHBABBHBBBAHBHHHHBBHHBBBHABBHBBABBAABHBHAAAABAHHHBAHBHAHBHABBBHABBAAAABHBAHBBBAAHAHHHBHABABHBHBBBHBABAAAHHABAHBHBBBBHBBBHBHBBHHABBABBABHABBHAABABHBAHAAHBBAHAAHHBAABBAHHAHHH
1-3	Bin1-3_5.8-5.9	5.9	58.2	AHHHBBHHBHABABBHBABBHBBBAHBHHHHBBHHBBBHHBBHBBBBBAABHBHAHAABAHHHBAHBHAHBHABBBHABBAAABBHBAHBBBAAHAHHHBHABABHBHHBBHBABAAAHHABAHBHHBBBHBBBHBHBBHHABBABBABHABBHAABABHBAHHABBBAHBAHHBAABBAHHAHHH
1-3	Bin1-3_5.9-6	6	58.5	AHHHBBHHBHABABBHBABBHBBBAHBHHHHBBHHBBBHHBHHBBBBBAABHBHAHAABAHHHBAHBHAHBHABBBHABBAAABBHBAHBBBAAHAHHHBHABABHBHHBBHBABAAAHHABAHBHHBBBHBBBHBHBBHHABBABBABHABBHAABABHBAHHABBBAHBAHHBAABBAHHAHHH
1-3	Bin1-3_6-6.2	6.2	59.6	AHHHBBHHBHABABBHBAHBHBBBAHBHHHHBBHHBBBHHBHHBBBBBBABHBHAHAHBAHHHBAHBHAHBHABBBHABBAAABBHBAHBBBAAHAHHHBHABABHBHHBBHBABAAAHHABAHBHHBBBHBBBHBHBBHHABBABBABHABBHAABABHBAHHABBBAHBAHHBAABBAHHAHHH
1-3	Bin1-3_6.2-6.3	6.3	60.1	AHHHBBHHBHABABBHBAHBHBBBAHBHHHHHBHHBBBHHBHHBBBBBBABHBHAHAHBAHHHBAHBHAHBHABBHHABBAAABBHBAHBBBAAHAHHHBHABABHBHHBBHBABAAAHHABAHBHHBBBHBBBHBHBBHHABBABBABHABBHAABABHBAHHABBBAHBAHHBAABBAHHAHHH
1-3	Bin1-3_6.3-6.5	6.5	60.9	AHHHBBHHBHABABBHBAHBHBBBAHBHHHHHBHHBBBHHBHHBBBBBBABHBHAHAHBAHBHBAHBHAHBHABBHHABBAAABBHBAHBBBAAHAHHHBHABABHBHHBBHBABAAAHBABAHBHHBBBHBBBHBHBBHHABBABBABHABBHAABABHBAHHABBBAHBAHHBAABBAHHAHHB
1-3	Bin1-3_6.5-9	9	61.2	AHHHBBHHBHABABBHBAHBHBBBAHBHHHHHBHHBBBHHBHHBBBBBBABHBHAHAHBAHBHBAHBHAHBHABBHHABBAAABBHBAHBBBAAHAHHHBHABABHBHHBBHBABAAAHBABAHBHHBBBHBBBHBHBBHHAHBABBABHABBHAABABHBAHHABBBAHBAHHBAABBAHHAHHB
1-3	Bin1-3_9-9.2	9.2	61.7	AHHHBBHHBHABABBHBAHBHBBBAHBHHHHHBHHBBBHHBHHBBBBBBABHBHAHAHBAHBHBAHBHAHBHABBHHABBAAABBHBAHBBBAAHAHHHBHABHBHBHHBBHBABAAAHBABAHBHHBBBHBBBHBHBBHHAHBABBABHABBHAABABHBAHHABHBAHBAHHBAABBAHHAHHB
1-3	Bin1-3_9.2-9.6	9.6	63.1	AHHHBBHHBHHBABBHBAHBHBBBAHBHHHHHBHHBBBHHBHHBBBBBBABHBHAHAHBAHBHBAHBHAHBHABBHHABBAAABBHBAHBBBAAHBHHHBHABHBHBHHBBHBABAAAHBABAHBHHBBBHBBBHBHBBHHAHBBBBABHABBHAABABHBAHHABHBAHBAHHBAABBAHHAHHB
1-3	Bin1-3_9.6-9.7	9.7	68.9	AHHHABHHBHHBAHBHBAHBHBBBAHBHHHHHBHHBBBHHBHHBBBBBBABHBHAHAHBHHBHBBHBHAHBHHBBHHABBAAABBHBAHBBBAHHBHHHBHABHBHBHHBBHBABAAAHBABAHBHHBBBHBBBHBHBBHHAHBBBAABHABBHABAAAHBAHHABHBBHBAHHBAHBAAHHAHHB
1-3	Bin1-3_9.7-9.8	9.8	70.3	AHHHABHHBHHBAHBHBAHBHBBBAHBHHHHHBHHBBBHHBHHBBBBBBABHBHAHAHBHHBHBBHBHAHBHHBBHHABBAAABBHBAHBBBAHHBHHHBHABHBHBHHBBHBABAAAHBABAHBHHBBBHBBBHBHBBHHAHABAAABHABBHABAAAHBAHHABHBBHBAHHBAHBAAHHHHHB
1-3	Bin1-3_9.8-9.9	9.9	75.8	AHHHAAHHBHHBAHBHBAHBHBBAAHBHHHHHAHHBBBHHBHHBBBBBBABHBHAHAHBHHBHBBHAHAHAHHBBHHABBABABBHBAHBBBAHHBHHHBHABHBHBHHBBHBABAAAHBABAHBBHABBHBBBHBHBBHHAHABAAABHHBHHABAAAHBAHHABHBBHBBHHBAHBAHHHHHHB
1-3	Bin1-3_9.9-10	10	78.8	AHHHAAHHBHHBAHBHBAHBHABAAHBHHHHHAHHBBBHHBHHBBBBBBABHHHAHAHAHHBHBBHAHAHAHHBBHHABBABABBHBAHBBBAHHBHHHBHABHBHBHHBAHAABAAAHBABAHABHABBHBBBHBHBBHHAHABAAABHHBHHABAAAHBAHHABHBBHBBHHBAHBAHHHHHHB
1-3	Bin1-3_10-10.2	10.2	80.7	AHHHAAHHBHHBAHBHBHHBHABAAHBHHHHHAHHBBBHHBHHBBBBBBHBHHHAHHHAHHBHBBHAHAHAHHBBHHABBABABBHBAHBBBHHHBHHHBHHBHBHBHHBAHAABHAAHBABAHABHABBHBBBHBHBBHHAHABAAABHHBHHABAAAHBHHHABHBBHBBHHBAHBAHHHHHHB
1-3	Bin1-3_10.2-10.3	10.3	83.4	AHHHAAHHBHHBAHBHBHHBHABAAHBHHHHHAHHBHBAHBHHBBBBBBHBHHHAHHHAHHBHHBHAHAHAHHBBHHABHABABHHBAHBBBHHHBHHHBHHBHBHBHHAAHAAHHAAHBABAHABHAHBHBBBHBHBBHHAHABAAABHHBHHABAAAHBHHHAHHBBHBBHHBAHBAHHHHHHB
1-3	Bin1-3_10.3-11.7	11.7	83.9	AHHHAAHHBHHBAHBHBHHBHABAAHBHHHHHAHHBHBAHBHHBBBBBBHBHHHAHHHAHHBHHBHAHAHAHHBBHHABHABABHHBAHBBBHHHBHHHBHHBHBHBHHAAHAAHHAAHBABAHABHAHBHBBBHBHBBHHAHABAAAHHHBHHABAAAABHHHAHHBBHBBHHBAHBAHHHHHHB
1-3	Bin1-3_11.7-11.8	11.8	84.4	AHHHAAHHBHHBAHBHBHHBHABAAHBHHHHHAHHBHBAHBHHBBBBBBHBHHHAHHHAHHBHHBHAHAHAHHBBHHABHABABHHBAHBHBHHHBHAHBHHBHBHBHHAAHAAHHAAHBABAHABHAHBHBBBHBHBBHHAHABAAAHHHBHHABAAAABHHHAHHBBHBBHHBAHBAHHHHHHB
1-3	Bin1-3_11.8-12	12	85.2	AHHHAAHHBHHBAHBHBHHBBABAAHBHHHHHAHHBHBAHBHHBBBBBBHBHHHHHHHAHHBHHBHAHAHAHHBBHHAHHABABHHBAHBHBHHHBHAHBHHBHBHBHHAAHAAHHAAHBABAHABHAHBHBBBHBHBBHHAHABAAAHHHBHHABAAAABHHHAHHBBHBBHHBAHBAHHHHHHB
1-3	Bin1-3_12-12.4	12.4	86	AHAHAAHHBHHBAHBHBHHBBABAAHBHHHHHAHHHHBAHBHHBBBBBBHBAHHHHHHAHHBHHBHAHAHAHHBBHHAHHABABHHBAHBHBHHHBHAHBHHBHBHBHHAAHAAHHAAHBABAHABHAHBHBBBHBHBBHHAHABAAAHHHBHHABAAAABHHHAHHBBHBBHHBAHBAHHHHHHB
1-3	Bin1-3_12.4-12.5	12.5	88.2	AHAHAAHHBBHBAHBHBHHBBABAAHHHHHHHAHHHHBAHHHHABBBBBHBAHHHHHHAHHBHHBHAHAHAHHBBHHAHHABABHHBAHBHBHHHBHAHBHHBHBHBHHAAHAAHHAAHBABAHABHAHBHBBBHBHBBAHAHABAAAHHHBHHABAAAABHHHAHHBBHBBHHBAHHAHHHHHAB
1-3	Bin1-3_12.5-12.6	12.6	89	AHAHAAHHBBHBAHBHBHHBBABAAHHHHHHHAHHHHBAHHHHABBBBBHBAHHHHHHAHHBHHBHAHABAHHBBHHAHHABABHHBAHBHBHHHBHABBHHBHBHBHHAAHAAHHAAHHABAHABHAHBHBBBHBHBBAHAHABAAAHHHBHHABAAAABHHHAHHBBHBBHHBAHHAHHHHHAB
1-3	Bin1-3_12.6-12.9	12.9	90.1	AHAHAAHHBBHBAHBHBHHBBABAAHHHHHHHAHHHHBAHHHHABBBBBHBAHHHHHHAHHBHHBHAHABAHHBBHHAHHABABHHBAHBHBHHHBHAHBHHBHBHBBHAAHAAHHAAHHABAHABHAHBHBBBHBHBBAHAHABAAAHHHBHHABAAAABHHHAHHBBBBBHHBHHHAHHHHHAB
1-3	Bin1-3_12.9-13.1	13.1	90.6	AHAHAAHHBBHBAHBHBHHBBABAAHHHHHHHAHHHHBAHHHHABBBBBHBAHHHHHHAHHBHHBHAHABAHHBBHHAHHABABHHBAHBHBHHHBHAHBHHBHBABBHAAHAAHHAAHHABAHABHAHBHBBBHBHBBAHAHABAAAHHHBHBABAAAABHHHAHHBBBBBHHBHHHAHHHHHAB
1-3	Bin1-3_13.1-13.3	13.3	93.3	AHAHAAHHBBHBAHBHBHHBHABAAHHHHHHHAHHHHBAHHHHABBBBBHBBHAHHHHAHHBHHBHAHABAHHBBHHAHHABABHHBAHBHBHHHBHAHBHHBHBABBHAHHAAHHAAHHABAHABHAHBHBBBHBHBBAABHABAAHHHHBHHABAAAABHHHAHHBBBBBHHBHHHAHHHHHAB
1-3	Bin1-3_13.3-13.6	13.6	95.8	AHAHAAHHBHHBAHBHBHHBHABAHHHHAHHHAHHHHBAHHBHABBBBBHBBHAHHHHAHHBHHBHAAABAHHBBHHAHHABABHHBAHBHBHHHBHAHBHHHHBABHHHHHAAHHAAHHABAHABHAHBHBBBHBHBBAABHAHAAHHHHBHHABAAAABHHHAHHBBBBBHHBHHHAHHHHHAB
1-3	Bin1-3_13.6-13.7	13.7	96.9	AHAHAAHHBHHBAHBHBHHBHABAHHHHAHHHAHHHHBAHHBHABBBBBHBBHAHHHHAHHBHHBHAAABAHHBBHHAHHABABHHBAHBHBHHHBHAHBHHHHBHBHHHHHAAHHAAHHABAHABHAHBHBBBHBHBBAABHAHAAHHHHBHHABAAAABHHAAHHBBBBBHHBHHHAHHHHHBB
1-3	Bin1-3_13.7-14.1	14.1	98	AHAHAAHHBHHBAHBHBHHBHBBAHHHHAHHHAHHHHBAHHBHABBBBBHHBHAHHHHAHHBHHBHAAABAHHBBHHAHHAHABHHBAHBHBHHHBHAHBHHHHBHBHHHHHAAHHAAHHABAHABHAHBHBBBHBHBBAABHAHAAHHHHBHHABAAAABHHAAHHBBBBBHHBHHHAHHHHHBB
1-3	Bin1-3_14.1-14.2	14.2	100.2	AHAHAAHABHHBAHBHBHABHBBAHHHHAHAHAHAHHBAAHBAABBBBBHHBHAHHHHAHHBHHBHAAABAHHBBAHAHHAHABHHBAHBHBHHHBHAHBHHHHBHBHHHHHAAHHAAHHABAHABHAHBHBBBHBHBBHABHAHAAHHHHBHHABAAAABHHAAHHBBBBBHHBHHHAHHHHHBB
1-3	Bin1-3_14.2-14.3	14.3	100.5	AHAHAAHABHHBAHBHBHABHBBAHHHHAAAHAHAHHBAAHBAABBBBBHHBHAHHHHAHHBHHBHAAABAHHBBAHAHHAHABHHBAHBHBHHHBHAHBHHHHBHBHHHHHAAHHAAHHABAHABHAHBHBBBHBHBBHABHAHAAHHHHBHHABAAAABHHAAHHBBBBBHHBHHHAHHHHHBB
1-3	Bin1-3_14.3-14.5	14.5	101	AHAHAAHABHHBAHBHBHHBHBBAHHHHAAAHAHAHHBAAHBAABBHBBHHBHAHHHHAHHBHHBHAAABAHHBBAHAHHAHABHHBAHBHBHHHBHAHBHHHHBHBHHHHHAAHHAAHHABAHABHAHBHBBBHBHBBHABHAHAAHHHHBHHABAAAABHHAAHHBBBBBHHBHHHAHHHHHBB
1-3	Bin1-3_14.5-14.9	14.9	101.3	AHAHAAHABHHBAHBHBHHBHBBAHHHHAAAHAHAHHBAAHBAABBHBBHHBHAHHHHAHHBHHBBAAABAHHBBAHAHHAHABHHBAHBHBHHHBHAHBHHHHBHBHHHHHAAHHAAHHABAHABHAHBHBBBHBHBBHABHAHAAHHHHBHHABAAAABHHAAHHBBBBBHHBHHHAHHHHHBB
1-3	Bin1-3_14.9-15.3	15.3	103.8	AHAHAAHABHHBAHBHBHHBHBBHHHHBAAAHAHAHHBAAHBAABBHBBHHBHAHHHHHHHBHHBBAAABAHHBBAAHHHAHABHHBAHBHBHHBBHAHBAHHHBHBHHHHHAAHHAAHHABAHABHHHBHBBBHBHBBHABHAHAAHHHHBHHHBAAAABHHAAHHBBBBBHHBHHHAHHHHHBB
1-3	Bin1-3_15.3-15.8	15.8	104.6	AHAHAAHABHHBHHBHBHHBHBBHHHHBAAAHAHAHHBAAHBAABBHHBHHBHAHHHHHHHBHHBBAAABAHHBBAAHHHAHABHHBAHBHBHHBBHAHBAHHHBHBHHHHHAAHHAAHHABAHABHHHBHBBBHBHBBHABHHHAAHHHHBHHHBAAAABHHAAHHBBBBBHHBHHHAHHHHHBB
1-3	Bin1-3_15.8-16.1	16.1	106.2	AHAHAAAABHHBHHBHBHHBHBBHHHHBAAAHAHAHHBAAHBAABBHHBHHBHAHHHHHHHBHHBBAAABAHHBBAAHHHAHHBHHBAHBHBHHBBHAHBAHHHBHBHHHHHAAHHAAHHABAHABHHHBHBBBHBHBBHABHHHHAHHHHBHHHBAAAHBHHAHHHBBBBBHHBHHHAAHHHHBB
1-3	Bin1-3_16.1-16.2	16.2	107.8	AHAHAAAABHHBHHBBBHHBHBBHHHHBAAAHAHAHHBAAHBAABBHHBHHBHAHBHHHHHBHHBBHAABAHBBBAAHHHAHHBHHBAHBHBHHBBHAHBAHHBBHBHHHHHAAHHAAHHABAHABHHHBHBBBBBHBBHABHHHHAHHHHBHHHBAAAHBHHAHHHBBBBBHHBHHHAAHHHHBB
1-3	Bin1-3_16.2-16.5	16.5	109.2	AHAHAAAABHHBHHBBBHHBHBBHHHHBAAAHAHAHHBAAHBAABBHHBHHBHAHBHHHHHBHHBBHAABAHBBBAAHHHAHHBHHBAHBHBHHBBHAHBAHHBBHBHHHHHAAHHAAHHABAHABHHHBHBBBBHHHHHABHHHHAHHHHBHHHHAAAHBHHAHHHBBBBBHHHHHHAAHHHHBB
1-3	Bin1-3_16.5-18	18	112.8	AHAHAAAABHHBHHBBBHHBHBBHHHHBAAAHAHAHHHAAHBAABBHHBHHBHAHBHHHHHBAHBBHAABAHBBBAAHHHAHHHHHBAHBHHHBBBHAHHAHHBBHBHHHHHAAHHAAHHAHAHABHHHHHBBHBHHHHHHBHHHHAHHHHBHHHHAAAHHHHAHHHBBBBHHHHHHHAAHHHHBH
1-3	Bin1-3_18-18.2	18.2	113.6	AHAHAAAABHHBHHBBBHHBHBBHHHHBAAAHAHHHHHAAHBAABBHHBHHBHAHBHHHHHBAHBBHAABAHBBBAAHHHAHHHHHBAHBHHHABBHAHHAHHBBHBHHHHHAAHHAAHHAHAHABHHHHHBBHBHHHHHHBHHHHAHHHHBHHHHAAAHHHHAHHHBBBBHHHHHHHAAHHHHBH
1-3	Bin1-3_18.2-18.7	18.7	114.7	AHAHAAAABHHBHHBBBHHBHBBHHBHBAAAHAHHHHHAAHBAABBHHBHHBHAHBHHHHHBAHBBHAABAHBBBAAHHHAHHHHHBAHBHHHABBHAHHAHHBBHBHHHHHAAHHAAHHAHAHABHHHHHBBHBHHHHHHBHHHHAHHAHBHHHHAAAHHHHAHBHBBBBHHHHHHHAAHAHHBH
1-3	Bin1-3_18.7-19.2	19.2	116.3	AHAHAAAABHABHHBBBHHBHBBHHBABAAAHAAHHHHAAABAABBHHBHHBHABBHHHHHBAHBBHAABAHBBBAAHHHAHHHHHBAHBHHHABBHAHHAHHBBHBHHHHHAAHHAAHHAHAHABHHHHHBBHBHHHHHHBHHHHAHHAHBHHHHAAAHHHHAHBHBBBBHHHHHBHAAHAHHBH
1-3	Bin1-3_19.2-19.7	19.7	116.6	AHAHAAAABHABHHBBBHHBHBBHHBABAAAHAAHHHHAAABAABBHHBHHBHABBHHHHHBAHBBHAABAHBBBAAHHHAHHHHHBAHBHHHABBHAHHAHHBBHBHHHHHAAHHAAHHAHAHABHHHHHBBHBHHHHHHBHHHHABHAHBHHHHAAAHHHHAHBHBBBBHHHHHBHAAHAHHBH
1-3	Bin1-3_19.7-20	20	119.6	AHAHAAHABHABHHBHBHHBHBBHHBABAAAHAAHHHHAAABAABBHHBHHBHABBHHHHHBHHBBHAABAHBBBAAHHHAHHHHHBAHBHHHABBHAHHAHAAHHHHHHHHAAHHAAHHAHAHABHHHHHBBHHHHHHHHBHHHHABHAHBHHHHAAAHHHHAHBHHBBBHHHHHBHAAHAHHHH
1-3	Bin1-3_20-20.2	20.2	121	AHAHAAHABHABHHBHBHHBHHBHHBABAAAHAAHHHHAAABAABBHHBHHBHHBBHHHHHBHHBBHAABAHBBBHHHHHAHHHHHBAHBHHHABBHAHHAHAAHHHHHHHHAAHHAAHHAHAHABHHHHHBBHHHHHHHHBHHHHABHAHBHHHHAAAHHHHAHBHHBBBHHHHHHHAAHAHHHH
1-3	Bin1-3_20.2-20.3	20.3	121.5	AHAHAAHABHABHHBHBHHBHHBHHBABAAAHAAHHHHAAABAABBHHBHHBHHBBHHHHHBHHBBHAABAHBBBHHHHHAHHHHHBAHHHHHABBHAHHAHAAHHHHHHHHAAHHAAHHAHAHABHHHHHBBHHHHHHHHBHHHHAHHAHBHHHHAAAHHHHAHBHHBBBHHHHHHHAAHAHHHH
1-3	Bin1-3_20.3-20.4	20.4	124.5	AHAHAAHHBHHBHHBHBHHBHHBHHHHBHAAHAHHHHHAAHBAABBHHBHHBHHHBHHHHHBHHBBHAABAHBBBHHHHHAHHHHHBAHHHHHABBHAHHAHHAHHHHHHHHAAHBAAHHAHAHABHHHHHBBHHHHHHHHBHHHHAHHAHBHHHHAAAHHHHAHHHHBBBHHHHHHHAAHAHHHH
1-3	Bin1-3_20.4-21.2	21.2	130.7	AHAHAAHHBHHBHHBHBHHHHHHHHHHHHAHHAHHHHHAHHBHABBHHHHHBHHHHHHHHHBHHHHHHABAHBBBHHHHHHHHHHHBHHHHHHAHBHAHHAHHAHHHHHHHHHAHBAHHHHHAHHBHHHHHBBHHHHHHHHHHHHHAHHAHBHHHHAHAHHHHAHHHHHBBHHHHHHHHAHAHHHH
1-3	Bin1-3_21.2-21.6	21.6	132.9	AHAHAAHHBHHBHHBHBHHHHHHHHHHHHHHHAHHHHHHHHBHAHBHHHHHBHHHHHHHHHBHHHHHHABAHHBBHHHHHHHHHHHBHHHHHHAHHHAHHAHHAHHHHHHHHHAHBAHHHHHHHHHHHHHHBBHHHHHHHHHHHHHAHHAHHHHHHAHAHHHHAHHHHHBBHHHHHHHHAHAHHHH
1-3	Bin1-3_21.6-22.5	22.5	133.4	AHAHAAHHBHHBHHBHBHHHHHHHHHHHHHHAAHHHHHHHHBHAHBHHHHHBHHHHHHHHHBHHHHHHABAHHBBHHHHHHHHHHHBHHHHHHAHHHAHHHHHAHHHHHHHHHAHBAHHHHHHHHHHHHHHBBHHHHHHHHHHHHHAHHAHHHHHHAHAHHHHAHHHHHBBHHHHHHHHAHAHHHH
1-3	Bin1-3_22.5-23	23	138.5	AHAHAAHHBHHBHHBHBAHHHHHBHHHHHHHAAHHHHHHHHBHAHBHHHHHBHHHHHHHHHBHAHHAHABAHHBBHHHHBHHHHHHBHAHHHHAHHHABHHBHAHAHHHAHHHAHBAHHHHHHBHHHHHHHBBHHHHHBAHHAHHHAHHAHHHHHHAHAAHHHAHHHHHBBHAAHHHHHAHAHAHH
1-3	Bin1-3_23-23.8	23.8	139.3	AHAHAAHHBBHBHHBHBAHHHHHBHHHHHHHAAHHHHHHHHBHAHBHHHHHBHHHHHHHHHBHAHHAHABAHHBBHHHHBHHHHHHBHAHHHHAHHHABHHBHAHAHHHAHHHAHBAHAHHHHBHHHHHHHBBHHHHHBAHHAHHHAHHAHHHHHHAHAABHHAHHHHHBBHAAHHHHHAHAHAHH
1-3	Bin1-3_23.8-24	24	146	AHAHAAHHBBHBHHBHBHHHHHHHHHHHHHHAAHHHHHHHHBHAHBHHHHHBHHHHHHHHHHHHHHHHABAHHHBHHHHHHHHHHHBHHHHHHHHHHAHHHHHHHAHHHAHHHAHBAHAHHHHHHHHHHHHBBHHHHHBHHHHHHHAHHAHHHHHHAHAAHHHAHHHHHBBHAHHHHHHAHAHHHH
1-3	Bin1-3_24-24.7	24.7	150.2	AHAHAAHHBBHBAHBHBHHHHHHHHHHHHHHAAHHAHBHHHBHAHBHHHHHBHHHHHAHHHHHHHHHHABAHHHBHHHBHHHABHHBHHHHHHHHHHAHHHHHHHAHHHAHAHAHBAHAHHBHHHHHHHBHBBAHHHHBHHHHHHHAHHAHHHBAHAHAAHHHAAHHHHBBHAHHHHHHAHAHHHB
1-3	Bin1-3_24.7-25	25	145.2	AHAHAAHHBHHBHHBHBHHHHHHHHHHHHHHAAHHHHHHHHBHAHBHHHHHBHHHHHHHHHHHHHHHHABAHHHBHHHHHHHHHHHBHHHHHHHHHHAHHHHHHHAHHHAHHHAHBAHAHHHHHHHHHHHHHHHHHHHBHHHHHHHAHHAHHHHHHAHAAHHHAHHHHHBBHAHHHHHHAHAHHHH
1-4	Bin1-4_0-0.9	0.9	0	AHHBHABHAAHAAHHAAHAHBHHHHHAHBHHBBHHBHHBHAAHHAHBBBHBAAHHHABBHHHHHHAAAAHHBHBHHHHHHAABHHABHAABAHABHAABAHAHHAHAHHHAHHHBBAAHHBHAHBHHAAABBBBAHAHHHBHHBBHHHHAABBAAHBHBHBHHAAHABAHAHHHAABAAAHAHHAH
1-4	Bin1-4_0.9-1.2	1.2	4.7	AHHBHABHAAHAABHAABABBBHHHHAHBHHBBBHBHBBHAAHBAHBBBHBAAHHHABBHHHHHHAAAAHHBHBBBHBBBAABHBABHAABAHABHAABABAHHAHAHBHAHHHBBAAHHBHAHBHHAAABBBBAHAHBHBHBBBHHHHAABBAAHBHBHBHHAAHABAHAHHHAABAAAHAHHAH
1-4	Bin1-4_1.2-1.3	1.3	7.4	ABHBHABHAAHAABHAABABBBHHHHAABHHBBBHBHBBHAAHBAABBBHBAAHAAABBAHHHHHAAAAHHBHBBBHBBBAABHBABHAABAHABHAABABAHHAHAHBHAAHHBBAAHHBHAHBHHAAABBBBAHAHBHBHBBBBHHHAABBAAHBHBABHHAAHABAHAAHHAABAAAHAHHAH
1-4	Bin1-4_1.3-1.4	1.4	7.9	ABHBHABHAAHAABHAABABBBHHHHAHBHHBBBHBHBBHAAHBAABBBHBAAHAAABBAHHAHHAAAAHHBHBBBHBBBAABHBABHAABAHABHAABABAHHAHAHBHAAHHBBAAHHBHAHBHHAAABBBBAHAHBHBHBBBBHHHAABBAAHBHBABHHAAHABAHAAHHAABAAAHAHHAH
1-4	Bin1-4_1.4-1.6	1.6	8.4	ABHBHABHAAHAABHAABABBBHHHHAHBHHBBBHBHBBHAAHBAABBBHBAAHAAABBAHHAHHBAAAHHBHBBBHBBBAABHBABHAABAHABHAABABAHHAHAHBHAAHHBBAAHHBHAHBHHAAABBBBAHAHBHBHBBBBHHHAABBAAHBHBABHHAAHABAHAAHHAABAAAHAHHAH
1-4	Bin1-4_1.6-1.7	1.7	8.9	ABHBHABHAAHAABHAABABBBHHHHAHBHHBBBHBHBBHAAHBAABBBHBAAHAAABBAHHAHHBAAAHHBHBBBHABBAABHBABHAABAHABHAABABAHHAHAHBHAAHHBBAAHHBHAHBHHAAABBBBAHAHBHBHBBBBHHHAABBAAHBHBABHHAAHABAHAAHHAABAAAHAHHAH
1-4	Bin1-4_1.7-2.1	2.1	9.2	ABHBHABHAAHAABHAABABBBHHHHAHBHHBBBHBHBBHAAHBAABBBHBAAHAAABBAHHAHHBAAAHHBHBBBHABBAABHBABHAABAHABHAABAHAHHAHAHBHAAHHBBAAHHBHAHBHHAAABBBBAHAHBHBHBBBBHHHAABBAAHBHBABHHAAHABAHAAHHAABAAAHAHHAH
1-4	Bin1-4_2.1-2.2	2.2	9.5	ABHBHABHAAHAABHAAHABBBHHHHAHBHHBBBHBHBBHAAHBAABBBHBAAHAAABBAHHAHHBAAAHHBHBBBHABBAABHBABHAABAHABHAABAHAHHAHAHBHAAHHBBAAHHBHAHBHHAAABBBBAHAHBHBHBBBBHHHAABBAAHBHBABHHAAHABAHAAHHAABAAAHAHHAH
1-4	Bin1-4_2.2-2.4	2.4	9.8	ABHBHABHAAHAABHAAHABBBHHHHAHBHHBBBHBHBBHAAHBAABBBHBAAHAAABBAHHAHHBAAAHHBHBBBHABBAABHBABHAABAHABHAABAHAHHAHAHBHAAHHBBAAHHBHAABHHAAABBBBAHAHBHBHBBBBHHHAABBAAHBHBABHHAAHABAHAAHHAABAAAHAHHAH
1-4	Bin1-4_2.4-2.6	2.6	10.3	ABHBHABHAAHAABHAAHABBBHHHHAHBHHBBBHBHBBHAAHBAABBBHBAAHAAABBAHHAHHBAAAHHBHBBBHABBAABHBABHAABAHABHAABAHAHHAHAHBHBAHHBBAAHHBHAABHHAAABBBBAHAHBHBHBBBBHHHAABBAAHBHBABHHAAHABAHAAHHAABAAAHAHHAH
1-4	Bin1-4_2.6-2.7	2.7	10.6	ABHBHABHAAHAABHAAHABBBHHHHAHBHHBBBHBHBBHAAHBAABBBBBAAHAAABBAHHAHHBAAAHHBHBBBHABBAABHBABHAABAHABHAABAHAHHAHAHBHBAHHBBAAHHBHAABHHAAABBBBAHAHBHBHBBBBHHHAABBAAHBHBABHHAAHABAHAAHHAABAAAHAHHAH
1-4	Bin1-4_2.7-3	3	11.4	ABHBHAHHAAHAABHAAHABBBHHHHAHBHHBBBHBHBBHAAHBAABBBBBAAHAAABBAHHAHHBAAAHHBHBBBHABBAABABABHAABAHABHAABAHAHHAHAHBHBAAHBBAAHHBHAABHHAAABBBBAHAHBHBHBBBBHHHAABBAAHBHBABHHAAHABAHAAHHAABAAAHAHHAH
1-4	Bin1-4_3-3.1	3.1	11.7	ABHBHAHHAAHAABHAAHABBBHHHHAHBHHBBBHBHBBHAAHBAABBBBBAAHAAABBAHHAHHBAAAHHBHBBBHABBAABABABHAABABABHAABAHAHHAHAHBHBAAHBBAAHHBHAABHHAAABBBBAHAHBHBHBBBBHHHAABBAAHBHBABHHAAHABAHAAHHAABAAAHAHHAH
1-4	Bin1-4_3.1-3.3	3.3	13	ABHBHAHHAAHAABHAAHABBBHHBHAHBHHBBBHBHBBAAAABAABBBBBAAAAAABBAHHAHHBAAABHBHBBBHABBAABABABHAABABABHAABAHAHHAHAHBHBAAHBBAAHHBHAABHHAAABBBBAHAHBHBHBBBBHHHAABBAAHBHBABHHAAHABAHAAHHAABAAAHAHHAH
1-4	Bin1-4_3.3-4.2	4.2	13.8	ABHBAAHHAAHAABHAAHABBBHHBHAHBHHBBBHBHBBAAAABAABBBBBAAAAAABBAHHAHHBAAABHBHBBBHABBAABABABHAABABABHAABAHAHBAHAHBHBAAHBBAAHHBHAABHHAAABBBBAHAHBHBHBBBBHHHAABBAAHBHBABHHAAHABAAAAHHAABAAAHAHHAH
1-4	Bin1-4_4.2-4.3	4.3	14.1	ABHBAAHHAAHAABHAAHABBBHHBHAHBHHBBBHBHBBAAAABAABBBBBAAAAAABBAHHAHHBAAABHBHBBBHABBAABABABHAABABABHAABAHAHBAHAHBHBAAHBBAAHHBHAABHHAAABBBBAHAHBHBHBBBBHHHAABBAAHBABABHHAAHABAAAAHHAABAAAHAHHAH
1-4	Bin1-4_4.3-4.4	4.4	14.6	ABHBAAHHAAHAABHAAHABBBHHBHAHBHHBBBHBHBBAAAABAABBBBBAAAAAABBAHHAHHBAAABHBHBBBHABBAABABABHAABABABHAABAHAHBAHBHBHBAAHBBAAHHBHAABHHAAABBBBAHAHBHBHBBBBHHHAABBAAHBABABHHAAHABAAAAHHAABAAAHAHHAH
1-4	Bin1-4_4.4-4.5	4.5	21.8	ABHBBAHHAAHAABHABHABBBHHBHAHBHHBBBHBHBAAABABAAAABBBABAAAABBAHHAHHBBAABHBHBBBHABBAABABABHAABABABHAABBHAHAAHBHBHBAAHBAAAHHBHAABHHBAABBBBAHAHBHBHBBABHHHAABBAAHBABABHHAAHABAAAAHHAABAAAHAHHAH
1-4	Bin1-4_4.5-4.6	4.6	30.2	ABHBBBHHBAHAABHABHBBBBHHBHBHBHHBBBHBHBAABBABAAAAAABABAAAAABAHHAHHBBAABHBHBBBHABBAABABABHABBABABHAABBHAHABHBHBHBABHBAAAHHBHAABHHBBABBBBAHAHBHBHBBABHHHAABBAAHBABABHHAAHBBAAAAHHAAABAAHAHHAH
1-4	Bin1-4_4.6-4.7	4.7	31.5	ABHBBBHHBAAAABHABHBBBBHHBHBHBHHBBBHBHBAABBABBAAAAABABAAAAABAHHAHHBBAABHBHBBBHABBAABABABHABBABABHAABBHAHABHBHBHBABHBAAAHHAHAABHHBBABBBBAHAHBHBHBBABHHHAABBAAHBABABHHAAHBBAAAAHHAAABAAHAHHAH
1-4	Bin1-4_4.7-4.8	4.8	33.1	ABHBBBHHBAAAABHABHBBBBHHBHBHBHHBBBHBBBAABBABBAAAAABABAAAAABAHHAHHBBAABHHHBBBHABBAABABABHABBABABHAABBHAHABHBHBHBABHBAAAHHAHAABHHBBABBBBAHAHBHBABBABHABAABBAAHBABABHHAAHBBAAAAHHAAABAAHAAHAH
1-4	Bin1-4_4.8-4.9	4.9	35	ABHHBBHHBAAAABAABHBBBBHHBHBHBHHBBBHBBBAABBABBAAAAABABAAAAABAHHAHHBBAABHHABBBHABBAABABABHABBABABAAABBHABABHBHBHBABHBAAAHHAHAABHHBBABBBBABAHBHBABBABHABAABBAAHBABABAHAAHBBAAAAHHAAABAAHAAHAH
1-4	Bin1-4_4.9-5	5	40.2	ABHHBBHHBAAAABAABHBBBBBHAHBHBHHBABHBBBAABBABBAAAAABABAAAAABAHHBBHHBAAHHHABBBHABBAAAABHBHABBAHABAHABBHABABHBHBBBABABAAAHHABAABHHBBAHBBBABAHBHBABBABHABAABBAAHBABABAHAAHBBAAAAHHAAABAAHAAHAH
1-4	Bin1-4_5-5.2	5.2	50	ABHHBBHHBBABABAHBHBBBBBBAHBHHHHBABHBBBAABBHBBAAAAABABBAAAABAHHBBHHBHAHHHABBBHABBAAAABHBHHBBBHABAHAABHABABHBHBBBABABAAAHHABAHBHBBBBHBBBHBHBBHHABBABBABBABBBAHBABABAHAAHBBABAAHHBAABAAHBAHAH
1-4	Bin1-4_5.2-5.5	5.5	50.3	ABHHBBHHBBABABAHBHBBBBBBAHBHHHHBABHBBBAABBHBBAAAAABABBAAAABAHHBBHHBHAHHHABBBHABBAAAABHBHHBBBHABAHAABHABABHBHBBBABABAAAHHABAHBHBBBBHBBBHBHBBHHABBABBABBABBBAABABABAHAAHBBABAAHHBAABAAHBAHAH
1-4	Bin1-4_5.5-5.6	5.6	50.6	ABHHBBHHBBABABAHBHBBBBBBAHBHHHHBABHBBBAABBHBBAAAAABABBAAAABAHHBBHHBHAHBHABBBHABBAAAABHBHHBBBHABAHAABHABABHBHBBBABABAAAHHABAHBHBBBBHBBBHBHBBHHABBABBABBABBBAABABABAHAAHBBABAAHHBAABAAHBAHAH
1-4	Bin1-4_5.6-6	6	51.9	ABHHBBHHBBABABAHBHBBBBBBAHBHHHHBABHBBBAABBHBBABBAABABBAAAABAHHBBHHBHAHBHABBBHABBAAAABHBHHBBBHAHAHAABHABABHBHBBBABABAAAHHABAHBHBBBBHBBBHBHBBHHABBABBABBABBBAABABABAHAAHBBABAAHHBAABAAHBAHAH
1-4	Bin1-4_6-6.2	6.2	53.5	ABHHBBHHBBABABAHBHBBBBBBAHBHHHHBABHBBBAABBHBBBBBAABABBAAAABAHHBBHHBHAHBHABBBHABBAAABBHBHHBBBHAHAHAABHABABHBHBBBABABAAAHHABAHBHBBBBHBBBHBHBBHHABBABBABBABBBAABABABAHAAHBBABBAHHBAABAAHBAHAH
1-4	Bin1-4_6.2-6.3	6.3	55.1	ABHHBBHHBBABABBHBHBBBBBBAHBHHHHBABHBBBAABBHBBBBBAABABBAAAABAHHBBAHBHAHBHABBBHABBAAABBHBHHBBBHAHAHAABHABABHBHBBBABABAAAHHABAHBHBBBBHBBBHBHBBHHABBABBABBABBBAABABABAHBABBBABBAHHBAABAAHBAHAH
1-4	Bin1-4_6.3-6.4	6.4	56.7	ABHHBBHHBBABABBHBHBBBBBBAHBHHHHBABHBBBAHBHHBBBBBAABABBAHAABAHHBBAHBHAHBHABBBHABBAAABBHBHHBBBHAHAHAABHABABHBHABBABABAAAHHABAHBHHBBBHBBBHBHBBHHABBABBABBABBBAABABABAHBABBBABBAHHBAABAAHBAHAH
1-4	Bin1-4_6.4-6.5	6.5	66.8	AHHHBBHHBBBBABBHBHAABABAAHBHHHHHABHBBBAHBHHBBBBBBABABBAHAHBAHHBBAHAHAHBHABBBHABBAAABBHBHHBBBHAHBHAABHABABHBHABBABABABABBABAHBHHBBBHBBBHBHBBHHABABABABBABBBABAABABBHBABBBABBAHHBAABAAHBAHAB
1-4	Bin1-4_6.5-6.6	6.6	69	AHHHBBHHBBBBABBHBHAABABAAHBHHHHHABHBBBAHBHHBBBBBBABABBAHAHBAHHBBAHAHAHBHABBBHABBAAABBHBHHBBBHAHBHAABHABABHBHABAABABABABBABAHBHHABBHBBBHBHBBHHABABAAABBABBBABAAAABBHBABBBABBAHHBAABAAHBAHAB
1-4	Bin1-4_6.6-6.7	6.7	73.6	AHHHBBHHBBBBABBHBHAABABAAABHHHHHABHBBBAHBHHBBBBBBHBABBAHAHAAHBBBHHAHAHBHHBBHHABBAAABBHBHHBBBHAHBHAABHABHBHBHABAABABHBABBABAHBBHABBHBBBHBHBBAHABABAAABBABBBABAAAABBHBABHBBBBAHHBAHBAAHBHHAB
1-4	Bin1-4_6.7-6.9	6.9	74.1	AHHHBBHHBBBBABBHBHAABABAAABHHHHHABHBBBAHBHHBBBBBBHBABBAHAHAAHBBBHHAHAHBHHBBHHABBAAABBHBBHBBBHAHBHAABHABHBHBHABAABABHHABBABAHBBHABBHBBBHBHBBAHABABAAABBABBBABAAAABBHBABHBBBBAHHBAHBAAHBHHAB
1-4	Bin1-4_6.9-7	7	75.4	AHHHBBHHBBBBABBHBHABBABAAABHHHHHABHBBBAHBHHBBBBBBHBABBAHAHAAHBBBHHAHAHBHHBBHHABBAAABBHBHHBBBHAHBHAHBHABHBHBHABAABABHHABBABAHBBHABBHBBBHBHBBAHABABAAABBABBBABAAAABHHBABHBBBBAHHBAHBAAHBHHAB
1-4	Bin1-4_7-7.1	7.1	76.8	AHHHBBHHBBBBABBHBHABBABAAABHHHHHABHBBBAHBHHBBBBBBHBABBAHAHAHHBBBHHAHAHBHHBBHHABBAAABBHBHHBBBHHHBHAHBHABHBHBHABAABABHHABBABAHBBHABBHBBBHBHBBAHABABAAABBHBBBABAAAABHHBABHBBBBBHHBAHBAAHBHHAB
1-4	Bin1-4_7.1-7.3	7.3	78.7	AHHHBBHHBBBBABBHBHABBABAAABHHHHHABHBBBAHBHHBBBBBBHBABBAHHHAHHBBBHHAHAHBHHBBHHABBABABBHBHHBBBHHHBHAHBHHBHBHBHABAABABHHABBHBAHBBHABBHBBBHBHBBAHABABAAABBHBBBHBAAAABHHBABHBBBBBHHBAHBAHHBHHAB
1-4	Bin1-4_7.3-8.8	8.8	79	AHHHBBHHBBBBAHBHBHABBABAAABHHHHHABHBBBAHBHHBBBBBBHBABBAHHHAHHBBBHHAHAHBHHBBHHABBABABBHBHHBBBHHHBHAHBHHBHBHBHABAABABHHABBHBAHBBHABBHBBBHBHBBAHABABAAABBHBBBHBAAAABHHBABHBBBBBHHBAHBAHHBHHAB
1-4	Bin1-4_8.8-8.9	8.9	80.4	AHHHHAHHBBBBAHBHBHABBABAAABHHHHHABHBBBAHBHHBBBBBBHBABBAHHHAHHBBBHHAHAHBHHBBHHABBABABBHBHHBBBHHHBHAHBHHBHBHBHABAABABHHABBHBAHBBHABBHBBBHBHBBAHAHABAAABBHBHBHBAAAABHHBABHBBBBBHHBAHBAHHBHHAB
1-4	Bin1-4_8.9-9	9	80.7	AHHHHAHHBBBBAHBHBHABBABAAABHHHHHABHBBBAHBHHBBBBBBHBABBAHHHAHHBBBHHAHAHBHHBBHHABBABABBHBHHBBBHHHBHAHBHHBHBHBHABAABABHHAHBHBAHBBHABBHBBBHBHBBAHAHABAAABBHBHBHBAAAABHHBABHBBBBBHHBAHBAHHBHHAB
1-4	Bin1-4_9-9.1	9.1	81.5	AHHHHAHHBBBBAHBHBHABBABAAABHHHHHABHBBBAHBHHBBBBBBHBABBAHHHAHHBBBHHAHAHBHHBBHHABBABABBHBHHBBBHHHBHAHBHHBHBHBHABAAHABHHAHBHBAHHBHAHBHBBBHBHBBAHAHABAAABBHBHBHBAAAABHHBABHBBBBBHHBAHBAHHBHHAB
1-4	Bin1-4_9.1-9.2	9.2	81.8	AHHHHAHHBBBBAHBHBHABBABAAABHHHHHABHBBBAHBHHBBBBBBHBABBAHHHAHHBBBHHAHAHBHHBBHHABBABABBHBHHBBBHHHBHAHBHHBHBHBBABAAHABHHAHBHBAHHBHAHBHBBBHBHBBAHAHABAAABBHBHBHBAAAABHHBABHBBBBBHHBAHBAHHBHHAB
1-4	Bin1-4_9.2-9.3	9.3	85.6	AHAHHAHHBBBBAHBHBHABBABAAABHHHHHABHAHBAHBHHBBBBBBHBAHBAHHHAHHBHHHHAHAHAHHBBHHABHABABBHBHHBHBHHHBHAHBHHBHBHBBABAAHAHHHAHBHBAHHBHAHBHBBBHBHBBAHAHABAAABBHBHBHBAAAABHHBAAHBBBBBHHBAHBAHHBHHAB
1-4	Bin1-4_9.3-9.8	9.8	86.4	AHAHHAHHBBBBAHBHBHABBABAAABHHHHHABHAHBAHBHHBBBBBBHBAHBAHHHAHHBHHHHAHAHAHHBBHHABHABABHHBHHBHBHHHBHAHBHHBHBHBBABAAHAHHHAHBHBAHHBHAHBHBBBHBHBBAHAHABAAAHBHBHBHBAAAABHHBAAHBBBBBHHBAHHAHHBHHAB
1-4	Bin1-4_9.8-9.9	9.9	86.9	AHAHHAHHBBBBAHBHBHABBABAAABHHHHHABHAHBAHBHHBBBBBBHBAHBAHHHAHHBHHHHAHAHAHHBBHHABHABABHHBHHBHBHHHBHAHBHHBHBHBBAAAAHAHHHAHBHBAHHBHAHBHBBBHBHBBAHAHABAAAHBHBHBHBAAAABHHBAAHBBBBBHHBAHHAHHBHHAB
1-4	Bin1-4_9.9-10	10	87.2	AHAHHAHHBBBBAHBHBHABBABAAABHHHHHABAAHBAHBHHBBBBBBHBAHBAHHHAHHBHHHHAHAHAHHBBHHABHABABHHBHHBHBHHHBHAHBHHBHBHBBAAAAHAHHHAHBHBAHHBHAHBHBBBHBHBBAHAHABAAAHBHBHBHBAAAABHHBAAHBBBBBHHBAHHAHHBHHAB
1-4	Bin1-4_10-10.2	10.2	88.3	AHAHHAHHBBBBAHBHBHABBABAAABHHHHHABHAHBAHBHHBBBBBBHBAHBAHHHAHHBHHHHAHAHAHHBBHHABHABABHHBHHBHBHHHBHAHBHHBHBHBBAAAAHAHHHAHBHBAHHBHAHBHBBBHBHBBAHAHABAAAHBHBHBHBAAAABHHBAAHBBBBBHHBBHHHHHBHHAB
1-4	Bin1-4_10.2-10.4	10.4	88.8	AHAHHAHHBBBBAHBHBHABBABAAABHHHHHABHAHBAHBHHBBBBBBHBAHBAHHHAHHBHHHHAHAHAHHBBHHABHHBABHHBHHBHBHHHBHAHBHHBHBHBBAAAAHAHHHAHBHBAHHBHAHBHBBBHBHBBAHAHABAAAHBHBHBHBAHAABHHBAAHBBBBBHHBBHHHHHBHHAB
1-4	Bin1-4_10.4-11.9	11.9	89.1	AHAHHAHHBBBBAHBHBHABBABAAABHHHHHABHAHBAHBHHBBBBBBHBAHBAHHHAHHBHHHHAHAHAHHBBHHABHHBABHHBHHBHBHHHBHAHBHHBHBABBAAAAHAHHHAHBHBAHHBHAHBHBBBHBHBBAHAHABAAAHBHBHBHBAHAABHHBAAHBBBBBHHBBHHHHHBHHAB
1-4	Bin1-4_11.9-12.3	12.3	89.4	AHAHHAHHBBBBAHBHBHABBABAAABHHHHHABHAHBAHBHHBBBBBBHBAHBAHHHAHHBHHHHAHAHAHHBBHHABHHBABHHBHHBHBHHHBHAHBHHBHBABBAAAAHAHHHAHHHBAHHBHAHBHBBBHBHBBAHAHABAAAHBHBHBHBAHAABHHBAAHBBBBBHHBBHHHHHBHHAB
1-4	Bin1-4_12.3-12.4	12.4	91.3	AHAHHAHHBBBBAHBHBHABBABAAABHHHHHABHAHBAHBHHABBBBBHBAHBAHHHAHHBHHHHAHAHAHHBBHHABHHBABHHBHHBHBHHHBHAHBHHBHBABBAAAAHAHHHAHHHBAHHBHAHBHBBBHBHBBAHHHABAAAHBHBHBHBAHAABHHAAAHBBBBBHHBBHHHHHAHHAB
1-4	Bin1-4_12.4-12.7	12.7	91.8	AHAHHAHHBBBBAHBHBHABBABAAABHAHHHABHAHBAHBHHABBBBBHBAHBAHHHAHHBHHHHAHABAHHBBHHABHHBABHHBHHBHBHHHBHAHBHHBHBABBAAAAHAHHHAHHHBAHHBHAHBHBBBHBHBBAHHHABAAAHBHBHBHBAHAABHHAAAHBBBBBHHBBHHHHHAHHAB
1-4	Bin1-4_12.7-12.8	12.8	92.9	AHAHHAHHBBBBAHBHBHABBABAAABHAHHHABHAHBAHBHHABBBBBHBBHBAHHHAHHBHHHHAAABAHHBBHHABHHBABHHBHHBHBHHHBHAHBHHBHBABBAAAAHAHHHAHHHBAHHBHAHBHBBBHBHBBAHHHABAAAHBHBHBHBAHAABHHAAAHBBBBBHHBBHHHHHABHAB
1-4	Bin1-4_12.8-12.9	12.9	93.7	AHAHHAHHBBBBAHBHBHABBABAAABHAHHHABHAHBAHBBHABBBBBHBBHBAHHHAHHBHHHHAAABAHHBBHHABHHBABHHBHHBHBHHHBHAHBHHBHBABBAAAAHAHHHHHHHBAHHBHAHBHBBBHBHBBAAHHABAAAHBHBHBHBAHAABHHAAAHBBBBBHHBBHHHHHABHAB
1-4	Bin1-4_12.9-13.3	13.3	94.2	AHAHHAHHBBBBAHBHBHABBABAAABHAHHHABHAHBAHBBHABBBBBHBBHBAHHHAHHBHHHHAAABAHHBBHHABHHBABHHBHHBHBHHHBHAHBHHBHBABBAAAAHAHHHHHHHBAHHBHAHBHBBBHBHBBAAHHABAAAHBHBHBHBAHAABHHAAAHBBBBBHHBBHHHHHABHBB
1-4	Bin1-4_13.3-13.4	13.4	94.5	AHAHHAHHBBBBAHBHBHABBABAAABHAHHHABHAHBAHBBHABBBBBHBBHBAHHHAHHBHHHHAAABAHHBBHHABHHBABHHBHHBHBHHHBHAHBHHBHBABBAAAAHAHHHHHHHBAHHBHAHBHBBBHBHBBAAHHABAAAHBHBHBABAHAABHHAAAHBBBBBHHBBHHHHHABHBB
1-4	Bin1-4_13.4-13.6	13.6	95	AHAHHAHHBBBBAHBHBHABBABAAABHBHHHABHAHBAHBBHABBBBBHBBHBAHHHAHHBHHHHAAABAHHBBHHABHHBABHHBHHBHBHHHBHAHBHHBHBABBAAAAHAHHHHHHHBAHHBHAHBHBBBHBHBBAAHHABAAAHBHBHBABAHAABHHAAAHBBBBBHHBBHHHHHABHBB
1-4	Bin1-4_13.6-13.7	13.7	98.3	AHAHHAHHBBBBAHBBBHABBABAAABBBHHHABHAHBAHBBHABBBBBHBBHBAHHHAHHBHHBBAAABAHBBBHHABHHBABHHBHHBHBHBBBHAHBHHBBBABBAAAAHAHHHHHHHBAHHBHAHBHBBBBBHBBAAHHABAAAHBHBHBABAHAABHHAAAHBBBBBHHBBBHHHHABHBB
1-4	Bin1-4_13.7-13.8	13.8	98	AHAHHAHHBBBBAHBBBHABBABAAABBBHHHABHAHBAHBBHABBBBBHBBHBAHHHAHHBHHBBAAABAHBBBHHABHHBABHHBHHBHBHBBBHAHBHHBBBABBAAAAHAHHHHHHHBAHHBHAHBHBBBBBHBBAAHHABAAAHBHBHBABAHAABHHAAAHBBBBBBHBBBHHHHABHBB
1-4	Bin1-4_13.8-13.9	13.9	101.3	AHAHHAHHBBBBAHBHBHABBABAAABHBHHHABHAHBAHBBHABBBBBHBBHBAHHHAHHBHHBHAAABAHBBBHHABHHHABHHBHHBHBHABBHAHBHHBBHABBAAAAHAHHHHHHHBAHHBHAHBHBBBBBHBBAAHHABAAAHBHBHBABAHAABHHAAAHHBBBBAHBBAHHHHABHBB
1-4	Bin1-4_13.9-14.2	14.2	102.1	AHAHHAHHBBBBAHBHBHABBABAAABHBHHHABHAHBAHBBHABBBBBHBBHBAHHHAHHBHHBHAAABAHBBBHHABHHHABHHBHHHHBHABBHAHBHHBBHAABAAAAHAHHHHHHHBAHHBHAHBHBBBBBHBBAAHHABAAAHBHBHBABAHAABHHAAAHHBBBBAHBBAHHHHABHBB
1-4	Bin1-4_14.2-14.5	14.5	102.4	AHAHHAHHBBBBAHBHBHABBABAAABHBHHHABHAHBAHBBHABBBBHHBBHBAHHHAHHBHHBHAAABAHBBBHHABHHHABHHBHHHHBHABBHAHBHHBBHAABAAAAHAHHHHHHHBAHHBHAHBHBBBBBHBBAAHHABAAAHBHBHBABAHAABHHAAAHHBBBBAHBBAHHHHABHBB
1-4	Bin1-4_14.5-14.7	14.7	103.2	AHAHHAHHBBBBAHBHBHHBBABAAABHBHHHABHAHBAHBBHABBBBHHBBHBAHHHAHHBHHBHAAABAHBBBHHABHHHABHHBHHHHBHABBHAHBHHBBHAABAAAAHAHHHHHHHBAHHBHAHBHBBBBBHBBAAHHAHHAAHBHBHBABAHAABHHAAAHHBBBBAHBBAHHHHABHBB
1-4	Bin1-4_14.7-14.8	14.8	104	AHAHHAHHBBBBAHBHBHHBBABAAABHBHHHABHAHBAHBBHABBBBHHBBHBAHHHAHHBHHBHAAABAHBBBHHABHHHABHHBHHHHBHABBHAHBHHBBHAABAAAAHAHHHHHHHBAHHBHAHBHBBBBBHBBAAHHAHHAAHAHBHHABAHAABHHAAAHHBBBBAHBBAHHHHABHBB
1-4	Bin1-4_14.8-14.9	14.9	104.5	AHAHHAHHBBBBAHBHBHHBBABAAABHBHHHABHAHBAHBBHABBBBHHBBHBAHHHAHHBHHBHAAABAHBBBHHABHHHABHHBHHHHBHABBHAHBHHBBHAABAAAAHAHHAHHHHBAHHBHAHBHBBBBBHBBAAHHAHHAAHAHBHBABAHAABHHAAAHHBBBBAHBBAHHHHABHBB
1-4	Bin1-4_14.9-15	15	105.3	AHAHHAHHBBBBAHBHBHABBABAAABHBHHHABHAHBAHBBHABBBBHHBBHBAHHHAHHBHHBHAAABAHBBBHHABHHHABHHBHHHHBHABBHAHBAHBBHAABAAAAHAHHAHHHHBAHHBHAHBHBBBBBHBBAAHHABHAAHAHBHBABAHAABHHAAAHHBBBBAHBBAHHHHABHBB
1-4	Bin1-4_15-15.2	15.2	106.4	AHAHHAHHBBBBAHBHBHABBABAAABHBHHHABHAHBAHBBHABBBBHHBBHBAHHHAHHBHHBHAAABAHBBBHHABHHHABHHBHHHHBHABBHAHBAHBAHAABAAAAHAHHAHHHHBAHHBHAHBHBBBHBHBBAAHHABHAAHAHBHBABAHAABHHAAAHHBBBBAHBBAHHHHABHHB
1-4	Bin1-4_15.2-15.3	15.3	108.3	AHAHHAHHBBBBAHBHBHAHBAHAAABHBAHHABHAHBAHBBHABBBBHHBBHBAHHAAHHBHHHHAAABAHBBBHHABHHHABHHHHHHHBHAHBHAHBAHBAHAABAAAAHAHHAHHHHBAHHBHAHBHBBBHBHBBAAHHABHAAHAHBHBABAHAABHHAAAHHBBBBAHBBAHHHHABHHB
1-4	Bin1-4_15.3-15.4	15.4	108.8	AHAHHAHHBBBBAHBHBHAHBAHAAABHBAHHABHAHBAHBBHABBBBHHBBHBAHHAAHHBHHHHAAABAHBBBHHABHHHABHHHHHHHBHAHBHAHBHHBAHAABAAHAHAHHAHHHHBAHHBHAHBHBBBHBHBBAAHHABHAAHAHBHBABAHAABHHAAAHHBBBBAHBBAHHHHABHHB
1-4	Bin1-4_15.4-15.7	15.7	109.1	AHAHHAHHBBBBAHBHBHAHBAHAAABHBAHHABHAHBAHBBHABBBBHHBBHBAHHAAHHBHHHHAAABAHBBBHHABHHHABHHHHHHHBHAHBHAHBHHBAHAABAAHAHAHHAHHHHBAHHBHAHBHBBBHBHBBAAHHABHAAHAHBHBABAHAABHHAAAHHHBBBAHBBAHHHHABHHB
1-4	Bin1-4_15.7-16.1	16.1	109.6	AHAHHAHHBBBBAHBHBHAHBAHHAABHBAHHABHAHBAHBBHABBBBHHBBHBAHHAAHHBHHHHAAABAHBBBHHABHHHABHHHHHHHBHAHBHAHBHHBAHAABAAHAHAHHAHHHHBHHHBHAHBHBBBHBHBBAAHHABHAAHAHBHBABAHAABHHAAAHHHBBBAHBBAHHHHABHHB
1-4	Bin1-4_16.1-16.2	16.2	111.5	AHAHHAHHBBBBAHBHBHAHBAHHAABHBAHHABHAHBAHBBHABBBBHHBBHBAHHAAHHBHHHHAAABAHBHBHBABHHHABBHHHHHHBHAHBHAHBHHBAHAABAAHAHAHHAHHHHBHHHBHAHBHBBAHBHBBAHHHABHAAHAHBHBABAHAABHHAAAHHHBBHAHBBAHHHHABHHB
1-4	Bin1-4_16.2-17	17	111.8	AHAHHAHHBBBBAHBHBHAHBAHHAABHBAHHABHAHBAHBBHABBBBHHBBHBAHHAAHHBHHHHAAABAHBHBBBABHHHABBHHHHHHBHAHBHAHBHHBAHAABAAHAHAHHAHHHHBHHHBHAHBHBBAHBHBBAHHHABHAAHAHBHBABAHAABHHAAAHHHBBHAHBBAHHHHABHHB
1-4	Bin1-4_17-17.1	17.1	112.6	AHAHHAHHBBBBAHBHBHAHBAHHAABHHAHHAHHAHBAHHBHABBBBHHBBHBAHHAAHHBHHHHAAABAHBHBBBABHHHABBHHHHHHBHAHBHAHBHHBAHAABAAHAHAHHAHHHHBHHHBHAHBHBBAHBHBBAHHHABHAAHAHBHBABAHAABHHAAAHHHBBHAHBBAHHHHABHHB
1-4	Bin1-4_17.1-17.2	17.2	113.4	AHAHHAHHBBHBAHBHBHAHBAHHAABHHAHHAHHAHBAHHBHABBHHHHBBHBAHHAAHHBHHHHAAABAHBHBBBABHHHABBHHHHHHBHAHBHAHBHHBAHAABAAHAHAHHAHHHHBHHHBHAHBHBBAHBHBBAHHHABHAAHAHBHBABAHAABHHAAAHHHBBHAHBBAHHHHABHHB
1-4	Bin1-4_17.2-17.3	17.3	114.5	AHAHAAHHBBHBAHBHBHAHBAHHAABHHAHHAHHAHBAHHBHABBBBHHBBHBAHHAAHHBHHHHAAABAHBHBBBABHHHABBHHHHHHBHAHBHAHBHHBAHAABAAHAHAHHAHHHHBHHHBHAHBHBBAHBHBBAHHHABHAHHAHBHBABAHAABHHAAAHHHBBHAHBBAHHHHABHHB
1-4	Bin1-4_17.3-17.5	17.5	117	AHAHAAHHBBHBAHBHBHAHBAHHAHBHHAHHAHHAHBAHHBHABBBBHHHBHBAHHAAHHBHHHHAAABAHBHBBBABHHHABBHBHHHHHHAHBHAHHHHHAHAAHAAHAHAHHAHHHHBHHHBHAHBHBBAHBHBBAHHHABHAHHAHBHBABAHAABHHAAHHHHBBHAHBBAHHAHABHHB
1-4	Bin1-4_17.5-17.6	17.6	117.3	AHAHAAHHBBHBAHBHBHAHBAHHAHBHHAHHAHHAHBAHHBHABBBBHHHBHBAHHAAHHBHHHHAAABAHBHBBBABHHHABBHBHHHHHHAHBHAHHHHHAHAAHAAHAHAHHAHAHHBHHHBHAHBHBBAHBHBBAHHHABHAHHAHBHBABAHAABHHAAHHHHBBHAHBBAHHAHABHHB
1-4	Bin1-4_17.6-17.9	17.9	117.8	AHAHAAHHBBHBAHBHBHAHBAHHAHBHHAHAAHHAHBAHHBHABBBBHHHBHBAHHAAHHBHHHHAAABAHBHBBBABHHHABBHBHHHHHHAHBHAHHHHHAHAAHAHHAHAHHAHAHHBHHHBHAHBHBBAHBHBBAHHHABHAHHAHBHBABAHAABHHAAHHHHBBHAHBBAHHAHABHHB
1-4	Bin1-4_17.9-18	18	118.1	AHAHAAHHBBHBAHBHBHAHBAHHAHBHHAHAAHHAHBAHHBHABBBBHHHBHBAHHAAHHBHHHHAAABAHBHBBBAHHHHABBHBHHHHHHAHBHAHHHHHAHAAHAHHAHAHHAHAHHBHHHBHAHBHBBAHBHBBAHHHABHAHHAHBHBABAHAABHHAAHHHHBBHAHBBAHHAHABHHB
1-4	Bin1-4_18-18.1	18.1	118.9	AHAHAAHHBBHBAHBHBHAHBAHHAHBHHAHAAHHAHBAHHBHABBBBHHHBHBAHHAAHHBHHHHABABAHBHBBBAHHHHABBHBHHHHHHAHBHAHHHHHAHAAHAAHAHAHHAHAHHBHHHBHAHBHBBAHBHBBAHHHABHAHHAHBHBABAHAABHHAAHHHHBBHAHBBAHHAHABHHB
1-4	Bin1-4_18.1-18.3	18.3	119.4	AHAHAAHHBBHBAHBHBHAHBAHHAHBHHAHAAHHAHBAHHBHABBBBHHHBHBAHHAAHHBHHHHABABAHBHBBBABHHHABBHBHHHHHHAHBHAHHHHHAHAAHAAHAHAHBAHAHHBHHHBHAHBHBBAHBHBBAHHHABHAHHAHBHBABAHAABHHAAHHHHBBHAHBBAHHAHABHHB
1-4	Bin1-4_18.3-19.5	19.5	121.3	AHAHAAHHBBHBAHBHBHAHBAHHAHBHHAHAAHHAHBAHHBHABBBBHHHBHBAHHAAHHBHAHHABABAHBHBBBABHHHABBHBHHHHHHAHBHAHHHHHAHAABAAHAHAHBAHAHHBHHHBHAHBHBBAHBHBBAHHHABHAHHAHBHBABAHAABHHAAHHHHBBHAHBBAHHAHABAHB
1-4	Bin1-4_19.5-19.6	19.6	120.5	AHAHAAHHBBHBAHBHBHAHBAHHAHBHHAHAAHHAHBHHHBHABBBBHHHBHBAHHAAHHBHAHHABABAHBHBBBABHHHABBHBHHHHHHAHBHAHHHHHAHAABAAHAHAHBAHAHHBHHHBHAHBHBBAHBHBBAHHHABHAHHAHBHBABAHAABHHAAHHHHBBHAHBBAHHAHABAHB
1-4	Bin1-4_19.6-20.1	20.1	121.3	AHAHAAHHBBHBAHBHBHAHBAHHAHBHHAHAAHHAHBAHHBHABBBBHHHBHBAHHAAHHBHAHHABABAHBHBBBABHHHABBHBHHHHHHAHBHAHHHHHAHAABAAHAHAHBAHAHHBHHHBHAHBHBBAHBHBBAHHHABHAHHAHBHBABAHAABHHAAHHHHBBHAHBBAHHAHABAHB
1-4	Bin1-4_20.1-20.2	20.2	121	AHAHAAHHBBHBAHBHBHAHBAHHAHBHHAHAAHHAHBAHHBHABBBBHHHBHBAHHAAHHBHAHHABABAHBHBBBABHHHABBHBHHHHHHAHBHAHHHHHAHHABAAHAHAHBAHAHHBHHHBHAHBHBBAHBHBBAHHHABHAHHAHBHBABAHAABHHAAHHHHBBHAHBBAHHAHABAHB
1-4	Bin1-4_20.2-21.7	21.7	121.3	AHAHAAHHBBHBAHBHBHAHBAHHAHBHHAHAAHHAHBAHHBHABBBBHHHBHBAHHAAHHBHAHHABABAHBHBBBABHHHABBHBHHHHHHAHBHAHHHHHAHAABAAHAHAHBAHAHHBHHHBHAHBHBBAHBHBBAHHHABHAHHAHBHBABAHAABHHAAHHHHBBHAHBBAHHAHABAHB
1-4	Bin1-4_21.7-21.8	21.8	121.6	AHAHAAHHBBHBAHBHBHAHBAHHAHBHHAHAAHHAHBAHHBHABBBBHHBBHBAHHAAHHBHAHHABABAHBHBBBABHHHABBHBHHHHHHAHBHAHHHHHAHAABAAHAHAHBAHAHHBHHHBHAHBHBBAHBHBBAHHHABHAHHAHBHBABAHAABHHAAHHHHBBHAHBBAHHAHABAHB
1-4	Bin1-4_21.8-22.1	22.1	122.9	AHAHAAHHBBHBAHBHBHAHBAHHAHHHHAHAAHHAHBAHHBHABBBBHHBBHHAHHAAHHBHAHHABABAHBHBBBABHHHABBHBHHHHHHAHBHAHHHHHAHAABAAHAHAHBAHAHHBHHHBHAHBHBBAHBHBBAHHHABHAHHAHBHBAHAHAABHHAAHHHHBBHAHBBAHHAHABAHB
1-4	Bin1-4_22.1-22.2	22.2	122.1	AHAHAAHHBBHBAHBHBHAHBAHHAAHHHAHAAHHAHBAHHBHABBBBHHBBHBAHHAAHHBHAHHABABAHBHBBBABHHHABBHBHHHHHHAHBHAHHHHHAHAABAAHAHAHBAHAHHBHHHBHAHBHBBAHBHBBAHHHABHAHHAHBHBABAHAABHHAAHHHHBBHAHBBAHHAHABAHB
1-4	Bin1-4_22.2-22.6	22.6	127.3	AHAHAAHHBBHBAHBHBHHHBAHHAHHHHHHAAHHAHBHHHBHAHBBBHHBBHHHHHAAHHBHAHHAHABAHHHBBBHBHHHABHHBHHHHHHAHHHAHHHHHAHAABAAHAHAHBAHAHHBHHHHHHHBHBBAHBHHBAHHHABHAHHAHHHBAHAHAABHHAAHHHHBBHAHHHAHHAHABAHB
1-4	Bin1-4_22.6-22.8	22.8	132.9	AHAHAABHBBHBAHBHBAHHBHHBAHHHHHHAAHBAHBHHHBHAHBHBHHBBHHHHHAABHBBAHHAHABABHBBBBHBBHHABHHBHAHAHHAHHHABHHBHAHAABAAHAHAHBAHAHHBHBHHHHHBBBBAHBHHBAHHAABHAHHAHHBBAHAHAABHHAAHHHHBBHAAHHAHHAHABAHB
1-4	Bin1-4_22.8-23	23	137.6	AHAHAABHBBHBHHBABAHHBHHBHHHHHHHAAHBAHBHHHBHAHBHHHHHBHHHHHAABABBAHHAHABABHBBHBHBBHHABHHBHAHAHHAHHHABHABHAAAHBHAAAHAHBAHAHHBHBHHHHHBBBBAABHHBAHHAAHHAHHAHHBBAHAHAABHHAAHHAHBBHAAHHHHHAHABAAB
2-1	Bin2-1_0-1.2	1.2	0	BHAHHHHAHHAHHAHHBHHBHHAHHHHBAHHHAHHHHHHHAAHHHBHHHHBBHHHAAAHAHAHBHBBAAHHAAABAAHBABHHBHHBHHBHHBHAHHBHHHHHAHHBAAHBHABHABHHHHBAHAABHHHAHHBBHHHAAHHHAHBAHAHAHHHBBHHBBHABHHHAHBHAAHAHHHHHHHHAABB
2-1	Bin2-1_1.2-1.3	1.3	0.3	BHAHHHHAHHAHHAHHBHHBHHAHHHHBAHHHAHHHHHHHAAHHHBHHHHBBHHHAAAHAHAHBHBBAAHHAAABAAHBABHHBHHBHHBHHBHAHHBHHHHHAHHBAAHBHABHABHHHHBAHAABHHHAHHBBHHHAAHHHAHBAHAHAHHHBBHHBBHABHHHAHBHAAHAHHHHHHHHAABH
2-1	Bin2-1_1.3-1.4	1.4	0.6	BHAHHHHAHHAHHABHBHHBHHAHHHHBAHHHAHHHHHHHAAHHHBHHHHBBHHHAAAHAHAHBHBBAAHHAAABAAHBABHHBHHBHHBHHBHAHHBHHHHHAHHBAAHBHABHABHHHHBAHAABHHHAHHBBHHHAAHHHAHBAHAHAHHHBBHHBBHABHHHAHBHAAHAHHHHHHHHAABH
2-1	Bin2-1_1.4-1.5	1.5	0.9	BHAHHHHAHHAHBABHBHHBHHAHHHHBAHHHAHHHHHHHAAHHHBHHHHBBHHHAAAHAHAHBHBBAAHHAAABAAHBABHHBHHBHHBHHBHAHHBHHHHHAHHBAAHBHABHABHHHHBAHAABHHHAHHBBHHHAAHHHAHBAHAHAHHHBBHHBBHABHHHAHBHAAHAHHHHHHHHAABH
2-1	Bin2-1_1.5-1.6	1.6	6.2	BHAAHHHAHHAHBABBBHHBHHABHHHBAHHAAAHHHHHHAAHHHBHHHHBBHHHAAAHAHAHBABBAABHAAABAAHBABHBBHHBBHBHHBHAHBBHHHHHAHHBAAABHABHABHHBHBAHAABHHHAHHBBHHAAAHHHAHBAHAAAHHHBBAHBBHABHHHAABBAAHAHHHABHHHAABH
2-1	Bin2-1_1.6-1.8	1.8	9.8	HHAAHHAABHAABABBBHHBBHABHHHBAHHAAABBHBHHAAHHHBHHHHBBHHHAAAHAHAHBABBAABHAAABAABBABHBBHHBBHBHHBAAHBBHHHHBAHHBAAABHABBABHHBHBAHAABBHHAHHBBHHAAAHHHAHBAHAAAHHHBBAHBBHABHHHAABBAAHAHHHABHHHAABH
2-1	Bin2-1_1.8-2	2	10.6	HHAAHHAABHAABABBBHHBHHABHHHBAAHAAABBHBHHAAHHHBHHHHBBHHHAAAHABAHBABBAABHAAABAABBABHBBHHBBHBHHBAAHBBHHHHBAHHBAAABHABBABHHBHBAHAABBHHAHHBBHHAAAHHHAHBAHAAAHHHBBAHBBHABHHHAABBAAHAHHHABHHHAABH
2-1	Bin2-1_2-2.1	2.1	10.9	HHAAHHAABHAABABBBHHBHHABHHHBAAHAAABBHBHHHAHHHBHHHHBBHHHAAAHABAHBABBAABHAAABAABBABHBBHHBBHBHHBAAHBBHHHHBAHHBAAABHABBABHHBHBAHAABBHHAHHBBHHAAAHHHAHBAHAAAHHHBBAHBBHABHHHAABBAAHAHHHABHHHAABH
2-1	Bin2-1_2.1-2.2	2.2	12	HHAAHHAABHAABABBBHHBHHABHHHBAAHAAABBHBHHHAHHHBHHHHBBHHHAAAHABAHBABBAABHAAABAABBABHBBHHBBHBHHBAAHBBHHHHBAHHBAAABHABBABHHBHBAHHABBHHAHHBBHHAAAHHHAHBABAAAHHHBBAHBBHABHHHAABBAAHAHAHHBHHHAABH
2-1	Bin2-1_2.2-2.3	2.3	12.8	HHAAHHAABHAABABBBHHBHHABHHHBAAHAAABBBBHHHAHHHBHHHHBBHHHAAAHABAHBHBBAABHHAABAABBABHBBHHBBHBHHBAAHBBHHHHBAHHBAAABHABBABHHBHBAHHABBHHAHHBBHHAAAHHHAHBABAAAHHHBBAHBBHABHHHAABBAAHAHAHHBHHHAABH
2-1	Bin2-1_2.3-2.5	2.5	13.1	HHAAHHAABHAABABBBHHBHHAHHHHBAAHAAABBBBHHHAHHHBHHHHBBHHHAAAHABAHBHBBAABHHAABAABBABHBBHHBBHBHHBAAHBBHHHHBAHHBAAABHABBABHHBHBAHHABBHHAHHBBHHAAAHHHAHBABAAAHHHBBAHBBHABHHHAABBAAHAHAHHBHHHAABH
2-1	Bin2-1_2.5-2.6	2.6	14.2	HHAAHHAABHAABABBBHHHHHAHAHHBAAHAAABBBBHHHAHHHBHHHHHBHHHAAAHABAHBHBBAABHHAABAABBABHBBHHBBHBHHBAAHBBHHHHBAHHBAAABHABBABHHBHBAHHABBHHAHHBBHHAAAHHHAHBABAAAHHHBHAHBBHABHHHAABBAAHAHAHHBHHHAABH
2-1	Bin2-1_2.6-2.7	2.7	15.3	HHAAHHAABHAABABBHHHHHHAHAHHBAAHAAABBBBHHHAHHHBHHHHHBHHHAAAAABAHBHBHAABHHAABAABBABHBBHHBBHBHHBAAHBBHHHHBAHHBAAABHABBABHHBHBAHHABBHHAHHBBHHAAAHHHAHBABAAAHHHBHAHBBHABHHHAABBAAHAHAHHBHHAAABH
2-1	Bin2-1_2.7-2.8	2.8	16.7	HHAAHHAABHAABABBHHHHHHAHAHHBAAHAAABBBBHBHAHHHBHHHHHBHHHAAAAABAHBHBHAABHHAABAABBABHBBHHBBHBHHBAAHBBHHHHBAHHBAAABHABBABBHBHBAHHABBHHAHHBBHHAAAHHHAHBABAAAHHHBHAHBBHABHHHAABBHHAAHAHHBHHAAABH
2-1	Bin2-1_2.8-3	3	17.2	HHAAHHAABHAABABBHHHHHHAHAHHBAAHAAABBBBHBHAHHHBHHHHHBHHHAAAAABAHBHBHAABHHAABAHBBABHBBHHBBHBHHBAAHBBHHHHBAHHBAAABHABBABBHBHBAHHABBHHAHHBBHHAAAHHHAHBABAAAHHHBHAHBBAABHHHAABBHHAAHAHHBHHAAABH
2-1	Bin2-1_3-3.1	3.1	18	HHAAHHAABHAABABBHHHHHHAHAHHBAAHAAABBBBHBHHHHHBHHHHHBHHHAAAAABAHBHBHAABHHAABAHBBABHBBHHBBHBHHBAAHBBHHHHBAHHBAAABHABBAHBHBHBAHHABBHHAHHBBHHAAAHHHAHBABAAAHHHBHAHBHAABHHHAABBHHAAHAHHBHHAAABH
2-1	Bin2-1_3.1-3.3	3.3	19.1	HHAAHHAABAAABABBHHHHHHAHAHHBAAHAAABBBBHBHHHHHBHHHHHBHHHAAAAABAHBHBHAABHHAABAHBBABHBBHHBBHBHHBAAHBBHHHHBAHHBAAABHABBAHBHBHBAHHABBHHAHHBBHHAHHHHHAHBABAAAHHHBHAHBHAABHHHAABBHHAAHAHHBHAAAABH
2-1	Bin2-1_3.3-3.9	3.9	19.6	HHAAHHAABAAABABBHHHHHHAHAHHBAAHAAABBBBHBHHHHHBHHHHHBHHHAAAAABAHBHBHAABHHAABAHBBABHBBHHBBHBHHBAAHBBHHHHBAHHBAAABHABBAHBHBHBAHHABBHHAHHBBHHAHHHHHAHBABAAAHHHBHAHBHAABHHHAAABHHAAHAHHBHAAAABH
2-1	Bin2-1_3.9-4.4	4.4	21	HHAAHHAABAAABABBHHHHHHAHAHHBAAHAAABBBBHBHHHHHBHHHHHBHHHAAAAABAHBHBHAABHHAABAHBBABHBBHHBBHBHHBAAHBBHHHHBAHHBAAABHABBAHBHBHBAHHABBHHBHHBBAHAHHHBHAHBABAAAHHHHHAHBHAABHHHAAABHHAAHAHHBHAAAABH
2-1	Bin2-1_4.4-5.7	5.7	23.2	HHAAHHAAHAAABABHHHHHHHAHAHHBAAHAAABBBBHBHHHHHBHHHHHBHHHAAAAAHAHBHBHAAHHHAABAHHBABHBBHHBBHBHHBAAHHBHHHHHAHHBAAABHABBAHBHBHBAHHABHHHBHHBBAHAHHHBHAHBABAAAHHHHHAHBHAABHHHAAABHHAAHAHHBHAAAABH
2-1	Bin2-1_5.7-6.8	6.8	24.8	HHAAHHAAHAAABHBHHHHHHHAHAHHBAAHAAABBHBHBHHHHHBHHHHHBHHHAAAAAHAHBHBHAAHHHAAHAHHBABHBBHHBBHBHHBAAHHHHHHHHAHHBAAABHABBAHBHBHBAHHABHHHBHHHBAHAHHHBHAHHABAAAHHHHHAHBHAABHHHAAABHHAAHAHHBHAAAABH
2-1	Bin2-1_6.8-7	7	26.4	HHAHHHAAHAAABHBHHHHHHHAHAHHAAAHAAABBHBHBHHHHHBHHHHHBHHHAAAAAHAHBHAHAAHHHAAHAHHBABHBBHHBBHBHHBAAHHHHHHHHAHHBAAABHABBAHBHBHBAHHABHHHBHHHBAHAHHHBHAHHHBAAAHHHHHAHBHAABHHHAAABHHAAHAHHBHAAAABH
2-1	Bin2-1_7-8.5	8.5	33.8	HHAHHHAAHAAHBHHHHHHHHHAHAHHAAAHAHHBBHBHBHHHHHBHHHHHHHHHAHAAAHAHHHAHAAHHHHAHAHHHABHBBHHBBHBHHBAAHHHHHHHHAHHHHAAHHAHBAHBHBHBAHHHBHHHBHHHHHHAHHHAHAHHHBBABHHHHHAHBHAABHHHAAABHHAHAHHHBHAAHABH
2-1	Bin2-1_8.5-8.6	8.6	38.2	HHHHHHAAHHBHBHHHHHHHAHHHBHHAAAHAHHBBHBHBHHHHHBHHHHHHHHHAHAAAHBHHHAHAAHHHHAHAHHHABHBBHHBBHHHHBAAHHHHHHHHAHHHHAAHHAHBAHBBBHBAHHHBHHHBHHHHHHAHHHAHAAHHBBABHHHHAAHBHHABHHHAAABHHAHAHHBBHAAHABH
2-1	Bin2-1_8.6-8.7	8.7	39	HHHHHHAAHHBHBHHHHHHHAHHHBHHAAAHAHHBBHBHBHHHHHBHHHHHHHHHAHAAAHBHHHAHAAHHHHAHAHHHABHBBHHBBHHHABAAHHHHAHHHAHHHHAAHHAHBAHBBBHBAHHHBHHHBHHHHHHAHHHAHAAHHBBABHHHHAAABHHABHHHAAABHHAHAHHBBHAAHABH
2-1	Bin2-1_8.7-8.8	8.8	39.3	HHHHHHAAHHBHBHHHHHHHAHHHBHHAAAHAHHBBHBHBHHHHHBHHHHHHHHHAHAAAHBHHHAHAAHHHHAHAHHHABHBBHHBBHHHABAAHHHHAHHHAHHHHAAHHAHBAHBBBHBAHHHBHHHBHHHHHHAHHHAHAAHHBBABHHHHAAABHHABHHHAAABHHAHAHABBHAAHABH
2-1	Bin2-1_8.8-9.6	9.6	42.3	HHHHHHAAHHBHBHHHHHHHAHHHBHHAAAHAHHABHBHAHHHHHBHHHHHHHHHAHAAAHBHHHAHAAHHHHAHAHHHABHBBHHBBHHHABAAHHHHAHHHAHHHHAAHHAHBAHBBBHAAHHHBHHHBHHHHHHAHHHAHAAHHBBABHHHHAAABHHHBHHHAAABHHAHAHABHHAAHBBA
2-1	Bin2-1_9.6-9.7	9.7	43.7	HHHHHHHAHHBHBHHHHHHHBHHHBHHAAAHAHHABHBHAHHHHHBHHHHHHHHHAHAAAHBHHHAHAAHHHHAHAHHHABHBBHHBBHHHABAAHHHHAHHHAHHHHAAHHAHHAHBBBHAAHHHBHHHBHHHHHHHHHHAHAAHHBBABHHHHAAABHHHBHHHAAABHHAHAHABHHAAHBBA
2-1	Bin2-1_9.7-10.1	10.1	47.3	HHHHHHHBHHBHBHHHHHHHBHHHBHHAAAHAHHABHBHAHHHHHHHHHHHHHHHAHAABHBHHHAHAAHHHHAHAHHHABHBBHHBBHHHABAAHHHHHHHHAHHHHABHHAHHAHBBBHAAHHHBHHHHHHHHHHHHHHAHAAHHABABHHHHAAABHHHBBHHAAABHHAHHHABHHAAHBBA
2-1	Bin2-1_10.1-11.4	11.4	49.8	HHHHHHHBHHBHBHHHHHHHBHHHBBHAAAHAHHABHBHAHHHHHHHHHHHHHHHAHAABHBHHHAHAAHHHHAHAHHHABHHBHHBBHHHHBAAHHHHHHHHAHHHHABHHBHHAHBBBHAAHHHBHHHHHHHHHHHHHHAHABHHABABHHHHAAAAHHHBBHHAAABHHAHHHABHHAAHBBA
2-1	Bin2-1_11.4-11.6	11.6	51.2	HHHHHHHBHHBHBHHHHHHHBHHHBBHAAHHAHHABHBHAHHHHHHHHHHHHHHHAHAABHBHHHAHAAHHHHAHAHHHABHHBHHBBHHHHBAAHHHHHHHHAHHHHABHHBHHAHBBBHAAHHHBHHHHHHHHHHHHHHAHBBHHABABHHHHAAAAHHHBBHHAABBHHAHHHABHHAAHBBA
2-1	Bin2-1_11.6-11.8	11.8	52	HHHHHHHBHHBHBHHHHHHHBHHHBBHAAHHAHHABHBHAHHHHHHHHHHAHHHHAHAABHBHHHAHAAHHHHAHAHHHABHHBHHBBHHHHBAAHHHAHHHHAHHHHABHHBHHAHBBBHAAHHHBHHHHHHHHHHHBHHAHBBHHABABHHHHAAAAHHHBBHHAABBHHAHHHABHHAAHBBA
2-1	Bin2-1_11.8-12.1	12.1	52.8	HHHHHHHBHHBHBHHHHHHHBHHHBBHAAHHAHHABHBHAHHHHHHHHHHAHHHHAHAABHBHHHAHAAHHHHABAHHHABHHBHHBBHHHHBAAHHHAHHHHAHHHHABHHBHHAHBBBHAAHHHBHHHHHHHHHHHBHHAHBBHHABABHHHHAAAAHHHBBHHAABAHHAHHHABHHAAHBBA
2-1	Bin2-1_12.1-12.2	12.2	55.5	BHHHHHHBHHBHBHHHHHHHBHHBBBAAAHHAHHAHHBHAHHHHHHHHHHAHHHHAHAABHBAHHAHAAHHHHHBAHHHABHHBHHBBBHHHBAAHAHAHHHHAHHHHABHHBHHAHBBBHAAHHHBHHHHHHHHHHHBHHAHBBHHABBBHHHHAAAAHHHBBHHAABAHHAHHHABHHAAHBBA
2-1	Bin2-1_12.2-12.3	12.3	58.5	BHHHHAHBHHBHBHHHHAHHBHHBBBAAAHHAHHAHHBHABHHHHHHHHHAHHHHAHAHBHBAHHAHAAHHHHHBAHHHABHHBHHBBBHHHBAAHAHAHHHHAHHHHABHABHHAHBBBHAAAHHBHHHHAAHHHHHBHHAHBBHHABBBHHHHAAAAHHHBBHHAABABHAHHHABHHAAHBBB
2-1	Bin2-1_12.3-12.4	12.4	61.8	BAHHHAHBHHBHBHHHHAHHBHHBBBAAAHHAHHAHHBHABHHHHHHHHHAHHHHAHAHBHBAHHAHAABAHHHBAHHHABHHBHHBBBHHHBAAHAHAHHHAAHBHHABHABHHAABBBHAAAHHBHAAHAAHHHHHBBHAHBBHHABBBHHBHAAAAHHHBBHAAABABBAHHHABHHAAHBBB
2-1	Bin2-1_12.4-12.5	12.5	62.3	BAHHHAHBAHBHBHHHHAHHBHHBBBAAAHHAHHAHHBHABHHHHHHHHHAHHBHAHAHBHBAHHAHAABAHHHBAHHHABHHBHHBBBHHHBAAHAHAHHHAAHBHHABHABHHAABBBHAAAHHBHAAHAAHHHHHBBHAHBBHHABBBHHBHAAAAHHHBBHAAABABBAHHHABHHAAHBBB
2-1	Bin2-1_12.5-12.6	12.6	62.8	BAHHAAHBAHBHBHHHHAHHBHHBBBAAAHHAHHAHHBHABHHHHHHHHHAHHBHAHAHBHBAHHAHAABAHHHBAHHHABHHBHHBBBHHHBAAHAHAHHHAAHBHHABHABHHAABBBHAAAHHBHAAHAAHHHHHBBHAHBBHHABBBHHBHAAAAHHHBBHAAABABBAHHHABHBAAHBBB
2-1	Bin2-1_12.6-12.7	12.7	63.9	BAHHAAHBAHBHBHHHHAHHBHHBBBAAAHHAHHAHHBHABHHHHHHHHHAHHBHBHAHBHBAHHAHAABAHHHBAHHHABHHBHHABBHHHBAAHAHAHHHAAHBHHABHABHHAABBBHAAAHHBHAAHAAHHHHHBBHAHBBHHABBBHHBHAAAAHHHBBHAAABABBAHHHABHBAAHBBB
2-1	Bin2-1_12.7-13.2	13.2	64.4	BAHHAAHBAHBHBHHHHAHABHHBBBAAAHHAHHAHHBAABHHHHHHHHHAHHBHBHAHBHBAHHAHAABAHHHBAHHHABHHBHHABBHHHBAAHAHAHHHAAHBHHABHABHHAABBBHAAAHHBHAAHAAHHHHHBBHAHBBHHABBBHHBHAAAAHHHBBHAAABABBAHHHABHBAAHBBB
2-1	Bin2-1_13.2-13.8	13.8	66	BAHHAAHBAHBHBHHHHAAABHHBBBAAAHHAHHAHHBAABHHHHHHHHHAHHBHBHAHAHBAHHAHAABAHHHBAHHHABHHBHHABBHAHBAAHAHAHHHAAHBHHABAABHHAABBBHAAAHHBHAAHAAHHHHHBBHAHBBHHABBBHHBHAAAAHHHBBHAAABABBAHHHABHBAAABBB
2-1	Bin2-1_13.8-14	14	66.8	BAHHAAHBAHBHBHHHHAAABHHBBBAAAHHAHHAHABAABBHHHHHHHHAHHBHBHAHAHBAHHAHAABAHHHBAHHHABHHBHHABBHAHBAAHAHAHHHAAHBHHABAABHHAABBBHAAAHHBHAAHAAHAHHHBBHAHBBHHABBBHHBHAAAAHHHBBHAAABABBAHHHABHBAAABBB
2-1	Bin2-1_14-14.2	14.2	73.8	BAHHBBHBAHBHBHHHHABBAHHBBBAAAHHAHHAHABAABBHHHHHHHHAHHBHBHAHAHAAHHBHBABAHHHBAHHHABHHBHHABBHAHBAAHAHAHHHAAHBHHABAABHHAABBAHBAAHHBHAAHAAHAHHHBBHAHBBHHABBBHHBHHAAAHHHBBHAAABABBAHHHABHBAABABB
2-1	Bin2-1_14.2-14.3	14.3	74.3	BAHHBBHBAHBHBHHHHABBAHHBBBAAAHHAHHAHABAABBHHHHHHHHAHHBHBHAHAHAAHHBHBABAHHHBAHHHABHHBHHABBHAHBAAHAHAHHHAAHBHHBBAABHHAABBAHBAAHHBHAAHAAHAHHHBBHAHBBHHABBBHHBHHAAAHHHBBHAAABABBAHHHABHBAABABB
2-1	Bin2-1_14.3-14.6	14.6	76.7	BAHHBBHBAHBHBHHAHABBAHHBBBAAAHHAHHAHABAABBHHHHHHHHAHHAHBHAHAHAAHHBHBABAHHHBAHHHABHHBHHABBHAHBAAHAHAHHHAAHBHHBBABBHHAABBAHBAAHHBHBAHAAHAHHHBBHBHBBHHABBBHHBHHAAAHHHBBHAAABABBAHHHABHBAABABB
2-1	Bin2-1_14.6-14.7	14.7	82.5	BAHHBBHBAABHBHAAAABBAAHBBBAAAHHAHHAHABABBBHHHHBBAHAAHAHBBAHAHAABHBABABAHHHBAHHAABHHBHHABBHAHBAAHAHAHHAAAHBHHBBABBBHAABBAHBAAHHBHBAHAAHAHHHBBABHBBHHABBBABBAHAAAHHHBBHAAABABBAAHHABHBAABABB
2-1	Bin2-1_14.7-14.9	14.9	82.8	BAHHBBHBAABHBHAAAABBAAHBBBAAAHAAHHAHABABBBHHHHBBAHAAHAHBBAHAHAABHBABABAHHHBAHHAABHHBHHABBHAHBAAHAHAHHAAAHBHHBBABBBHAABBAHBAAHHBHBAHAAHAHHHBBABHBBHHABBBABBAHAAAHHHBBHAAABABBAAHHABHBAABABB
2-1	Bin2-1_14.9-15	15	85.5	BAHHBBHBAABHBHAAAABBAAABBBAAAHAAHHAHABABBBHHAHBBAHAAHABBBAHAHAABBBABABAAHHBAHHAABHHBHHAHBHAHBAAHAHAHHAAAHBHHBBABBBHAABBAHBAAHHBHBAHAAHABHHBBABABBBHABBBABBAHAAAHBHBBHAAABABBAAHHABHBAABABB
2-1	Bin2-1_15-15.3	15.3	86.6	BAHHBBHBAABHBHAAAABBAAABBBAAAHAAHHAHABABBBHHAHBBAHAAHABBBAHAHAABBBABABAAHHBAHHAABHHBHHABBHAHBAAHAHAHHAAAHBHHBAABBBHAABBAHBAAHHBHBAHAAHABHHBBABABBBHABBBABBAHAAAHBHBBHAAAHABBAAHHABHBAABABB
2-1	Bin2-1_15.3-15.4	15.4	88.8	BAHHBBHBAABHBHAAAHBBAAABHBAAAHAAHBHHABHBBBHHAHBBAHAAHABBBAHAHAABBBABABAAHHBAHHAABHHBHHABBHAHBAAHAHHHHAAAHBHHBAABBBHAABBAHBAAHBBHBAHAAHABHHBBABABBBHABBBABBAHAAAHBHBBHAAAHABHAAHHABHBAABABB
2-1	Bin2-1_15.4-15.5	15.5	91	BAHHBBHBAABHBHAHAHBBAAABHBAHBHHAHBHHABHBBBHHAHBBAHAAHABBBAHAHAABBBABABAAHHBAHHAABHHBHHABBHAHBAAHAHHHHAAAHBHHBAABBBHAABBABBAHHBBHBAHAAHHBHHBBABABBBHABBBABBAHAAAHBHBBHAAAHABHAAHHABHBAABABB
2-1	Bin2-1_15.5-15.7	15.7	91.5	BAHHBBHBAABHBHAHAHBBAAABHBAHBHHAHBHHABHBBBHHAHBBAHAAHABBBAHAHAABBBABABHAHHBAHAAABHHBHHABBHAHBAAHAHHHHAAAHBHHBAABBBHAABBABBAHHBBHBAHAAHHBHHBBABABBBHABBBABBAHAAAHBHBBHAAAHABHAAHHABHBAABABB
2-1	Bin2-1_15.7-16.2	16.2	91.8	BAHHBBHBAABHBHAHAHBBAAABHBAHBHHAHBHHABHBBBHHAHBBAHAAHABBBAHAHAABBBABABHAHHBAHAAABHHBHHABBHAHBAAHAHHHHAAAHBHHBAABBBHAABBABBAHBBBHBAHAAHHBHHBBABABBBHABBBABBAHAAAHBHBBHAAAHABHAAHHABHBAABABB
2-1	Bin2-1_16.2-17	17	92.6	BAHHBBHBAABHBHAHAHBBAAABHBAHBHHAHBHHABHBBBHHAHBBAHAAHABBBAHAHAABBBABABHAHHBAHAAABHHBHHABBHAHBAAHAHHHHAAAHBHHBAABBBHAABBABBAHBBBHBAHAABHBHHBBABABBBHABBBABBAHAABHBHBBHAAAHABHAAHHABHBAABABB
2-1	Bin2-1_17-18.5	18.5	92.9	BAHHBBHBAABHBHAHAHBBAAABHBAHBHHAHBHHABHBBBHHAHBBAHAAHABBBAHAHAABBBABABHAHHBAHAAABHHBHHABBHAHBAAHAHHHHAAAHBHHBAABBBHAABBABBAHBBBHBABAABHBHHBBABABBBHABBBABBAHAABHBHBBHAAAHABHAAHHABHBAABABB
2-1	Bin2-1_18.5-18.6	18.6	94.3	BAHHBBHBAABHBHAHAHBBHAABHBAHBHHAHBHHABHBBBHHAHBBAHAAHBBBBAHAHAABBBABABHAHHBAHAAABHHBHHABBHAHBAAHAHHHHAAAHBHHBBABBBHAABBABBAHBBBHBABAABHBHHBBABABBBHABBBABBAHAABHBHBBHAAAHABHAAHHABHBAABABB
2-1	Bin2-1_18.6-18.8	18.8	94.8	BAHHBBHBAABHBHAHAHBBHAABHBAHBHHAHBHHABHBBBHHAHBBAHAAHBBBBAHAHAABBBABABHAHHBAHAAABHHBHHABBHAHBAAHAHHHHAAAHBHHBBABBBHAABBBBBAHBBBHBABAABHBHHBBABABBBHABBBABBAHAABHBHBBHAAAHABHAAHHABHBAABABB
2-1	Bin2-1_18.8-19.2	19.2	95.6	BAHHBBHBAABHBHAHAHBBHAABHBAHBHHAHBHHABHBBBHHBHBBAHAHHBBBBAHAHAABBBABABHAHHBAHAAABHHBHHABBHAHBAAHAHHHHAAAHBHHBBABBBHAABBBBBAHBBBHBABAABHBHHBBABABBBHABBBABBAHAABHBHBBHAAAHABHAAHHABHBAABABB
2-1	Bin2-1_19.2-19.3	19.3	100.3	BAHHBBHBAHBBBHHHAHBBHABBHBAHBHHAHBHHABHBBBHHBHBBHHAHHBBBBAHABAABBBHBABHAHHBAHAHABHHBHHHBBHAHBAAHABHHHHAAHBHHBBABBBHAABBBBBAHBBBHBABAABHBHHBBHBHBBBHBBBBABBAHAABHBHBBBAAAHABHAAHHABHBAABABB
2-1	Bin2-1_19.3-19.5	19.5	101.4	BAHHBBHBAHBBBHHHAHBBHABBHBAHBHHAHBHHABHBBBHHBHBBHHAHHBBBBAHABAABBBHBABHAHHBAHAHABHHBHHHBBHAHBAAHABHHHHAAHBHHBBAHBBHAABBBBBAHBBBHBABHHBHHHHBBHBHBBBHBBBBABBAHAABHBHBBBAAAHABHAAHHABHBAABABB
2-1	Bin2-1_19.5-19.9	19.9	103.6	BAHHBHHBAHBBBHHHAHBAHABBHBAHBHHAHBHHHBHBBBHHBHBBHBAHHBBBBAHABAABBBHBABHAHHBAHAHABHHBHHHBBHAHBAAHABHHHHAAHBHHBBAHBBHAABBBBAAHBBBBBABHHBHHHHBBHBHBBBHBBBBABBAHAABHBHBBBAAAHABHAAHHABHBAABABB
2-1	Bin2-1_19.9-20	20	105	BAHHBHHBAHBBBHHHAHBAHABBHBAHBHHAHBHHHBHBBBHHBHBBHBAHHBHBBAHABAABBBHBABHAHHBAHAHABHBBHHHBBHAHBAAHABHHHHAAHBHHBBAHBBHAABBBBAAHBBBBBABHHBHHHHBBHBHBBBHBBBBABBAHHABHBHBBBAAAHABHAAHHABHBAAAABB
2-1	Bin2-1_20-20.1	20.1	105.8	BAHHBHHBAHBBBHHHAHBAHABBHBAHBHHAHBHBHBHBBBHHBHBBHBAHHBHBBAHABAABBBHBABHAHHBAHAHABHBBHHHBBHAHBAAHABHHHHAAHBHHBBAHBBHAABBBAAAHBBBBBABHHBHHHHBBHBHBBBHBBBBABBAHHABHBHBBBAAAHABHAAHHABHBAAAABB
2-1	Bin2-1_20.1-20.2	20.2	106.6	BAHHBHHBAHBBBBHHAHBAHABBHBAHBHHAHBHBHBHBBBHHBHBBHBAHHBHBBAHABAABBBHBABHAHABAHAHABHBBHHHBBHAHBAAHABHHHHAAHBHHBBAHBBHAABBBAAAHBBBBBABHHHHHHHBBHBHBBBHBBBBABBAHHABHBHBBBAAAHABHAAHHABHBAAAABB
2-1	Bin2-1_20.2-20.3	20.3	109	BAHHBHHBAHBBBBHHAHBAHABBHBAHBHHAHBHBHBHBBAHHBHBBHBAHHAHBBAHABAABBBHBABHAAABAHAHABHBBHHHBBHAHBAAHABHHHHAAHBHHBBAHBBHAABBBAAAHBBBBBABHHHHHHHBBHBHBABHBBABABBAHHABHBHBBBAAAHABHAAHHABHBAAAABB
2-1	Bin2-1_20.3-20.5	20.5	110.9	BAHHBHHBAHBBBBHHAHBAHABBHBAHAHHAHBHBHBHBBAHHBHBBHBAHHAHBBAHABAABBBHAABHAAABAHAHABHBBHHHBBHAHBAAHABHHHHAAHBHHBBAHBBHAABBBAAAHBABBBABHHHHHHHHBHBHBABHBBABABBAHHABHBHBBBAAAHABHAAHHABHBAAAABB
2-1	Bin2-1_20.5-20.9	20.9	111.2	BAHHBHHBAHBBBBHHAHBAHABBHBAHAHHAHBHBHBHBBAHHBHBBHBAHHAHBBAHABAABBBHAABHAAABAHAHABHBBHHHBBHAHBAAHABHHHHAAHBHHBBAHBBHAABBBAAAHBABBBABHHHHHHAHBHBHBABHBBABABBAHHABHBHBBBAAAHABHAAHHABHBAAAABB
2-1	Bin2-1_20.9-21	21	111.7	BAHHBHABAHBBBBHHAHBAHABBHBAHAHHAHBHBHBHBBAHHBHBBHBAHHAHBBAHABAABBBHAABHAAABAHAHABHBBHHHBBHAABAAHABHHHHAAHBHHBBAHBBHAABBBAAAHBABBBABHHHHHHAHBHBHBABHBBABABBAHHABHBHBBBAAAHABHAAHHABHBAAAABB
2-1	Bin2-1_21-21.2	21.2	112	BAHHBHABAHBBBBHHAHBAHABBHBAHAHHAHBHBHBHBBAHHBHBBHBAHHAHBBAHABAABBBHAABHAAABAHAHABHBBHHHBBHAABAAHABHHHHAAHBHHBBAHBBHAABBBAAAHBABBBABHHHHHHAHBHBHBABHBBABABBAHHABHBHBBBAAAHABHAAHHABABAAAABB
2-1	Bin2-1_21.2-21.3	21.3	113.4	BBHHBHABAHBBBBHHAHBAHABBHBAHAHHAHBHBHBHBBAHHBHBBHBAHHAHBBAHABAABBBHAABHAAABAHAHABHBBHHHBBHAHBABHABHHHHAAHBHHBBAHBBHAABBBAAAHBABBBABHHHHHHAHBHBHBABHBBABABBAHHABHBHBBBAAAHABHAAHHABABAAAABB
2-1	Bin2-1_21.3-21.4	21.4	114.2	BBHHBHABAHBBBBHHAHBAHABBHBAHAHHAHBHBHBHBBAHHBHBBHBAHHAHBBAHABAABBAHAABHAAABAHAHABHBBHHHBBHAHBABHABHHHHAAHBHHBBAHBBHAABBBAAAHBABBBABHHHHHHAHBHBHBABHBBABABBAHHABHHHBBBAAAHABHAAHHABABAAAABB
2-1	Bin2-1_21.4-21.5	21.5	114.5	BBHHBHABAHBBBBHHAHBAHABBHBAHAHHAHBHBHBHBBAHHBHBBHBAHHAHBBAHABAABBAHAABHAAABAHAHABHBBHHHBBHAHBABHABAHHHAAHBHHBBAHBBHAABBBAAAHBABBBABHHHHHHAHBHBHBABHBBABABBAHHABHHHBBBAAAHABHAAHHABABAAAABB
2-1	Bin2-1_21.5-21.8	21.8	115.3	BBHHBHABAHBBBBHHAHBAHABBHBAHAHHAHBHBHBHBBAHHBHBBHBAHHAHBBAHABAABBAHAABHAAABBHAHABHBBHHHBBHAHBABHABAHHHAAHBHHBBAHBBHAABBBAAAHBABBBABHHHHHHAHBHBHBABHBHABABBAHHABHHHBBBAAAHABHAAHHABABAAAABB
2-1	Bin2-1_21.8-22	22	115.8	BBHHBHABAHBBBBHHAHBAHABBHBAHAHHAHBHBHBHBBAHHBHBBHBAHHAHBBAHABAABBAHAABHAAABBHAHABHBBHHHBBHAHBABHHBAHHHAAHBHHBBAHBBHAABBBAAAHBABBBABHHHHHHAHBHBHBABHBBABABBAHHABHHHBBBAAAHABHAAHHABABAAAABB
2-1	Bin2-1_22-22.2	22.2	117.2	BBHHBHABAHBBBBHHAHBAHABBHBAHAHHAHBHBHBHBBAHHBHBBHBAHHAHABAHABAABBAHAABHHAABBHAHABHBBHHHBBHAHBABHHBAHHHAAHBHHBBHHBBHAABBBAAAHBABBBABHHHHHHAHBHBHBABHBHABABBAHHABHHHBBBAAAHABHAAHHABABAAAABB
2-1	Bin2-1_22.2-22.3	22.3	119.4	BBHHBHABAHBBBBHHAHBAHABBHBHHAHHAHBHBHBHBBAHHBHBBHBAHHAHABAHABAABHAHAABHHAABBHAHABHBBHHHBBHAHBABHHBAHHHAAHBHHBBHHBBHAABBBAAAHBABBBABHHHHHHAHBHBHBABHBHAHHBBAHHABHHHBBBAAHHABHAAHHABABHAAABA
2-1	Bin2-1_22.3-22.4	22.4	121	BBHHBHABAHBBBBHHAABAHABBHBHAAHAAHBHBHBHBBAHHBHBBHBAHHAHABAHABAABHAHAABAHAABBHAHABHBBHHHBBAAHBABHHBAHHHAAHBHHBBHHBBHAABBBAAAABABBBABHHHHHHAHBHBHBABHBHAHHBBAHHABHHHBBBAAHHABHAAHHABABHAAABA
2-1	Bin2-1_22.4-22.5	22.5	121.5	BBHHBHABAHBBBBHHAABAHABBHBHAAHAAHBHBHBHBBAHHBHBBHBAHHAHABAHABAABHAHAABAHAABBHAHABHBBHHHBBAAHBABHHBAHHHAAHBHHBBHHBBHAABBBAAAABABBBABHHHHHHAHHHBHBABHBHAHHBBAHHABHHHBBBAAHHABHAAHHABABHAHABA
2-1	Bin2-1_22.5-22.7	22.7	122.6	BBHHBHAAAHABBBHHAABAHABBHBHAAHAAHBHBHBHBBAHHBHBBHBAHHAHABAHABAABHAHAABAHAABBHAHABHBBHHHBBAAHBABHHBAHHHAAHBHHBBHHBBHAABBBAAAABABBBABHHHHHHAHHHBHBABHBHAHHBBAHHABHHHBBBAAHHABHAAHHABABHAHABA
2-1	Bin2-1_22.7-22.9	22.9	123.1	BBHHBHAAAHABBBHHAABAHABBHBHAAHAAHBHBHBHBBAHHBHBBHBAHHAHABAHABAABHAHAABAHAABBHAHABHBBHHHBBAAHBABHHBAHHHAAHBHHBBHHBBHAABBBAAAABABBBBBHHHHHHAHHHBHBABHBHAHHBBAHHABHHHBBBAAHHABHAAHHABABHAHABA
2-1	Bin2-1_22.9-23	23	123.4	BBHHBHAAAHABBBHHAABAHABBHBHAAHAAHBHBHBHBBAHHBHBBHBAHHAHABAHABAABHAHAABAHAABBHAHABHBBHAHBBAAHBABHHBAHHHAAHBHHBBHHBBHAABBBAAAABABBBBBHHHHHHAHHHBHBABHBHAHHBBAHHABHHHBBBAAHHABHAAHHABABHAHABA
2-1	Bin2-1_23-23.1	23.1	124.2	BBHHBHAAAHABBBHHAABBHABBHBHAHHAAHBHBHBHBBAHHBHBBHBAHHAHABAHABAABHAHAABAHAABBHAHABHBBHAHBBAAHBABHHBAHHHAAHBHHBBHHBBHAABBBAAAABABBBBBHHHHHHAHHHBHBABHBHAHHBBAHHABHHHBBBAAHHABHAAHHABABHAHABA
2-1	Bin2-1_23.1-23.3	23.3	124.7	BBHHBHAAAHABBBHHAABBHABBHBHAHHAAHBHBHBHBBAHHBHBBHBAHHAHABAHABAABHAHAABAHAABAHAHABHBBHAHBBAAHBABHHBAHHHAAHBHHBBHHBBHAABBBAAAABABBBBBHHHHHHAHHHBHBABHBHAHHBBAHHABHHHBBBAAHHABHAAHHABABHAHABA
2-1	Bin2-1_23.3-23.4	23.4	125.5	BBHHBHAAAHABBBHHAABBHABBHBHAHHAAHBHBHBHBBAHHBHBBHBAHHAHABAHABAABHAHAABAHAABAHAHABHBBHAHBBAAHBABHHBAHHHAAHBHHBBHHBBHAABBBAAAABABBBBBHHHHHHAHHHBHBABHBHAHHBBBHHABHHHBBBAAHHABHAHHHABABHAHABA
2-1	Bin2-1_23.4-24.2	24.2	125.8	BBHHBHAAAHABBBHHAAHBHABBHBHAHHAAHBHBHBHBBAHHBHBBHBAHHAHABAHABAABHAHAABAHAABAHAHABHBBHAHBBAAHBABHHBAHHHAAHBHHBBHHBBHAABBBAAAABABBBBBHHHHHHAHHHBHBABHBHAHHBBBHHABHHHBBBAAHHABHAHHHABABHAHABA
2-1	Bin2-1_24.2-24.3	24.3	126.1	BBAHBHAAAHABBBHHAAHBHABBHBHAHHAAHBHBHBHBBAHHBHBBHBAHHAHABAHABAABHAHAABAHAABAHAHABHBBHAHBBAAHBABHHBAHHHAAHBHHBBHHBBHAABBBAAAABABBBBBHHHHHHAHHHBHBABHBHAHHBBBHHABHHHBBBAAHHABHAHHHABABHAHABA
2-1	Bin2-1_24.3-24.5	24.5	127.2	BBAHBHAAAHABBBHHAAHBHAHBHBHAHHAAHBBBHBHBBAHHBHBBHBAHHAHABAHABAABHAHAABAHAABAHAHABHBBHAHBBAAHBABHHBAHHHAAHBBHBBHHBBHAABBBAAAABABBBBBHHHHHHAHHHBHBABHBHAHHBBBAHABHHHBBBAAHHABHAHHHABABHAHABA
2-1	Bin2-1_24.5-24.7	24.7	127.7	BBABBHAAAHABBBHHAAHBHAHBHBHAHHAAHBBBHBHBBAHHBHBBHBAHHAHABAHABAABHAHAABAHAABAHAHABHBBHAHBBAAHBABHHBAHHHAAHBBHBBHHBBHAABBBAAAABABBBBBHHHAHHAHHHBHBABHBHAHHBBBAHABHHHBBBAAHHABHAHHHABABHAHABA
2-1	Bin2-1_24.7-24.8	24.8	128.2	BBABBHAAAHABBBHHAAHBHAHBHBHAHHAABHBBHBHBBAHHBHBBHBAHHAHABAHABAABHAHAABAHAABAHAHABHBBHAHBBAAHBABHHBAHHHAAHBBHBBHHBBHAABBBAAAABABBBBBHHHAHHAHHHBHBABHBHAHHBBBAHABHHHBBBAAHHABHAHHHABABHAHABA
2-1	Bin2-1_24.8-25	25	128.5	BBABBHAAAHABBBHHAAHBHAHBHBHAHHAABHBBHBHBBABHBHBBHBAHHAHABAHABAABHAHAABAHAABAHAHABHBBHAHBBAAHBABHHBAHHHAAHBBHBBHHBBHAABBBAAAABABBBBBHHHAHHAHHHBHBABHBHAHHBBBAHABHHHBBBAAHHABHAHHHABABHAHABA
2-1	Bin2-1_25-25.6	25.6	132.6	BBABBHAAAHABBBHHAAHBHAHBHBHAHAAABHBBHBHBBAAHBHBBHBAHHAHABAHAHAABHAHHABAHAABAHAHABHBBHAHBBHAHBAHHHBAHHHAAHBBHBBHHBBHAABBBAAABHABBBBBHHHAHHAHHHBHAABHHHAHHBBBAHABHHHBBHAAHHHBHAHHHABABHAHABA
2-1	Bin2-1_25.6-25.7	25.7	141.4	BAAHBHAAAHAHBBHHAHHBHAHBHBHHHAHABHBBHBHBBAAHAHBBHBHHHAHABAHAHAHHHAHHABAHAABAHAHABHBBHBHHBHHHBAHHHBAHHHAAHBBHBAHHABHAHBBBHBABHABBBBBHHHHHHAHHHBHAABHHHAHHBABAHABHHHBBHHAHAHBHAHHHABAAHAHABA
2-1	Bin2-1_25.7-26	26	146.7	BAAHBHAAAAAHBBHHAHHBAHHHHBHHHAHABHBBHBHBHAAHAHBBHBHHHHHABAHAHAHHHHHHAHHHHAHAHAHABHBBHBHHBHHHBAHHHHAHHHAAHHHHBAHHABHAHBBBHBABHHBBBBBHHHHHHAHHHBHAABHHHAHHBAHAHABHHHHBHHAHAHBHAHHHABBAHAHABA
2-1	Bin2-1_26-26.2	26.2	147.5	BAAHBHAAAAAHBBHHAHBBAHHHHBHHHAHABHBBHBHBHAAHAHBBHBHHHHHABAHAHAHHHHHHAHHHHAHAHAHABHBBHBHHBHHHBAHHHHAHHHAAHHHHBAHBABHAHBBBHBABHHBHBBBHHHHHHAHHHBHAABHHHAHHBAHAHABHHHHBHHAHAHBHAHHHABBAHAHABA
2-1	Bin2-1_26.2-26.4	26.4	150.2	BAAHBHAAAAAHBBHHAHBBAHHHHBHHHAHABHBBABABHAAHAHBBHHHBHHHABAAAHAHHHHAHAHHHHAHAHAHABHBBHBBHBHHHBAHHHHAHHHHAHHHHBAHBABHAHBBBHBABHHBHBBBHHHHHHAHHHBHAABHHHAHHBAHABABHHHHBHHAHAHHHAHHHABBAHAHABA
2-1	Bin2-1_26.4-26.5	26.5	151	BAAHBHAAAAAHBBHHAHBBAHHHHBHHHAHABHBBABABHAAHAHBBHHHBHHHABAAAHAHHHHAHAHHHHAHAHAHABHBBHBBHBHHHBAHHHHAHHHHAHHHHHAHBABHAHBBBHBHBHHBHBBBHHHHHHAHHHHHAABHHHAHHBAHABABHHHHBHHAHAHHHAHHHABBAHAHABA
2-1	Bin2-1_26.5-26.7	26.7	151.3	BAAHBHAAAAAHBBHHAHBBAHHHHBHHHAHABHBBABABHAAHAHBBHHHBHHHABAAAHAHHHHAHAHHHHAHAHAHABHBBHBBHBHHHBAHHHHAHHHHAHHHHHAHBABHAHBBBHBABHHBHBBBHHHHHHAHHHHHAABHHHAHHBAHABABHHHHBHHAHAHHHAHHHABBAHAHABA
2-1	Bin2-1_26.7-26.8	26.8	151.6	BAHHBHAAAAAHBBHHAHBBAHHHHBHHHAHABHBBABABHAAHAHBBHHHBHHHABAAAHAHHHHAHAHHHHAHAHAHABHBBHBBHBHHHBAHHHHAHHHHAHHHHHAHBABHAHBBBHBABHHBHBBBHHHHHHAHHHHHAABHHHAHHBAHABABHHHHBHHAHAHHHAHHHABBAHAHABA
2-1	Bin2-1_26.8-26.9	26.9	152.7	HAHHBHAAAAAHBBHHAHBBAHHHHBHHHAHABHBBABABHAHHAHBBHHHBHHHABAAAHAHHHHAHAHHHHAHAHAHABHBBHBBHBHHHBAHHHHAHBHHAHHHHHAHBABHAHBBBHBHBHHBHBBBHHHHHHAHHHHHAABHHHAHHBAHABABHHHHBHHAHAHHHAHHHABBAHAHABA
2-1	Bin2-1_26.9-27.1	27.1	155.2	HAHHHHAAAHHHBBHHAHBBAHHHHBHHHAHABHBBABABHAHHAHBBHHHHHHHABAAAHAHHHHAHAHHHHAHAHHHABHBBHBHHBHHHBAHHHHAHBHHAHHHHHAHBABHAHBBBHBHBHHBHBHBHHHHHHAHHHHHAABHHHAHHBAHAHABHHHHHHHAHAHHHAHHHABBAHAHABA
2-2	Bin2-2_0-4.2	4.2	0	HHBBAHBBHBHHBHABHHHHHABBHHAHABHAABAHHHHAHHHHHHHHHHAHHBAABAHBHHAHHAHAABHBHABHHHHHHAHHHHHHHAHHHAAHABAHAHAHABHHABHABHHHAHHHHHHAHHBHAAHAAHHHBHBHAABHHAHHHHBHHHAHAHHHHHHBHHHHBHHBHAHHABHHAHHHBH
2-2	Bin2-2_4.2-4.3	4.3	7	BHHBAHBBABHHBHABHAHHBABBHBAAABHAABAHHHHABHHHBHHHHHAHHBAABAHBHBAHAAHAABHBHABHHHHHBAHHHHHHBAHHBAAHABAHAHAAABHHABHABHHHAHAHHAAAHHBHAAHAAHHHBHBBAABHBAHHHHBHHBAHAHHHHHBBHAAHBHBBHAHHABHHAHHHBH
2-2	Bin2-2_4.3-4.5	4.5	7.3	BHHBAHBBABHHBHABHAHHBABBHBAAABHAABAHHHHABHHHBHHHHHAHHBAABAHBHBAHAAHAABHBHABHHHHHBAHHHHBHBAHHBAAHABAHAHAAABHHABHABHHHAHAHHAAAHHBHAAHAAHHHBHBBAABHBAHHHHBHHBAHAHHHHHBBHAAHBHBBHAHHABHHAHHHBH
2-2	Bin2-2_4.5-4.6	4.6	8.1	BHHBAHBBABHHBHABHAHHBABBHBAAABHAABAHHHHABHHHBHHHHHAHABAABAHBHBAHAAHAABHBHABHHAHHBAHHHHBHBAHHBAAHABAHAHAAABHHABHABHHHAHAHHAAAHHBHAAHAAHHHBHBBAABHBAHHHHBHHBAHAHHHAHBBHAAHBHBBHAHHABHHAHHHBH
2-2	Bin2-2_4.6-4.7	4.7	12.2	BHHBAHBBABHHBHABHAHHBABBHBAAAHHAABAHHHHABHHHBBHHHHAHABBABAHBHBAHAAHAABHBHABHHAHHBHHHAHBHBAHHBAAHABABHHAAABHHABHABHHHAHAHHAAAHHBHAAHAABHHBABBAAAHBBHHHHBHHBAHAHHHAHBBHAAHBHBBHAHHABHHAAHHBH
2-2	Bin2-2_4.7-5	5	12.5	BHHBAHBBABHHBHABHAHABABBHBAAAHHAABAHHHHABHHHBBHHHHAHABBABAHBHBAHAAHAABHBHABHHAHHBHHHAHBHBAHHBAAHABABHHAAABHHABHABHHHAHAHHAAAHHBHAAHAABHHBABBAAAHBBHHHHBHHBAHAHHHAHBBHAAHBHBBHAHHABHHAAHHBH
2-2	Bin2-2_5-5.6	5.6	18.9	BHHHAAHBAAHHBHAHHAHABAABHBAAAHHAHBAHHHHABHHHAHHHHHAHABBABAHBHBAHBAHAABHAHHBHHAHHBHHHHHBHBHHHBAAHAHAHHHAAHBHHABHABHHHAHAHHAAAHHBHAAHAABHHHABBAAAHBBHHHHBHHBAHAHHHAHBBHAAHBHBBHAHHABHHAAHHBH
2-2	Bin2-2_5.6-5.7	5.7	19.2	BAHHAAHBAAHHBHAHHAHABAABHBAAAHHAHBAHHHHABHHHAHHHHHAHABBABAHBHBAHBAHAABHAHHBHHAHHBHHHHHBHBHHHBAAHAHAHHHAAHBHHABHABHHHAHAHHAAAHHBHAAHAABHHHABBAAAHBBHHHHBHHBAHAHHHAHBBHAAHBHBBHAHHABHHAAHHBH
2-2	Bin2-2_5.7-5.8	5.8	28.4	BHHHBBHBAAHHBHAHHHHBAAABHBAHAHHAHBAHHHHBBHHHAHHHHHAHHBBBBAHAHAAHBBHAABHAHHBHHAHHBHHHHHAHBHHHBAAHAHAHHHAAHBHHABHABHHAAHBHHBAAHHBHAAHAABHHHHBBAAAHBBHHHHBHHBAHAHHHBHBBHAAHBHBBHAHHABHHAAHHBH
2-2	Bin2-2_5.8-6	6	33.7	BHHHBBHBHAHHBHAHHHHBAAABHHAHAHHAHBHHHHHBBHHHAHHHHHAHHABBBAHAHAAHBBHBABHAHHBHHAHHBHHHHHAHBHHHBAAHAHHHHHAHHBHHBBHBBHHAAHBHHBHAHHBHAAHAABHHHHBBABAHBBHAHHBHHBAHAHHHBHBBHAAHAHBBHAHHABHHAAHHBH
2-2	Bin2-2_6-6.1	6.1	42.5	BHHHBBHBHABHBHAHAHHBAAABBHAHAHHAHBHAABHBBHHHAHBBAHAAHABBBAHAHAABBBABABHAHHBHHAAABHHBHHAHBHHHBAAHAHHHHAAHHBHHBBABBBHAABBHHBHAHHBHAAHAABHBHHBBABABBBHABHBABBAHAAAHBHBBHAAAAABBAAHHABHBAAHHBB
2-2	Bin2-2_6.1-6.4	6.4	45.5	BHHHBBHBHABHBHAHAHBBAAABBHAHAHHHHBHAABHBBHHHAHBBAHAAHABBBAHAHAHBBBABABHAHHBHHAAABHHBHHAHBHHHBAAHHHHHHAAHHBHHBBABBBHAABBAHBHAHHBHBHHAABHBHHBBABABBBHABHBABBABAAAHBHBBHAAAAABBAAHHABHBAABABB
2-2	Bin2-2_6.4-6.9	6.9	46	BHHHBBHBHABHBHAHAHBBAAABBHAHAHHHHBHBABHBBHHHAHBBAHAAHABBBAHAHAHBBBABABHAHHBHHAAABHHBHHAHBHHHBAAHHHHHHAAHHBHHBBABBBHAABBAHBHAHHBHBHHAABHBHHBBABABBBHABHBABBABAAAHBHBBHAAAAABBAAHHABHBAABABB
2-2	Bin2-2_6.9-7.1	7.1	47.1	BHHHBBHBHABHBHAHAHBBAAABBHAHHHHHHBHBABHBBHHHAHBBAHAAHABBBAHAHAHBBBABABHAHHBHHAAABHHBHHAHBHHHBAAHHHHHHAAHHBHHBAABBBHAABBAHBHHHHBHBHHAABHBHHBBABABBBHABHBABBABAAAHBHBBHAAAAABBAAHHABHBAABABB
2-2	Bin2-2_7.1-7.2	7.2	47.6	BHHHBBHBHABHBHAHAHBBAAABBHAHHHHHHBHBABHBBHHHAHBBAHAAHABBBAHAHAHBBBABABHAHHBHHAAABHHBHHAHBHHHBAAHHHHHHAAHHBHHBAABBBHAABBAHBHHHBBHBHHAABHBHHBBABABBBHABHBABBAHAAAHBHBBHAAAAABBAAHHABHBAABABB
2-2	Bin2-2_7.2-7.3	7.3	47.9	BHHHBBHBHABHBHAHAHBBAAABBHAHHHHHHBHBABHBBHHHAHBBAHAAHABBBAHAHAHBBBABABHAHHBHHAAABHHBHHAHBHAHBAAHHHHHHAAHHBHHBAABBBHAABBAHBHHHBBHBHHAABHBHHBBABABBBHABHBABBAHAAAHBHBBHAAAAABBAAHHABHBAABABB
2-2	Bin2-2_7.3-7.7	7.7	48.2	BHHHBBHBHABHBHAHAHBBAAABBHAHHHHHHBHBABHBBHHHAHBBAHAAHABBBAHAHAHBBBABABHAHHBHHAAABHHBHHAHBHAHBAAHHHHHHAAHHBHHBAABBBHAABBABBHHHBBHBHHAABHBHHBBABABBBHABHBABBAHAAAHBHBBHAAAAABBAAHHABHBAABABB
2-2	Bin2-2_7.7-8.7	8.7	48.5	BHHHBBHBHABHBHAHAHBBAAABBHAHHHHHHBHBABHBBHHHAHBBAHAAHABBBAHAHAHBBBABABHAHHBHHAAABHHBHHAHBHAHBAAHHHHHHAAHHBHHBAABBBHAABBABBHHBBBHBHHAABHBHHBBABABBBHABHBABBAHAAAHBHBBHAAAAABBAAHHABHBAABABB
2-2	Bin2-2_8.7-8.9	8.9	49	BHHHBBHBHABHBHAHAHBBAAABBHAHHHHHHBHBABHBBHHHAHBBAHAAHABBBAHAHAHBBBABABHAHHBHHAAABHHBHHAHBHAHBAAHHHHHHAAHHBHHBAABBBHAABBABBHHBBBHBHHAABHBHHBBABABBBHABHBABBAHAABHBHBBHAAAAABBAAHHABHBAABABB
2-2	Bin2-2_8.9-11.1	11.1	49.3	BHHHBBHBHABHBHAHAHBBAAABBHAHHHHHHBHBABHBBHHHAHBBAHAAHABBBAHAHAHBBBABABHAHHBHHAAABHHBHHAHBHAHBAAHHHHHHAAHHBHHBAABBBHAABBABBHHBBBHBHBAABHBHHBBABABBBHABHBABBAHAABHBHBBHAAAAABBAAHHABHBAABABB
2-2	Bin2-2_11.1-11.3	11.3	64.1	BHHHBHHBHABHBHBHBHBBBABBBHAHHHHHHBHBABHBBHHHBHBBHHABHBBBBAHAHBHBBBABBBHAHHBHHBBABHHBHHBHBHAHBBAHHHHHHBAHHBHHBBABBBHAABBBBBHHBBBHBHBAABHBHHBBABABBBHBBHBBBBBHABBHBHBBHAAABABBABHHABHBBABBBB
2-2	Bin2-2_11.3-11.4	11.4	64.6	BHHHBHHBHABHBHBHBHBBBABBBHAHHHHHHBHBABHBBHHHBHBBHHABHBBBBAHAHBHBBBABBBHAHHBHHBBABHHBHHBHBHAHBBAHHHHHHBAHHBHHBBABBBHAABBBBBHHBBBHBHBAABHBHHBBBBABBBHBBHBBBBBHABBHBHBBHAAABABBABHHABHBBABBBB
2-2	Bin2-2_11.4-11.6	11.6	65.4	BHHHBHHBHABHBHBHBHBBBABBBHAHHHHHHBHBABHBBBHHBHBBHHABHBBBBAHAHBHBBBABBBHAHHBHHBBABHHBHHBHBHAHBBAHHHHHHBAHHBHHBBABBBHAABBBBBHHBBBBBHBAHBHBHHBBBBABBBHBBHBBBBBHABBHBHBBHAAABABBABHHABHBBABBBB
2-2	Bin2-2_11.6-12.3	12.3	67.8	BHHHBHHBHABBBHBHBHBBBABBBHAHHHHHHBHBABHBBBHHBHBBHBABHBBBBAHABBHBBBABBBHAHHBHHBBABHHBHHBBBHAHBBAHHBHHHBAHHBHHBBABBBHAABBBBBHHBBBBBHBHHBHBHHBBBBABBBHBBBBBBBBHABBHBHBBBAAABABBABHHABHBBAHBBB
2-2	Bin2-2_12.3-12.4	12.4	68.6	BHHHBHHBHABBBHBHBHBBBABBBHAHHHHHHBHBABHBBBHHBHBBHBABHBBBBABABBHBBBABBBHAHHBHHBBABHHBHHBBBHAHBBAHHBHHHBAHHBHHBBABBBHAABBBBBHHBBBBBHBHHBHBHHBBBBABBBHBBBBBBBBHHBBHBBBBBAAABABBABHHABHBBAHBBB
2-2	Bin2-2_12.4-12.6	12.6	74.3	BHHHBHHBHABBBHBHBHBBBABBBBAHHBHHHBBBABBBBBBHBHBBHBABBBBBBABABBHBBBABBBHAHHBHBBBABBBBBHBBBHAHBBABHBHHBBAHHBBBBBABBBBAABBBBBHHBBBBBHBHHBHBBHBBBBABBBBBBBBBBBBHHBBBBBBBBAAABABBABBBABBBBAHBBB
2-2	Bin2-2_12.6-12.7	12.7	82.9	BHHHBHHBHABBBBAHAHBBBABBBBAHHAHHHBBBABBBBBAHBHBBHBABHBABBABABBHBBBABBBHAHHBHBBBABHBBBHBBBHAHBBAAHBHHBAAHHBBHBBABBBHAABBBABHHBBBBBHBHHBHBBHBBBBABBBHBBBBABBAHHBBHBBBBBAAABABBAABBABBBAAHBBB
2-2	Bin2-2_12.7-12.8	12.8	89.5	BHHHBHHBHABBBBAHAHBBBABBABAHHAHHHBBBABABBBAHBHBBHBABHBABBAAABBHBBBABABHAHHBHBAHABHBBHHBBBHAHBAAAHBHHHAAHHBBHBBABBBHAABBBABHHBBBBBHBHHBHBHHBBHBABBBHBBBBABBAHHABHBHBBBAAABABBAAHHABABAAHBBB
2-2	Bin2-2_12.8-12.9	12.9	92.2	BHHHBHHBHABBBBAHAHBBAABBABAHHAHHHBBBABABBBAHAHBBHBABHBABBAAABAHBBBABABHAHHBHBAHABHBBHHBBBHAHBAAAHBHHHAAHHBBHBBABBBHAABBBABHHBBBBBHBHHBHBHHBBHBABBBHBBBBABBAHHABHBHBBBAAAAABBAAHHABABAAHABB
2-2	Bin2-2_12.9-13	13	93.5	BHHHBHHBHABBBBAHAHBBAABBABAHHAHHHBBBABABBAAHAHBBHBABHBABBAAABAHBBBABABHAHABHBAHABHBBHHBBBHAHBAAAHAHHHAAHHBBHBBABBBHAABBBABHHBBBBBHBHHBHBHHBBHBABBBHBBBBABBAHHABHBHBBBAAAAABBAAHHABABAAHABB
2-2	Bin2-2_13-13.1	13.1	93.8	BHHHBHHBHABBBBAHAHBBAABBABAHBAHHHBBBABABBAAHAHBBHBABHBABBAAABAHBBBABABHAHABHBAHABHBBHHBBBHAHBAAAHAHHHAAHHBBHBBABBBHAABBBABHHBBBBBHBHHBHBHHBBHBABBBHBBBBABBAHHABHBHBBBAAAAABBAAHHABABAAHABB
2-2	Bin2-2_13.1-13.2	13.2	97.6	BHHHBHHBHABBBBAHAHBBAABBABAHBAHHHBBBABABBAAHAHBBHBABHAABBAAAHAHBBBABABHAHABHBAHABHBBHHBBBHAHBAAAHAHHHAAHHBBHBBABBBHAABBBABHHHBBBBHBHHBHBHHHHHBABABHBBABABAAHHABHBHBBHAAAAABHAAHHABABAAHABB
2-2	Bin2-2_13.2-13.3	13.3	98.7	BHHHBHHBAABBBBAHAHBBAABBABAHBAHHHBBBABABBAAHAHBBHBABHAABBAAAHAHBBBABABHAAABHBAHABHBBHHBBBHAHBAAAHAHHHAAHHBBHBBABBBHAABBBABHHHBBBBABHHBHBHAHHHBABABHBBABABAAHHABHBHBBHAAAAABHAAHHABABAAHABB
2-2	Bin2-2_13.3-13.4	13.4	99.5	BAHHBHABAABBBBAHAHBBAABBABAHBAHHHBBBABABBAAHAHBBHBABHAABBAAAHAHBBBABABHAAABHHAHABHBBHHBBBHAHBAAAHAHHHAAHHBBHBBABBBHAABBBABHHHBBBBABHHBHBHAHHHBABABHBBABABAAHHABHBHBBHAAAAABHAAHHABABAAHABB
2-2	Bin2-2_13.4-13.6	13.6	99.8	BAHHBHABAABBBBAHAHBBAABBABAHBAHHHBBBABABBAAHAHBBHBABHAABBAAAHAHBBBABABHAAABHHAHABHBBHHBBBHAHBAAAHAHHHAAHHBBHBBABBBHAABBBABHHHBBBBABHHHHBHAHHHBABABHBBABABAAHHABHBHBBHAAAAABHAAHHABABAAHABB
2-2	Bin2-2_13.6-13.7	13.7	100.3	BAHHBHABAABBBBAHAHBBAABBABAHBAHAHBBBABABBAAHAHBBHBABHAABBAAAHAABBBABABHAAABHHAHABHBBHHBBBHAHBAAAHAHHHAAHHBBHBBABBBHAABBBABHHHBBBBABHHHHBHAHHHBABABHBBABABAAHHABHBHBBHAAAAABHAAHHABABAAHABB
2-2	Bin2-2_13.7-13.9	13.9	100.8	BAHHBHAAAABBBBAHAHBBAABBABAHBAHAHBBBABABBAAHAHBBHBABHAABBAAAHAABBBABABHAAABHHAHABHBBHHBBBHAHBAAAHAHHHAAHHBBHBBABBBHAABBBABHHHBBBBABHHHHBHAHHHBABABHBBABABAAHHABHBHBBHAAAAABHAAHHABABAAHABB
2-2	Bin2-2_13.9-14.1	14.1	100.8	BAHHBHAAAABBBBAHAHBBAABBABAHBAHAHBBBABABBAAHAHBBHBABHAABBAAAHAABBBABABHAAABHHAHABHBBHHBBBHAHBAAAHAHHHAAHHBBHBBABBBHAABBBABHHHBBBBABHHHHBHAHHHBABABHBBABABAAHHABHBHBBHAAAAABHAAHHABABAAHABB
2-2	Bin2-2_14.1-14.2	14.2	101.1	BAHHBHAAAABBBBAHAHBBAABBABAHBAHAHBBBABABBAAHAHBBHBABHAABBAAAHAABBBABABHAAABHHAHABHBBHHBBBHAHBAAAHAHHHAAAHBBHBBABBBHAABBBABHHHBBBBABHHHHBHAHHHBABABHBBABABAAHHABHBHBBHAAAAABHAAHHABABAAHABB
2-2	Bin2-2_14.2-14.3	14.3	102.4	BAHHBHAAAAABBBAHAHBBAABBABAHBAHAHBBBABABBAAHAHBBHBABHAABBAAAHAABBBABABHAAABAHAHABHBBHABBBHAHBAAAHAHHHAAAHBBHBBABBBHAABBBABAHHBBBBABHHHHBHAHHHBABABHBBABABAAHHABHBHBBHAAAAABHAAHHABABAAHABB
2-2	Bin2-2_14.3-14.4	14.4	102.7	BAHHBHAAAAABBBAHAHBBAABBABAHBAHAHBBBABABBAAHAHBBHBABHAABBAAAHAABBBABABHAAABAHAHABHBBHABBBHAHBAHAHAHHHAAAHBBHBBABBBHAABBBABAHHBBBBABHHHHBHAHHHBABABHBBABABAAHHABHBHBBHAAAAABHAAHHABABAAHABB
2-2	Bin2-2_14.4-14.5	14.5	103	BAHHBHAAAAABBBAHAHBBAABBABAHBAHAHBBBABABBAAHAHBBHBABHAABBAAAHAABBBABABHAAABAHAHABHBBHABBBHAHBAHAHAHHHAAAHBBHBBABBBHAABBBABAHHBBBBABHHHHHHAHHHBABABHBBABABAAHHABHBHBBHAAAAABHAAHHABABAAHABB
2-2	Bin2-2_14.5-14.6	14.6	105.2	BBHHBHAAAAABBBAHAHHBAABBABAHBAHAHBBBABAHBAAHBHBBHBABHAABBAAAHAABBBABABHAAABAHAHABHBBHABBBHAHBAHAHAHHHHAAHBBHBBABBBHAABBBABAHHBBBBABHHHHHHAHHHBABABHBBABABAAHHABHHHBBHAAAAABHAAHHABABAAHABB
2-2	Bin2-2_14.6-14.7	14.7	105.7	BBHHBHAAAAABBBAHAHHBAABBABHHBAHAHBBBABAHBAAHBHBBHBABHAABBAAAHAABBBABABHAAABAHAHABHBBHABBBHAHBAHAHAAHHHAAHBBHBBABBBHAABBBABAHHBBBBABHHHHHHAHHHBABABHBBABABAAHHABHHHBBHAAAAABHAAHHABABAAHABB
2-2	Bin2-2_14.7-14.8	14.8	106	BBHHBHAAAAABBBAHAHBBAABBABHHBAHAHBBBABAHBAAHBHBBHBABHAABBAAAHAABBBABABHAAABAHAHABHBBHABBBHAHBAHAHAAHHHAAHBBHBBABBBHAABBBABAHHBBBBABHHHHHHAHHHBABABHBBABABAAHHABHHHBBHAAAAABHAAHHABABAAHABB
2-2	Bin2-2_14.8-14.9	14.9	106.3	BBHHBHAAAAABBBAHAHBBAABBABHHBAHAHBBBABABBAAHBHBBHBABHAABBAAAHAABBBABABHAAABAHAHABHBBHABBBHAHBAHAHAAHHHAAHBBHBBABBBHAABBBABAHHBBBBABHHHHHHAHHHBABABHBBABABAAHHABHHHBBHAAAAABHAAHHABABAAHABB
2-2	Bin2-2_14.9-15.3	15.3	106.6	BBHHBHAAAAABBBAHAHBBAABBABHHBAHAHBBBABABBAAHBHBBHBABHAABBAAAHAABBBAHABHAAABAHAHABHBBHABBBHAHBAHAHAAHHHAAHBBHBBABBBHAABBBABAHHBBBBABHHHHHHAHHHBABABHBBABABAAHHABHHHBBHAAAAABHAAHHABABAAHABB
2-2	Bin2-2_15.3-15.4	15.4	107.4	BBHHBHAAAAABBBAHAHBBAABBABHHBAHAHBBBABABBAAHBHBBHBABHAABBAAAHAABBBAHABHAAABAHHHABHBBHABBBHAHBAHAHAAHHHAAHBBHBBABBBHAAHBBABAHHHBBBABHHHHHHAHHHBABABHBBABABAAHHABHHHBBHAAAAABHAAHHABABAAHABB
2-2	Bin2-2_15.4-15.5	15.5	107.9	BBHHBHAAAAABBBAHAHBBAABBABHHBAHAHBBBABABBAAHBHBBHBABHAABBAAAHAABBBAHABHAAABAHAHABHBBHABBBHAHBAHAHAAHHHAAHBBHBBABBBHAAHBBABAHHHBBBABHHHHHHAHHHBHBABHBBABABAAHHABHHHBBHAAAAABHAAHHABABAAHABB
2-2	Bin2-2_15.5-15.6	15.6	110.6	BBHHBHAAAAABBBAHAHBBAABBABHHAAHAHBBBHBABBAAHBHBBHBABHAAABAAAHAABBBAHABHAAABAHAHABHBBHABBBHAHBAHAHAAHHHAAHBBHBBAHBBHAABBBABAHHBBBBABHHHHHHAHHHBHBABHHHABABAAHHABHHHBBHAAAAABHAAHHABABAAHABB
2-2	Bin2-2_15.6-15.7	15.7	111.7	BBHHBHAAAAABBBAHAHBBAABBABHHAAHAHBBBHBABBAAHBHBBHBABHAAABAAAHAABBAAHABHAAABAHAHABHBBHABBBHAHBAHAHAAHHHAAHBBHBBAHBBHAABBBABAHHBBBBABHHHHHHAHHHBHBABHBHAHABAAHHABHHHBBHAAAAABHAAHHABABAAHABB
2-2	Bin2-2_15.7-15.8	15.8	112.2	BBHHBHAAAAABBBAHAHBBAABBABHHAAHAHBBBHBABBAAHBHBBHBABHAAABAAAHAABBAAHABHAAABAHAHABHBBHABBBHAHBAHAHAAHHHAAHBBHBBAHBBHAABBBABAHHBBBBBBHHHHHHAHHHBHBABHBHAHABAAHHABHHHBBHAAAAABHAAHHABABAAHABB
2-2	Bin2-2_15.8-15.9	15.9	113.3	BBHHBHAAAAABBBAHAHBBAABBABHHAAHABBBBHBABBAABBHBBHBABHAAABAAAHAABBAAHABHAAABAHAHABHBBHABBBHAABAHAHAAHHHAAABBHBBAHBBHAABBBABAHHBBBBBBHHHHHHAHHHBHBABHBHAHABAAHHABHHHBBHAAAAABHAAHHABABAAHABB
2-2	Bin2-2_15.9-16	16	115.7	BBHHBHAAAAABBBAHAHBBAABBHBHHAAHABBBBHBABBAAABHBBHBABHAHABAAAHHABBAAHABHAAABAHAHABHBBHABBBHAHBAHAHAAHHHAAHBBHBBAHBBHAABBBABAHHBBBBBBHHHHHHAHHHBHBABHHHAHABAAHHABHHHBBHAAAAHBHAAHHABABAAHABB
2-2	Bin2-2_16-16.2	16.2	117.3	BBHHBHAAAAABBBAHAHBBAABBHBHHAAAABBBBABABBAAABHBBHBABHAHABAAAHAABBAAHABHAAABAHAHABHBBHABBBHAHBAHAHAAHHHAAHBBHBBAHBBHAABBBABAHHBBBBBBHHHHHHAHHHBHBABHHBAHABAAHHABHHHBBHAAAAHBHABHHABABAAHABB
2-2	Bin2-2_16.2-16.3	16.3	118.4	BBHHBHAAAAABBBAHAHBBAABBHBHHAAAABBBBABABBAAABHBBHBABHAHABAAAHAABBAAHABHAAABAHAHABHBBHABBBHAHBAHAHAAHHHAAHBBHBBAHBBHAABBBAAAHHBBBBBBHHHHHHAHHHBHBABHHBAHABBAHHABHHHBBHAAAAHBHABHHABABAAHABB
2-2	Bin2-2_16.3-16.6	16.6	118.7	BBHHBHAAAAABBBAHAHBBAABBHBHHAAAABBBBABABBAAABHBBHBABHAHABAAAHAABBAAHABHAAABAHAHABHBBHABBBHAHBAHAHAAHHHAAHBBHBBABBBHAABBBAAAHHBBBBBBHHHHHHAHHHBHBABHHBAHABBAHHABHHHBBHAAAAHBHABHHABABAAHABB
2-2	Bin2-2_16.6-16.7	16.7	120.9	BBHHBHAAAAABBBAHAHBBAABBHBHHAAAABBBBABAABAAABHBBHBABHAHABAAAHAABBAAHABHAAABAHAHABHBBHABBBHAHBAHAHAAHHHAAHBBHBBABBBHAAABBAAAHHABBBBBHHHHHHAHHHBHBABHHBAHAABAHHABHHHBBHAAAAHBHABHHABABAAHABB
2-2	Bin2-2_16.7-17	17	121.2	BBHHBHAAAAABBBAHAHBBAABBHBHHAAAABBBBABAABAAABHBBHBABHAHABAAAHAABHAAHABHAAABAHAHABHBBHABBBHAHBAHAHAAHHHAAHBBHBBABBBHAAABBAAAHHABBBBBHHHHHHAHHHBHBABHHBAHAABAHHABHHHBBHAAAAHBHABHHABABAAHABB
2-2	Bin2-2_17-17.1	17.1	125.9	BBAHBHAAAAABBBAHAHBHHABBHBHHAAAABBBBAAAABAAABHBBHBABHAHABABAHAABHAHHABHAAABBHAHABHBBHABBBHAHBAHAHBAHHHAAHBBHBBABBBHAAABBAAAHHABBBBBHHHHHHAHHHBHBABHHHBHAABBHHABHHHBBHAAAAHBHABHHABABAAHABB
2-2	Bin2-2_17.1-17.3	17.3	127	BBAHBHAAAAABBBAHAHBHHABBHBHHAAAABBBBAAAABAAABHBBHBABHAHABABAHAABHAHHABAAAABBHAHABHBBHABBBHAHBAHAHBAHHHAAHBBHBBABBBHAAABBAAAAHABBBBBHHHAHHAHHHBHBABHHHBHAABBAHABHHHBBHAAAAHBHABHHABABAAHABB
2-2	Bin2-2_17.3-17.5	17.5	128.3	BBAHBHAAAAABBBAHAABHHABBHBHAAAAABHBBAAAABAAABHBBHBABHAHABABAHAABHAHHABAHAABBHAHABHBBHABBBHAHBAHAHBAHHHAAHBBHBBABBBHAAABBAAAAHABBBBBHHHAHHAHHHBHBABHHHBHHABBAHABHHHBBHAAAAHBHABHHABABAAHABB
2-2	Bin2-2_17.5-17.7	17.7	128.8	BBABBHAAAAABBBAHAABHHABBHBHAAAAABHBBAAAABAAABHBBHBABHAHABABAHAABHAHHABAHAABBHAHABHBBHABBBHAHBAHAHBAHHHAAHBBHBBABBBHAAABBAAAAHABBBBBHHHAHHAHHHBHBABHHHBHHABBAHABHHHBBHAAAHHBHABHHABABAAHABB
2-2	Bin2-2_17.7-17.8	17.8	138.1	BAABBHAAAAABBBAHAHBHHABBHBHAHAAABHBBABABBAAAAHBBHBABHAHABAAAHAABHAHHABAHAABAHAHABHBBHBBBBHAHBAHAHBAHHHAAHBBHBBABBBHAABBBABABHABBBBBHHHAHHAHHHBHAABHHHAHHBABAHABHHHBBHAAAAHBHABHHABAAAAHABB
2-2	Bin2-2_17.8-17.9	17.9	146.2	BAAHBHAAAAAABBAHAHBBAABHHBHHHAAABHBBABABHAAAAHBBHBHBHAHABAAAHAHHHAHHABHHHAHAHAHABHBBHBBBBHHHBAHAHHAHHHAAHHHHBAABABHAABBBHBABHHBBBBBHHHHHHAHHHBHAABHHHAHHBAAAHABHHHBBHHAAAHBHAHHHABAAAAHABB
2-2	Bin2-2_17.9-18.4	18.4	148.4	BAAHBHAAAAAABBAHAHBBAABHHBHHHAAABHBBABABHAAAAHBBHHHBHAHABAAAHAHHHHAHABHHHAHAHAHABHBBHBBBBHHHBAHAHHAHHHAAHHHHBAABABHABBBBHBABHHBBBBBHHHHHHAHHHBHAABHHHAHHBAAAHABHHHBBHHAAAHHHAHHHABBAAAHABB
2-2	Bin2-2_18.4-18.5	18.5	149.5	BAAHBHAAAAAABBAHAHBBAHBHHBHHHAAABHBBABABHAAAAHBBHHHBHAHABAAAHAHHHHAHABHHHAHAHAHABHBBHBBBBHHHBAHAHHAHHHAAHHHHBAABABHABBBBHBABHHBBBBBHHHHHHAHHHBHAABHHHAHHBAAAHABHHHBBHHAHAHHHAHHHABBAAAHABA
2-2	Bin2-2_18.5-18.6	18.6	151.7	HAAHBHAAAAAABBHHAHBBAHBHHBHHHAAABHBBABABHAAAAHBBHHHBHAHABAAAHAHHHHAHABHHHAHAHAHABHBBHBBBBHHHBAHAHHAHHHAAHHHHAABBABHABBBBHBABHHBBHBBHHHHHHAHHHBHAABHHHAHHBAAABABHHHBBHHAHAHHHAHHHABBAAAHABA
2-2	Bin2-2_18.6-18.7	18.7	153.1	HAAHBHAAAAAABBHHAHBBAHAHHBHHHAAABHBBABABHAAAAHBBHHHBHAHABAAAHAHHHHAHABHHHAHAHAHABHBBHBBBBHHHBAHHHHAHHHBAHHHHAABBABHABBBBHBABHHBBHBBHHHHHHAHHHBHAABHHHAHHBAAABABHHHBBHHAHAHHHAHHHABBAAAHABA
2-2	Bin2-2_18.7-18.8	18.8	153.4	HAAHBHAAAAAABBHHAHBBAHAHHBHHHAAABHBBABABHAAAAHBBHHHBHAHABAAAHAHHHHAHABHHHAHAHAHABHBBHBBBBHHHBAHHHHAHHHBAHHHHAABBABHABBBBHBABHHBBBBBHHHHHHAHHHBHAABHHHAHHBAAABABHHHBBHHAHAHHHAHHHABBAAAHABA
2-2	Bin2-2_18.8-18.9	18.9	154.2	HAAHBHAAAAAABBAHAHBBAHAHHBHHHAAABHBBABABHAAAAHBBHHHBHAHABAAAHAHHHHAHABHHHAHAHAHABHBHHBBBBHHHBAHHHHAHBHBAHHHHAABBABHABBBBHBABHHBBBBBHHHHHHAHHHBHAABHHHAHHBAAABABHHHBBHHAHAHHHAHHHABBAAAHABA
2-2	Bin2-2_18.9-19	19	156.6	HAAHAHAAAAAABBAHAHBBAHAHHBHHHAAABHBBABABHAAAAHBBAHHBHAHABAAAHAHHHHAHABHHHAHAHAAABHBBHBBBBHHHBAHHHHAHBHBAHHHHAABBABHABBBBHBABHHBBBHBHHHHHHAHHHHHAABHHHAHHBAAAAABHHHBBHHAHAHHHAHHHABBAAAHABA
2-2	Bin2-2_19-19.3	19.3	156.9	HAAHAHAAAAAABBAHAHBBAHAHHBHHHAAABHBBABABHAAAAHBBAHHBHAHABAAAHAHHHHAHABHHHAHAHAAABHBBHBBBBHHHBAHHHHAHBHBAHHHHAABBABHABBBBHBABHHBBBHBHHHHHHAHHHHHAABHHHAHHBAAAAABHHHBBHHAAAHHHAHHHABBAAAHABA
2-2	Bin2-2_19.3-19.7	19.7	157.4	HAAHAHAAAAAABBBHAHBBAHAHHBHHHAAABHBBABABHAAAAHBBAHHBHAHABAAAHAHHHHAHABHHHAHAHAAABHBBHBBBBHHHBAHHHHAHBHBAHHHHAABBABHABBBBHBABHHBBBHBHHHHHHAHHHHHAABHHHAHHBAAAAABHHHBBHHAAAHHHAHHHABBAAAHABA
2-2	Bin2-2_19.7-19.8	19.8	158.2	HAAHAHAAAAAABBBHAHBBAHAHHBHHHAAABHBBABHBHAAAAHBBAHHBHAHAAAAAHAHHHHAHABHHHAHAHAAABHBBHBBBBHHHBAHHHHAHBHBAHHHHAABBABHABBBBHBABHHBBBHBHHHHHHAHHHHHAABHHHAHHBAAAAABHHHBBHHAAAHHHAHHHABBAAAHABA
2-2	Bin2-2_19.8-20	20	159.6	HAAHAHAABAAABBBHAHBBAHAHHBHHHAAABHBBABHBHAAAHHBBAHHBHAHAAAAAHAHHHHBHABHHHAHAHAAABHBBHBBBBHHHBAHHHHAHBHBAHHHHAABBABHABBBBHBABHHBBBHBHHHHHHAHHHHHAABHHHAHHBAAAAABHHHBBHHAAAHHHAHHHABBAAAHABA
2-2	Bin2-2_20-21	21	160.4	HAAHAHAABAAABBBHBHBBAHAHHBHHHAAABHBBABHBHAAAHBBBAHHBHAHAAAAAHAHHHHBHABHHHAHAHAAABHBBHBBBBHHHBAHHHHAHBHBAHHHHAABBABHABBBBHBABHHBBBHBHHHHHHAHHHHHAABHHHAHHBAAAAABHHHBBHHAAAHHHAHHHABBAAAHABA
2-2	Bin2-2_21-21.1	21.1	160.9	HAAHAHAABAAABBBHBHBBAHAHHBHHHAAABHBBABHBHAAAHBBBAHHBHAHAAAAAHAHHHHBHABHHHAHAHAAABHBBHABBBHHHBAHHHHAHBHBAHHHHAABBABHABBBBHBABHHBBBHBHHHHHHAHHHHHAABHHHAHHBAAAAABHHHBBHHAAAHHHAHHHABBAAAHABA
2-2	Bin2-2_21.1-21.2	21.2	162	HHAHAHAABAAABBBHBHBBAHAHHBHHHAAABHBBABHBHAAAHBBBAHHBHHHAAAAAHAHHHHBHABHHHAHAHABABHBBHABBBHHHBAHHHHAHBHBAHHHHAABBABHABBBBHBABHHBBBHBHHHHHHAHHHHHAABHHHAHHBAAAAABHHHBBHHAAAHHHAHHHABBAAAHABA
2-2	Bin2-2_21.2-21.9	21.9	163.1	HHAHAHAABAAABBBHBHBBAHAHHBHHHAAAAHBBABHBHAAAHBBBAHHBHHHAAAAAHAHHHHBHABHHHAHAHABABHBBHABBBHHHBAHHHHAHBHBAHHHHAABBABHABBBBHBABHHBBBHBHHHHHHAHHHHHAABHHHAHHBABAAABHHHBBHHAAAHHHAHHHABBAAAHABA
2-2	Bin2-2_21.9-22	22	164.7	HHAHAHAABAAABBBHBHBBAHAHHBHHHAAAAHBBABHBHAAAHBBBAHHBHHHAAAAAHAHHHHBHABHHHAHAHBBABHBBHABBBHHHBAHHHHBHBHBAHHHHAABBABHABBBBHBAHHHBBBHBHHHHHHAHHHHHAABHHHAHHBABAAABHHHBBHHAAABHHAHHHABBAAAHABA
2-2	Bin2-2_22-23.2	23.2	166.1	HHAHAHAABAAABBBHBHBBAHAHHBHHHAAAAHBBBBHBHAHAHBBBAHHBHHHAAAAAHAHHHHBHABHHHAHAHBBABHBBHABBHHHHBAHHHHBHBHBAHHHHAABBABHABBBBHBAHHHBBBHBHHHHHHAHHHHHAABHHHAHHBABAAHBHHHBBHHAAABHHAHHHABBAAAHABA
2-2	Bin2-2_23.2-23.3	23.3	168.3	HHAHAHAABAAABBBHBHBBAHAHHBHHHAAAAHBBBBHBHAHAHBHHAHHBHHHAAAAAHAHHHHBHABHHHAHAHBBABHBBHABBHHHHBAHHHHBAHHBAHHHHAABBABHABBBBHBAHHHBBBHBHHHHHHAHHHHHAABHHHAHHHABAAABHHHBHHHAAABHHAHAHABBAAAHABA
2-2	Bin2-2_23.3-23.5	23.5	169.1	HHAHAHAABAAABBBHBHBBAHAHAHHHHAAAAHBBBBHBHAHAHBHHAHHBHHHAAAAAHAHHHHBHABHHHAHAHBBABHBBHABBHHHABAHHHHBAHHBAHHHHAABBABHABBBBHBAHHHBBBHBHHHHHHAHHHHHAABHHHAHHHABAAABHHHBHHHAAABHHAHAHABBAAAHABA
2-2	Bin2-2_23.5-23.8	23.8	170.5	HHAHAHAABAAABABHBHBBAHAHAHHHHAAAAHBBBBHBHAHAHBHHAHHBHHHAAAAAHAHHHHBHABHHHAHAHBBABHBBHABBHHHABAHHHHBAHHBAHHHHAABBABBABBBBHBAHHHBBBHBHHHHHHAHHHHHAABHHHAHHHABAAABHHHBHHHAAABHHAHAHABBAAAHABB
2-2	Bin2-2_23.8-23.9	23.9	172.9	HHAHAHHABAAABABHBHBBAHAHAHHHAAAAAABBBBHBHAHAHBHHAHHBHHBAAAAAHAHHHHBHABHHHAHAHBBABHBBAABBHHHABAHHHHBAHHBAHHHAAABHABBABBBBHBAHHHBBBHBHHHHHHAHHHHHAABHBHAAHHABAAABHHHBHHHAAABHHAHAHABBAAAHABB
2-2	Bin2-2_23.9-24	24	176.5	HHAAAHAABHAABABHBHBBBHAHAHHHAAAAAABBBBHBHAHAHBHHAHHBHHBAAAAABAHHHHBAABBHHAHAHBBABHBBAABBHHHABAHHBHBAHHBAHHHAAABHABBABBBBHBAHHHBBHHAHHHHHHAHHHHHAABHBHAAHHABAAABHHABHHHAAABHHAHAHABBAAAHABB
2-2	Bin2-2_24-24.2	24.2	178.4	HHAAAHAABAAABABHBHBBBHAHAHHHAAAAAABBBBHBHAHAHBHHAHHBHHBAAAAABAHHHHBAABBHHAHAHBBABHBBAABBHHHABAHHBHBAHHBAHHHAAABHABBABBBBHBAHHHBBHHAHHHBAHAHHHHHAABHBHAAHHABBAABHHABHHHAABBHHAHAHABBAAAHABB
2-2	Bin2-2_24.2-24.3	24.3	180.6	HHAAAHAABAAABABHBHBBBHAHAHHHAAAAAABBBBHBHAHAHBHHAHHBHHBAAAAABAHHHHBAABBHAAHAHBBABHBBAABBHHHABAAHBHBAHHBAHHHAAABHABBABBBBHBAHHABBHHAHHHBAHAHHHHHAABHBAAAHHABBAABHAABHHHAABBHHAAAAABBAAAAABB
2-2	Bin2-2_24.3-24.4	24.4	184.7	HHAAAHAABAAABABBBHBBBHAHAHHBAAAAAABBBBHBHAHAHBHHAHHBHHBAAAAABAHBHBBAAHBHAABAHBBABHBBAABBHBHABAAHBBBAHHBAHHBAAABHABBABBBBHBAHHABBHHAHHBBAHAHHHBHAABABAAAHHABBAABHAABHHHAABBHHAAHAAABAAAAABB
2-2	Bin2-2_24.4-24.5	24.5	185.2	HHAAAHAABAAABABBBHBBBHAHAHHBAAAAAABBBBHBHAHAHBHHAHHBHHBAAAAABAHBHBBAAHBHAABAHBBABHBBAABBHBHABAAHBBBAHHBAHHBAAABHABBABBBBHBAHHABBHHAHHBBBHAHHHBHAABABAAAHHABBAABHAABHHHAABBHHAAHAAABAAAAABB
2-2	Bin2-2_24.5-24.6	24.6	185.7	HHAAAHAABAAABABBBHBBBHAHAHHBAAAAAABBBBHBHAHAHBHHAHHBHHBAAAAABAHBHBBAAHBHAABAHBBABHBBAABBHBHABAAHBBBAHHBAHHBAAABHABBABBBBHBAHHABBHHAHHBBBHAHHHBHAABABAAAHHABBAABBAABHHHAABBHHAAHAAABAHAAABB
2-2	Bin2-2_24.6-24.8	24.8	186.5	HHAAAHAABAAABABBBHBBBHAHAHHBAAAAAABBBBHBHAHAHBHHAHHBHHBAAAAABAHBHBBAABBHAABAHBBABHBBAABBHBHABAAHBBBAHHBAHHBAAABHABBABBBBHBAHHABBHHAHHBBBHAHHHAHAABABAAAHHABBAABBAABHHHAABBHHAAHAAABAHAAABB
2-2	Bin2-2_24.8-24.9	24.9	187.6	HHAAAHAABHAABABBBHBBBHABAHHBAAAAAABBBBHBHAHAHBHHAHHBHHBAAAAABAHBHBBAABBHAABAHBBABHBBAABBHBHABAAHBBBAHHBAHHBAAABHABBABBBBHBAHHABBHHAHHBBBHAAAHAHAABABAAAHHABBAABBAABHHHAABBHHAAHAAABAHAAABB
2-2	Bin2-2_24.9-25	25	189.2	HHAAAHAABHAABABBBHBBBHABBHHBAAAAAABBBBHBHAHAHBHHAHHBHHBAAAAABAHBHBBAABBHAABAHBBABHBBAABBHBHABAAHBBBAHHBAHHBAAABHABBABBBBHBAHHABBHHAHHBBBHAAAHAHAABABAAAHHABBAABBAABHHHAABBAAAAHAAABAHAAABB
2-2	Bin2-2_25-25.1	25.1	188.9	HHAAAHAABHAABABBBHBBBHABBHHBAAAAAABBBBHBHAHAHBHHAHHBHHBAAAAABAHBHBBAABBHAABAABBABHBBAABBHBHABAAHBBBAHHBAHHBAAABHABBABBBBHBAHHABBHHAHHBBBHAAAHAHAABABAAAHHABBAABBAABHHHAABBAAAAHAAABAHAAABB
2-2	Bin2-2_25.1-25.2	25.2	190	HHAAAAAABHAABABBBHBBBHABBHHBAAAAAABBBBHBHAHAHBHHAHHBHHBAAAAABAHBABBAABBAAABAHBBABHBBAABBHBHABAAHBBBAHHBAHHBAAABHABBABBBBHBAHHABBHHAHHBBBHAAAHAHAABABAAAHHABBAABBAABHHHAABBAAAAHAAABAHAAABB
2-2	Bin2-2_25.2-25.3	25.3	191.3	HHAAAAAABHAABABBBHBBBHABBHHBAAAAAABBABHBHAHAHBHHAHHBHHBAAAAABAHBABBAABBAAABAHBBABHBBAABBHBHABAAHBBBAHHBAHHBAAABHABBABBBBHBAHHABBHHAHHBBBHAAAHAHAABAHAAAHHABBAABBHABHHHAABBAAAAHHAABAHAAABB
2-2	Bin2-2_25.3-25.4	25.4	193.2	HHAAAAAABHAABABBBHHBBHABBHHBAAAAAABBABHBHAHAHBHHAHHBHHBAAAAABAHBABBAABBAAABAHBBABHBBAABBHBHABAABBBBAHHBAHHBAAABHABBABBBBHBAHAABBHAAHHBBBHAAABAHAABAHAAAHHABBAABBHABHAHAABBAAHAHHAABAHAAABB
2-2	Bin2-2_25.4-25.5	25.5	193.8	HHAAAAAABHAABABBBHBBBHABBHHBAAAAAABBABHBHAHAHBHHAHHBHHBAAAAABAHBABBAABBAAABAHBBABHBBAABBHBHABAABBBBAHHBAHHBAAABHABBABBBBHBAHAABBHAAHHBBBHAAABAHAABAHAAAHHABBAABBHABHAHAABBAAHAHHHABAHAAABB
2-2	Bin2-2_25.5-25.6	25.6	193.5	HHAAAAAABHAABABBBHBBBHABBHHBAAAAAABBABHBHAHAHBHHAHHBHHBAAAAABAHBABBAABBAAABAHBBABHBBAABBHBHABAABBBBAHHBAHHBAAABHABBABBBBHBAHAABBHAAHHBBBHAAABAHAABAHAAAHHABBAABBHABHAHAABBAAHAHHAABAHAAABB
2-2	Bin2-2_25.6-25.7	25.7	194.3	HHAAAAAABHAABABBBHBBBHABBHHBAAAAAABBABHBHAHAHBHHAHHBHHBAAAAABAHBABBAABBAAABAHBBABHBBAABBHBHABAABBBBAHHBAHHBAAABHABBABBBBHBAHAABBHAAHHBBBHAAABAHAHBAHAAAHHABBAABBHABHAHAABBAAHAHHAABAHAAABB
2-2	Bin2-2_25.7-25.8	25.8	195.4	HHAAAAAABHAABABBBHBBBHABBHHBAAAAAABBABHBHAHAHBHHHHHBHHBAAAAABAHBABBAABBAAABAHBBABHBBAABBHBHABAABBBBAHHBAHHBAAABHABBABBHBHBAHAABBHAAHHBBBHAAABAHAHBAHAAAHHHBBAABBHABHAHAABBAAHAHHAABHHAAABB
2-2	Bin2-2_25.8-26	26	195.9	HHAAAAAABHAABABBBHBBBHABBHHBAAAAAABBABHHAAHAHBHHHHHBHHBAAAAABAHBABBAABBAAABAHBBABHBBAABBHBHABAABBBBAHHBAHHBAAABHABBABBHBHBAHAABBHAAHHBBBHAAABAHAHBAHAAAHHHBBAABBHABHAHAABBAAHAHHAABHHAAABB
2-2	Bin2-2_26-26.2	26.2	196.4	HHAAAHAABHAABABBBHBBBHABBHHBAAAAAABBABHHAAHAHBHHHHHBHHBAAAAABAHBABBAABBAAABAHBBABHBBAABBHBHABAABBBBAHHBAHHBAAABHABBABHHBHBAHAABBHAAHHBBBHAAABAHAHBAHAAAHHHBBAABBHABHAHAABBAAHAHHAABHHAAABB
2-2	Bin2-2_26.2-26.3	26.3	197.7	HHAAAHAABHAABABBBHBBBHABBHHBAAAAAABBABHHAAHAHBHHAHHBHHBAAAAABAHBABBAABBAAABAHBBABHBBAABBHBHABAABBBBAHHBAHHBAAABHABBABHBBHBAHAABBHAAHHBBBHAAABAHAABAHAAAHHABBAABBHABHAHAABBAAHAHHAABAHAAABB
2-2	Bin2-2_26.3-26.4	26.4	201	HHAAAHAABHAABABBBHHBBHABHHHBAAHAAABBABHHAAHAHBHHAHHBHHHAAAAABAHBABBAABHAAABAHBBABHBBAABBHBHABAAHBBHAHHBAHHBAAABHABBABHHBHBAHAABBHHAHHBBHHAAAHAHAABAHAAAHHABBAHBBHABHAHAABBAAHAHHAABAHAAABB
2-2	Bin2-2_26.4-26.5	26.5	205.7	HHAAHHAABHAABABBBHHBBHABHHHBAHHAAABBHBHHAAHHHBHHHHHBHHHAAAHAHAHBABBAABHAAABAHBBABHBBHHBBHBHHBAAHBBHHHHBAHHBAAABHABBABHHBHBAHAABBHHAHHBBHHAAAHHHAHBAHAAAHHHBBAHBBHABHHHAABBAAHAHHHABAHHAABB
2-2	Bin2-2_26.5-26.6	26.6	206	HHAAHHAABHAABABBBHHBBHABHHHBAHHAAABBHBHHAAHHHBHHHHHBHHHAAAHAHAHBABBAABHAAABAHBBABHBBHHBBHBHHBHAHBBHHHHBAHHBAAABHABBABHHBHBAHAABBHHAHHBBHHAAAHHHAHBAHAAAHHHBBAHBBHABHHHAABBAAHAHHHABAHHAABB
2-2	Bin2-2_26.6-26.7	26.7	210.4	BHAHHHHABHAABABBBHHBBHABHHHBAHHHAHBBHBHHHAHHHBHHHHBBHHHAAAHAHAHBHBBAABHAAABAHBBABHBBHHBBHBHHBHAHBBHHHHHAHHBHAHBHABBABHHBHBAHAABHHHAHHBBHHHAAHHHAHBAHAHAHHHBBAHBBHABHHHAHBBAAHAHHHABHHHAABB
2-3	Bin2-3_0-7.3	7.3	0	HHHHHHHBHHHHBHHHHHHHHHHBHHAHAHHAHBAHHHHHBHHHHHHHHHAHHBHHBHHHHHAHHAHHABHHHHBHHHHHBHHHHHHHBHHHBAAHAHAHHHAAHHHHABHABHHHAHHHHHHAHHBHAAHAAHHHHHBHAAHHBHHHBHBHHBAHAHHHHHBBHHAHHHBBHHHHABHHAAHHBH
2-3	Bin2-3_7.3-7.5	7.5	5.6	BAHHHHHBAHHHBHHHHAHHHAHBHBAAAHHAHBAHABHABHHHHHHHHHAHHBHHBHHHHHAHHAHHABHHHHBHHHHHBHHHHHHHBHHHBAAHAHAHHHAAHBHHABAABHHAAHHHHHAAHHBHAAHAAHHHHHBBAAHHBHHABHBHHBAHAHHHHHBBHAAHBHBBHAHHABHBAAHHBH
2-3	Bin2-3_7.5-7.7	7.7	10.9	BAHHHHHBAHBHBHHHHAHHHAHBHHAHAHHAHBAHABHBBHHHHHHHHHAHHAHHBAHHHHAHHBHHABHHHHBHHHHHBHHHHHHHBHHHBAAHAHAHHHAAHBHHBBABBHHAAHHHHHAAHHBHBAHAAHHHHHBHABHHBHHABHBHHBAHAHHHHHBBHAAHBHBBHAHHABHBAAHHBH
2-3	Bin2-3_7.7-7.8	7.8	14.8	HHHHHHHBHHBHBHHHHHHHHAHBHHAHHHHAHBHHABHBBHHHHHHHHHAHHAHHBAHHHHAHHBHHABHHHHHHHHHHBHHHHHHHBHHHBAAHAHHHHHAHHHHHBBABBHHAAHHHHHHAHHBHBAHAAHHHHHBHABHHHHHABHBHHHAHAHHHHHBBHAAHHHBBHAHHABHBAAHHBH
2-3	Bin2-3_7.8-8	8	21.9	HHHHHHHBHHBHBHAHAHHHHAHBHHAHHHHAHBHHABHBBHHHHHBBAHAHHAHHBAHHHHABHBAHABHHHHHHHHAABHHBHHHHBHHHHAAHAHHHHAAHHHHHBAABBHHAABHHHHHAHHBHBAHAAHHHHHBHABHBHHHABHBABHAHAAAHHHBBHAAAHAHBAAHHABHBAAHHBB
2-3	Bin2-3_8-8.1	8.1	22.7	HHHHHHHBHHBHBHAHAHHHHAHBHHAHHHHAHBHHABHBBHHHHHBBAHAAHAHHBAHHHHABHBAHABHHHHHHHHAABHHBHHHHBHHHHAAHAHHHHAAHHHHHBAABBBHAABHHHHHAHHBHBAHAAHHBHHBHABHBHHHABHBABHAHAAAHHHBBHAAAHAHBAAHHABHBAAHHBB
2-3	Bin2-3_8.1-8.3	8.3	27.1	HHHHHHHBHABHBHAHAHHHHAABHHAHHHHAHBHHABHBBHHHAHBBAHAAHABBBAHHHHABBBABABHAHHHHHHAABHHBHHAHBHAHHAAHHHHHHAAHHHHHBAABBBHAABBHHHHAHHBHBAHAAHHBHHBHABABHBHABHBABHAHAAAHBHBBHAAAHAHHAAHHABHBAAHHBB
2-3	Bin2-3_8.3-8.6	8.6	27.9	HHHHHHHBHABHBHAHAHHHHAABHHAHHHHAHBHHABHBBHHHAHBBAHAAHABBBAHAHHABBBABABHAHHHHHHAABHHBHHAHBHAHHAAHHHHHHAAHHHHHBAABBBHAABBHHHHAHBBHBHHAAHHBHHBHABABHBHABHBABHAHAAAHBHBBHAAAHAHHAAHHABHBAAHHBB
2-3	Bin2-3_8.6-8.8	8.8	28.2	HHHHHHHBHABHBHAHAHHHHAABHHAHHHHAHBHHABHBBHHHAHBBAHAAHABBBAHAHHABBBABABHAHHHHHHAABHHBHHAHBHAHHAAHHHHHHAAHHHHHBAABBBHAABBHBHHAHBBHBHHAAHHBHHBHABABHBHABHBABHAHAAAHBHBBHAAAHAHHAAHHABHBAAHHBB
2-3	Bin2-3_8.8-9.3	9.3	30.9	HHHHBBHBHABHBHAHAHBBAAABHHAHHHHAHBHHABHBBHHHAHBBAHAAHABBBAHAHAABBBABABHAHHHHHAAABHHBHHAHBHAHHAAHHHHHHAAHHHHHBAABBBHAABBHBBHAHBBHBHHAAHHBHHBHABABHBHABHBABHAHAAAHBHBBHAAAHAHHAAHHABHBAABABB
2-3	Bin2-3_9.3-10.5	10.5	31.2	HHHHBBHBHABHBHAHAHBBAAABHHAHHHHAHBHHABHBBHHHAHBBAHAAHABBBAHAHAABBBABABHAHHHHHAAABHHBHHAHBHAHHAAHHHHHHAAHHHHHBAABBBHAABBABBHAHBBHBHHAAHHBHHBHABABHBHABHBABHAHAAAHBHBBHAAAHAHHAAHHABHBAABABB
2-3	Bin2-3_10.5-10.8	10.8	31.5	HHHHBBHBHABHBHAHAHBBAAABHHAHHHHAHBHHABHBBHHHAHBBAHAAHABBBAHAHAABBBABABHAHHHHHAAABHHBHHAHBHAHHAAHHHHHHAAHHHHHBAABBBHAABBABBHABBBHBHHAAHHBHHBHABABHBHABHBABHAHAAAHBHBBHAAAHAHHAAHHABHBAABABB
2-3	Bin2-3_10.8-11.5	11.5	31.8	HHHHBBHBHABHBHAHAHBBAAABHHAHHHHAHBHHABHBBHHHAHBBAHAAHABBBAHAHHABBBABABHAHHHHHAAABHHBHHAHBHAHHAAHHHHHHAAHHHHHBAABBBHAABBABBHABBBHBHHAAHHBHHBHABABHBHABHBABHAHAAAHBHBBHAAAHAHHAAHHABHBAABABB
2-3	Bin2-3_11.5-11.7	11.7	32.1	HHHHBBHBHABHBHAHAHBBAAABHHAHHHHAHBHHABHBBHHHAHBBAHAAHABBBAHAHHABBBABABHAHHHHHAAABHHBHHAHBHAHHAAHHHHHHAAHHHHHBAABBBHAABBABBHABBBHBHHAABHBHHBHABABHBHABHBABHAHAAAHBHBBHAAAHAHHAAHHABHBAABABB
2-3	Bin2-3_11.7-12.3	12.3	32.6	HHHHBBHBHABHBHAHAHBBAAABHHAHHHHAHBHHABHBBHHHAHBBAHAAHABBBAHAHHABBBABABHAHHHHHAAABHHBHHAHBHAHHAAHHHHHHAAHHHHHBAABBBHAABBABBHABBBHBHHAABHBHHBHABABHBHABHBABHAHAABHBHBBHAAAHAHHAAHHABHBAABABB
2-3	Bin2-3_12.3-12.4	12.4	34.2	HHHHBBHBHABHBHAHAHBBHAABHHAHHHHAHBHHABHBBHHHAHBBAHAAHBBBBAHAHHABBBABABHAHHHHHAAABHHBHHAHBHAHHAAHHHHHHAAHHHHHBBABBBHAABBABBHABBBHBHBAABHBHHBHABABHBHABHBABHAHAABHBHBBHAAAHAHHAAHHABHBAABABB
2-3	Bin2-3_12.4-12.9	12.9	36.4	HHHHBHHBHABHBHAHAHBBHABBHHAHHHHAHBHHABHBBHHHAHBBAHAAHBBBBAHAHHABBBABABHAHHHHHAAABHHBHHHHBHAHHAAHHHHHHAAHHHHHBBAABBHAABBBBBHABBBHBHBAABHBHHBHABABHBHABHBABHAHAABHBHBBHAAAHAHHAAHHABHBAABABB
2-3	Bin2-3_12.9-13	13	38	HHHHBHHBHABHBHAHAHBBHABBHHAHHHHAHBHHABHBBHHHBHBBAHAAHBBBBAHAHHABBBABABHAHHHHHAHABHHBHHHHBHAHHAAHHHHHHBAHHHHHBBAABBHAABBBBHHABBBHBHBAABHBHHBHABABHBHABHBABHAHAABHBHBBHAAAHAHHAAHHABHBAABABB
2-3	Bin2-3_13-13.6	13.6	38.8	HHHHBHHBHABHBHAHAHBBHABBHHAHHHHAHBHHABHBBHHHBHBBAHABHBBBBAHAHHABBBABABHAHHHHHAHABHHBHHHHBHAHHAAHHHHHHBAHHHHHBBAABBHAABHBBHHABBBHBHBAABHBHHBHABABHBHABHBABHAHAABHBHBBHAAAHAHHAAHHABHBAABABB
2-3	Bin2-3_13.6-13.7	13.7	41.5	HHHHBHHBHABHBHAHAHBAHABBHHAHHHHAHBHHABHHBHHHBHBBHHABHBBBBAHAHHABBBBHABHAHHHHHAHABHHBHHHHBHAHHAAHHBHHHBAHHHHHBBAABBHAAHHBBHHABBBHBHBAABHBHHBHABABHBHABHBABHAHAHBHBHBBHAAAHAHHAAHHABHBAABABB
2-3	Bin2-3_13.7-14.1	14.1	44.2	HHHHBHHBHABHBHAHAHBAHABBHHAHHHHAHBHHHBHHBHHHBHBBHHABHBABBAHAHHABBBBHABHAHHHHHAHABHHBHHHHBHAHHAAHHBHHHBAHHHHHBBAABBHAAHHBBHHABBBHBHBBBBHHHHBHABABHBHBBHBABHAHAHBHBHBBHAAAHAHHAAHHABHBAABABB
2-3	Bin2-3_14.1-14.2	14.2	46.1	HHHHBHHBHABHBHAHAHBAHABBHHAHHHHAHBHHHBHHBHHHBHBBHHABHBABBAHAHHABBBBHABHAHAHHHAHABHHBHHHHBHAAHAAHHBHHHBAHHHHHBBAABBHAAHHBAHHABHBHBHBBBBHHHHBHABABHBHBBHBABHAHAHBHBHBBHAAAHAHHAAHHABHBAAAABB
2-3	Bin2-3_14.2-14.9	14.9	47.2	HHHHBHHBHABBBHAHAHBAHABBHHAHHHHAHBHHHBHHBHHHBHBBHBABHBABBAHAHHABBBBHABHAHABHHAHABHHBHHHHBHAAHAAHABHHHBAHHHHHBBAABBHAAHHBAHHABHBHBHBBBBHHHHBHABABHBHBBHBABHAHAHBHBHBBHAAAHAHHAAHHABHBAAAABB
2-3	Bin2-3_14.9-15.4	15.4	48.3	HHHHBHHBAABBBHAHAHBAHABBHHAHHHHAHBHHHBHHBHHHBHBBHBABHBABBAHAHHABBBBHABHAAABHHAHABHHBHHHHBHAAHAAHABHHHBAHHHHHBBAAHBHAAHHBAHHABHBHBABBBBHHHHBHABABHBHBBHBABHAHAHBHBHBBHAAAHAHHAAHHABHBAAAABB
2-3	Bin2-3_15.4-15.5	15.5	48.6	HHHHBHHBAABBBHAHAHBAHABBHHAHHHHAHBHHHBHHBHHHBHBBHBABHBABBAHAHHABBBBHABHAAABHHAHABHHBHHHHBHAAHAAHABHHHBAHHHHHBBAAHBHAAHHBAHHABHBHBABBBBHHHABHABABHBHBBHBABHAHAHBHBHBBHAAAHAHHAAHHABHBAAAABB
2-3	Bin2-3_15.5-15.7	15.7	49.4	HHHHBHHBAABBBHAHAHBAHABBHHAHHHHAHBHHHBHHBHHHBHBBHBABHBABBAHAHHABBBBHABHAAABHHAHABHBBHHHHBHAAHAAHABHHHBAHHHHHBBAAHBHAAHHBAHHABHBHBABBBHHHHABHHBABHBHBBHBABHAHAHBHBHBBHAAAHAHHAAHHABHBAAAABB
2-3	Bin2-3_15.7-15.8	15.8	49.9	HHHHBHHBAABBBHAHAHBAHABBHHAHHHHAHBHBHBHHBHHHBHBBHBABHHABBAHAHHABBBBHABHAAABHHAHABHBBHHHHBHAAHAAHABHHHBAHHHHHBBAAHBHAAHHBAHHABHBHBABBBHHHHABHHBABHBHBBHBABHAHAHBHBHBBHAAAHAHHAAHHABHBAAAABB
2-3	Bin2-3_15.8-16	16	50.4	HHHHBHHBAABBBHAHAHBAHABBHHAHHHHAHBHBHBHHBHHHBHBBHBABHHABBAHAHHABBBBHABHAAABHHAHABHBBHHHHBHAAHAAHABHHHBAHHHHHBBAAHBHAAHHBAHHABHBHBABBBHHHHABHHBABHBHBBHBABHAHBHBHBHBBHAAAHAHHAAHHABHBAAAABB
2-3	Bin2-3_16-16.2	16.2	50.7	HHHHBHHBAABBBBAHAHBAHABBHHAHHHHAHBHBHBHHBHHHBHBBHBABHHABBAHAHHABBBBHABHAAABHHAHABHBBHHHHBHAAHAAHABHHHBAHHHHHBBAAHBHAAHHBAHHABHBHBABBBHHHHABHHBABHBHBBHBABHAHBHBHBHBBHAAAHAHHAAHHABHBAAAABB
2-3	Bin2-3_16.2-16.3	16.3	51	HHHHBHHBAABBBBAHAHBAHABBHBAHHHHAHBHBHBHHBHHHBHBBHBABHHABBAHAHHABBBBHABHAAABHHAHABHBBHHHHBHAAHAAHABHHHBAHHHHHBBAAHBHAAHHBAHHABHBHBABBBHHHHABHHBABHBHBBHBABHAHBHBHBHBBHAAAHAHHAAHHABHBAAAABB
2-3	Bin2-3_16.3-16.5	16.5	51.3	HHHHBHHBAABBBBAHAHBAHABBHBAHHHHAHBHBHBHHBHHHBHBBHBABHHABBAHAHHABBBBHABHAAABHHAHABHBBHHHHBHAABAAHABHHHBAHHHHHBBAAHBHAAHHBAHHABHBHBABBBHHHHABHHBABHBHBBHBABHAHBHBHBHBBHAAAHAHHAAHHABHBAAAABB
2-3	Bin2-3_16.5-16.6	16.6	51.6	HHHHBHABAABBBBAHAHBAHABBHBAHHHHAHBHBHBHHBHHHBHBBHBABHHABBAHAHHABBBBHABHAAABHHAHABHBBHHHHBHAABAAHABHHHBAHHHHHBBAAHBHAAHHBAHHABHBHBABBBHHHHABHHBABHBHBBHBABHAHBHBHBHBBHAAAHAHHAAHHABHBAAAABB
2-3	Bin2-3_16.6-16.7	16.7	52.4	HHHHBHABAABBBBAHAHBAHABBHBAHHHHAHBHBHBHHBHHHBHBBHBABHHABBAHAHHABBBBHABHAAABHHAHABHBBHHHHBHAABAHHABHHHBAAHHHHBBAAHBHAAHHBAHHABHBBBABBBHHHHABHHBABHBHBBHBABHAHBHBHBHBBHAAAHAHHAAHHABHBAAAABB
2-3	Bin2-3_16.7-16.8	16.8	53.2	HHHHBHABAABBBBAHAHBAHABBHBAHHHHAHBHBHBHHBHHHBHBBHBABHHABBAHAHHABBBBHABHAAABHHAHABHBBHHHHBHAABAHHABHHHBAAHHHHBBAAHBHAAHHBAHHABHBBBABBBHHHHABHHBHBHBHBBHBABHAHBHBHAHBBHAAAHAHHAAHHABHBAAAABB
2-3	Bin2-3_16.8-17.2	17.2	53.7	HHHHBHABAABBBBAHAHBAHABBHBAHHHHAHBHBHBHHBHHHBHBBHBABHHABBAHAHHABBBBHABHAAABHHAHABHBBHHHHBHAABAHHABHHHBAAHHHHBBAAHBHAAHHBAHAABHBBBABBBHHHHABHHBHBHBHBBHBABHAHBHBHAHBBHAAAHABHAAHHABHBAAAABB
2-3	Bin2-3_17.2-17.3	17.3	54	HHHHBHABAABBBBAHAHBAHABBHBAHHHHHHBHBHBHHBHHHBHBBHBABHHABBAHAHHABBBBHABHAAABHHAHABHBBHHHHBHAABAHHABHHHBAAHHHHBBAAHBHAAHHBAHAABHBBBABBBHHHHABHHBHBHBHBBHBABHAHBHBHAHBBHAAAHABHAAHHABHBAAAABB
2-3	Bin2-3_17.3-17.7	17.7	55.9	HHHHBHABAABBBBHHAHBAHABBHBAHHHHHHBHBHBHHBHHHBHBBHBABHHAABAHAHHABBBBHABHHAABHHAHABHBBHHHHBHAABAHHABHHHBAAHHHHBBBAHBHAAHHBAHAABHBBBABBBHHHHABHHBHBHBHBHHBABHAHBHBHAHBBHAAAHABHAAHHABHBAAAABB
2-3	Bin2-3_17.7-17.8	17.8	58.1	HHHHBHABAABBBBHHAHBAHABBHBAHHHHHHBHBHBHHBHHHBHBBHBABHHAABAHAHHABABBHABHHAABHHAHABHBBHHHHBHAABAHHABHHHBAAHHHHBBBAHBHAAHHBAHAABHBBBABBBHHHHABHHBHBHBHBHHHBBHAHBHBHAHBBHAAHHBBHAAHHABHBAAAABB
2-3	Bin2-3_17.8-17.9	17.9	62.5	HHHHBHABAAABBBHHAABAHABBHBAAHHAHHBHBHBHHBHHHBHBBHBABHHAABAHAAHABABBHABAHAABHHAHABHBBHHHHBBAABAHHABAHHBAAHHHHBBBAHBHAAHHBAHAAAHBBBABBBHHHHABHHHHBHBHBHHHBBHAHBHBHAHBBHAAHHBBHAAHHABHBHAHABA
2-3	Bin2-3_17.9-18	18	63.6	HBHHBHABAAABBBHHAABAHABBHBAAHHAHHBHBHBHHBHHHBHBBHBABHHAABAHAAHABABBHAAAHAABBHAHABHBBHHHHBBAABAHHABAHHBAAHHHHBBBAHBHAAHHBAHAAAHBBBABBBHHHHABHHHHBHBHBHHHBBHAHBHBHAHBBHAAHHBBHAAHHABHBHAHABA
2-3	Bin2-3_18-18.1	18.1	67.1	HBHHBHABHAABBBHHAABAHABBABAAABAHHBHBHBBHBBHBBHBBHBABHHAABAHAAHABABBHAAAHAABBHAHABHBBHHHHBBAABAHHABABHBAAAHBHBBBAHBBAAHHBAHAAAHBBBABBBHHHHABHHHHBHBHBHHHBBHAHBHBHAABBHAAHHBBHAAAHABHBHAHABA
2-3	Bin2-3_18.1-18.3	18.3	71.5	HBHHBHABHAABBBHHAABBHABBABAAAAAHHBHBHBBHBAHBBHBBHBABHHAABAHAAAABAAHHAAAHAABBHAHABHBBHHHHBBAABAHHABABHAAAAHBHBBBBHBBAAHHBAHAAAHBBBBBBBHHHHABHHHHBHBHBHHHBBHAHBHBHAABBHAAHHBBHAAAHABHBHAHABA
2-3	Bin2-3_18.3-18.4	18.4	71.8	HBHHBHABHAABBBHHAABBHABBABAAAAAHHBHBHBBHBAHBBHBBHBABHHAABAHAAAABAAHHAAAHAABBHAHABHBBHHHHBBAABAHHABABHAAAAHBHBBBBHBHAAHHBAHAAAHBBBBBBBHHHHABHHHHBHBHBHHHBBHAHBHBHAABBHAAHHBBHAAAHABHBHAHABA
2-3	Bin2-3_18.4-18.8	18.8	74.2	HBHHBHAAHAABBBHHAABBHABBABHAAAAHHBHBHBHHBAHBBHBBHBABHHHABAHAAAABAAHHAAAHAABBHAHABHBBHHHHBBAABAHHHBAHHAAAAHBHBBBBHBHAAHHBAHAAAHBBBBBHHHHHHABHHHHBHBHBHHHBBHAHBHBHAABBHAAHHBBHAAAHABHBHAHABA
2-3	Bin2-3_18.8-19.3	19.3	74.5	HBHHBHAAHAABBBHHAABBHABBABHAAAAHHBHBHBHHBAHBBHBBHBABHHHABAHAAHABAAHHAAAHAABBHAHABHBBHHHHBBAABAHHHBAHHAAAAHBHBBBBHBHAAHHBAHAAAHBBBBBHHHHHHABHHHHBHBHBHHHBBHAHBHBHAABBHAAHHBBHAAAHABHBHAHABA
2-3	Bin2-3_19.3-19.4	19.4	75	HBHHBHAAHAABBBHHAABBHABBABHAAAAHHBHBHBHHBAHBBHBBHBABHHHABAHAAHABAAHHAAAHAABBHAHABHBBHAHHBBAABAHHHBAHHAAAAHBHBBBBHBHAAHHBAHAAAHBBBBBHHHHHHABHHHHBHBHBHHHBBHAHBHBHAABBHAAHHBBHAAAHABABHAHABA
2-3	Bin2-3_19.4-19.7	19.7	76.1	HBHHBHAAHAABBBHHAABBHABBABHAAAAHHHHBHBHHBAHBBHBBHBABHHHAHAHAAHABAAHHAAAHAABBHAHABHBBHAHHBBAABAHHHBAHHAAAABBHBBBBHBHAAHHBAHAAAHBBBBBHHHHHHABHHHHBHBHBHHHBBHAABHBHAABBHAAHHBBHAAAHABABHAHABA
2-3	Bin2-3_19.7-19.8	19.8	77.2	HBHBBHAAHAABBBHHAABBHAABABHAAAAHHHHBHBHHBAHBBHBBHBABHHHAHAHAAHABAAHHAAAHAABBHAHABHBBHAHBBBAABAHHHBAHHAAAABBHBBBBHBHAAHHBAHAAAHBBBBBHHHHHHABHHHHBHBHBHHHBBHAABHBHAABBHAAHHBBHAAAHABABHAHABA
2-3	Bin2-3_19.8-20	20	78	HBHBBHAAHAABBBHHAABBHAABABHAAABHHHBBHBHHBAHBBHBBHBABHHHAHAHAAHABAAHHAAAHAABBHAHABHBBHAHBBBAABAHHHBAHHAAAABBHBBBBHBHAAHHBAHAAAHBBBBBHHHHHHABHHHHBHBHBHHHBBHAABHBHAABBHAAHHBBHAAAHABABHAHABA
2-3	Bin2-3_20-20.1	20.1	78.8	HBABBHAAHAABBBHHAABBHAABABHAAABHHHBBHBHHBAHBBHBBHBABHHHAHAHAAHABAAHHAAAHAABBHAHABHBBHAHBBBAABAHHHBAHHAAAABBHBBBBHBHAAHHBAAAAAHBBBBBHHHHHHABHHHHBHBHBHHHBBBAABHBHAABBHAAHHBBHAAAHABABHAHABA
2-3	Bin2-3_20.1-20.2	20.2	80.4	HBABBHAAHAABBBHHAABBHAABABHAAABHHHBBHBHHBAHBBHBBHBABHHHAHAHAAHABAAHHAAAHAABAHAHABHBBHAHBBBAABAHHHBAHHAAAABBHBBBBHBHABHHBAAAAAHBBBBBHHHHHHABHHHHBHBHAHHHBBBAABHBHAABBHAAHHBBHAAAHABABHAHABA
2-3	Bin2-3_20.2-20.3	20.3	80.7	HBABBHAAHAAHBBHHAABBHAABABHAAABHHHBBHBHHBAHBBHBBHBABHHHAHAHAAHABAAHHAAAHAABAHAHABHBBHAHBBBAABAHHHBAHHAAAABBHBBBBHBHABHHBAAAAAHBBBBBHHHHHHABHHHHBHBHAHHHBBBAABHBHAABBHAAHHBBHAAAHABABHAHABA
2-3	Bin2-3_20.3-20.4	20.4	85.4	HBAHBHHAHAAHBBHHAHBBHAAHABHHAABHHHBBHBHHBAHBBHBBHBABHHHAHAHAAHAHAAHHAAAHAABAHAHABHBBHAHHBBAABAHHHBAHHAAAAHBHBABBHBHABHHBHAAHAHBBBBBHHHHHHABHHHHAHBHAHHHBBBAABHBHAABBHBAHABBHAAAHABABHAHABA
2-3	Bin2-3_20.4-20.8	20.8	86.2	BBAHBHHAHAAHBBHHAHBBHAAHABHHAABHHHBBHBHHBAHBBHBBHBHBHHHAHAHAAHHHAAHHAAAHAABAHAHABHBBHAHHBBAABAHHHBAHHAAAAHBHBABBHBHABHHBHAAHAHBBBBBHHHHHHABHHHHAHBHAHHHBBBAABHBHAABBHBAHABBHAAAHABABHAHABA
2-3	Bin2-3_20.8-20.9	20.9	86.5	BBAHBHHAHAAHBBHHAHBBHAAHABHHAABHBHBBHBHHBAHBBHBBHBHBHHHAHAHAAHHHAAHHAAAHAABAHAHABHBBHAHHBBAABAHHHBAHHAAAAHBHBABBHBHABHHBHAAHAHBBBBBHHHHHHABHHHHAHBHAHHHBBBAABHBHAABBHBAHABBHAAAHABABHAHABA
2-3	Bin2-3_20.9-21.5	21.5	90.6	BBAHBHHAHAAHBBHHAHBBAHAHABHHAABHAHBBHBHHHAHBBHBBHBHBHHHAHAHAAHHHAAHHAAAHAABAHAHABBBBAABHBBHABAHAHBAHHABAAHBHBABBHBHABHBBHAAHAABBBBBHHHHHHABHHHHAABHAHHHBBBAABHBHAABBHBAHABBHAAAHABABHAHABA
2-3	Bin2-3_21.5-21.6	21.6	92.5	BHAHBHHAHAAHBBHHAHBBAHAHABHHAABHAHBBHBHHHAABHHBBHBHBHHHAHAHAAHHHAAHHAAAHAABAHAHABBBBAABHBBHABAHAHBAHHABAAHBHBABBHBHABHBBHBAHAABBBBBHHHHHHABHHHHAABHAHAHBBBAABHBHAABBHBAHABBHAAAHABHBHAHABA
2-3	Bin2-3_21.6-21.7	21.7	93.3	BHAHBHHAHAAHBBHHAHBBAHAHABHHAABHAHBBHBHHHAABHBBBHBHBHHHAHAAAAHHHAAHHAAAHAABAHAHABBBBAABHBBHABAHAHBAHHABAAHBHBABBABHABHBBHBAHAABBBBBHHHHHHABHHHHAABHAHAHBBBAABHBHAABBHBAHABBHAAAHABHBHAHABA
2-3	Bin2-3_21.7-21.9	21.9	93.8	BHAHBHHAHAAHBBHAAHBBAHAHABHHAABHAHBBHBHHHAABHBBBHBHBHHHAHAAAAHHHAAHHAAAHAABAHAHABBBBAABHBBHABAHAHBAHHABAAHBHBABBABHABHBBHBAHAABBBBBHHBHHHABHHHHAABHAHAHBBBAABHBHAABBHBAHABBHAAAHABHBHAHABA
2-3	Bin2-3_21.9-22.1	22.1	95.2	BHAHBHHAHAAHBBHBAHBBAHAHABHHAABHAHBBHBHHHAABHBBBHBHBHHHAHAAAAHHHAAHHAAAHAABAHAHABBBBAABHBBHABAHAHBAHHABAHHBHBABBABHABHBBHBAHAABBBBBHHBHHHAAHHHHAABHAHAHBBBAABHBHAABBHBAHABBHAAAHABHBHAHABA
2-3	Bin2-3_22.1-22.3	22.3	96	BHAHBHHAHAAHBBHBAHBBAHAHABHHAABHAHBBHBHHHAABHBBBHBHBHHHAHAAAAHHHAAHHAAAHAABAHAHABBBBAABHBBHBBAHAHBAHHABAHHBHBABBABHABHBBHBAHAABBBBBHHBHHHAAHHHHAABHAHAHHBBAABHBHAABBHBAHABBHAAAHABHBHAHABA
2-3	Bin2-3_22.3-22.5	22.5	96.5	BHAHBHHAHAAHBBHBAHBBAHAHABHHAABHAHBBHBHHHAABHBBBHBHBHHHAHAAAAHHHAAHHABAHAABAHAHABBBBAABHBBHBBAHAHBAHHABAHHBHBABBABHABHBBHBAHAABBBBBHHBHHHAAHHHHAABHAHAHHBBAABHBHAABBHBAHABBHAAAHABHBHAHABA
2-3	Bin2-3_22.5-22.7	22.7	96.8	BHAHBHHAHAAHBBHBAHBBAHAHABHHAABHAHBBHBHHHAABHBBBHBHBHHHAHAAAAHHHAAHHABAHAABAHAHABBBBAABHBBHBBAHAHBAHBABAHHBHBABBABHABHBBHBAHAABBBBBHHBHHHAAHHHHAABHAHAHHBBAABHBHAABBHBAHABBHAAAHABHBHAHABA
2-3	Bin2-3_22.7-23	23	97.3	BHAHBHHAHAAHBBHBAHBBAHAHABHHAABHAHBBHBHHHAABHBBBHBHBHHHAHAAAAHHHAAHHABAHAABAHAHABBBBAABHHBHBBAAAHBAHBABAHHBHBABBABHABHBBHBAHAABBBBBHHBHHHAAHHHHAABHAHAHHBBAABHBHAABBHBAHABBHAAAHABHBHAHABA
2-3	Bin2-3_23-23.4	23.4	97.6	BHAHBHHAHAAHBBHBAHBBAHAHABHHAABHAHBBHBHHHAABHBBBHBHBHHHAHAAAAHHHAAHHABAHAABAHAHABBBBAABHHBHBBAAAHBAHBABAHHBHBABBABHABHBBHBAHAABBBBBHHBHHHAAHHHHAABHAHAHHBBAABHBHAABBHBAHABBBAAAHABHBHAHABA
[truncated: 2,092 more rows]

## Sheet: Binmap_BSF2(II)
Summary of Bin map of 'BS F2 (I)'
[truncated: 30 more rows]

## Sheet: Istraw35_genotype_BSF2(II)_QTL
Bin marker genotype of 'BS F2 (II)'_QTL analysis
[truncated: 4,468 more rows]
[truncated: 145 more columns]

[truncated: 2 more sheets: Binmap_genotype_BSF2(II)_QTL, Binmap_BSF2(II)_QTL]
