# Supplementary material for: Chromosome Level Assembly of Homozygous Inbred Line ‘Wongyo 3115’ Facilitates the Construction of a High-Density Linkage Map and Identification of QTLs Associated With Fruit Firmness in Octoploid Strawberry (Fragaria × ananassa)
Source: Front Plant Sci. 2021 Jul 14;12:696229. doi: 10.3389/fpls.2021.696229 (PMC8317996; doi:10.3389/fpls.2021.696229)
Supplement: Supplementary file 4 [file Data_Sheet_4.ZIP]

Archive with 1 entries (1 files):
- Supplementary dataset 4.xlsx
