# Supplementary material for: Chromosome Level Assembly of Homozygous Inbred Line ‘Wongyo 3115’ Facilitates the Construction of a High-Density Linkage Map and Identification of QTLs Associated With Fruit Firmness in Octoploid Strawberry (Fragaria × ananassa)
Source: Front Plant Sci. 2021 Jul 14;12:696229. doi: 10.3389/fpls.2021.696229 (PMC8317996; doi:10.3389/fpls.2021.696229)
Supplement: Supplementary file 4 [file Data_Sheet_4.ZIP › Supplementary dataset 4.xlsx]

## Sheet: Map comparison
Supplementary dataset 4. Comparison of 'Wongyo 3115' reference genome with previous octoploid strawberry linkage maps
Wongyo 3115' Chromosome	'Sulhyang' × 'Senga-sengana' (Lee et al., 2020)	'Redgauntlet' × 'Hapil' (Alarfaj et al., 2021)	'232' × '1392' (Sánchez-Sevilla et al., 2015)
Chr1-1	LG1-3	1.4	LGI-3M
Chr1-2	LG1-2	1.3	LGI-1
Chr1-3	LG1-4	1.2	LGI-5M
Chr1-4	LG1-1	1.1	LGI-2
Chr2-1	LG2-3, LG2-4	2.4	LGII-2
Chr2-2	LG2-1	2.1	LGII-1
Chr2-3	LG2-5	2.2	LGII-3
Chr2-4	LG2-2	2.3	LGII-4, LGII-5
Chr3-1	LG3-2	3.3	LGIII-3
Chr3-2	LG3-4	3.4	LGIII-4
Chr3-3	LG3-3, LG3-5	3.2	LGIII-2
Chr3-4	LG3-1	3.1	LGIII-1
Chr4-1	LG4-3	4.3	LGIV-4
Chr4-2	LG4-1	4.4	LGIV-2
Chr4-3		4.2	LGIV-1
Chr4-4		4.1	LGIV-3
Chr5-1	LG5-3	5.1	LGV-2
Chr5-2	LGU-1	5.3	LGV-3
Chr5-3	LG5-2, LG5-4	5.2	LGV-4
Chr5-4	LG5-1	5.4	LGV-1
Chr6-1	LG6-1, LG6-5	6.1	LGVI-1, LGVI-4, LGVI-7
Chr6-2		6.4	LGVI-3
Chr6-3	LG6-2, LG6-4	6.2	LGVI-5, LGVI-6
Chr6-4	LG6-3	6.3	LGVI-2
Chr7-1	LG7-3, LG7-4	7.3	LGVII-4
Chr7-2	LG7-1	7.1	LGVII-1
Chr7-3	LG7-6, LGU-2	7.4	LGVII-3
Chr7-4	LG7-2	7.2	LGVII-2
