# Supplementary material for: Chromosome Level Assembly of Homozygous Inbred Line ‘Wongyo 3115’ Facilitates the Construction of a High-Density Linkage Map and Identification of QTLs Associated With Fruit Firmness in Octoploid Strawberry (Fragaria × ananassa)
Source: Front Plant Sci. 2021 Jul 14;12:696229. doi: 10.3389/fpls.2021.696229 (PMC8317996; doi:10.3389/fpls.2021.696229)
Supplement: Supplementary file 5 [file Data_Sheet_5.ZIP › Supplementary dataset 5.xlsx]

## Sheet: FPKM of candidate genes
Supplementary dataset 5. List of 408 genes along with the avarage FPKM values obtained from transcriptome analysis present in the 5 QTL regions associated with firmness.
QTL	Chromosome	Start Pos	End Pos	Strand	ID	Note	Average FPKM_Skin		Average FPKM_Flesh
							Wongyo	P69	Wongyo	P69
FIRM_3-3	Chr3_3	22075244	22075750	+	g00043576	Similar to Cblb: E3 ubiquitin-protein ligase CBL-B (Rattus norvegicus OX%3D10116)	1.10651	0	0.900074	0.034082
FIRM_3-3	Chr3_3	22120742	22124572	+	g00043583	Similar to ECM29: Proteasome component ECM29 (Saccharomyces cerevisiae (strain ATCC 204508 / S288c) OX%3D559292)	0.11591	0.981157	1.0524	0.93516
FIRM_3-3	Chr3_3	22185366	22196938	-	g00043594	Similar to MLO6: MLO-like protein 6 (Arabidopsis thaliana OX%3D3702)	2.10472	2.13208	0.571172	1.4294
FIRM_3-3	Chr3_3	22376789	22377322	-	g00043621	Protein of unknown function	0	1.29504	0.700777	0
FIRM_3-3	Chr3_3	22387200	22394902	+	g00043623	Similar to GLR2.7: Glutamate receptor 2.7 (Arabidopsis thaliana OX%3D3702)	2.87404	1.2254	1.4782	0.654519
FIRM_3-3	Chr3_3	22426667	22426843	+	g00043630	Similar to aplnra: Apelin receptor A (Danio rerio OX%3D7955)	0.448393	10.2636	0	7.02994
FIRM_3-3	Chr3_3	22544998	22548731	-	g00043654	Similar to SH3P3: SH3 domain-containing protein 3 (Arabidopsis thaliana OX%3D3702)	1.14457	2.28481	1.01597	2.57233
FIRM_3-3	Chr3_3	22583160	22598988	+	g00043661	Similar to At2g28490: Vicilin-like seed storage protein At2g28490 (Arabidopsis thaliana OX%3D3702)	49.9343	120.604	0.420481	0.662514
FIRM_3-3	Chr3_3	22600517	22603086	+	g00043663	Similar to PDIL5-1: Protein disulfide-isomerase 5-1 (Arabidopsis thaliana OX%3D3702)	8.72062	1.35511	8.22463	1.17044
FIRM_3-3	Chr3_3	22636941	22637331	-	g00043674	Similar to Hars2: Probable histidine--tRNA ligase%2C mitochondrial (Mus musculus OX%3D10090)	2.91158	0	5.22208	0
FIRM_3-3	Chr3_3	22637387	22641787	+	g00043675	Similar to FRS5: Protein FAR1-RELATED SEQUENCE 5 (Arabidopsis thaliana OX%3D3702)	1.62212	0	1.69678	0
FIRM_3-3	Chr3_3	22645026	22649166	-	g00043676	Similar to rbrA: Probable E3 ubiquitin-protein ligase rbrA (Dictyostelium discoideum OX%3D44689)	4.25517	9.4486	4.75837	10.9728
FIRM_3-3	Chr3_3	22890173	22893257	-	g00043717	Similar to TET3: Tetraspanin-3 (Arabidopsis thaliana OX%3D3702)	27.4726	11.5522	18.2332	14.6974
FIRM_3-3	Chr3_3	23033871	23034576	+	g00043731	Similar to sigG: ECF RNA polymerase sigma factor SigG (Mycobacterium tuberculosis (strain ATCC 25618 / H37Rv) OX%3D83332)	1.78055	4.39538	1.99892	4.42643
FIRM_3-3	Chr3_3	23035383	23036732	-	g00043732	Similar to DNAJC16: DnaJ homolog subfamily C member 16 (Pongo abelii OX%3D9601)	4.07573	0	4.24503	0
FIRM_3-3	Chr3_3	23083395	23089487	+	g00043741	Similar to AFPH2: AFP homolog 2 (Arabidopsis thaliana OX%3D3702)	2.08595	0.794377	2.52069	1.25852
FIRM_3-3	Chr3_3	23158208	23158441	-	g00043751	Similar to NCER_100619: Probable glutamine--tRNA ligase (Nosema ceranae (strain BRL01) OX%3D578460)	2.96721	0	10.5019	0
FIRM_3-3	Chr3_3	23163906	23164106	-	g00043753	Similar to groL: 60 kDa chaperonin (Desulfovibrio alaskensis (strain G20) OX%3D207559)	0	0.462363	0.206648	1.307
FIRM_3-3	Chr3_3	23182341	23184285	+	g00043756	Similar to Tnfrsf26: Tumor necrosis factor receptor superfamily member 26 (Mus musculus OX%3D10090)	3.38051	0.499376	19.9282	3.57816
FIRM_3-3	Chr3_3	23184308	23184445	+	g00043757	Similar to HSD11B1L: Hydroxysteroid 11-beta-dehydrogenase 1-like protein (Macaca fascicularis OX%3D9541)	0	0	2.39167	0
FIRM_3-3	Chr3_3	23208019	23208384	+	g00043760	Similar to yddH: Probable endopeptidase YddH (Bacillus subtilis (strain 168) OX%3D224308)	0.740319	1.29408	0.392483	1.08692
FIRM_3-3	Chr3_3	23257251	23260225	-	g00043768	Similar to relA: GTP pyrophosphokinase (Staphylococcus aureus (strain MW2) OX%3D196620)	1.35135	0.164666	1.40847	0.191893
FIRM_3-3	Chr3_3	23265420	23268617	+	g00043769	Similar to MPK3: Mitogen-activated protein kinase 3 (Arabidopsis thaliana OX%3D3702)	3.11203	7.0155	2.05692	5.23065
FIRM_3-3	Chr3_3	23288354	23293725	+	g00043778	Similar to RIN1: RuvB-like protein 1 (Arabidopsis thaliana OX%3D3702)	5.73485	1.55037	5.96893	1.69748
FIRM_3-3	Chr3_3	23444886	23451102	-	g00043802	Similar to KIN5D: Kinesin-like protein KIN-5D (Arabidopsis thaliana OX%3D3702)	3.36802	1.06316	5.2002	1.88489
FIRM_3-3	Chr3_3	23486424	23493259	-	g00043806	Similar to Chitinase 2 (Tulipa saxatilis subsp. bakeri OX%3D110455)	2.71032	0.536495	3.23824	0.857748
FIRM_3-3	Chr3_3	23524719	23525302	-	g00043809	Similar to L2: Minor capsid protein L2 (Human papillomavirus type 1 OX%3D10583)	50.041	84.1227	32.5478	74.9314
FIRM_3-3	Chr3_3	23525551	23529919	-	g00043810	Similar to ECA4: Calcium-transporting ATPase 4%2C endoplasmic reticulum-type (Arabidopsis thaliana OX%3D3702)	0.0952895	1.0688	0.0107312	0.979354
FIRM_3-3	Chr3_3	23534978	23535121	-	g00043812	Similar to Thrsp: Thyroid hormone-inducible hepatic protein (Mus musculus OX%3D10090)	2.07825	11.6877	12.7194	26.8308
FIRM_3-3	Chr3_3	23545195	23546232	-	g00043815	Similar to fam136a: Protein FAM136A (Xenopus tropicalis OX%3D8364)	0.54657	0.174575	1.0979	0.126493
FIRM_3-3	Chr3_3	23562704	23566833	-	g00043817	Similar to At3g46220: E3 UFM1-protein ligase 1 homolog (Arabidopsis thaliana OX%3D3702)	0.0172406	1.87944	0.0200556	1.69686
FIRM_3-3	Chr3_3	23608545	23610419	-	g00043826	Similar to EXO70H1: Exocyst complex component EXO70H1 (Arabidopsis thaliana OX%3D3702)	10.2805	1.52255	17.9059	1.59706
FIRM_3-3	Chr3_3	23768721	23770823	+	g00043842	Similar to 11S globulin seed storage protein 2 (Sesamum indicum OX%3D4182)	5.44218	1.57529	5.75142	1.2131
FIRM_3-3	Chr3_3	23801337	23802799	+	g00043848	Similar to RPL23A: 60S ribosomal protein L23a (Daucus carota OX%3D4039)	13.038	3.80712	13.5028	3.93918
FIRM_3-3	Chr3_3	23858699	23858842	-	g00043859	Similar to Acer: Angiotensin-converting enzyme-related protein (Drosophila melanogaster OX%3D7227)	0	0	0	2.68547
FIRM_3-3	Chr3_3	23882282	23887110	+	g00043861	Similar to GIP: Copia protein (Drosophila melanogaster OX%3D7227)	7.40205	0.224616	9.47658	0.251152
FIRM_3-3	Chr3_3	23938930	23943474	+	g00043865	Similar to L: RNA-directed RNA polymerase L (Machupo virus OX%3D11628)	0.470525	1.93222	0.109203	0.256359
FIRM_3-3	Chr3_3	23978865	23979341	+	g00043875	Similar to ZAT8: Zinc finger protein ZAT8 (Arabidopsis thaliana OX%3D3702)	2.33567	5.34866	1.16863	2.10603
FIRM_3-3	Chr3_3	24048064	24052353	-	g00043883	Similar to RABE1C: Ras-related protein RABE1c (Arabidopsis thaliana OX%3D3702)	17.8893	9.06771	21.6276	10.564
FIRM_3-3	Chr3_3	24118309	24118911	+	g00043892	Similar to Probable histone H2B.1 (Medicago truncatula OX%3D3880)	0.0556142	4.79586	0.0429733	3.68784
FIRM_3-3	Chr3_3	24187075	24187992	-	g00043904	Similar to Histone H2A (Petroselinum crispum OX%3D4043)	53.7693	8.63464	51.2621	13.3993
FIRM_3-3	Chr3_3	24198832	24200992	+	g00043907	Similar to ADF1: Actin-depolymerizing factor 1 (Arabidopsis thaliana OX%3D3702)	10.9726	17.3276	8.83238	22.7793
FIRM_3-3	Chr3_3	24212676	24213062	-	g00043909	Similar to NADSYN1: Glutamine-dependent NAD(+) synthetase (Gallus gallus OX%3D9031)	31.1481	2.81827	30.8976	8.91133
FIRM_3-3	Chr3_3	24242426	24243163	-	g00043913	Similar to ompD: Outer membrane porin protein OmpD (Salmonella typhimurium (strain LT2 / SGSC1412 / ATCC 700720) OX%3D99287)	0.0886223	32.8612	0.0188989	31.5599
FIRM_3-3	Chr3_3	24263867	24274993	-	g00043916	Similar to PKDREJ: Polycystic kidney disease and receptor for egg jelly-related protein (Homo sapiens OX%3D9606)	7.10306	1.71175	6.03685	1.92095
FIRM_3-3	Chr3_3	24273886	24274837	+	g00043917	Similar to surA: Chaperone SurA (Xanthomonas oryzae pv. oryzae (strain KACC10331 / KXO85) OX%3D291331)	5.28837	1.55431	3.29089	2.57979
FIRM_3-3	Chr3_3	24288986	24289297	-	g00043920	Similar to Histone H4 (Glycine max OX%3D3847)	13.3801	1.54782	10.3123	1.09132
FIRM_5-1	Chr5_1	10902351	10907021	-	g00095851	Similar to ACX1: Peroxisomal acyl-coenzyme A oxidase 1 (Arabidopsis thaliana OX%3D3702)	5.72991	18.8302	4.74858	17.21
FIRM_5-1	Chr5_1	10962252	10962455	+	g00095868	Similar to NAGLU: Alpha-N-acetylglucosaminidase (Arabidopsis thaliana OX%3D3702)	0	0.442333	1.51199	0.706127
FIRM_5-1	Chr5_1	10978153	10980267	+	g00095872	Similar to HAT4: Homeobox-leucine zipper protein HAT4 (Arabidopsis thaliana OX%3D3702)	3.43975	1.08481	3.88155	0.399423
FIRM_5-1	Chr5_1	11001954	11005639	-	g00095879	Similar to A70: Pathogen-associated molecular patterns-induced protein A70 (Arabidopsis thaliana OX%3D3702)	0.83042	3.63002	1.07887	8.0216
FIRM_5-1	Chr5_1	11010776	11011114	-	g00095880	Similar to At3g48880: F-box/LRR-repeat protein At3g48880 (Arabidopsis thaliana OX%3D3702)	0	2.50993	0.359456	0.2741
FIRM_5-1	Chr5_1	11011149	11011310	-	g00095881	Similar to At3g48880: F-box/LRR-repeat protein At3g48880 (Arabidopsis thaliana OX%3D3702)	0.809157	8.37619	0.77588	0.792937
FIRM_5-1	Chr5_1	11042160	11043852	-	g00095891	Similar to ATL21A: Putative RING-H2 finger protein ATL21A (Arabidopsis thaliana OX%3D3702)	2.04563	0.06461	1.05566	0.088173
FIRM_5-1	Chr5_1	11111581	11112627	-	g00095903	Similar to ERF5: Ethylene-responsive transcription factor 5 (Nicotiana tabacum OX%3D4097)	5.74479	23.9102	3.10448	5.33911
FIRM_5-1	Chr5_1	11256171	11258196	-	g00095934	Similar to eutQ: Ethanolamine utilization protein EutQ (Escherichia coli (strain K12) OX%3D83333)	22.626	9.41343	29.753	12.7775
FIRM_5-1	Chr5_1	11259200	11260184	+	g00095935	Similar to Fructose-1%2C6-bisphosphatase%2C cytosolic (Spinacia oleracea OX%3D3562)	0.332716	2.83506	1.55165	3.54426
FIRM_5-1	Chr5_1	11294241	11295340	+	g00095951	Similar to HST: Shikimate O-hydroxycinnamoyltransferase (Arabidopsis thaliana OX%3D3702)	1.77178	1.19396	1.09421	0.0460773
FIRM_5-1	Chr5_1	11329815	11330270	-	g00095959	Similar to ino80: Chromatin-remodeling ATPase INO80 (Neosartorya fumigata (strain ATCC MYA-4609 / Af293 / CBS 101355 / FGSC A1100) OX%3D330879)	202.619	603.931	346.26	927.567
FIRM_5-1	Chr5_1	11340420	11340881	+	g00095966	Similar to E2f8: Transcription factor E2F8 (Rattus norvegicus OX%3D10116)	2.75503	3.23554	1.68202	3.70144
FIRM_5-1	Chr5_1	11344029	11346790	+	g00095968	Similar to At4g17550: Putative glycerol-3-phosphate transporter 4 (Arabidopsis thaliana OX%3D3702)	0.158051	1.63406	0.0942858	1.39001
FIRM_5-1	Chr5_1	11349127	11349339	-	g00095969	Similar to VWA5B2: von Willebrand factor A domain-containing protein 5B2 (Homo sapiens OX%3D9606)	1.96029	0	1.0398	0
FIRM_5-1	Chr5_1	11349472	11349850	+	g00095970	Similar to purA: Adenylosuccinate synthetase (Brachyspira hyodysenteriae (strain ATCC 49526 / WA1) OX%3D565034)	1.82142	0.580942	1.14008	0.82225
FIRM_5-1	Chr5_1	11411471	11414495	-	g00095983	Similar to HHP4: Heptahelical transmembrane protein 4 (Arabidopsis thaliana OX%3D3702)	4.82432	8.33577	2.41077	5.46441
FIRM_5-1	Chr5_1	11424126	11427483	-	g00095990	Similar to GDH2: Glutamate dehydrogenase 2 (Arabidopsis thaliana OX%3D3702)	0.0730913	3.00148	0.110087	5.63123
FIRM_5-1	Chr5_1	11435447	11456248	-	g00095993	Similar to TARBP1: Probable methyltransferase TARBP1 (Homo sapiens OX%3D9606)	0.718323	6.16502	0.451093	3.48793
FIRM_5-1	Chr5_1	11493109	11493216	+	g00096003	Protein of unknown function	0	215.23	365.091	200.486
FIRM_5-1	Chr5_1	11496971	11498763	-	g00096004	Similar to DLO2: Protein DMR6-LIKE OXYGENASE 2 (Arabidopsis thaliana OX%3D3702)	0.519191	1.94916	0.0342074	0.70991
FIRM_5-1	Chr5_1	11515141	11517075	-	g00096009	Similar to DLO2: Protein DMR6-LIKE OXYGENASE 2 (Arabidopsis thaliana OX%3D3702)	26.598	4.55128	2.87907	1.61721
FIRM_5-1	Chr5_1	11533204	11533386	+	g00096016	Similar to radA: DNA repair protein RadA (Campylobacter jejuni subsp. jejuni serotype O:2 (strain ATCC 700819 / NCTC 11168) OX%3D192222)	4.93482	9.22584	3.31285	8.36039
FIRM_5-1	Chr5_1	11572731	11572835	+	g00096023	Similar to CHP: Chaoptin (Fragment) (Tribolium castaneum OX%3D7070)	6330.72	0	7485.51	0
FIRM_5-1	Chr5_1	11573599	11576800	+	g00096024	Similar to CBL9: Calcineurin B-like protein 9 (Arabidopsis thaliana OX%3D3702)	4.37505	2.22122	5.53677	2.45492
FIRM_5-1	Chr5_1	11694081	11698226	+	g00096059	Similar to PIP5K5: Phosphatidylinositol 4-phosphate 5-kinase 5 (Arabidopsis thaliana OX%3D3702)	5.29963	13.2243	5.9584	12.1888
FIRM_5-1	Chr5_1	11758513	11760950	-	g00096072	Similar to BAM3: Beta-amylase 3%2C chloroplastic (Arabidopsis thaliana OX%3D3702)	6.45382	1.25731	7.49658	1.06874
FIRM_5-1	Chr5_1	11825179	11826493	-	g00096081	Similar to FLZ2: FCS-Like Zinc finger 2 (Arabidopsis thaliana OX%3D3702)	3.16869	1.21541	3.62164	0.631751
FIRM_5-1	Chr5_1	11849581	11851933	-	g00096084	Similar to BRG2: Probable BOI-related E3 ubiquitin-protein ligase 2 (Arabidopsis thaliana OX%3D3702)	30.2159	13.1718	43.2506	21.3293
FIRM_5-1	Chr5_1	11903452	11914076	+	g00096093	Similar to TG: Thyroglobulin (Homo sapiens OX%3D9606)	1.90981	0.838327	3.00179	1.30609
FIRM_5-1	Chr5_1	12021653	12023848	-	g00096109	Similar to LEC2: B3 domain-containing transcription factor LEC2 (Arabidopsis thaliana OX%3D3702)	7.2513	0	0.0465917	0
FIRM_5-1	Chr5_1	12072615	12077762	+	g00096121	Similar to RABH1B: Ras-related protein RABH1b (Arabidopsis thaliana OX%3D3702)	9.32805	4.31424	10.9177	5.75638
FIRM_5-1	Chr5_1	12088210	12090736	-	g00096123	Similar to SGPP: Haloacid dehalogenase-like hydrolase domain-containing protein Sgpp (Arabidopsis thaliana OX%3D3702)	6.65426	0.542774	2.96664	0.745025
FIRM_5-1	Chr5_1	12091102	12093670	-	g00096124	Similar to SGPP: Haloacid dehalogenase-like hydrolase domain-containing protein Sgpp (Arabidopsis thaliana OX%3D3702)	1.28306	7.39626	0.72252	8.42026
FIRM_5-1	Chr5_1	12155288	12157533	+	g00096135	Similar to rpsU: 30S ribosomal protein S21 (Rhodopseudomonas palustris (strain ATCC BAA-98 / CGA009) OX%3D258594)	7.19385	1.47938	6.96357	1.64479
FIRM_5-1	Chr5_1	12234398	12234763	-	g00096149	Similar to CBG18823: 5'-tyrosyl-DNA phosphodiesterase (Caenorhabditis briggsae OX%3D6238)	81.2303	35.7338	65.917	35.8166
FIRM_5-1	Chr5_1	12278594	12283368	+	g00096156	Similar to PER20: Peroxidase 20 (Arabidopsis thaliana OX%3D3702)	1.2525	3.64646	0.00362403	0.866246
FIRM_5-1	Chr5_1	12331754	12339303	-	g00096166	Similar to At4g18465: Probable pre-mRNA-splicing factor ATP-dependent RNA helicase DEAH9 (Arabidopsis thaliana OX%3D3702)	2.6107	0.098945	2.25639	0.0343344
FIRM_5-1	Chr5_1	12472918	12476885	+	g00096196	Similar to KAO2: Ent-kaurenoic acid oxidase 2 (Arabidopsis thaliana OX%3D3702)	0.236296	1.22402	0.096186	0.320159
FIRM_5-1	Chr5_1	12526150	12528076	+	g00096205	Similar to NAC071: NAC domain-containing protein 71 (Arabidopsis thaliana OX%3D3702)	3.677	0.564621	16.6653	2.38969
FIRM_5-1	Chr5_1	12592499	12593757	+	g00096218	Similar to LOL1: Protein LOL1 (Arabidopsis thaliana OX%3D3702)	0.179489	1.57131	0.138874	0.834801
FIRM_5-1	Chr5_1	12607624	12608112	+	g00096221	Similar to LEA6: Late embryogenesis abundant protein 6 (Arabidopsis thaliana OX%3D3702)	23.8828	116.599	0.170978	0.529351
FIRM_5-1	Chr5_1	12751788	12752414	+	g00096251	Similar to PYR1: Abscisic acid receptor PYR1 (Arabidopsis thaliana OX%3D3702)	9.4514	4.22539	0.132911	0.0742021
FIRM_5-1	Chr5_1	12775355	12775825	+	g00096258	Similar to msrB: Peptide methionine sulfoxide reductase MsrB (Cellvibrio japonicus (strain Ueda107) OX%3D498211)	3.96008	7.38467	2.89325	8.57675
FIRM_5-1	Chr5_1	12777418	12777801	-	g00096260	Similar to SCN10A: Sodium channel protein type 10 subunit alpha (Homo sapiens OX%3D9606)	0.18667	1.9463	0.438805	4.46259
FIRM_5-1	Chr5_1	12785549	12787363	-	g00096261	Similar to MYC4: Transcription factor MYC4 (Arabidopsis thaliana OX%3D3702)	2.76775	13.8465	2.71467	8.88607
FIRM_5-1	Chr5_1	12812498	12816774	+	g00096266	Similar to UBP21: Ubiquitin carboxyl-terminal hydrolase 21 (Arabidopsis thaliana OX%3D3702)	1.68552	0.685116	2.34658	0.954552
FIRM_5-1	Chr5_1	12824106	12825053	-	g00096270	Protein of unknown function	0.374377	0.511652	11.7513	5.74106
FIRM_5-1	Chr5_1	12862357	12863534	-	g00096280	Similar to Grid1: Glutamate receptor ionotropic%2C delta-1 (Mus musculus OX%3D10090)	0.91714	0	1.00971	0
FIRM_5-1	Chr5_1	12863767	12868366	+	g00096281	Similar to H2: Tyrosine phosphatase H2 (Microplitis demolitor bracovirus (isolate Webb) OX%3D654919)	1.58762	0	1.42028	0
FIRM_5-1	Chr5_1	12877400	12879322	+	g00096282	Similar to F17A9.2: CWF19-like protein 1 homolog (Caenorhabditis elegans OX%3D6239)	10.4778	4.18723	8.49514	2.61594
FIRM_5-1	Chr5_1	12993051	12994459	-	g00096298	Similar to TRN2: Protein TORNADO 2 (Arabidopsis thaliana OX%3D3702)	0.194211	0.226833	4.37585	1.45856
FIRM_5-1	Chr5_1	13056009	13059832	-	g00096313	Similar to Os08g0159800: Zinc finger CCCH domain-containing protein 56 (Oryza sativa subsp. japonica OX%3D39947)	1.3929	3.86435	1.4132	3.83663
FIRM_5-1	Chr5_1	13064617	13065023	-	g00096315	Similar to REV1: DNA repair protein REV1 (Gallus gallus OX%3D9031)	2.24115	0.266696	1.95809	0.0852333
FIRM_5-1	Chr5_1	13090237	13090416	-	g00096321	Similar to NXPE2: NXPE family member 2 (Homo sapiens OX%3D9606)	0	7.1897	0	11.2477
FIRM_5-1	Chr5_1	13119728	13121439	+	g00096330	Similar to Enoph1: Enolase-phosphatase E1 (Rattus norvegicus OX%3D10116)	4.24611	0.323202	2.0908	0.138166
FIRM_5-1	Chr5_1	13289727	13290026	-	g00096359	Similar to ARG7: Indole-3-acetic acid-induced protein ARG7 (Vigna radiata var. radiata OX%3D3916)	4.30709	9.3657	2.13974	5.32747
FIRM_5-1	Chr5_1	13328721	13341818	-	g00096368	Similar to pelp1: Proline-%2C glutamic acid- and leucine-rich protein 1 (Xenopus laevis OX%3D8355)	2.59657	0.405479	2.34182	0.284587
FIRM_5-1	Chr5_1	13397197	13399735	-	g00096385	Similar to Mavicyanin (Cucurbita pepo OX%3D3663)	3.07428	2.36607	5.01288	1.76691
FIRM_5-1	Chr5_1	13404735	13407805	+	g00096387	Similar to PIGX: Phosphatidylinositol-glycan biosynthesis class X protein (Homo sapiens OX%3D9606)	8.43149	18.3522	8.42254	16.8438
FIRM_5-1	Chr5_1	13498810	13502060	+	g00096410	Similar to DPMS2: Dolichol-phosphate mannose synthase subunit 2 (Arabidopsis thaliana OX%3D3702)	0.909688	0.438453	1.18656	0.245523
FIRM_5-1	Chr5_1	13502092	13502262	+	g00096411	Similar to TPS3: Trehalose synthase complex regulatory subunit TPS3 (Saccharomyces cerevisiae (strain ATCC 204508 / S288c) OX%3D559292)	0.568437	0.866617	4.18576	1.24368
FIRM_5-1	Chr5_1	13586726	13587043	-	g00096427	Similar to Piezo2: Piezo-type mechanosensitive ion channel component 2 (Mus musculus OX%3D10090)	0.851494	2.51071	1.03536	1.23868
FIRM_5-1	Chr5_1	13705246	13708734	-	g00096447	Similar to At1g32220: Uncharacterized protein At1g32220%2C chloroplastic (Arabidopsis thaliana OX%3D3702)	4.20262	1.27983	3.86084	0.954912
FIRM_5-1	Chr5_1	13734283	13737930	+	g00096455	Similar to smn1: Survival motor neuron-like protein 1 (Schizosaccharomyces pombe (strain 972 / ATCC 24843) OX%3D284812)	0.253837	2.45924	0.163822	2.11654
FIRM_5-1	Chr5_1	13774246	13779348	+	g00096464	Similar to CSLD2: Cellulose synthase-like protein D2 (Oryza sativa subsp. japonica OX%3D39947)	3.03155	0.672134	4.46617	1.46574
FIRM_5-1	Chr5_1	13792225	13798114	+	g00096470	Similar to CSLD3: Cellulose synthase-like protein D3 (Arabidopsis thaliana OX%3D3702)	0.56135	1.0859	0.163699	1.45985
FIRM_5-1	Chr5_1	13817270	13820135	-	g00096474	Similar to XTH30: Probable xyloglucan endotransglucosylase/hydrolase protein 30 (Arabidopsis thaliana OX%3D3702)	20.3781	44.8174	20.8018	40.9691
FIRM_5-1	Chr5_1	13840845	13847923	-	g00096478	Similar to BZIP16: bZIP transcription factor 16 (Arabidopsis thaliana OX%3D3702)	7.72039	4.58964	5.87291	2.78288
FIRM_5-1	Chr5_1	13881350	13887086	+	g00096489	Similar to VPS25: Vacuolar protein sorting-associated protein 25 (Arabidopsis thaliana OX%3D3702)	6.6551	2.5804	7.78806	3.13222
FIRM_5-1	Chr5_1	14080596	14088713	+	g00096530	Similar to SCAMP4: Secretory carrier-associated membrane protein 4 (Arabidopsis thaliana OX%3D3702)	21.4786	13.0467	26.9355	12.671
FIRM_5-1	Chr5_1	14141277	14150017	-	g00096543	Similar to At1g32090: CSC1-like protein At1g32090 (Arabidopsis thaliana OX%3D3702)	2.47093	3.69673	2.7374	6.3023
FIRM_5-1	Chr5_1	14149244	14149645	+	g00096544	Similar to Ken-104: Polyprotein pp220 (African swine fever virus (isolate Pig/Kenya/KEN-50/1950) OX%3D561445)	1.7673	3.89125	2.3705	5.80145
FIRM_5-1	Chr5_1	14160429	14161469	+	g00096546	Similar to Avi_0518: 4-hydroxyproline 2-epimerase (Agrobacterium vitis (strain S4 / ATCC BAA-846) OX%3D311402)	4.34154	0.289724	5.10932	0.0850817
FIRM_5-1	Chr5_1	14176834	14178273	+	g00096552	Similar to yqiT: Leucine dehydrogenase (Bacillus subtilis (strain 168) OX%3D224308)	0	1.43655	0	3.98557
FIRM_5-1	Chr5_1	14292931	14299008	+	g00096574	Similar to TOGT1: Scopoletin glucosyltransferase (Nicotiana tabacum OX%3D4097)	12.4846	9.0193	6.75851	2.22004
FIRM_5-1	Chr5_1	14422647	14422835	-	g00096600	Similar to psaB: Photosystem I P700 chlorophyll a apoprotein A2 (Synechococcus sp. (strain WH7803) OX%3D32051)	34.8969	10.534	27.1599	2.94862
FIRM_5-1	Chr5_1	14459920	14465474	-	g00096609	Similar to ORTH2: E3 ubiquitin-protein ligase ORTHRUS 2 (Arabidopsis thaliana OX%3D3702)	1.21931	0.166592	1.19862	0.52148
FIRM_5-1	Chr5_1	14505262	14505405	-	g00096613	Similar to Slc16a8: Monocarboxylate transporter 3 (Rattus norvegicus OX%3D10116)	3.22071	1.93124	4.3844	19.1091
FIRM_5-1	Chr5_1	14523316	14523563	+	g00096617	Similar to atg2: Autophagy-related protein 2 (Sclerotinia sclerotiorum (strain ATCC 18683 / 1980 / Ss-1) OX%3D665079)	1.24232	2.25207	2.2447	0.98158
FIRM_5-1	Chr5_1	14607615	14608751	+	g00096631	Similar to SKIP25: F-box/kelch-repeat protein SKIP25 (Arabidopsis thaliana OX%3D3702)	0.536107	2.07625	0.0518696	0.272353
FIRM_5-1	Chr5_1	14779496	14779615	-	g00096661	Similar to pgi: Glucose-6-phosphate isomerase (Legionella pneumophila OX%3D446)	0	0	105.102	14.8072
FIRM_5-1	Chr5_1	14780536	14780754	-	g00096662	Similar to SCN7A: Sodium channel protein type 7 subunit alpha (Homo sapiens OX%3D9606)	0.344023	4.06877	5.66833	7.5417
FIRM_5-1	Chr5_1	14797445	14799933	-	g00096667	Similar to PAE8: Pectin acetylesterase 8 (Arabidopsis thaliana OX%3D3702)	4.8112	11.3191	5.30274	12.2154
FIRM_5-1	Chr5_1	14801004	14801147	-	g00096668	Similar to rep: Replicase polyprotein 1ab (Breda virus 1 OX%3D360393)	43.6154	146.587	52.5816	160.124
FIRM_5-1	Chr5_1	14882042	14888751	+	g00096681	Similar to ROPGEF14: Rop guanine nucleotide exchange factor 14 (Arabidopsis thaliana OX%3D3702)	1.58495	1.93685	0.819427	2.11532
FIRM_5-1	Chr5_1	14888981	14890081	-	g00096682	Similar to GSTF13: Glutathione S-transferase F13 (Arabidopsis thaliana OX%3D3702)	26.6112	98.8757	19.0277	53.2028
FIRM_5-1	Chr5_1	15104420	15104929	+	g00096715	Similar to Serine/threonine-protein kinase SRPK (Physarum polycephalum OX%3D5791)	1.09604	0.333325	1.37582	0.538509
FIRM_5-1	Chr5_1	15471708	15473380	-	g00096779	Similar to HMG1/2-like protein (Glycine max OX%3D3847)	2.40233	6.03408	3.81445	8.88455
FIRM_5-1	Chr5_1	15513003	15514244	+	g00096793	Similar to FY: Flowering time control protein FY (Arabidopsis thaliana OX%3D3702)	1.93118	11.0225	1.81174	6.13026
FIRM_6-1a	Chr6_1	5504351	5505396	-	g00022180	Similar to At3g47300: SelT-like protein (Arabidopsis thaliana OX%3D3702)	0.179712	1.96886	0.019866	0.520273
FIRM_6-1a	Chr6_1	5506487	5509232	+	g00022181	Similar to FAD7A-1: Omega-3 fatty acid desaturase%2C chloroplastic (Ricinus communis OX%3D3988)	1.08504	15.9535	0.164839	6.13737
FIRM_6-1a	Chr6_1	5510995	5512415	+	g00022182	Similar to Prss37: Probable inactive serine protease 37 (Mus musculus OX%3D10090)	2.25435	3.32508	1.42333	3.49832
FIRM_6-1a	Chr6_1	5539014	5541228	-	g00022186	Similar to fes1: Hsp70 nucleotide exchange factor fes1 (Emericella nidulans (strain FGSC A4 / ATCC 38163 / CBS 112.46 / NRRL 194 / M139) OX%3D227321)	12.9328	39.6912	12.0934	25.6471
FIRM_6-1a	Chr6_1	5562996	5563199	+	g00022190	Similar to paaZ: Bifunctional protein PaaZ (Escherichia coli (strain K12) OX%3D83333)	10.0038	21.6079	9.34071	19.1891
FIRM_6-1a	Chr6_1	5613561	5613725	-	g00022197	Protein of unknown function	0	0	0.62203	1.58629
FIRM_6-1a	Chr6_1	5667143	5671297	-	g00022212	Similar to CPRD49: GDSL esterase/lipase CPRD49 (Arabidopsis thaliana OX%3D3702)	1.34793	0.458704	1.29333	0.0589878
FIRM_6-1a	Chr6_1	5685223	5688288	+	g00022216	Similar to CAX1: Vacuolar cation/proton exchanger 1 (Arabidopsis thaliana OX%3D3702)	41.7003	2.72715	100.886	1.38264
FIRM_6-1a	Chr6_1	5685523	5685639	-	g00022217	Similar to Pik3ap1: Phosphoinositide 3-kinase adapter protein 1 (Mus musculus OX%3D10090)	40.0327	0	0	0
FIRM_6-1a	Chr6_1	5706320	5708999	-	g00022223	Similar to HMGB1: High mobility group B protein 1 (Arabidopsis thaliana OX%3D3702)	22.0819	8.98192	22.7942	7.17543
FIRM_6-1a	Chr6_1	5710712	5712052	+	g00022224	Similar to LHCB4.2: Chlorophyll a-b binding protein CP29.2%2C chloroplastic (Arabidopsis thaliana OX%3D3702)	4.49529	18.8214	0.669737	1.90112
FIRM_6-1a	Chr6_1	5736912	5738110	+	g00022230	Similar to CPL2: RNA polymerase II C-terminal domain phosphatase-like 2 (Arabidopsis thaliana OX%3D3702)	2.33267	7.26989	2.16701	6.508
FIRM_6-1a	Chr6_1	5779273	5780547	+	g00022241	Similar to A4galt: Lactosylceramide 4-alpha-galactosyltransferase (Mus musculus OX%3D10090)	10.2883	1.40234	10.5938	1.81741
FIRM_6-1a	Chr6_1	5802271	5803101	+	g00022246	Similar to tmk: Thymidylate kinase (Paraburkholderia xenovorans (strain LB400) OX%3D266265)	9.01078	0	1.30923	0
FIRM_6-1a	Chr6_1	5879952	5880155	+	g00022259	Similar to aat: Leucyl/phenylalanyl-tRNA--protein transferase (Ruegeria sp. (strain TM1040) OX%3D292414)	1.45154	0	0.311934	0
FIRM_6-1a	Chr6_1	5895162	5896586	+	g00022262	Similar to At3g09030: BTB/POZ domain-containing protein At3g09030 (Arabidopsis thaliana OX%3D3702)	4.17388	8.60641	3.7423	10.1372
FIRM_6-1a	Chr6_1	5897735	5899321	+	g00022263	Protein of unknown function	8.85183	8.40192	14.2588	29.2286
FIRM_6-1a	Chr6_1	5925116	5928160	+	g00022275	Similar to RPN8A: 26S proteasome non-ATPase regulatory subunit 7 homolog A (Arabidopsis thaliana OX%3D3702)	0.223447	2.25216	0.0887333	2.5905
FIRM_6-1a	Chr6_1	5975569	5978153	-	g00022284	Similar to IRX12: Laccase-4 (Arabidopsis thaliana OX%3D3702)	1.15583	4.7769	0	0.159613
FIRM_6-1a	Chr6_1	6056871	6060382	+	g00022296	Similar to ANTR3: Probable anion transporter 3%2C chloroplastic (Arabidopsis thaliana OX%3D3702)	1.50897	0.572699	0.469914	0.670218
FIRM_6-1a	Chr6_1	6072055	6073769	+	g00022302	Similar to kduI: 4-deoxy-L-threo-5-hexosulose-uronate ketol-isomerase (Bacillus clausii (strain KSM-K16) OX%3D66692)	2.19685	0.3139	1.73804	0.396159
FIRM_6-1a	Chr6_1	6073960	6079563	-	g00022303	Similar to DEX1: Protein DEFECTIVE IN EXINE FORMATION 1 (Arabidopsis thaliana OX%3D3702)	7.81821	3.52622	8.22551	4.24186
FIRM_6-1a	Chr6_1	6105698	6108498	-	g00022311	Similar to TRIM15: Tripartite motif-containing protein 15 (Sus scrofa OX%3D9823)	1.29363	2.09555	0.939005	2.39226
FIRM_6-1a	Chr6_1	6156844	6160433	+	g00022319	Similar to SSUH2: Protein SSUH2 homolog (Homo sapiens OX%3D9606)	17.1954	7.50032	25.7056	9.98338
FIRM_6-1a	Chr6_1	6164636	6168393	+	g00022320	Similar to OFUT28: O-fucosyltransferase 28 (Arabidopsis thaliana OX%3D3702)	1.42504	0.328036	1.94972	0.345238
FIRM_6-1a	Chr6_1	6174682	6174885	+	g00022326	Similar to tgt: Queuine tRNA-ribosyltransferase (Cupriavidus taiwanensis (strain DSM 17343 / BCRC 17206 / CIP 107171 / LMG 19424 / R1) OX%3D977880)	1.54748	4.97705	2.33466	2.88532
FIRM_6-1a	Chr6_1	6252309	6254394	+	g00022332	Similar to TUBB2: Tubulin beta-2 chain (Oryza sativa subsp. japonica OX%3D39947)	30.5399	11.3927	38.4758	20.6649
FIRM_6-1a	Chr6_1	6279925	6283700	+	g00022341	Similar to RB: Retinoblastoma-related protein (Scutellaria baicalensis OX%3D65409)	1.30855	0.198146	1.79517	0.30778
FIRM_6-1a	Chr6_1	6292335	6293601	+	g00022344	Similar to recB: RecBCD enzyme subunit RecB (Mycobacterium smegmatis (strain ATCC 700084 / mc(2)155) OX%3D246196)	7.46865	3.30198	3.93923	0.764626
FIRM_6-1a	Chr6_1	6380769	6385651	-	g00022359	Similar to BSK6: Serine/threonine-protein kinase BSK6 (Arabidopsis thaliana OX%3D3702)	2.85576	0.309595	6.51415	1.33484
FIRM_6-1a	Chr6_1	6396911	6400991	-	g00022362	Similar to rplR: 50S ribosomal protein L18 (Shewanella baltica (strain OS195) OX%3D399599)	0.750949	2.18052	0.896897	2.19737
FIRM_6-1a	Chr6_1	6469405	6470788	+	g00022377	Similar to PHOS32: Universal stress protein PHOS32 (Arabidopsis thaliana OX%3D3702)	44.5759	13.0024	98.5803	36.3492
FIRM_6-1a	Chr6_1	6471671	6472709	-	g00022378	Similar to HSP26-A: Probable glutathione S-transferase (Glycine max OX%3D3847)	5.76311	4.06092	1.42171	0.0446281
FIRM_6-1a	Chr6_1	6481302	6484570	+	g00022380	Similar to ROPGEF7: Rop guanine nucleotide exchange factor 7 (Arabidopsis thaliana OX%3D3702)	0.852896	3.08335	0.875109	3.70446
FIRM_6-1a	Chr6_1	6485877	6486401	+	g00022381	Similar to Os12g0114500: Non-specific lipid-transfer protein 4 (Oryza sativa subsp. japonica OX%3D39947)	0.418786	0.245168	1.20872	0.393776
FIRM_6-1a	Chr6_1	6488136	6489097	-	g00022382	Similar to KRTAP13-2: Keratin-associated protein 13-2 (Homo sapiens OX%3D9606)	128	227.052	72.242	200.708
FIRM_6-1a	Chr6_1	6498369	6498936	-	g00022385	Similar to Non-specific lipid-transfer protein (Fragment) (Triticum aestivum OX%3D4565)	56.4486	146.906	86.44	160.208
FIRM_6-1a	Chr6_1	6547943	6550872	+	g00022394	Similar to BLH9: BEL1-like homeodomain protein 9 (Arabidopsis thaliana OX%3D3702)	83.1336	26.0994	87.9624	29.9997
FIRM_6-1a	Chr6_1	6553248	6556820	+	g00022395	Similar to mcfB: Mitochondrial substrate carrier family protein B (Dictyostelium discoideum OX%3D44689)	4.84707	1.16744	4.49536	1.09844
FIRM_6-1a	Chr6_1	6607281	6608250	-	g00022403	Similar to OST48: Dolichyl-diphosphooligosaccharide--protein glycosyltransferase 48 kDa subunit (Arabidopsis thaliana OX%3D3702)	0.505999	1.09976	0.293725	1.14413
FIRM_6-1a	Chr6_1	6608272	6608478	-	g00022404	Similar to SPC29: Spindle pole component 29 (Saccharomyces cerevisiae (strain AWRI796) OX%3D764097)	0	1.40168	0.99433	1.17059
FIRM_6-1a	Chr6_1	6637204	6637482	+	g00022411	Protein of unknown function	0.325522	0.123133	1.86439	0
FIRM_6-1a	Chr6_1	6638221	6640932	-	g00022412	Similar to UPP: Uracil phosphoribosyltransferase (Nicotiana tabacum OX%3D4097)	5.16073	2.33634	4.7879	2.01117
FIRM_6-1a	Chr6_1	6678466	6678690	-	g00022420	Similar to zer-1: Zyg eleven-related protein 1 (Caenorhabditis elegans OX%3D6239)	0.51422	7.59257	1.72794	10.4749
FIRM_6-1a	Chr6_1	6702281	6704442	-	g00022426	Similar to AKR4C9: NADPH-dependent aldo-keto reductase%2C chloroplastic (Arabidopsis thaliana OX%3D3702)	1.11113	4.51524	1.18616	4.96378
FIRM_6-1a	Chr6_1	6768237	6773285	+	g00022434	Similar to LHW: Transcription factor LHW (Arabidopsis thaliana OX%3D3702)	7.16304	2.45343	6.42685	2.26383
FIRM_6-1a	Chr6_1	6786305	6793523	+	g00022441	Similar to ATPK2: Serine/threonine-protein kinase AtPK2/AtPK19 (Arabidopsis thaliana OX%3D3702)	0.0698399	1.41858	0.138772	1.39064
FIRM_6-1a	Chr6_1	6798409	6801615	-	g00022443	Similar to Tropinone reductase homolog (Datura stramonium OX%3D4076)	1.01302	0.256223	0.0624699	0.0104041
FIRM_6-1a	Chr6_1	6877093	6877644	+	g00022456	Similar to OHP1: Light-harvesting complex-like protein OHP1%2C chloroplastic (Arabidopsis thaliana OX%3D3702)	13.7051	4.26216	3.6299	1.12406
FIRM_6-1a	Chr6_1	6877820	6880834	-	g00022457	Similar to trfA: General transcriptional corepressor trfA (Dictyostelium discoideum OX%3D44689)	1.21767	4.89137	1.28339	6.07311
FIRM_6-1a	Chr6_1	6886341	6886544	-	g00022461	Similar to glyQ: Glycine--tRNA ligase alpha subunit (Lactococcus lactis subsp. cremoris (strain SK11) OX%3D272622)	1.59494	0	0.52774	0.642069
FIRM_6-1a	Chr6_1	6979121	6986127	+	g00022482	Similar to RGA3: Putative disease resistance protein RGA3 (Solanum bulbocastanum OX%3D147425)	3.24216	0.72947	3.78038	0.774139
FIRM_6-1a	Chr6_1	6993845	6998708	+	g00022485	Similar to FTSH8: ATP-dependent zinc metalloprotease FTSH 8%2C mitochondrial (Oryza sativa subsp. japonica OX%3D39947)	1.00926	4.96747	1.31089	6.40825
FIRM_6-1a	Chr6_1	7006414	7010095	+	g00022486	Similar to SPAC24B11.05: Uncharacterized protein C24B11.05 (Schizosaccharomyces pombe (strain 972 / ATCC 24843) OX%3D284812)	48.4424	23.4314	52.9716	32.0106
FIRM_6-1a	Chr6_1	7016180	7018492	-	g00022489	Similar to SCL9: Scarecrow-like protein 9 (Arabidopsis thaliana OX%3D3702)	3.61303	1.495	3.20119	1.16321
FIRM_6-1a	Chr6_1	7021004	7025687	-	g00022491	Similar to TRP3: Telomere repeat-binding protein 3 (Arabidopsis thaliana OX%3D3702)	3.00752	6.87703	1.97153	5.29392
FIRM_6-1a	Chr6_1	7075775	7076447	+	g00022504	Similar to EXPA3: Expansin-A3 (Arabidopsis thaliana OX%3D3702)	8.83693	18.2678	15.1	7.10894
FIRM_6-1a	Chr6_1	7076986	7077366	-	g00022505	Similar to CRWN2: Protein CROWDED NUCLEI 2 (Arabidopsis thaliana OX%3D3702)	19.3594	39.9661	28.6272	16.3419
FIRM_6-1a	Chr6_1	7144868	7145023	-	g00022520	Similar to PHT1-5: Probable inorganic phosphate transporter 1-5 (Oryza sativa subsp. japonica OX%3D39947)	3.02552	3.16017	2.94542	24.1792
FIRM_6-1a	Chr6_1	7199663	7206991	-	g00022526	Similar to PAE5: Pectin acetylesterase 5 (Arabidopsis thaliana OX%3D3702)	1.37588	0	1.44847	0
FIRM_6-1a	Chr6_1	7225418	7226224	+	g00022532	Similar to yabD: Uncharacterized metal-dependent hydrolase YabD (Bacillus subtilis (strain 168) OX%3D224308)	1.73847	13.267	2.08795	14.3235
FIRM_6-1a	Chr6_1	7249376	7249921	+	g00022536	Similar to uvrB: UvrABC system protein B (Xanthomonas axonopodis pv. citri (strain 306) OX%3D190486)	0.0827063	0.409769	0.341909	1.15293
FIRM_6-1a	Chr6_1	7251276	7254722	+	g00022537	Similar to adr-1: A-to-I RNA editing regulator adr-1 (Caenorhabditis elegans OX%3D6239)	1.28823	4.23834	1.85091	4.78903
FIRM_6-1a	Chr6_1	7279757	7282176	-	g00022544	Similar to GLCAT14C: Beta-glucuronosyltransferase GlcAT14C (Arabidopsis thaliana OX%3D3702)	3.18153	1.25832	4.26682	1.67152
FIRM_6-1a	Chr6_1	7297695	7297832	+	g00022548	Similar to DGKA: Diacylglycerol kinase alpha (Sus scrofa OX%3D9823)	0	8.07334	0	8.05511
FIRM_6-1a	Chr6_1	7301962	7302768	-	g00022551	Similar to yabD: Uncharacterized metal-dependent hydrolase YabD (Bacillus subtilis (strain 168) OX%3D224308)	0.848092	5.30096	0.436198	3.37023
FIRM_6-1a	Chr6_1	7333531	7333842	+	g00022560	Similar to Histone H4 (Glycine max OX%3D3847)	42.0267	8.42707	33.0996	8.04994
FIRM_6-1a	Chr6_1	7342530	7349479	+	g00022561	Similar to CHX20: Cation/H(+) antiporter 20 (Arabidopsis thaliana OX%3D3702)	2.93686	0.918173	0.761543	1.23997
FIRM_6-1a	Chr6_1	7351515	7355066	+	g00022562	Similar to CHX20: Cation/H(+) antiporter 20 (Arabidopsis thaliana OX%3D3702)	0.193135	1.10198	0.0931441	5.2841
FIRM_6-1a	Chr6_1	7381195	7381338	+	g00022566	Similar to SULTR3%3B4: Probable sulfate transporter 3.4 (Arabidopsis thaliana OX%3D3702)	0	0	1.55083	0
FIRM_6-1a	Chr6_1	7383662	7386900	+	g00022567	Similar to TIC32: Short-chain dehydrogenase TIC 32%2C chloroplastic (Arabidopsis thaliana OX%3D3702)	17.9576	0.0141067	22.1406	0.0591793
FIRM_6-1a	Chr6_1	7406185	7406340	+	g00022572	Similar to citA: Putative citrate synthase 2 (Mycobacterium tuberculosis (strain ATCC 25618 / H37Rv) OX%3D83332)	1.61212	0	0.885513	0
FIRM_6-1a	Chr6_1	7441705	7441953	-	g00022581	Similar to atpG: ATP synthase gamma chain (Corynebacterium jeikeium (strain K411) OX%3D306537)	8.12622	0	4.04313	0
FIRM_6-1a	Chr6_1	7457253	7465531	+	g00022582	Similar to IDM1: Increased DNA methylation 1 (Arabidopsis thaliana OX%3D3702)	8.1647	3.95454	7.69406	3.65806
FIRM_6-1a	Chr6_1	7478362	7480067	+	g00022586	Similar to Histone H2A (Euphorbia esula OX%3D3993)	8.05461	20.6548	6.75994	24.5174
FIRM_6-1a	Chr6_1	7563222	7563677	+	g00022611	Similar to DUF2: DUF724 domain-containing protein 2 (Arabidopsis thaliana OX%3D3702)	4.03491	0	3.24928	0.0693183
FIRM_6-1a	Chr6_1	7568349	7569931	-	g00022613	Similar to At2g39490: F-box protein At2g39490 (Arabidopsis thaliana OX%3D3702)	4.95751	1.06558	2.44134	0.798681
FIRM_6-1a	Chr6_1	7614400	7620155	+	g00022618	Similar to AFC1: Serine/threonine-protein kinase AFC1 (Arabidopsis thaliana OX%3D3702)	4.06135	1.70531	4.12262	1.10929
FIRM_6-1a	Chr6_1	7642038	7642782	+	g00022622	Similar to Atrx: Transcriptional regulator ATRX (Mus musculus OX%3D10090)	10.4147	4.27033	15.6375	0.0770093
FIRM_6-1a	Chr6_1	7662932	7668023	+	g00022625	Similar to LNG2: Protein LONGIFOLIA 2 (Arabidopsis thaliana OX%3D3702)	3.57647	0.561507	2.50931	0.218911
FIRM_6-1a	Chr6_1	7672282	7673527	-	g00022627	Similar to NAKR2: Protein SODIUM POTASSIUM ROOT DEFECTIVE 2 (Arabidopsis thaliana OX%3D3702)	1.54889	0.331127	0.500801	1.13671
FIRM_6-1a	Chr6_1	7676651	7679273	-	g00022628	Similar to UXS1: UDP-glucuronic acid decarboxylase 1 (Arabidopsis thaliana OX%3D3702)	13.9798	5.75156	15.3953	8.07552
FIRM_6-1a	Chr6_1	7710428	7713822	-	g00022632	Similar to At1g30350: Probable pectate lyase 4 (Arabidopsis thaliana OX%3D3702)	1.30896	3.26538	0.844967	3.49128
FIRM_6-1a	Chr6_1	7724458	7727698	+	g00022634	Similar to At5g02620: Ankyrin repeat-containing protein At5g02620 (Arabidopsis thaliana OX%3D3702)	10.9797	4.55448	8.73445	2.22316
FIRM_6-1a	Chr6_1	7868578	7868724	-	g00022654	Similar to PAC1: Nuclear distribution protein PAC1 (Debaryomyces hansenii (strain ATCC 36239 / CBS 767 / JCM 1990 / NBRC 0083 / IGC 2968) OX%3D284592)	0	4.9386	0	3.13661
FIRM_6-1a	Chr6_1	7872341	7873757	+	g00022655	Similar to CPR1: F-box protein CPR1 (Arabidopsis thaliana OX%3D3702)	0.0346374	1.03074	0.0383207	1.24428
FIRM_6-1a	Chr6_1	7881696	7883164	-	g00022658	Similar to ALS3: Protein ALUMINUM SENSITIVE 3 (Arabidopsis thaliana OX%3D3702)	1.77291	7.98191	0.783964	9.6111
FIRM_6-1a	Chr6_1	7922198	7922607	-	g00022665	Protein of unknown function	1.72585	0.776865	5.75073	1.58954
FIRM_6-1a	Chr6_1	7922666	7923010	+	g00022666	Similar to SGR9: E3 ubiquitin-protein ligase SGR9%2C amyloplastic (Arabidopsis thaliana OX%3D3702)	4.95608	2.0165	11.3046	2.73744
FIRM_6-1a	Chr6_1	7923808	7924635	+	g00022667	Similar to At3g06240: F-box/kelch-repeat protein At3g06240 (Arabidopsis thaliana OX%3D3702)	1.29245	0.209686	1.03623	0.279546
FIRM_6-1a	Chr6_1	7924719	7925111	+	g00022668	Similar to CPR1: F-box protein CPR1 (Arabidopsis thaliana OX%3D3702)	1.55591	0	1.74211	0
FIRM_6-1a	Chr6_1	7950825	7954327	+	g00022672	Similar to TERC: Thylakoid membrane protein TERC%2C chloroplastic (Arabidopsis thaliana OX%3D3702)	2.57622	0.77479	2.63027	0.49085
FIRM_6-1a	Chr6_1	7974690	7979108	+	g00022676	Similar to Ggh: Gamma-glutamyl hydrolase (Mus musculus OX%3D10090)	1.86159	0.0863508	2.11311	0.0673373
FIRM_6-1a	Chr6_1	7988532	7990760	+	g00022678	Similar to GSTL3: Glutathione S-transferase L3 (Arabidopsis thaliana OX%3D3702)	61.4795	13.0518	47.4381	5.89241
FIRM_6-1a	Chr6_1	7991403	7996635	-	g00022679	Similar to At3g06240: F-box/kelch-repeat protein At3g06240 (Arabidopsis thaliana OX%3D3702)	3.42814	0.202172	4.16291	0.294402
FIRM_6-1a	Chr6_1	8062117	8065896	+	g00022701	Similar to Os01g0834700: Zinc finger CCCH domain-containing protein 11 (Oryza sativa subsp. japonica OX%3D39947)	4.38722	9.82987	3.2295	6.22982
FIRM_6-1a	Chr6_1	8081892	8085012	+	g00022704	Similar to RVE8: Protein REVEILLE 8 (Arabidopsis thaliana OX%3D3702)	8.13127	2.77333	4.79132	1.15745
FIRM_6-1a	Chr6_1	8296829	8297486	+	g00022745	Similar to TDL1B: TPD1 protein homolog 1B (Oryza sativa subsp. japonica OX%3D39947)	9.21762	18.3609	0	0.504414
FIRM_6-1a	Chr6_1	8445699	8448180	+	g00022769	Similar to JKD: Zinc finger protein JACKDAW (Arabidopsis thaliana OX%3D3702)	30.5318	15.2246	28.4237	12.9998
FIRM_6-1a	Chr6_1	8489380	8490798	+	g00022778	Similar to ddl: D-alanine--D-alanine ligase (Ralstonia solanacearum (strain GMI1000) OX%3D267608)	73.8629	10.7941	53.7615	12.1057
FIRM_6-1a	Chr6_1	8512690	8513007	+	g00022784	Similar to lpsA: D-lysergyl-peptide-synthetase subunit 1 (Epichloe festucae var. lolii OX%3D73839)	2.63487	1.18151	3.49368	1.59935
FIRM_6-1a	Chr6_1	8531390	8532804	-	g00022790	Similar to PIP2-1: Aquaporin PIP2-1 (Arabidopsis thaliana OX%3D3702)	29.7741	13.8561	52.9474	16.5239
FIRM_6-1a	Chr6_1	8748438	8751950	+	g00022839	Similar to PAL1: Phenylalanine ammonia-lyase 1 (Prunus avium OX%3D42229)	40.3401	38.5977	2.19663	43.8936
FIRM_6-1a	Chr6_1	8786207	8790910	-	g00022849	Similar to frr: Ribosome-recycling factor (Corynebacterium efficiens (strain DSM 44549 / YS-314 / AJ 12310 / JCM 11189 / NBRC 100395) OX%3D196164)	5.38401	0.0187124	5.83276	0.00449403
FIRM_6-1a	Chr6_1	8905605	8907555	+	g00022877	Similar to UGT86A1: UDP-glycosyltransferase 86A1 (Arabidopsis thaliana OX%3D3702)	17.6034	8.68727	10.8624	4.00648
FIRM_6-1a	Chr6_1	8970760	8970978	+	g00022896	Similar to NLRP5: NACHT%2C LRR and PYD domains-containing protein 5 (Homo sapiens OX%3D9606)	0	0	6.76883	0
FIRM_6-1a	Chr6_1	8997170	8999216	-	g00022900	Similar to HIPP05: Heavy metal-associated isoprenylated plant protein 5 (Arabidopsis thaliana OX%3D3702)	19.7556	30.4339	3.68015	9.62587
FIRM_6-1a	Chr6_1	9074598	9077421	-	g00022908	Similar to 4CLL7: 4-coumarate--CoA ligase-like 7 (Arabidopsis thaliana OX%3D3702)	3.763	14.8407	2.13329	12.3304
FIRM_6-1a	Chr6_1	9078672	9081303	+	g00022909	Similar to pgi: Glucose-6-phosphate isomerase (Ralstonia solanacearum (strain GMI1000) OX%3D267608)	2.34767	4.96025	1.87161	4.0403
FIRM_6-1a	Chr6_1	9117518	9118111	-	g00022918	Similar to Os04g0560200: Thioredoxin-like 3-3 (Oryza sativa subsp. japonica OX%3D39947)	3.80002	2.84412	5.86883	2.69755
FIRM_6-1a	Chr6_1	9181652	9185008	+	g00022932	Similar to ACR10: ACT domain-containing protein ACR10 (Arabidopsis thaliana OX%3D3702)	0.624798	0.449655	1.01216	0.222537
FIRM_6-1a	Chr6_1	9199045	9199605	+	g00022935	Similar to MCH1: Probable transporter MCH1 (Yarrowia lipolytica (strain CLIB 122 / E 150) OX%3D284591)	1.16961	0.161851	0.215617	0.204616
FIRM_6-1a	Chr6_1	9251447	9254467	-	g00022945	Similar to RZPF34: E3 ubiquitin-protein ligase RZFP34 (Arabidopsis thaliana OX%3D3702)	0.742301	1.37522	0.336158	1.68647
FIRM_6-1a	Chr6_1	9293160	9293426	+	g00022950	Similar to Tmc5: Transmembrane channel-like protein 5 (Rattus norvegicus OX%3D10116)	0.578527	0.871636	0.735108	2.56981
FIRM_6-1a	Chr6_1	9337697	9340490	-	g00022961	Similar to NSF: Vesicle-fusing ATPase (Arabidopsis thaliana OX%3D3702)	0.28916	0.832425	0.431172	1.10481
FIRM_6-1b	Chr6_1	24504476	24506947	-	g00025947	Similar to Signal recognition particle 54 kDa protein 2 (Solanum lycopersicum OX%3D4081)	10.458	0.0483744	10.3509	0.101185
FIRM_6-1b	Chr6_1	24521851	24526031	-	g00025953	Similar to GEP4: Phosphatidylglycerophosphatase GEP4%2C mitochondrial (Saccharomyces cerevisiae (strain ATCC 204508 / S288c) OX%3D559292)	1.57681	0.467733	1.18386	0.429876
FIRM_6-1b	Chr6_1	24531268	24531609	-	g00025956	Similar to Xyloglucan endotransglucosylase/hydrolase 2 (Glycine max OX%3D3847)	0	0.0810023	0	1.13644
FIRM_6-1b	Chr6_1	24533148	24534489	-	g00025957	Similar to XTH16: Probable xyloglucan endotransglucosylase/hydrolase protein 16 (Arabidopsis thaliana OX%3D3702)	1.50511	0	3.18386	0.0768527
FIRM_6-1b	Chr6_1	24535607	24536959	+	g00025958	Similar to XTH16: Probable xyloglucan endotransglucosylase/hydrolase protein 16 (Arabidopsis thaliana OX%3D3702)	1.94903	0	4.97866	0.0246977
FIRM_6-1b	Chr6_1	24596929	24597138	-	g00025976	Similar to TSB2: Tryptophan synthase beta chain 2%2C chloroplastic (Arabidopsis thaliana OX%3D3702)	1.26038	0	0	0
FIRM_6-1b	Chr6_1	24605963	24610562	-	g00025978	Similar to PRS4: Ribose-phosphate pyrophosphokinase 4 (Spinacia oleracea OX%3D3562)	11.6885	6.58622	14.9628	7.11167
FIRM_6-1b	Chr6_1	24616225	24618334	+	g00025979	Similar to GPAT1: Glycerol-3-phosphate acyltransferase 1 (Arabidopsis thaliana OX%3D3702)	1.53574	0.547765	0.0132844	0
FIRM_6-1b	Chr6_1	24663876	24664019	-	g00025991	Similar to rsmH: Ribosomal RNA small subunit methyltransferase H (Amoebophilus asiaticus (strain 5a2) OX%3D452471)	1.3546	0	2.57648	1.69956
FIRM_6-1b	Chr6_1	24687521	24694436	-	g00025997	Similar to mcmbp: Mini-chromosome maintenance complex-binding protein (Danio rerio OX%3D7955)	0.271886	1.42676	0.301481	1.35686
FIRM_6-1b	Chr6_1	24720764	24721935	-	g00026002	Similar to CAB40: Chlorophyll a-b binding protein 40%2C chloroplastic (Nicotiana tabacum OX%3D4097)	1.18319	0	0.995592	0
FIRM_6-1b	Chr6_1	24790537	24791325	-	g00026016	Similar to At4g10955: GDSL esterase/lipase At4g10955 (Arabidopsis thaliana OX%3D3702)	3.69556	1.00499	4.39435	2.04945
FIRM_6-1b	Chr6_1	24791414	24791548	-	g00026017	Similar to MAV_2855: Probable phosphoketolase (Mycobacterium avium (strain 104) OX%3D243243)	18.8836	0	34.0602	0
FIRM_6-1b	Chr6_1	24792174	24792788	-	g00026018	Similar to eryA: 6-deoxyerythronolide-B synthase EryA1%2C modules 1 and 2 (Saccharopolyspora erythraea OX%3D1836)	9.81317	0.819401	12.9952	3.23148
FIRM_6-1b	Chr6_1	24894910	24903240	-	g00026041	Similar to APC5: Anaphase-promoting complex subunit 5 (Arabidopsis thaliana OX%3D3702)	4.31207	0.6267	3.944	0.513717
FIRM_6-1b	Chr6_1	24931599	24933036	-	g00026048	Similar to GSTF9: Glutathione S-transferase F9 (Arabidopsis thaliana OX%3D3702)	0.717793	1.89147	0.229537	0.864715
FIRM_6-1b	Chr6_1	24950123	24952586	+	g00026054	Similar to PSY: Phytoene synthase%2C chloroplastic (Daucus carota OX%3D4039)	33.5554	86.3814	44.021	101.324
FIRM_6-1b	Chr6_1	25017129	25018456	-	g00026067	Similar to PSBP: Oxygen-evolving enhancer protein 2%2C chloroplastic (Cucumis sativus OX%3D3659)	16.5833	23.9255	5.96605	2.55889
FIRM_6-1b	Chr6_1	25023913	25025983	+	g00026072	Similar to RTNLB8: Reticulon-like protein B8 (Arabidopsis thaliana OX%3D3702)	8.47528	1.6078	6.93906	1.60425
FIRM_6-1b	Chr6_1	25037072	25039476	+	g00026076	Similar to PIL13: Transcription factor PHYTOCHROME INTERACTING FACTOR-LIKE 13 (Oryza sativa subsp. japonica OX%3D39947)	1.32704	0.0610746	0.284141	0.0345587
FIRM_6-1b	Chr6_1	25058503	25062914	+	g00026081	Similar to At3g59040: Pentatricopeptide repeat-containing protein At3g59040 (Arabidopsis thaliana OX%3D3702)	1.04424	0.256178	0.675769	0.0916115
FIRM_6-1b	Chr6_1	25083331	25083676	+	g00026092	Similar to NID1: Nidogen-1 (Homo sapiens OX%3D9606)	1.07426	0	0	0
FIRM_6-1b	Chr6_1	25084784	25084939	+	g00026094	Similar to NPS6: Nonribosomal peptide synthetase 6 (Gibberella zeae (strain PH-1 / ATCC MYA-4620 / FGSC 9075 / NRRL 31084) OX%3D229533)	1.182	0	0	3.84754
FIRM_6-1b	Chr6_1	25116571	25117587	-	g00026100	Similar to TM_0087: MEMO1 family protein TM_0087 (Thermotoga maritima (strain ATCC 43589 / MSB8 / DSM 3109 / JCM 10099) OX%3D243274)	1.10631	0	2.27922	0
FIRM_6-1b	Chr6_1	25180621	25183463	-	g00026109	Similar to At3g11180: Probable 2-oxoglutarate-dependent dioxygenase At3g111800 (Arabidopsis thaliana OX%3D3702)	3.61522	0.886085	3.70002	0.411875
FIRM_6-1b	Chr6_1	25278712	25279176	+	g00026134	Similar to M2: Outer capsid protein mu-1 (Reovirus type 3 (strain Dearing) OX%3D10886)	0	1.01063	0	1.19136
FIRM_6-1b	Chr6_1	25291975	25292958	+	g00026139	Similar to GT3: Putative UDP-glucose flavonoid 3-O-glucosyltransferase 3 (Fragaria ananassa OX%3D3747)	1.25049	0.577002	0.517545	0.014851
FIRM_6-1b	Chr6_1	25313008	25314447	+	g00026143	Similar to GT6: UDP-glucose flavonoid 3-O-glucosyltransferase 6 (Fragaria ananassa OX%3D3747)	3.66718	3.73784	0.0784746	1.73823
FIRM_6-1b	Chr6_1	25339661	25341094	+	g00026148	Similar to GT6: UDP-glucose flavonoid 3-O-glucosyltransferase 6 (Fragaria ananassa OX%3D3747)	16.4377	0.863359	8.09779	0.27879
FIRM_6-1b	Chr6_1	25342168	25356713	+	g00026149	Similar to GT3: Putative UDP-glucose flavonoid 3-O-glucosyltransferase 3 (Fragaria ananassa OX%3D3747)	0.287239	3.67832	0.023207	0.34221
FIRM_6-1b	Chr6_1	25372145	25372285	+	g00026152	Similar to soh1: Mediator of RNA polymerase II transcription subunit 31 (Neurospora crassa (strain ATCC 24698 / 74-OR23-1A / CBS 708.71 / DSM 1257 / FGSC 987) OX%3D367110)	0	0	6.2398	0
FIRM_6-1b	Chr6_1	25394841	25399946	+	g00026156	Similar to CYP97B2: Cytochrome P450 97B2%2C chloroplastic (Glycine max OX%3D3847)	4.55427	0.925204	5.14362	1.01441
FIRM_6-1b	Chr6_1	25400109	25403705	-	g00026157	Similar to FRS2: Protein FAR1-RELATED SEQUENCE 2 (Arabidopsis thaliana OX%3D3702)	2.02449	0.281308	1.42822	0.342235
FIRM_6-1b	Chr6_1	25434977	25435282	-	g00026163	Similar to Bx8: DIMBOA UDP-glucosyltransferase BX8 (Zea mays OX%3D4577)	1.81016	0	0.736209	0
FIRM_6-1b	Chr6_1	25450404	25451649	-	g00026167	Similar to GDH2: Glycine cleavage system H protein 2%2C mitochondrial (Arabidopsis thaliana OX%3D3702)	5.12839	0	0.0269739	0
FIRM_6-1b	Chr6_1	25487263	25487415	-	g00026181	Similar to foxd5-a: Forkhead box protein D5-A (Xenopus laevis OX%3D8355)	24.6716	15.1055	15.6232	6.76257
FIRM_6-1b	Chr6_1	25487450	25488059	+	g00026182	Similar to CDC14: Tyrosine-protein phosphatase CDC14 (Candida albicans (strain SC5314 / ATCC MYA-2876) OX%3D237561)	14.3165	8.94114	20.1721	8.06518
FIRM_6-1b	Chr6_1	25488211	25488814	+	g00026183	Similar to PGK1: Phosphoglycerate kinase 1 (Rhizopus niveus OX%3D4844)	5.32763	3.32743	9.033	3.57484
FIRM_6-1b	Chr6_1	25493301	25493519	-	g00026185	Similar to PCC1: Cysteine-rich and transmembrane domain-containing protein PCC1 (Arabidopsis thaliana OX%3D3702)	14.9738	13.9843	20.1452	5.13943
FIRM_6-1b	Chr6_1	25497411	25500833	-	g00026186	Similar to PCC1: Cysteine-rich and transmembrane domain-containing protein PCC1 (Arabidopsis thaliana OX%3D3702)	1.49277	0.552068	2.32658	0.1581
FIRM_6-1b	Chr6_1	25529065	25531324	-	g00026194	Similar to At3g47200: UPF0481 protein At3g47200 (Arabidopsis thaliana OX%3D3702)	7.44809	2.17046	7.27586	1.46344
FIRM_6-1b	Chr6_1	25535215	25539031	-	g00026195	Similar to MUR4: UDP-arabinose 4-epimerase 1 (Arabidopsis thaliana OX%3D3702)	1.81274	1.1336	1.82934	0.274314
FIRM_6-1b	Chr6_1	25635177	25637163	+	g00026208	Similar to Top3a: DNA topoisomerase 3-alpha (Mus musculus OX%3D10090)	5.72772	3.42367	4.96618	2.35057
FIRM_6-1b	Chr6_1	25642971	25646670	+	g00026210	Similar to UGT85A24: 7-deoxyloganetin glucosyltransferase (Gardenia jasminoides OX%3D114476)	1.23651	0.0291513	0.471249	0
FIRM_6-1b	Chr6_1	25655186	25660202	+	g00026212	Similar to UGT85A24: 7-deoxyloganetin glucosyltransferase (Gardenia jasminoides OX%3D114476)	13.6706	1.12465	4.00993	0.262748
FIRM_6-1b	Chr6_1	25700715	25701626	-	g00026223	Similar to At3g06240: F-box/kelch-repeat protein At3g06240 (Arabidopsis thaliana OX%3D3702)	1.18072	0.041246	0.914821	0.0111938
FIRM_6-1b	Chr6_1	25804361	25807695	-	g00026242	Similar to MAPR4: Membrane-associated progesterone-binding protein 4 (Arabidopsis thaliana OX%3D3702)	0.242621	1.2349	0.128954	1.30484
FIRM_6-1b	Chr6_1	25841244	25844586	+	g00026248	Similar to CAB8: Chlorophyll a-b binding protein 8%2C chloroplastic (Solanum lycopersicum OX%3D4081)	3.5722	0.543477	0.702688	0.0326609
FIRM_6-1b	Chr6_1	25845204	25848206	+	g00026249	Similar to kdsB: 3-deoxy-manno-octulosonate cytidylyltransferase (Rhodospirillum rubrum (strain ATCC 11170 / ATH 1.1.1 / DSM 467 / LMG 4362 / NCIB 8255 / S1) OX%3D269796)	19.7779	6.42864	25.454	7.15616
FIRM_6-1b	Chr6_1	25883779	25886968	-	g00026256	Similar to AGPS1: Glucose-1-phosphate adenylyltransferase small subunit%2C chloroplastic (Brassica napus OX%3D3708)	30.1579	12.2147	31.494	12.3707
FIRM_6-1b	Chr6_1	25888047	25890246	-	g00026257	Similar to spvB: Mono(ADP-ribosyl)transferase SpvB (Salmonella choleraesuis (strain SC-B67) OX%3D321314)	13.9183	6.91775	13.95	5.35991
FIRM_6-1b	Chr6_1	25892241	25892750	+	g00026258	Similar to SDS-1: Serum albumin SDS-1 (Petromyzon marinus OX%3D7757)	2.56842	0	2.41164	0
FIRM_6-1b	Chr6_1	25908999	25909609	+	g00026264	Similar to HIPP16: Heavy metal-associated isoprenylated plant protein 16 (Arabidopsis thaliana OX%3D3702)	6.38313	0.408664	1.22212	0.054711
FIRM_6-1b	Chr6_1	25941596	25943235	-	g00026271	Similar to CAD1: Probable cinnamyl alcohol dehydrogenase 1 (Arabidopsis thaliana OX%3D3702)	1.89595	0	0.0227281	0
FIRM_6-1b	Chr6_1	25958201	25962435	+	g00026276	Similar to COL9: Zinc finger protein CONSTANS-LIKE 9 (Arabidopsis thaliana OX%3D3702)	2.46649	4.44798	1.79373	4.63274
FIRM_6-1b	Chr6_1	25963119	25966016	-	g00026277	Similar to Rrp15: RRP15-like protein (Rattus norvegicus OX%3D10116)	1.50476	0.591473	1.42481	0.623186
FIRM_6-1b	Chr6_1	25987888	25988028	+	g00026283	Protein of unknown function	36.9524	33.3827	18.0384	4.99258
FIRM_6-1b	Chr6_1	26011086	26015588	+	g00026292	Similar to LACS8: Long chain acyl-CoA synthetase 8 (Arabidopsis thaliana OX%3D3702)	4.20806	1.02122	4.88722	0.725241
FIRM_6-1b	Chr6_1	26016959	26019240	-	g00026293	Similar to infB: Translation initiation factor IF-2 (Prochlorococcus marinus (strain MIT 9211) OX%3D93059)	1.87737	0.420095	0.895892	0.051648
FIRM_6-1b	Chr6_1	26020622	26028127	+	g00026294	Similar to IGPS: Indole-3-glycerol phosphate synthase%2C chloroplastic (Arabidopsis thaliana OX%3D3702)	7.5941	3.43264	7.33518	3.64153
FIRM_6-1b	Chr6_1	26042003	26042696	+	g00026297	Similar to SHH1: Protein SAWADEE HOMEODOMAIN HOMOLOG 1 (Arabidopsis thaliana OX%3D3702)	7.09647	5.57596	0.283513	1.24515
FIRM_6-1b	Chr6_1	26045447	26048070	+	g00026298	Similar to NTRC: NADPH-dependent thioredoxin reductase 3 (Arabidopsis thaliana OX%3D3702)	10.8874	5.28022	0.0409153	1.34991
FIRM_6-1b	Chr6_1	26064466	26069628	-	g00026303	Similar to ABC1K7: Protein ACTIVITY OF BC1 COMPLEX KINASE 7%2C chloroplastic (Arabidopsis thaliana OX%3D3702)	7.06651	24.5261	9.41165	26.5256
FIRM_6-1b	Chr6_1	26084691	26086991	+	g00026307	Similar to NSP5: Nitrile-specifier protein 5 (Arabidopsis thaliana OX%3D3702)	1.33801	0.488993	1.52762	0.413229
FIRM_6-1b	Chr6_1	26091363	26093994	-	g00026309	Similar to FLA2: Fasciclin-like arabinogalactan protein 2 (Arabidopsis thaliana OX%3D3702)	32.761	59.1051	62.9717	154.755
FIRM_6-4	Chr6_4	4647544	4651179	-	g00015310	Similar to Nupl2: Nucleoporin-like protein 2 (Mus musculus OX%3D10090)	3.95166	0	3.90409	0
FIRM_6-4	Chr6_4	4666103	4667434	-	g00015313	Protein of unknown function	2.23203	0.544578	2.21047	1.27539
FIRM_6-4	Chr6_4	4679822	4685748	+	g00015317	Similar to VSR1: Vacuolar-sorting receptor 1 (Arabidopsis thaliana OX%3D3702)	5.00967	13.9878	5.63904	12.8904
FIRM_6-4	Chr6_4	4716468	4722340	+	g00015325	Similar to Os07g0679700: B3 domain-containing protein Os07g0679700 (Oryza sativa subsp. japonica OX%3D39947)	1.11782	2.77035	1.0561	3.04626
FIRM_6-4	Chr6_4	4723368	4727438	-	g00015326	Similar to PIX7: Probable serine/threonine-protein kinase PIX7 (Arabidopsis thaliana OX%3D3702)	3.37769	1.20544	2.29661	0.546551
FIRM_6-4	Chr6_4	4737903	4738508	-	g00015328	Similar to ATL72: RING-H2 finger protein ATL72 (Arabidopsis thaliana OX%3D3702)	27.131	4.18105	30.1408	3.29219
FIRM_6-4	Chr6_4	4741957	4742321	+	g00015330	Similar to hisG: ATP phosphoribosyltransferase (Buchnera aphidicola subsp. Acyrthosiphon pisum (strain Tuc7) OX%3D561501)	0.786856	0	1.65762	0
FIRM_6-4	Chr6_4	4745461	4745887	-	g00015331	Similar to Non-specific lipid-transfer protein 3 (Prunus dulcis OX%3D3755)	199.706	0	4.45243	0.17504
FIRM_6-4	Chr6_4	4755508	4755983	-	g00015333	Similar to Non-specific lipid-transfer protein 1 (Prunus dulcis OX%3D3755)	925.59	105.051	18.1537	1.23207
FIRM_6-4	Chr6_4	4764092	4769345	-	g00015334	Similar to Non-specific lipid-transfer protein (Prunus avium OX%3D42229)	323.142	365.807	9.16433	3.30292
FIRM_6-4	Chr6_4	4808088	4813352	-	g00015339	Similar to CAD1: MACPF domain-containing protein CAD1 (Arabidopsis thaliana OX%3D3702)	8.59612	3.20431	9.84339	3.56595
FIRM_6-4	Chr6_4	4816788	4817039	+	g00015340	Similar to baz2a: Bromodomain adjacent to zinc finger domain protein 2A (Xenopus laevis OX%3D8355)	3.22909	0.330576	1.91	0.629015
FIRM_6-4	Chr6_4	4817290	4821366	-	g00015341	Similar to HT1: Serine/threonine/tyrosine-protein kinase HT1 (Arabidopsis thaliana OX%3D3702)	3.3471	0.460197	2.82553	0.518575
FIRM_6-4	Chr6_4	4840866	4843582	-	g00015349	Similar to yhaC: Uncharacterized protein YhaC (Escherichia coli (strain K12) OX%3D83333)	22.9511	8.78695	23.9044	10.5892
FIRM_6-4	Chr6_4	4845951	4851532	+	g00015350	Similar to HESO1: Protein HESO1 (Arabidopsis thaliana OX%3D3702)	4.56076	1.9398	3.18494	1.19443
FIRM_6-4	Chr6_4	4853475	4857900	+	g00015351	Similar to WNK5: Probable serine/threonine-protein kinase WNK5 (Arabidopsis thaliana OX%3D3702)	20.5006	5.32533	1.86955	0.48335
FIRM_6-4	Chr6_4	4960983	4961294	+	g00015366	Similar to FBL3: F-box/LRR-repeat protein 3 (Arabidopsis thaliana OX%3D3702)	1.13904	2.25138	0.335987	3.60376
FIRM_6-4	Chr6_4	5002687	5003716	+	g00015378	Similar to Thioredoxin H-type (Ricinus communis OX%3D3988)	41.5593	5.63428	38.8787	4.27865
FIRM_6-4	Chr6_4	5003685	5008138	-	g00015379	Similar to BGAL5: Beta-galactosidase 5 (Arabidopsis thaliana OX%3D3702)	33.9543	0.808398	62.4189	1.28975
FIRM_6-4	Chr6_4	5023625	5027658	+	g00015383	Similar to CKX5: Cytokinin dehydrogenase 5 (Arabidopsis thaliana OX%3D3702)	1.98428	0.0551784	0.224072	0.00645243
FIRM_6-4	Chr6_4	5027644	5030803	-	g00015384	Similar to rsmI: Ribosomal RNA small subunit methyltransferase I (Synechocystis sp. (strain PCC 6803 / Kazusa) OX%3D1111708)	1.10182	0.300797	1.16018	0.219765
FIRM_6-4	Chr6_4	5034663	5038330	+	g00015386	Similar to BLH3: BEL1-like homeodomain protein 3 (Arabidopsis thaliana OX%3D3702)	1.28096	2.10847	0.204749	1.52084
FIRM_6-4	Chr6_4	5061255	5063031	+	g00015395	Similar to TIC20-I: Protein TIC 20-I%2C chloroplastic (Arabidopsis thaliana OX%3D3702)	2.47256	0.869673	1.66295	0.75657
FIRM_6-4	Chr6_4	5067470	5067982	-	g00015396	Similar to BZIP44: bZIP transcription factor 44 (Arabidopsis thaliana OX%3D3702)	97.2987	0	149.371	0.0249356
FIRM_6-4	Chr6_4	5076079	5078725	-	g00015399	Similar to NTF3: Mitogen-activated protein kinase homolog NTF3 (Nicotiana tabacum OX%3D4097)	0.923715	0.414726	1.1826	0.389315
FIRM_6-4	Chr6_4	5094485	5097563	+	g00015404	Similar to CYCT1-3: Cyclin-T1-3 (Oryza sativa subsp. japonica OX%3D39947)	1.83955	0.736014	2.13731	0.797052
FIRM_6-4	Chr6_4	5192807	5198414	-	g00015411	Similar to IPK1: Inositol-pentakisphosphate 2-kinase (Arabidopsis thaliana OX%3D3702)	2.56452	0.439689	3.83625	0.327104
FIRM_6-4	Chr6_4	5223504	5223985	-	g00015417	Similar to RPL31: 50S ribosomal protein L31%2C chloroplastic (Spinacia oleracea OX%3D3562)	6.20195	0.112326	3.44332	0.0692667
FIRM_6-4	Chr6_4	5225583	5229599	+	g00015419	Similar to AGPS1: Glucose-1-phosphate adenylyltransferase large subunit%2C chloroplastic/amyloplastic (Beta vulgaris OX%3D161934)	1.81476	9.42878	1.41868	6.43594
FIRM_6-4	Chr6_4	5234075	5236622	+	g00015421	Similar to DFR: Bifunctional dihydroflavonol 4-reductase/flavanone 4-reductase (Pyrus communis OX%3D23211)	16.0228	30.5396	0.900537	37.4637
FIRM_6-4	Chr6_4	5246359	5253435	-	g00015424	Similar to AUL1: Auxilin-like protein 1 (Arabidopsis thaliana OX%3D3702)	2.7876	1.14901	2.91517	1.623
FIRM_6-4	Chr6_4	5256912	5257386	+	g00015426	Similar to CMT1: DNA (cytosine-5)-methyltransferase CMT1 (Oryza sativa subsp. japonica OX%3D39947)	1.37834	0	1.45436	0
FIRM_6-4	Chr6_4	5266505	5269310	-	g00015429	Similar to TK2029: ADP-dependent ribose-1-phosphate kinase (Thermococcus kodakarensis (strain ATCC BAA-918 / JCM 12380 / KOD1) OX%3D69014)	3.68485	1.01434	4.23637	1.25813
FIRM_6-4	Chr6_4	5284084	5285318	-	g00015435	Similar to Dock11: Dedicator of cytokinesis protein 11 (Mus musculus OX%3D10090)	5.43722	2.53333	0.424921	0
FIRM_6-4	Chr6_4	5324860	5327001	-	g00015446	Similar to mag1: DNA-3-methyladenine glycosylase 1 (Schizosaccharomyces pombe (strain 972 / ATCC 24843) OX%3D284812)	8.7171	1.18262	10.8575	1.47687
FIRM_6-4	Chr6_4	5395658	5397478	-	g00015458	Similar to PNC1: Cationic peroxidase 1 (Arachis hypogaea OX%3D3818)	1.47005	0.441188	0.210094	0.10116
FIRM_6-4	Chr6_4	5417557	5422205	-	g00015462	Similar to PCMP-H84: Putative pentatricopeptide repeat-containing protein At3g08820 (Arabidopsis thaliana OX%3D3702)	4.15112	0.849979	3.19406	0.649189
FIRM_6-4	Chr6_4	5505410	5513406	-	g00015479	Similar to ddl: D-alanine--D-alanine ligase (Lactobacillus reuteri (strain DSM 20016) OX%3D557436)	1.86648	0.421287	1.62515	0.378675
FIRM_6-4	Chr6_4	5520418	5526478	+	g00015480	Similar to BCHC2: BEACH domain-containing protein C2 (Arabidopsis thaliana OX%3D3702)	0.565974	0	2.43658	0
FIRM_6-4	Chr6_4	5550552	5551371	+	g00015484	Similar to At5g01750: Protein LURP-one-related 15 (Arabidopsis thaliana OX%3D3702)	0.753746	0.244347	2.03202	0.281047
FIRM_6-4	Chr6_4	5576951	5581971	+	g00015489	Similar to TOL6: TOM1-like protein 6 (Arabidopsis thaliana OX%3D3702)	9.48595	2.99316	9.9472	3.34066
FIRM_6-4	Chr6_4	5583174	5592824	-	g00015490	Similar to RAPTOR1: Regulatory-associated protein of TOR 1 (Arabidopsis thaliana OX%3D3702)	3.48269	2.08339	3.74688	1.71804
FIRM_6-4	Chr6_4	5708104	5710631	+	g00015500	Similar to WRKY33: Probable WRKY transcription factor 33 (Arabidopsis thaliana OX%3D3702)	2.26857	7.48487	0.455068	11.4436
FIRM_6-4	Chr6_4	5710791	5712490	-	g00015501	Similar to ARALYDRAFT_321547: CASP-like protein 4B1 (Arabidopsis lyrata subsp. lyrata OX%3D81972)	6.09691	2.80271	8.08091	5.52357
FIRM_6-4	Chr6_4	5754284	5756496	-	g00015506	Similar to PATL6: Patellin-6 (Arabidopsis thaliana OX%3D3702)	10.7892	0.826427	10.6023	0.275907
FIRM_6-4	Chr6_4	5784703	5790489	+	g00015512	Similar to KLHL18: Kelch-like protein 18 (Homo sapiens OX%3D9606)	0.98975	3.01825	1.3126	4.4741
FIRM_6-4	Chr6_4	5839423	5843688	-	g00015519	Similar to DTX44: Protein DETOXIFICATION 44%2C chloroplastic (Arabidopsis thaliana OX%3D3702)	1.05988	0.245973	0.748026	0.0379949
FIRM_6-4	Chr6_4	5874433	5875089	-	g00015525	Similar to PYL4: Abscisic acid receptor PYL4 (Arabidopsis thaliana OX%3D3702)	1.52954	0.396312	0.364405	0.959924
FIRM_6-4	Chr6_4	5880679	5882616	+	g00015526	Similar to At5g01610: Uncharacterized protein At5g01610 (Arabidopsis thaliana OX%3D3702)	24.8754	11.674	27.8278	13.1933
FIRM_6-4	Chr6_4	5882901	5883260	-	g00015527	Similar to slc25a40: Solute carrier family 25 member 40 (Xenopus tropicalis OX%3D8364)	50.5741	0	60.1501	0
FIRM_6-4	Chr6_4	5883405	5884079	-	g00015528	Similar to mcfF: Mitoferrin (Dictyostelium discoideum OX%3D44689)	24.3018	1.46426	32.8247	1.52262
FIRM_6-4	Chr6_4	5892180	5894715	+	g00015531	Similar to PFE: Ferritin%2C chloroplastic (Phaseolus vulgaris OX%3D3885)	260.382	20.6491	161.14	20.9432
FIRM_6-4	Chr6_4	5897279	5897824	-	g00015533	Similar to SRFR1: Suppressor of RPS4-RLD 1 (Arabidopsis thaliana OX%3D3702)	1.2805	0.243351	0.782136	0.147125
FIRM_6-4	Chr6_4	5938523	5941227	-	g00015543	Similar to KPNB1: Importin subunit beta-1 (Arabidopsis thaliana OX%3D3702)	2.5066	1.01878	2.46118	1.2362
FIRM_6-4	Chr6_4	5949512	5949643	+	g00015546	Protein of unknown function	0	0	0	4.83263
FIRM_6-4	Chr6_4	5981080	5983497	+	g00015551	Similar to AMT3-1: Ammonium transporter 3 member 1 (Oryza sativa subsp. japonica OX%3D39947)	2.64069	0.152935	0.544498	0.0862911
FIRM_6-4	Chr6_4	5982716	5987947	-	g00015552	Similar to BAG4: BAG family molecular chaperone regulator 4 (Arabidopsis thaliana OX%3D3702)	1.48403	4.10126	0.924588	3.74009
FIRM_6-4	Chr6_4	6016075	6019882	-	g00015558	Similar to HCR9-0: Receptor-like protein Cf-9 homolog (Solanum lycopersicum OX%3D4081)	0.2337	2.80248	0.155635	3.01682
FIRM_6-4	Chr6_4	6035231	6035377	+	g00015562	Similar to aroA: 3-phosphoshikimate 1-carboxyvinyltransferase (Streptococcus mutans serotype c (strain ATCC 700610 / UA159) OX%3D210007)	1.45699	9.04963	0	5.57287
FIRM_6-4	Chr6_4	6042399	6046475	-	g00015564	Similar to EBP1: ERBB-3 BINDING PROTEIN 1 (Solanum tuberosum OX%3D4113)	27.4728	9.00619	29.9841	9.86662
FIRM_6-4	Chr6_4	6072160	6079535	+	g00015567	Similar to AMPD: AMP deaminase (Arabidopsis thaliana OX%3D3702)	4.99555	1.88483	5.52225	1.53405
FIRM_6-4	Chr6_4	6101962	6108324	+	g00015573	Similar to SAC8: Phosphoinositide phosphatase SAC8 (Arabidopsis thaliana OX%3D3702)	7.22965	4.2275	6.70785	2.7806
FIRM_6-4	Chr6_4	6112096	6112776	+	g00015577	Similar to DOGL4: Protein DOG1-like 4 (Arabidopsis thaliana OX%3D3702)	3.69346	1.1491	0.181005	0.152232
FIRM_6-4	Chr6_4	6131823	6132906	-	g00015583	Similar to At3g47300: SelT-like protein (Arabidopsis thaliana OX%3D3702)	0	2.01884	0.0266318	0.610286
FIRM_6-4	Chr6_4	6133936	6136771	+	g00015584	Similar to FAD7: Omega-3 fatty acid desaturase%2C chloroplastic (Sesamum indicum OX%3D4182)	1.12791	8.52054	0.702675	5.30921
FIRM_6-4	Chr6_4	6139540	6140890	+	g00015586	Similar to Prss37: Probable inactive serine protease 37 (Mus musculus OX%3D10090)	2.78298	9.39342	2.18833	13.3611
FIRM_6-4	Chr6_4	6171169	6176191	+	g00015587	Similar to CPK13: Calcium-dependent protein kinase 13 (Arabidopsis thaliana OX%3D3702)	14.5716	5.93212	18.7983	7.45579
FIRM_6-4	Chr6_4	6176716	6178900	-	g00015588	Similar to fes1: Hsp70 nucleotide exchange factor fes1 (Emericella nidulans (strain FGSC A4 / ATCC 38163 / CBS 112.46 / NRRL 194 / M139) OX%3D227321)	8.45298	2.00077	8.32355	0.968854
FIRM_6-4	Chr6_4	6214219	6216438	-	g00015594	Similar to Os05g0163100: PHD finger protein ALFIN-LIKE 1 (Oryza sativa subsp. japonica OX%3D39947)	17.1062	3.7743	17.3207	3.1148
FIRM_6-4	Chr6_4	6337363	6340638	+	g00015612	Similar to CAX1: Vacuolar cation/proton exchanger 1 (Arabidopsis thaliana OX%3D3702)	8.17117	1.03571	0.281791	0.178398
FIRM_6-4	Chr6_4	6341244	6344792	+	g00015613	Similar to EAAC: Probable envelope ADP%2CATP carrier protein%2C chloroplastic (Arabidopsis thaliana OX%3D3702)	1.11905	2.2733	0.577732	1.94128
FIRM_6-4	Chr6_4	6355110	6358032	-	g00015616	Similar to HMGB1: High mobility group B protein 1 (Arabidopsis thaliana OX%3D3702)	28.056	12.0937	25.5144	10.2667
FIRM_6-4	Chr6_4	6363004	6364316	+	g00015618	Similar to LHCB4.2: Chlorophyll a-b binding protein CP29.2%2C chloroplastic (Arabidopsis thaliana OX%3D3702)	1.19068	2.97051	0	0.207512
FIRM_6-4	Chr6_4	6381983	6382210	-	g00015624	Similar to FLA21: Fasciclin-like arabinogalactan protein 21 (Arabidopsis thaliana OX%3D3702)	0	4.23055	0	5.06621
FIRM_6-4	Chr6_4	6385426	6385599	-	g00015626	Protein of unknown function	0	0	0	2.32633
FIRM_6-4	Chr6_4	6395599	6395901	+	g00015632	Similar to FBL3: F-box/LRR-repeat protein 3 (Arabidopsis thaliana OX%3D3702)	0.34507	3.39247	0.678142	3.93824
FIRM_6-4	Chr6_4	6430041	6433452	-	g00015638	Similar to amy: Alpha-amylase (Streptomyces griseus OX%3D1911)	18.0577	6.59169	16.4335	6.76588
FIRM_6-4	Chr6_4	6468449	6473890	-	g00015654	Similar to LAX2: Auxin transporter-like protein 2 (Medicago truncatula OX%3D3880)	8.05141	3.44812	3.96312	4.87609
FIRM_6-4	Chr6_4	6514751	6517268	+	g00015660	Similar to GPAT6: Glycerol-3-phosphate 2-O-acyltransferase 6 (Arabidopsis thaliana OX%3D3702)	0.298611	1.01284	0.0164118	0.0166159
FIRM_6-4	Chr6_4	6554819	6559457	+	g00015669	Similar to SQD2: Sulfoquinovosyl transferase SQD2 (Arabidopsis thaliana OX%3D3702)	4.34211	2.15999	5.07717	2.13697
FIRM_6-4	Chr6_4	6668069	6669910	+	g00015684	Similar to metE: 5-methyltetrahydropteroyltriglutamate--homocysteine methyltransferase (Bordetella parapertussis (strain 12822 / ATCC BAA-587 / NCTC 13253) OX%3D257311)	3.76028	0.871515	2.28509	0.801938
FIRM_6-4	Chr6_4	6670101	6675524	-	g00015685	Similar to DEX1: Protein DEFECTIVE IN EXINE FORMATION 1 (Arabidopsis thaliana OX%3D3702)	4.85785	2.0928	5.36304	2.43307
FIRM_6-4	Chr6_4	6709813	6713915	-	g00015692	Similar to fam136a: Protein FAM136A (Xenopus tropicalis OX%3D8364)	5.7291	13.4655	5.73548	12.7784
FIRM_6-4	Chr6_4	6827951	6828205	+	g00015718	Similar to addA: ATP-dependent helicase/nuclease subunit A (Carboxydothermus hydrogenoformans (strain ATCC BAA-161 / DSM 6008 / Z-2901) OX%3D246194)	0.603933	1.17758	0.797784	2.283
FIRM_6-4	Chr6_4	6831752	6833827	+	g00015719	Similar to TUBB2: Tubulin beta-2 chain (Oryza sativa subsp. japonica OX%3D39947)	25.413	5.61369	23.8805	11.8383
FIRM_6-4	Chr6_4	6854367	6856279	+	g00015723	Similar to At4g27290: G-type lectin S-receptor-like serine/threonine-protein kinase At4g27290 (Arabidopsis thaliana OX%3D3702)	0.298978	6.31256	0.127285	5.98307
FIRM_6-4	Chr6_4	6856840	6863548	+	g00015725	Similar to At4g27290: G-type lectin S-receptor-like serine/threonine-protein kinase At4g27290 (Arabidopsis thaliana OX%3D3702)	0.052619	1.21504	0.0221094	0.889585
FIRM_6-4	Chr6_4	6948442	6953229	-	g00015745	Similar to BSK6: Serine/threonine-protein kinase BSK6 (Arabidopsis thaliana OX%3D3702)	0.860813	0.476022	1.7008	0.720995
FIRM_6-4	Chr6_4	6996127	6996684	+	g00015750	Similar to UGT85A5: UDP-glycosyltransferase 85A5 (Arabidopsis thaliana OX%3D3702)	1.7441	0.639995	1.05734	0.426134
FIRM_6-4	Chr6_4	7168690	7173585	-	g00015779	Similar to PAT16: Probable protein S-acyltransferase 16 (Arabidopsis thaliana OX%3D3702)	0.761778	3.1495	0.237992	2.26189
FIRM_6-4	Chr6_4	7252041	7252998	-	g00015797	Similar to SRG1: Protein SRG1 (Arabidopsis thaliana OX%3D3702)	1.04135	0.330078	0	0.0245699
